# Supplementary material for: Barley transcriptome analyses upon interaction with different aphid species identify thionins contributing to resistance
Source: Plant Cell Environ. 2017 Jul 18;40(11):2628–43. doi: 10.1111/pce.12979 (PMC6084319; doi:10.1111/pce.12979)
Supplement: Supplementary file 1 — Supplementary Figure 1: Assessment of variation between 3 h and 24 h control samples in microarray analyses. (a) Venn diagram showing the overlap between the gene set identified as differentially expressed between the 3 h and 24 h control barley samples (331 genes, shown in the green circle on the left) and the gene set identified as differentially expressed genes across barley‐aphid interactions (974 genes, shown in the red circle on the right). The statistical analyses used were paired t‐test between samples (p ≤ 0.05). (b) Clustering analysis of the 854 differentially expressed across different aphid interactions after excluding the 120 genes differentially expressed between the 3 h and 24 h control samples that overlapped with the set of 974 differentially expressed genes across aphid interactions. Blue color indicates low expression level and red color indicates high expression level. No‐aphid control (C), R. padi (Rp), M. persicae (Mp), and M. cerasi (Mc) treatments are indicated. Supplementary Figure 2: Aphid probing on different cultivars Optic and Morex. Images showing aphid stylet short probes and pathways in barley cv Optic and Morex. Pictures were taken two days after aphid challenge and visualized by staining with acid fuchsine. Images were taken with a light microscope. The stylets short probes and pathways are indicated arrows. Scale bars are 20 μm. Supplementary Figure 3: Additional pictures displaying callose deposition two days after probing for the aphid species R. padi , M. persicae and M. cerasi . The callose was visualized with aniline blue and confocal microscope (wavelength 516 nm). Six leaf samples were used per aphid species per replicate and the experiment was done in three independent biological replicates. White arrows point stylet probing paths. Scale bars are 20 μm. Supplementary Figure 4: MapMan analyses of genes differentially regulated during interactions with R. padi and M. persicae at the 24 h timepoint. Genes were mapped using th [file PCE-40-2628-s001.zip › STable1.xlsx]

## Sheet: Sheet1
Supporting Information Table 1

## Sheet: C v Rp 3h 0.05
Vol C vs Rp 3h Raw 0.05
CE_aphid
Infestation ()*	Control	B+Mc	B+Mp	B+Rp	Control	B+Mc	B+Mp	B+Rp	Control	B+Mc	B+Mp	B+Rp	Control	B+Mc	B+Mp	B+Rp		Control	B+Mc	B+Mp	B+Rp	Control	B+Mc	B+Mp	B+Rp
Time (hours)S	3h				24h				3h				24h					3h				24h
Systematic	Normalized data								Ratio								Ratio	LOG2								Description	top rice hit	H35	top Arabidopsis hit	rice	AHRD Interpro-ID (Description)	HC_genes	POPSEQ chromosome	POPSEQ cM
CUST_6400_PI427708080	0.268082	0.665435	2.3245	3.88105	1.08915	8.50795	276.812	185.461	1	2.4822	8.67086	14.4771	1	7.81155	254.154	170.281		0	1.31162	3.11617	3.8557	0	2.96561	7.98956	7.41177	Cysteine proteinase	LOC_Os09g38920.1|13109.m03892|protein thiol protease SEN102 precursor, putative, expressed	U35_14230	AT5G45890.1 | Symbols: SAG12 | senescence-associated gene 12 | chr5:18613300-18614759 FORWARD LENGTH=346	LOC_Os09g38920.1	IPR013128 (Peptidase C1A, papain)	MLOC_74627.1
CUST_15870_PI427708080	0.239942	0.446512	1.15898	1.45835	1.05136	1.59132	4.87249	3.14834	1	1.86092	4.83024	6.07793	1	1.51358	4.63447	2.99454		0	0.896014	2.2721	2.60358	0	0.597965	2.2124	1.58233	Unknown protein	LOC_Os02g50400.1|13102.m05720|protein hypothetical protein	U35_34225	No hits found	LOC_Os02g50400.1		MLOC_73000.1
CUST_19767_PI427708080	0.212535	0.498664	1.03153	1.21752	1.52384	1.27326	2.31039	2.45572	1	2.34626	4.85345	5.72858	1	0.835557	1.51616	1.61153		0	1.23037	2.27901	2.51818	0	-0.25919	0.600424	0.68843	Receptor protein kinase CRINKLY4	LOC_Os11g44300.1|13111.m04418|protein hypothetical protein	U35_4033	AT2G17780.4 | Symbols: MCA2 | PLAC8 family protein | chr2:7725808-7726952 REVERSE LENGTH=314	LOC_Os11g44300.1		AK357097	2H	147.309
CUST_390_PI427708080	0.329896	0.476446	1.2354	1.87843	1.16124	1.62807	18.4937	9.11795	1	1.44423	3.74482	5.694	1	1.40201	15.9258	7.85192		0	0.5303	1.9049	2.50944	0	0.4875	3.9933	2.97305	Embryogenesis transmembrane protein-like	LOC_Os06g19010.1|13106.m02028|protein cadmium tolerance factor, putative, expressed	U35_4120	AT4G11000.1 | Symbols: | Ankyrin repeat family protein | chr4:6731020-6732464 FORWARD LENGTH=406	LOC_Os06g19010.1		MLOC_5271.1	6H	103.824
CUST_25957_PI427708080	0.23611	0.418719	1.05749	1.05687	1.1648	0.692657	2.19902	2.31403	1	1.7734	4.47879	4.47617	1	0.59466	1.8879	1.98664		0	0.82652	2.16311	2.16227	0	-0.749864	0.916782	0.990333	GRAM domain-containing protein / ABA-responsive protein-related LENGTH=222	LOC_Os09g29120.1|13109.m02882|protein GRAM domain containing protein, expressed	U35_9942	AT2G22475.1 | Symbols: GEM | GRAM domain family protein | chr2:9541523-9544778 FORWARD LENGTH=299	LOC_Os09g29120.1	IPR004182 (GRAM)	AK375191
CUST_422_PI427708080	0.599131	1.2789	2.26732	2.67609	1.28648	1.61215	1.40201	0.897793	1	2.1346	3.78434	4.46663	1	1.25315	1.0898	0.697866		0	1.09397	1.92004	2.15919	0	0.325554	0.12406	-0.518978	Receptor protein kinase, putative	LOC_Os10g32990.1|13110.m02898|protein receptor-like protein kinase 2 precursor, putative, expressed	U35_26999	AT4G08850.1 | Symbols: | Leucine-rich repeat receptor-like protein kinase family protein | chr4:5636693-5640496 REVERSE LENGTH=1045	LOC_Os10g32990.1	IPR001611 (Leucine-rich repeat), IPR011009 (Protein kinase-like domain), IPR013210 (Leucine-rich repeat-containing N-terminal, type 2), IPR013320 (Concanavalin A-like lectin/glucanase, subgroup)
CUST_13656_PI427708083	1.70932	2.20899	2.5202	7.3085	0.123789	0.451974	6.52771	3.93427	1	1.29232	1.47439	4.27567	1	3.65117	52.7327	31.7821		0	0.369964	0.560117	2.09615	0	1.86836	5.72062	4.99014		LOC_Os05g10210.1|13105.m01096|protein HAD superfamily phosphatase, putative, expressed	U35_553	AT4G29260.1 | Symbols: | HAD superfamily, subfamily IIIB acid phosphatase | chr4:14422310-14423409 REVERSE LENGTH=255	LOC_Os05g10210.1
CUST_21735_PI427708080	0.435458	0.465815	1.13167	1.84837	1.28143	1.26566	2.97438	2.52737	1	1.06971	2.59881	4.24466	1	0.987687	2.32113	1.9723		0	0.0972238	1.37785	2.08565	0	-0.0178744	1.21483	0.979879	U-box domain-containing protein	LOC_Os03g13740.1|13103.m01593|protein immediate-early fungal elicitor protein CMPG1, putative, expressed	U35_26745	AT5G37490.1 | Symbols: | ARM repeat superfamily protein | chr5:14887744-14889051 FORWARD LENGTH=435	LOC_Os03g13740.1	IPR013083 (Zinc finger, RING/FYVE/PHD-type), IPR016024 (Armadillo-type fold)	AK369095	4H	58.0737
CUST_12645_PI427708080	0.457503	0.857034	2.07802	1.90485	1.48942	2.02461	8.27313	4.22251	1	1.87329	4.54209	4.16359	1	1.35933	5.5546	2.835		0	0.905571	2.18336	2.05783	0	0.442892	2.47368	1.50335	Calcium binding EGF domain containing protein, expressed	LOC_Os04g24300.1|13104.m02266|protein OsWAK35a - OsWAK short gene, expressed	U35_1702	AT1G16260.2 | Symbols: | Wall-associated kinase family protein | chr1:5559708-5562018 REVERSE LENGTH=720	LOC_Os04g24300.1			6H	13.5269
CUST_7731_PI427708080	0.27059	0.895239	1.08323	1.11938	1.60311	1.65422	4.24859	3.24468	1	3.30847	4.00321	4.13679	1	1.03188	2.65022	2.02399		0	1.72616	2.00116	2.04851	0	0.0452798	1.40611	1.0172	Cytochrome P450 family protein	LOC_Os06g43420.1|13106.m04542|protein cytochrome P450, putative, expressed	U35_21810	AT3G26210.1 | Symbols: CYP71B23 | cytochrome P450, family 71, subfamily B, polypeptide 23 | chr3:9593329-9595202 REVERSE LENGTH=501	LOC_Os06g43420.1	IPR001128 (Cytochrome P450)		7H	131.445
CUST_13737_PI427708083	0.461145	0.607199	1.4396	1.74202	1.37982	1.4762	4.74821	3.22534	1	1.31672	3.1218	3.77761	1	1.06985	3.44118	2.33751		0	0.39695	1.64238	1.91747	0	0.097407	1.7829	1.22497		LOC_Os09g26960.1|13109.m02612|protein cytochrome P450, putative, expressed	U35_6874	AT1G01280.1 | Symbols: CYP703A2, CYP703 | cytochrome P450, family 703, subfamily A, polypeptide 2 | chr1:112290-113905 FORWARD LENGTH=510	LOC_Os09g26960.1
CUST_6781_PI427708080	0.388149	0.658868	1.01728	1.40707	1.52653	1.49418	4.69689	2.92172	1	1.69746	2.62085	3.62509	1	0.978807	3.07685	1.91397		0	0.76338	1.39003	1.85802	0	-0.0309031	1.62145	0.936566	Disease resistance-responsive (dirigent-like protein) family protein LENGTH=185	LOC_Os11g07690.1|13111.m00804|protein dirigent, putative	U35_17890	AT1G58170.1 | Symbols: | Disease resistance-responsive (dirigent-like protein) family protein | chr1:21536188-21536745 FORWARD LENGTH=185	LOC_Os11g07690.1	IPR004265 (Plant disease resistance response protein)	MLOC_80443.1
CUST_3154_PI427708083	0.375341	0.985866	1.88817	1.34132	1.04149	1.26482	4.57577	2.61488	1	2.62659	5.03055	3.5736	1	1.21444	4.3935	2.51072		0	1.39319	2.33072	1.83738	0	0.280286	2.13537	1.3281		LOC_Os04g03579.1|13104.m00279|protein protein kinase, putative, expressed	U35_18912	AT5G65600.1 | Symbols: | Concanavalin A-like lectin protein kinase family protein | chr5:26216126-26218153 REVERSE LENGTH=675	LOC_Os04g03579.1			2H	6.44476
CUST_2911_PI427708100	1.34509	2.72497	3.0369	4.6294	0.560479	0.48761	1.56858	0.709473	1	2.02586	2.25776	3.44169	1	0.869988	2.79864	1.26583		0	1.01853	1.17489	1.78312	0	-0.200933	1.48472	0.340087		No hits found	U35_18647	No hits found	No hits found
CUST_3675_PI427708083	0.875296	1.46672	1.9676	2.90793	1.034	1.08903	6.3615	4.39492	1	1.67568	2.24793	3.32222	1	1.05322	6.15232	4.2504		0	0.744751	1.1686	1.73215	0	0.0748133	2.62113	2.0876		LOC_Os05g33940.1|13105.m03524|protein alpha/beta hydrolase fold, putative, expressed	U35_4763	AT5G06570.2 | Symbols: | alpha/beta-Hydrolases superfamily protein | chr5:2008075-2011013 REVERSE LENGTH=329	LOC_Os05g33940.1			3H	106.091
CUST_21271_PI427708080	0.516706	1.12203	1.11819	1.68762	1.44408	1.33047	1.29202	1.00507	1	2.17152	2.16407	3.26611	1	0.921331	0.894705	0.695997		0	1.1187	1.11375	1.70757	0	-0.118209	-0.160516	-0.522847	O-methyltransferase	LOC_Os11g20090.1|13111.m02035|protein O-methyltransferase, putative, expressed	U35_15304	AT4G35160.1 | Symbols: | O-methyltransferase family protein | chr4:16730989-16732808 REVERSE LENGTH=382	LOC_Os11g20090.1	IPR016461 (O-methyltransferase, COMT, eukaryota)	AK366252
CUST_22934_PI427708080	0.631915	0.849376	2.1049	1.90818	1.20555	1.17683	3.70843	2.32503	1	1.34413	3.33099	3.01968	1	0.976177	3.07612	1.9286		0	0.426673	1.73595	1.5944	0	-0.0347848	1.62111	0.947554	Phosphatase DCR2	LOC_Os09g36290.1|13109.m03573|protein Ser/Thr protein phosphatase family protein, putative, expressed	U35_24626	AT5G63140.1 | Symbols: ATPAP29, PAP29 | purple acid phosphatase 29 | chr5:25328237-25329616 FORWARD LENGTH=389	LOC_Os09g36290.1	IPR011230 (Phosphoesterase At2g46880)	AK375988
CUST_23195_PI427708080	0.918205	1.49848	1.94594	2.7058	0.95924	1.14205	6.10926	4.35372	1	1.63197	2.11929	2.94684	1	1.19058	6.36885	4.53872		0	0.706616	1.08358	1.55917	0	0.251662	2.67103	2.18229	alpha/beta-Hydrolases superfamily protein LENGTH=336	LOC_Os05g33940.1|13105.m03524|protein alpha/beta hydrolase fold, putative, expressed	U35_4763	AT5G06570.2 | Symbols: | alpha/beta-Hydrolases superfamily protein | chr5:2008075-2011013 REVERSE LENGTH=329	LOC_Os05g33940.1	IPR013094 (Alpha/beta hydrolase fold-3)
CUST_5923_PI427708080	0.225189	0.410559	0.767278	0.647181	1.52752	2.11259	4.62692	2.66108	1	1.82318	3.40726	2.87395	1	1.38302	3.02905	1.74209		0	0.866455	1.76861	1.52303	0	0.467821	1.59886	0.800821	Embryogenesis transmembrane protein-like	LOC_Os11g04830.1|13111.m00444|protein embryogenesis transmembrane protein, putative, expressed	U35_37271	AT4G11000.1 | Symbols: | Ankyrin repeat family protein | chr4:6731020-6732464 FORWARD LENGTH=406	LOC_Os11g04830.1		MLOC_70608.1	5H	43.9583
CUST_20976_PI427708080	0.332213	0.566194	0.938133	0.885377	1.52735	2.02496	5.284	3.33411	1	1.70431	2.82389	2.66509	1	1.3258	3.45959	2.18294		0	0.769188	1.49768	1.41418	0	0.406863	1.7906	1.12627	Late embryogenesis abundant (LEA) hydroxyproline-rich glycoprotein family LENGTH=221	LOC_Os05g45070.1|13105.m04782|protein harpin-induced protein 1 domain containing protein, expressed	U35_23802	AT2G46150.1 | Symbols: | Late embryogenesis abundant (LEA) hydroxyproline-rich glycoprotein family | chr2:18961424-18962089 FORWARD LENGTH=221	LOC_Os05g45070.1	IPR004864 (Late embryogenesis abundant protein, LEA-14)	AK364812
CUST_161_PI427708086	0.977427	1.96331	1.69549	2.5511	0.923359	0.417339	1.04381	0.511131	1	2.00865	1.73465	2.61002	1	0.451979	1.13045	0.553556		0	1.00623	0.794643	1.38406	0	-1.14567	0.176896	-0.853199		No hits found	U35_17697	No hits found	No hits found
CUST_11331_PI427708080	0.42507	0.825539	1.58304	1.10785	1.48986	1.42837	4.78108	2.54903	1	1.94212	3.72418	2.60628	1	0.958732	3.20908	1.71092		0	0.957635	1.89692	1.38199	0	-0.0607999	1.68216	0.774775	F-box family protein	LOC_Os08g38490.1|13108.m04085|protein OsFBX301 - F-box domain containing protein	U35_24240	AT3G06240.1 | Symbols: | F-box family protein | chr3:1887336-1888619 FORWARD LENGTH=427	LOC_Os08g38490.1	IPR001810 (F-box domain, cyclin-like), IPR017451 (F-box associated interaction domain)		7H	46.3881
CUST_5257_PI427708080	0.7224	1.02293	1.5325	1.8011	1.20892	1.52253	2.38613	2.27033	1	1.41602	2.1214	2.49321	1	1.25941	1.97377	1.87798		0	0.501844	1.08501	1.31801	0	0.332751	0.980954	0.909184	Calcium-dependent lipid-binding domain-containing protein	LOC_Os01g72420.1|13101.m07892|protein C2 domain containing protein, putative, expressed	U35_30413	AT5G55530.2 | Symbols: | Calcium-dependent lipid-binding (CaLB domain) family protein | chr5:22494439-22495656 FORWARD LENGTH=405	LOC_Os01g72420.1	IPR008973 (C2 calcium/lipid-binding domain, CaLB)	MLOC_65962.1	3H	142.21
CUST_18344_PI427708080	0.544714	0.541027	0.716389	1.29985	1.25812	1.25221	5.56554	2.7904	1	0.99323	1.31516	2.3863	1	0.995304	4.42371	2.21792		0	-0.0098	0.395243	1.25478	0	-0.00679027	2.14526	1.14921	Kinase, putative	LOC_Os06g10790.1|13106.m01168|protein lectin-like receptor kinase, putative, expressed	U35_19293	AT2G37710.1 | Symbols: RLK | receptor lectin kinase | chr2:15814934-15816961 REVERSE LENGTH=675	LOC_Os06g10790.1	IPR008985 (Concanavalin A-like lectin/glucanase), IPR011009 (Protein kinase-like domain)
CUST_19959_PI427708080	0.422699	0.555103	0.946691	0.965395	1.3723	1.77317	4.43868	2.27959	1	1.31324	2.23963	2.28388	1	1.29212	3.23449	1.66115		0	0.393126	1.16326	1.19149	0	0.369736	1.69354	0.732184	Phosphate transporter	LOC_Os04g10750.4|13104.m00972|protein inorganic phosphate transporter, putative, expressed	U35_420	AT3G54700.1 | Symbols: PHT1;7 | phosphate transporter 1;7 | chr3:20248463-20250070 REVERSE LENGTH=535	LOC_Os04g10750.4	IPR005828 (General substrate transporter), IPR016196 (Major facilitator superfamily domain, general substrate transporter)	AK358394
CUST_7738_PI427708086	1.62867	2.35878	2.97171	3.66985	0.282775	0.371874	1.19878	0.2666	1	1.44829	1.82463	2.25328	1	1.31509	4.23936	0.942799		0	0.534347	0.867601	1.17203	0	0.39516	2.08385	-0.0849773		LOC_Os02g52910.1|13102.m06032|protein zinc finger protein, putative, expressed	U35_411	AT5G09310.1 | Symbols: | CONTAINS InterPro DOMAIN/s: Gamma-secretase aspartyl protease complex, presenilin enhancer-2 subunit (InterPro:IPR019379); Has 168 Blast hits to 168 proteins in 71 species: Archae - 0; Bacteria - 0; Metazoa - 126; Fungi - 0; Plants - 36; Viruses - 0; Other Eukaryotes - 6 (source: NCBI BLink). | chr5:2887403-2888501 REVERSE LENGTH=146	LOC_Os02g52910.1
CUST_8729_PI427708080	0.708132	0.901789	1.67492	1.5925	1.23825	1.25854	4.332	1.18898	1	1.27347	2.36527	2.24887	1	1.01639	3.49849	0.960214		0	0.348771	1.242	1.1692	0	0.0234483	1.80673	-0.0585723	SAUR-like auxin-responsive protein family LENGTH=142	LOC_Os10g36703.1|13110.m03329|protein CPuORF40 - conserved peptide uORF-containing transcript, expressed	U35_10089	AT5G53590.1 | Symbols: | SAUR-like auxin-responsive protein family | chr5:21772107-21772535 FORWARD LENGTH=142	LOC_Os10g36703.1	IPR003676 (Auxin responsive SAUR protein)		6H	55.0283
CUST_19868_PI427708080	1.8166	2.17216	2.94903	4.06193	0.0863894	0.12498	0.341767	0.0827701	1	1.19573	1.62338	2.236	1	1.44671	3.95612	0.958105		0	0.257889	0.698997	1.16092	0	0.532776	1.98409	-0.0617449	Xyloglucan endotransglucosylase/hydrolase protein 23	LOC_Os06g48200.1|13106.m05124|protein glycosyl hydrolases family 16, putative, expressed	U35_398	AT5G57550.1 | Symbols: XTR3, XTH25 | xyloglucan endotransglucosylase/hydrolase 25 | chr5:23305055-23306384 REVERSE LENGTH=284	LOC_Os06g48200.1	IPR008985 (Concanavalin A-like lectin/glucanase), IPR016455 (Xyloglucan endotransglucosylase/hydrolase)
CUST_25208_PI427708080	1.5145	2.02873	2.82224	3.37824	0.466244	0.543339	0.979597	0.432275	1	1.33953	1.86347	2.23059	1	1.16535	2.10104	0.927142		0	0.421729	0.897994	1.15742	0	0.220766	1.0711	-0.109137	Xyloglucan endotransglucosylase/hydrolase protein 23	LOC_Os06g48200.1|13106.m05124|protein glycosyl hydrolases family 16, putative, expressed	U35_411	AT5G57550.1 | Symbols: XTR3, XTH25 | xyloglucan endotransglucosylase/hydrolase 25 | chr5:23305055-23306384 REVERSE LENGTH=284	LOC_Os06g48200.1	IPR008985 (Concanavalin A-like lectin/glucanase), IPR016455 (Xyloglucan endotransglucosylase/hydrolase)	AK368228
CUST_13929_PI427708080	0.889	1.3249	1.74473	1.96042	0.698512	0.808365	3.05702	1.63467	1	1.49033	1.96257	2.2052	1	1.15727	4.37647	2.34022		0	0.575633	0.972747	1.14091	0	0.210721	2.12977	1.22665	Protein of unknown function (DUF594) LENGTH=877	LOC_Os05g43252.2|13105.m04553|protein expressed protein	U35_49335	AT5G45480.1 | Symbols: | Protein of unknown function (DUF594) | chr5:18426296-18428929 REVERSE LENGTH=877	LOC_Os05g43252.2	IPR007658 (Protein of unknown function DUF594)	MLOC_59056.1	1H	97.5212
CUST_14124_PI427708083	0.831447	0.978983	1.62543	1.80415	1.13641	1.29999	6.54453	3.73088	1	1.17745	1.95494	2.16989	1	1.14394	5.75894	3.28304		0	0.23566	0.967126	1.11762	0	0.194013	2.5258	1.71503		LOC_Os09g04430.1|13109.m00372|protein expressed protein	U35_8875	No hits found	LOC_Os09g04430.1
CUST_13900_PI427708083	1.22904	1.45636	1.6139	2.66445	0.665042	0.511149	0.740135	0.448819	1	1.18496	1.31314	2.16791	1	0.768596	1.11291	0.674874		0	0.244839	0.393025	1.11631	0	-0.379702	0.154343	-0.56731		LOC_Os01g08220.1|13101.m00854|protein gibberellin 3-beta-dioxygenase 2-2, putative, expressed	U35_49429	AT1G80330.1 | Symbols: ATGA3OX4, GA3OX4 | gibberellin 3-oxidase 4 | chr1:30198061-30199537 REVERSE LENGTH=355	LOC_Os01g08220.1
CUST_13531_PI427708083	0.489536	0.661693	1.04537	1.05484	1.22295	0.848986	2.05904	1.83964	1	1.35167	2.13543	2.15477	1	0.694214	1.68367	1.50427		0	0.434748	1.09453	1.10753	0	-0.526548	0.751608	0.589065		LOC_Os04g41680.1|13104.m04094|protein CHIT3 - Chitinase family protein precursor, expressed	U35_15620	AT3G54420.1 | Symbols: ATEP3, ATCHITIV, CHIV, EP3 | homolog of carrot EP3-3 chitinase | chr3:20145935-20147034 FORWARD LENGTH=273	LOC_Os04g41680.1
CUST_14189_PI427708083	0.790568	0.896875	1.35641	1.69079	1.16793	1.32502	4.74771	2.54698	1	1.13447	1.71574	2.1387	1	1.13451	4.06507	2.18077		0	0.182018	0.778829	1.09674	0	0.182069	2.02328	1.12484		LOC_Os03g29930.1|13103.m03428|protein expressed protein	U35_20803	AT2G03370.1 | Symbols: | Glycosyltransferase family 61 protein | chr2:1024714-1026969 REVERSE LENGTH=452	LOC_Os03g29930.1
CUST_23561_PI427708080	0.734029	1.00753	1.83876	1.56978	0.971079	0.831001	3.51919	1.40193	1	1.37261	2.50502	2.13859	1	0.85575	3.624	1.44369		0	0.456918	1.32482	1.09666	0	-0.224739	1.85758	0.529759	Chitinase II	LOC_Os04g41680.1|13104.m04094|protein CHIT3 - Chitinase family protein precursor, expressed	U35_15621	AT2G43590.1 | Symbols: | Chitinase family protein | chr2:18081592-18082749 REVERSE LENGTH=264	LOC_Os04g41680.1	IPR016283 (Glycoside hydrolase, family 19), IPR023346 (Lysozyme-like domain)	AK252734.1
CUST_3809_PI427708083	1.67314	2.04823	3.06871	3.53169	0.285839	0.340457	0.616214	0.256335	1	1.22418	1.83411	2.11082	1	1.19108	2.15581	0.896779		0	0.291821	0.875078	1.0778	0	0.252267	1.10823	-0.157176		LOC_Os06g48200.1|13106.m05124|protein glycosyl hydrolases family 16, putative, expressed	U35_387	AT4G25810.1 | Symbols: XTR6, XTH23 | xyloglucan endotransglycosylase 6 | chr4:13128694-13129715 FORWARD LENGTH=286	LOC_Os06g48200.1
CUST_17969_PI427708080	0.519644	0.719716	1.23109	1.07657	1.17736	1.79029	5.13208	3.96338	1	1.38502	2.36911	2.07174	1	1.5206	4.35897	3.36633		0	0.469904	1.24434	1.05084	0	0.604636	2.12399	1.75117	U-box domain containing protein, expressed	LOC_Os10g40490.1|13110.m03751|protein U-box domain containing protein, expressed	U35_10280	AT2G45910.1 | Symbols: | U-box domain-containing protein kinase family protein | chr2:18894520-18898212 FORWARD LENGTH=834	LOC_Os10g40490.1	IPR014729 (Rossmann-like alpha/beta/alpha sandwich fold)
CUST_20172_PI427708080	0.490719	0.771671	0.99575	1.00196	1.46779	1.50243	2.75778	1.79633	1	1.57253	2.02916	2.04182	1	1.0236	1.87887	1.22383		0	0.653087	1.02089	1.02985	0	0.0336526	0.909865	0.291409	D-amino acid dehydrogenase small subunit	LOC_Os09g33900.1|13109.m03388|protein FAD dependent oxidoreductase domain containing protein, expressed	U35_24249	AT5G48440.1 | Symbols: | FAD-dependent oxidoreductase family protein | chr5:19629932-19632588 REVERSE LENGTH=459	LOC_Os09g33900.1	IPR006076 (FAD dependent oxidoreductase)	AK360105//AK376018
CUST_6847_PI427708086	1.64389	2.08169	2.70686	3.34834	0.307165	0.401725	0.703316	0.258963	1	1.26632	1.64662	2.03684	1	1.30785	2.2897	0.843076		0	0.340642	0.719511	1.02633	0	0.387195	1.19516	-0.246265		No hits found	U35_422	AT5G17680.1 | Symbols: | disease resistance protein (TIR-NBS-LRR class), putative | chr5:5822999-5827153 FORWARD LENGTH=1294	No hits found
CUST_18418_PI427708080	0.67957	1.12152	1.44069	1.38409	1.12702	1.05689	5.67319	3.19928	1	1.65034	2.12	2.03671	1	0.937773	5.03379	2.83871		0	0.722763	1.08406	1.02624	0	-0.0926896	2.33164	1.50523	Leucine-rich repeat receptor-like protein kinase family protein LENGTH=1045	LOC_Os11g31540.1|13111.m03057|protein BRASSINOSTEROID INSENSITIVE 1-associated receptor kinase 1 precursor, putative, expressed	U35_15506	AT1G71830.1 | Symbols: SERK1, ATSERK1 | somatic embryogenesis receptor-like kinase 1 | chr1:27018575-27021842 FORWARD LENGTH=625	LOC_Os11g31540.1	IPR001611 (Leucine-rich repeat), IPR013210 (Leucine-rich repeat-containing N-terminal, type 2)	MLOC_72157.3	3H	135.482
CUST_24115_PI427708080	1.64001	1.83374	2.74854	3.33931	0.327405	0.351004	0.691118	0.306834	1	1.11813	1.67593	2.03616	1	1.07208	2.1109	0.937171		0	0.161091	0.744962	1.02585	0	0.100414	1.07786	-0.0936162	Xyloglucan endotransglucosylase/hydrolase protein 23	LOC_Os06g48200.1|13106.m05124|protein glycosyl hydrolases family 16, putative, expressed	U35_411	AT5G57550.1 | Symbols: XTR3, XTH25 | xyloglucan endotransglucosylase/hydrolase 25 | chr5:23305055-23306384 REVERSE LENGTH=284	LOC_Os06g48200.1	IPR008985 (Concanavalin A-like lectin/glucanase), IPR016455 (Xyloglucan endotransglucosylase/hydrolase)
CUST_6276_PI427708080	1.50103	2.19577	1.81754	3.04919	0.334761	0.378153	1.11429	0.867675	1	1.46284	1.21086	2.03139	1	1.12962	3.3286	2.59192		0	0.548775	0.276032	1.02247	0	0.175837	1.73491	1.37402	Endonuclease 2	LOC_Os01g03740.1|13101.m00325|protein nuclease PA3, putative, expressed	U35_24122	AT1G68290.1 | Symbols: ENDO 2 | endonuclease 2 | chr1:25596718-25598264 FORWARD LENGTH=290	LOC_Os01g03740.1	IPR003154 (S1/P1 nuclease), IPR008947 (Phospholipase C/P1 nuclease domain)	MLOC_73497.2
CUST_3899_PI427708080	0.67003	0.640972	1.30317	1.35596	1.29827	1.47915	4.78067	2.41685	1	0.956633	1.94495	2.02372	1	1.13933	3.68234	1.8616		0	-0.0639631	0.959731	1.01701	0	0.188186	1.88062	0.896543	Protein kinase superfamily protein LENGTH=824	LOC_Os03g03280.1|13103.m00308|protein TKL_IRAK_CrRLK1L-1.6 - The CrRLK1L-1 subfamily has homology to the CrRLK1L homolog, expressed	U35_23508	AT5G24010.1 | Symbols: | Protein kinase superfamily protein | chr5:8113910-8116384 FORWARD LENGTH=824	LOC_Os03g03280.1	IPR011009 (Protein kinase-like domain), IPR021720 (Malectin)	MLOC_58176.2	4H	115.085
CUST_338_PI415269222	1.69994	2.05066	2.94332	3.43994	0.275091	0.319376	0.597978	0.23131	1	1.20631	1.73143	2.02357	1	1.16098	2.17374	0.840848		0	0.270604	0.791961	1.0169	0	0.215346	1.12018	-0.250083
CUST_6404_PI427708080	0.509209	0.742151	1.28824	1.02614	1.32481	1.26521	4.17498	1.97611	1	1.45746	2.52989	2.01516	1	0.955015	3.15138	1.49162		0	0.543455	1.33908	1.01089	0	-0.0664049	1.65599	0.576879	U-box domain-containing protein	LOC_Os02g50460.1|13102.m05727|protein immediate-early fungal elicitor protein CMPG1, putative, expressed	U35_22352	AT5G37490.1 | Symbols: | ARM repeat superfamily protein | chr5:14887744-14889051 FORWARD LENGTH=435	LOC_Os02g50460.1	IPR013083 (Zinc finger, RING/FYVE/PHD-type), IPR016024 (Armadillo-type fold)	MLOC_74646.1	6H	76.0623
CUST_21820_PI427708080	0.499465	0.513957	1.3711	1.00295	1.48396	1.04857	6.1247	2.20102	1	1.02901	2.74513	2.00805	1	0.706602	4.12728	1.48321		0	0.0412637	1.45687	1.00579	0	-0.501031	2.04519	0.56872	Glutamate receptor	LOC_Os09g26144.1|13109.m02512|protein glutamate receptor, putative, expressed	U35_39110	AT2G29120.1 | Symbols: ATGLR2.7, GLR2.7 | glutamate receptor 2.7 | chr2:12511479-12515893 REVERSE LENGTH=952	LOC_Os09g26144.1	IPR001638 (Extracellular solute-binding protein, family 3), IPR017103 (Ionotropic glutamate receptor, plant)	AK369617
CUST_1837_PI427708080	0.728982	0.234264	0.527022	0.364261	1.03023	1.30756	1.4974	0.911556	1	0.321357	0.722956	0.499684	1	1.26919	1.45346	0.88481		0	-1.63775	-0.468021	-1.00091	0	0.343908	0.539495	-0.176561	Ribonuclease 3	LOC_Os08g33710.1|13108.m03517|protein ribonuclease T2 family domain containing protein, expressed	U35_4402	AT2G02990.1 | Symbols: RNS1, ATRNS1 | ribonuclease 1 | chr2:873714-874667 FORWARD LENGTH=230	LOC_Os08g33710.1	IPR001568 (Ribonuclease T2)		2H	59.0652
CUST_11938_PI427708080	1.3978	0.615773	0.837119	0.692245	0.534121	0.581841	1.23918	0.841846	1	0.440531	0.598884	0.49524	1	1.08934	2.32004	1.57613		0	-1.18268	-0.739651	-1.0138	0	0.123457	1.21415	0.656388	Histidine kinase cytokinin receptor	LOC_Os06g44410.1|13106.m04668|protein histidine kinase, putative, expressed	U35_19467	AT5G10720.1 | Symbols: AHK5, CKI2, HK5 | histidine kinase 5 | chr5:3386835-3390541 FORWARD LENGTH=922	LOC_Os06g44410.1
CUST_4081_PI427708086	1.33205	0.551602	0.840772	0.594557	0.630909	0.6314	0.865019	0.717257	1	0.414101	0.631188	0.446348	1	1.00078	1.37107	1.13686		0	-1.27195	-0.663859	-1.16376	0	0.00112281	0.455299	0.185057		LOC_Os06g02870.1|13106.m00219|protein hypothetical protein	U35_45331	No hits found	LOC_Os06g02870.1			5H	158.264
CUST_6202_PI427708080	0.0853576	0.0811802	0.17632	0.036222	1.66015	2.06065	1.9345	1.90109	1	0.95106	2.06567	0.424355	1	1.24124	1.16526	1.14513		0	-0.0723916	1.04661	-1.23666	0	0.311786	0.220647	0.19551	Chaperone protein dnaJ	LOC_Os05g45350.2|13105.m04814|protein dnaJ domain containing protein, expressed	U35_3674	AT2G42750.1 | Symbols: | DNAJ heat shock N-terminal domain-containing protein | chr2:17793404-17795419 FORWARD LENGTH=344	LOC_Os05g45350.2	IPR001080 (3Fe-4S ferredoxin), IPR003095 (Heat shock protein DnaJ), IPR017896 (4Fe-4S ferredoxin-type, iron-sulpur binding domain)

## Sheet: C v Mp 3h 0.05
Vol C vs Mp 3h Raw 0.05
CE_aphid
Infestation ()*	Control	B+Mc	B+Mp	B+Rp	Control	B+Mc	B+Mp	B+Rp	Control	B+Mc	B+Mp	B+Rp	Control	B+Mc	B+Mp	B+Rp	Control	B+Mc	B+Mp	B+Rp	Control	B+Mc	B+Mp	B+Rp
Time (hours)S	3				24				3				24				3				24
Systematic	Normalized data								Ratio								Log2								Description	top rice hit	H35	top Arabidopsis hit	AHRD Blast-Hit-Accession	rice	AHRD Interpro-ID (Description)	HC_genes	POPSEQ chromosome	POPSEQ cM
CUST_12645_PI427708080	0.457503	0.857034	2.07802	1.90485	1.48942	2.02461	8.27313	4.22251	1	1.87329	4.54209	4.16359	1	1.35933	5.5546	2.835	0	0.905571	2.18336	2.05783	0	0.442892	2.47368	1.50335	Calcium binding EGF domain containing protein, expressed	LOC_Os04g24300.1|13104.m02266|protein OsWAK35a - OsWAK short gene, expressed	U35_1702	AT1G16260.2 | Symbols: | Wall-associated kinase family protein | chr1:5559708-5562018 REVERSE LENGTH=720	tr|Q33AH5|Q33AH5_ORYSJ	LOC_Os04g24300.1			6H	13.5269
CUST_422_PI427708080	0.599131	1.2789	2.26732	2.67609	1.28648	1.61215	1.40201	0.897793	1	2.1346	3.78434	4.46663	1	1.25315	1.0898	0.697866	0	1.09397	1.92004	2.15919	0	0.325554	0.12406	-0.518978	Receptor protein kinase, putative	LOC_Os10g32990.1|13110.m02898|protein receptor-like protein kinase 2 precursor, putative, expressed	U35_26999	AT4G08850.1 | Symbols: | Leucine-rich repeat receptor-like protein kinase family protein | chr4:5636693-5640496 REVERSE LENGTH=1045	tr|B9SKP2|B9SKP2_RICCO	LOC_Os10g32990.1	IPR001611 (Leucine-rich repeat), IPR011009 (Protein kinase-like domain), IPR013210 (Leucine-rich repeat-containing N-terminal, type 2), IPR013320 (Concanavalin A-like lectin/glucanase, subgroup)
CUST_5421_PI427708083	0.435393	0.430048	1.18964	1.36438	0.912634	2.24916	31.6488	26.5958	1	0.987726	2.73234	3.13369	1	2.46447	34.6786	29.1418	0	-0.0178179	1.45014	1.64786	0	1.30128	5.11597	4.86502		LOC_Os05g30500.1|13105.m03117|protein expressed protein	U35_37696	No hits found		LOC_Os05g30500.1			1H	54.5326
CUST_8729_PI427708080	0.708132	0.901789	1.67492	1.5925	1.23825	1.25854	4.332	1.18898	1	1.27347	2.36527	2.24887	1	1.01639	3.49849	0.960214	0	0.348771	1.242	1.1692	0	0.0234483	1.80673	-0.0585723	SAUR-like auxin-responsive protein family LENGTH=142	LOC_Os10g36703.1|13110.m03329|protein CPuORF40 - conserved peptide uORF-containing transcript, expressed	U35_10089	AT5G53590.1 | Symbols: | SAUR-like auxin-responsive protein family | chr5:21772107-21772535 FORWARD LENGTH=142	AT5G53590.1	LOC_Os10g36703.1	IPR003676 (Auxin responsive SAUR protein)		6H	55.0283
CUST_2911_PI427708100	1.34509	2.72497	3.0369	4.6294	0.560479	0.48761	1.56858	0.709473	1	2.02586	2.25776	3.44169	1	0.869988	2.79864	1.26583	0	1.01853	1.17489	1.78312	0	-0.200933	1.48472	0.340087		No hits found	U35_18647	No hits found		No hits found
CUST_3675_PI427708083	0.875296	1.46672	1.9676	2.90793	1.034	1.08903	6.3615	4.39492	1	1.67568	2.24793	3.32222	1	1.05322	6.15232	4.2504	0	0.744751	1.1686	1.73215	0	0.0748133	2.62113	2.0876		LOC_Os05g33940.1|13105.m03524|protein alpha/beta hydrolase fold, putative, expressed	U35_4763	AT5G06570.2 | Symbols: | alpha/beta-Hydrolases superfamily protein | chr5:2008075-2011013 REVERSE LENGTH=329		LOC_Os05g33940.1			3H	106.091
CUST_4800_PI427708100	0.984277	1.18198	2.17686	1.38448	0.785434	0.973875	7.2582	2.38692	1	1.20086	2.21164	1.40659	1	1.23992	9.24101	3.03899	0	0.264064	1.14511	0.492207	0	0.310247	3.20805	1.60359		LOC_Os02g20040.1|13102.m02242|protein loricrin, putative, expressed	U35_4074	No hits found		LOC_Os02g20040.1			3H	39.5184
CUST_21400_PI427708080	0.738371	1.08629	1.6326	1.53954	1.21627	1.75116	5.0696	2.48768	1	1.4712	2.21109	2.08505	1	1.43978	4.16816	2.04534	0	0.556995	1.14476	1.06008	0	0.525849	2.05941	1.03234	Hydrolase, alpha/beta fold protein-like	LOC_Os02g32970.1|13102.m03569|protein hydrolase, alpha/beta fold family protein, putative, expressed	U35_16824	AT2G36290.1 | Symbols: | alpha/beta-Hydrolases superfamily protein | chr2:15208867-15210768 REVERSE LENGTH=364	tr|Q6ESF3|Q6ESF3_ORYSJ	LOC_Os02g32970.1	IPR000073 (Alpha/beta hydrolase fold-1)	AK367066//MLOC_13269.2	6H	53.6119
CUST_5246_PI427708080	1.72677	1.65444	3.81335	2.87511	0.183265	0.234248	1.86716	0.369781	1	0.95811	2.20837	1.66502	1	1.2782	10.1883	2.01774	0	-0.0617366	1.14298	0.735537	0	0.354109	3.34885	1.01274	Protein kinase	LOC_Os08g39460.1|13108.m04210|protein AGC_PVPK_like_CDK8.2 - ACG kinases include homologs to PKA, PKG and PKC, expressed	U35_11553	AT1G51170.1 | Symbols: | Protein kinase superfamily protein | chr1:18953625-18954839 REVERSE LENGTH=404	tr|B6SZP3|B6SZP3_MAIZE	LOC_Os08g39460.1	IPR011009 (Protein kinase-like domain)
CUST_5257_PI427708080	0.7224	1.02293	1.5325	1.8011	1.20892	1.52253	2.38613	2.27033	1	1.41602	2.1214	2.49321	1	1.25941	1.97377	1.87798	0	0.501844	1.08501	1.31801	0	0.332751	0.980954	0.909184	Calcium-dependent lipid-binding domain-containing protein	LOC_Os01g72420.1|13101.m07892|protein C2 domain containing protein, putative, expressed	U35_30413	AT5G55530.2 | Symbols: | Calcium-dependent lipid-binding (CaLB domain) family protein | chr5:22494439-22495656 FORWARD LENGTH=405	tr|G5DXN7|G5DXN7_SILLA	LOC_Os01g72420.1	IPR008973 (C2 calcium/lipid-binding domain, CaLB)	MLOC_65962.1	3H	142.21
CUST_23195_PI427708080	0.918205	1.49848	1.94594	2.7058	0.95924	1.14205	6.10926	4.35372	1	1.63197	2.11929	2.94684	1	1.19058	6.36885	4.53872	0	0.706616	1.08358	1.55917	0	0.251662	2.67103	2.18229	alpha/beta-Hydrolases superfamily protein LENGTH=336	LOC_Os05g33940.1|13105.m03524|protein alpha/beta hydrolase fold, putative, expressed	U35_4763	AT5G06570.2 | Symbols: | alpha/beta-Hydrolases superfamily protein | chr5:2008075-2011013 REVERSE LENGTH=329	AT1G68620.1	LOC_Os05g33940.1	IPR013094 (Alpha/beta hydrolase fold-3)
CUST_20172_PI427708080	0.490719	0.771671	0.99575	1.00196	1.46779	1.50243	2.75778	1.79633	1	1.57253	2.02916	2.04182	1	1.0236	1.87887	1.22383	0	0.653087	1.02089	1.02985	0	0.0336526	0.909865	0.291409	D-amino acid dehydrogenase small subunit	LOC_Os09g33900.1|13109.m03388|protein FAD dependent oxidoreductase domain containing protein, expressed	U35_24249	AT5G48440.1 | Symbols: | FAD-dependent oxidoreductase family protein | chr5:19629932-19632588 REVERSE LENGTH=459	tr|G7KWY6|G7KWY6_MEDTR	LOC_Os09g33900.1	IPR006076 (FAD dependent oxidoreductase)	AK360105//AK376018
CUST_20165_PI427708080	1.93997	0.816079	0.968875	1.00884	0.0422322	0.04005	0.0897188	0.0469097	1	0.420666	0.499428	0.520028	1	0.948328	2.12442	1.11076	0	-1.24925	-1.00165	-0.94334	0	-0.0765416	1.08707	0.151542	Acyl-[acyl-carrier-protein] desaturase	LOC_Os03g30950.1|13103.m03537|protein acyl-desaturase, chloroplast precursor, putative, expressed	U35_2146	AT3G02620.1 | Symbols: | Plant stearoyl-acyl-carrier-protein desaturase family protein | chr3:560256-561760 FORWARD LENGTH=403	tr|E9JSA9|E9JSA9_ARAHY	LOC_Os03g30950.1	IPR005067 (Fatty acid desaturase, type 2), IPR009078 (Ferritin/ribonucleotide reductase-like)	AK360044
CUST_12535_PI427708080	1.39254	0.923395	0.630332	0.830635	0.519266	0.371326	0.203275	0.0977949	1	0.6631	0.452649	0.596489	1	0.715096	0.391467	0.188333	0	-0.592701	-1.14354	-0.745433	0	-0.48379	-1.35304	-2.40864	Rhodanese-like domain containing protein, expressed	LOC_Os12g24020.2|13112.m02440|protein rhodanese-like domain containing protein, putative, expressed	U35_4736	AT5G66170.3 | Symbols: STR18 | sulfurtransferase 18 | chr5:26447828-26448586 FORWARD LENGTH=136	tr|Q2QSI2|Q2QSI2_ORYSJ	LOC_Os12g24020.2	IPR001763 (Rhodanese-like)	MLOC_4831.1//MLOC_4835.1//MLOC_4832.2	6H	2.6204
CUST_8789_PI427708083	1.00614	0.736014	0.447015	0.515657	0.900961	1.24805	2.02423	1.05688	1	0.731526	0.444289	0.512512	1	1.38524	2.24674	1.17305	0	-0.451019	-1.17043	-0.964341	0	0.470136	1.16783	0.230268		No hits found	U35_4982	No hits found		No hits found
CUST_18602_PI427708080	1.21424	0.555731	0.537825	0.790776	0.670131	0.899904	2.1851	1.1287	1	0.45768	0.442933	0.651254	1	1.34288	3.26071	1.68429	0	-1.12759	-1.17484	-0.618708	0	0.425327	1.70519	0.752144	Regulator of chromosome condensation (RCC1) family protein	LOC_Os04g56720.1|13104.m05913|protein RCC2, putative, expressed	U35_10157	AT1G19880.1 | Symbols: | Regulator of chromosome condensation (RCC1) family protein | chr1:6900648-6903818 REVERSE LENGTH=538	tr|F4HQZ1|F4HQZ1_ARATH	LOC_Os04g56720.1	IPR009091 (Regulator of chromosome condensation/beta-lactamase-inhibitor protein II), IPR020478 (AT hook-like)	AK248780.1
CUST_16142_PI427708080	1.42239	1.38978	0.62749	1.20501	0.506042	0.586043	2.43876	2.21297	1	0.977069	0.441151	0.84717	1	1.15809	4.81928	4.37309	0	-0.0334673	-1.18066	-0.239276	0	0.211751	2.26882	2.12865	Heat-shock protein, putative	LOC_Os02g52150.2|13102.m05943|protein heat shock 22 kDa protein, mitochondrial precursor, putative, expressed	U35_8943	AT4G25200.1 | Symbols: ATHSP23.6-MITO, HSP23.6-MITO | mitochondrion-localized small heat shock protein 23.6 | chr4:12917089-12917858 FORWARD LENGTH=210	tr|B9SSG1|B9SSG1_RICCO	LOC_Os02g52150.2	IPR008978 (HSP20-like chaperone)	MLOC_75175.1
CUST_8040_PI427708100	1.22847	0.462056	0.472484	0.486659	0.635895	0.43925	0.511452	0.134721	1	0.376123	0.384612	0.396151	1	0.690758	0.804303	0.21186	0	-1.41072	-1.37853	-1.33588	0	-0.533747	-0.31419	-2.23882		LOC_Os06g30250.1|13106.m03123|protein expressed protein	U35_22115	No hits found		LOC_Os06g30250.1
CUST_5515_PI427708080	1.20391	2.51158	0.462896	0.811982	0.686914	0.616198	16.0803	13.3605	1	2.08618	0.384493	0.674453	1	0.897053	23.4095	19.4501	0	1.06086	-1.37897	-0.568211	0	-0.156736	4.54902	4.2817	Sucrose:fructan 6-fructosyltransferase	LOC_Os02g01590.1|13102.m00080|protein glycosyl hydrolases, putative, expressed	U35_1173	AT1G12240.1 | Symbols: ATBETAFRUCT4, VAC-INV | Glycosyl hydrolases family 32 protein | chr1:4153699-4157457 FORWARD LENGTH=664	tr|Q96466|Q96466_HORVU	LOC_Os02g01590.1	IPR008985 (Concanavalin A-like lectin/glucanase), IPR013148 (Glycosyl hydrolases family 32, N-terminal), IPR023296 (Glycosyl hydrolase family 43, five-bladed beta-propellor domain)	MLOC_67531.6	7H	0.566572
CUST_9859_PI427708083	1.00185	0.662557	0.355268	0.493898	0.980805	1.43822	1.54965	1.01012	1	0.661331	0.35461	0.492984	1	1.46637	1.57998	1.02989	0	-0.596556	-1.49569	-1.02039	0	0.552248	0.659903	0.0424869		LOC_Os06g08240.1|13106.m00860|protein hypothetical protein	U35_4982	No hits found		LOC_Os06g08240.1
CUST_221_PI427708083	1.38314	0.780031	0.490067	0.743705	0.563207	0.697299	0.771275	0.58205	1	0.563955	0.354313	0.537692	1	1.23809	1.36943	1.03346	0	-0.826349	-1.4969	-0.895149	0	0.308112	0.45358	0.0474767		LOC_Os10g38640.1|13110.m03519|protein glutathione S-transferase, putative	U35_6669	AT1G10370.1 | Symbols: GST30, ATGSTU17, GST30B, ERD9 | Glutathione S-transferase family protein | chr1:3397274-3398273 REVERSE LENGTH=227		LOC_Os10g38640.1			3H	47.0963
CUST_19824_PI427708080	1.48619	0.796391	0.526523	0.66763	0.415412	0.566613	0.492705	0.570829	1	0.535862	0.354278	0.449223	1	1.36398	1.18606	1.37413	0	-0.900067	-1.49705	-1.1545	0	0.44782	0.246182	0.458516	basic helix-loop-helix (bHLH) DNA-binding superfamily protein LENGTH=373	LOC_Os05g46370.1|13105.m04945|protein bHelix-loop-helix transcription factor, putative, expressed	U35_20118	AT3G21330.1 | Symbols: | basic helix-loop-helix (bHLH) DNA-binding superfamily protein | chr3:7507720-7508841 FORWARD LENGTH=373	AT3G21330.1	LOC_Os05g46370.1	IPR011598 (Helix-loop-helix DNA-binding)
CUST_26014_PI427708080	1.1151	1.31741	0.373034	0.820802	0.423964	0.40948	2.15319	2.1787	1	1.18142	0.334529	0.736078	1	0.965836	5.0787	5.13888	0	0.240527	-1.5798	-0.44207	0	-0.0501506	2.34446	2.36145	17.5 kDa class II heat shock protein	LOC_Os01g08860.1|13101.m00941|protein hsp20/alpha crystallin family protein, putative, expressed	U35_15452	AT5G12020.1 | Symbols: HSP17.6II | 17.6 kDa class II heat shock protein | chr5:3882409-3882876 REVERSE LENGTH=155	tr|B6TPF4|B6TPF4_MAIZE	LOC_Os01g08860.1	IPR008978 (HSP20-like chaperone)	AK375791
CUST_3680_PI427708080	1.33429	0.646523	0.240786	0.312916	0.351352	2.06208	6.14444	3.43105	1	0.484543	0.18046	0.234518	1	5.86899	17.488	9.76529	0	-1.0453	-2.47025	-2.09223	0	2.55311	4.12829	3.28766	Jasmonate-induced protein	LOC_Os04g24478.1|13104.m02291|protein jasmonate-induced protein, putative, expressed	U35_14314	AT3G61720.1 | Symbols: | Ca2+dependent plant phosphoribosyltransferase family protein | chr3:22843011-22845398 REVERSE LENGTH=795	tr|B6TLX4|B6TLX4_MAIZE	LOC_Os04g24478.1

## Sheet: C v Mc 3h 0.05
Vol C v Mc 3h 0.05 raw
CE_aphid
Infestation ()*	Control	B+Mc	B+Mp	B+Rp	Control	B+Mc	B+Mp	B+Rp	Control	B+Mc	B+Mp	B+Rp	Control	B+Mc	B+Mp	B+Rp		Control	B+Mc	B+Mp	B+Rp	Control	B+Mc	B+Mp	B+Rp
Time (hours)S	3				24				3				24					3				24
Systematic	Normalized								Ratio								Gene Symbol	Log2								Description	top rice hit	H35	top Harvest35 hit	top Arabidopsis hit	AHRD Blast-Hit-Accession	rice	AHRD Interpro-ID (Description)	HC_genes	POPSEQ chromosome	POPSEQ cM
CUST_7731_PI427708080	0.27059	0.895239	1.08323	1.11938	1.60311	1.65422	4.24859	3.24468	1	3.30847	4.00321	4.13679	1	1.03188	2.65022	2.02399		0	1.72616	2.00116	2.04851	0	0.0452798	1.40611	1.0172	Cytochrome P450 family protein	LOC_Os06g43420.1|13106.m04542|protein cytochrome P450, putative, expressed	U35_21810	U35_21810 Members:5 3pri:N 1e-139 UniRef90_Q6ZIG2 Cluster: Putative cytochrome P450; n=1; Oryza sativa (japonica cultivar-group)|Rep: Putative cytochrome P450 - Oryza sativa (japonica cultivar-group)	AT3G26210.1 | Symbols: CYP71B23 | cytochrome P450, family 71, subfamily B, polypeptide 23 | chr3:9593329-9595202 REVERSE LENGTH=501	tr|Q2R0R5|Q2R0R5_ORYSJ	LOC_Os06g43420.1	IPR001128 (Cytochrome P450)		7H	131.445
CUST_161_PI427708086	0.977427	1.96331	1.69549	2.5511	0.923359	0.417339	1.04381	0.511131	1	2.00865	1.73465	2.61002	1	0.451979	1.13045	0.553556		0	1.00623	0.794643	1.38406	0	-1.14567	0.176896	-0.853199		No hits found	U35_17697	U35_17697 Members:20 3pri:Y 3e-41 UniRef90_Q6K4A5 Cluster: Hypothetical protein OJ1595_D08.12-1; n=1; Oryza sativa (japonica cultivar-group)|Rep: Hypothetical protein OJ1595_D08.12-1 - Oryza sativa (japonica cu	No hits found		No hits found
CUST_22312_PI427708080	1.14226	0.567696	0.690863	0.815996	0.833111	1.08575	1.27827	0.718679	1	0.496992	0.60482	0.714368	1	1.30325	1.53433	0.862645		0	-1.0087	-0.725423	-0.48526	0	0.382115	0.617612	-0.213161	BTB/POZ domain containing protein, expressed	LOC_Os08g13030.1|13108.m01392|protein MBTB21 - Bric-a-Brac, Tramtrack, Broad Complex BTB domain with Meprin and TRAF Homology MATH domain	U35_25845	U35_25845 Members:2 3pri:N 3e-28 UniRef90_Q1EBV6 Rep: At5g21010 - Arabidopsis thaliana (Mouse-ear cress)	AT3G06190.1 | Symbols: ATBPM2, BPM2 | BTB-POZ and MATH domain 2 | chr3:1874577-1876575 REVERSE LENGTH=406	tr|Q2R115|Q2R115_ORYSJ	LOC_Os08g13030.1	IPR008974 (TRAF-like), IPR011333 (BTB/POZ fold)	AK372423
CUST_23894_PI427708080	1.0562	0.511406	1.0894	1.07408	0.920002	0.875435	1.08463	0.520649	1	0.484194	1.03144	1.01693	1	0.951557	1.17894	0.565921		0	-1.04634	0.0446544	0.024215	0	-0.0716375	0.237494	-0.821327	Unknown protein	LOC_Os05g46500.1|13105.m04968|protein expressed protein	U35_8287	U35_8287 Members:4 3pri:Y 2e-18 UniRef90_Q5NAD3 Cluster: Hypothetical protein P0684B02.17; n=1; Oryza sativa (japonica cultivar-group)|Rep: Hypothetical protein P0684B02.17 - Oryza sativa (japonica cultivar-g	AT1G80180.1 | Symbols: | unknown protein; FUNCTIONS IN: molecular_function unknown; INVOLVED IN: biological_process unknown; LOCATED IN: plasma membrane; EXPRESSED IN: 21 plant structures; EXPRESSED DURING: 10 growth stages; BEST Arabidopsis thaliana protein match is: unknown protein (TAIR:AT1G15400.3); Has 30201 Blast hits to 17322 proteins in 780 species: Archae - 12; Bacteria - 1396; Metazoa -…		LOC_Os05g46500.1
CUST_13671_PI427708080	1.21782	0.588504	1.07927	1.0765	0.705594	0.853667	1.23139	0.870546	1	0.483246	0.886238	0.883963	1	1.20986	1.74519	1.23378		0	-1.04917	-0.174233	-0.177943	0	0.274836	0.803382	0.303082	DNA helicase	LOC_Os02g40450.1|13102.m04507|protein DEAD/DEAH box helicase domain containing protein, expressed	U35_38158	U35_38158 Members:1 3pri:N 5e-07 UniRef90_Q5D892 Cluster: Meiotic recombination protein MER3; n=1; Arabidopsis thaliana|Rep: Meiotic recombination protein MER3 - Arabidopsis thaliana (Mouse-ear cress)	AT3G27730.1 | Symbols: RCK, MER3 | ATP binding;ATP-dependent helicases;DNA helicases | chr3:10273952-10280213 REVERSE LENGTH=1133	tr|C1MM59|C1MM59_MICPS	LOC_Os02g40450.1	IPR004179 (Sec63 domain)	MLOC_57302.1
CUST_23056_PI427708080	1.02289	0.492185	0.762063	0.904654	0.938825	0.927198	1.85592	0.742402	1	0.48117	0.745008	0.884408	1	0.987616	1.97685	0.790778		0	-1.05538	-0.424673	-0.177215	0	-0.0179779	0.983204	-0.338655	Pentatricopeptide repeat-containing protein	LOC_Os05g24150.1|13105.m02464|protein tetratricopeptide-like helical, putative, expressed	U35_32189	U35_32189 Members:1 3pri:N 6e-41 UniRef90_Q0DJA4 Cluster: Os05g0307200 protein; n=1; Oryza sativa (japonica cultivar-group)|Rep: Os05g0307200 protein - Oryza sativa (japonica cultivar-group)	AT2G34400.1 | Symbols: | Pentatricopeptide repeat (PPR-like) superfamily protein | chr2:14516226-14518186 FORWARD LENGTH=621	tr|G7IN31|G7IN31_MEDTR	LOC_Os05g24150.1	IPR002885 (Pentatricopeptide repeat), IPR011990 (Tetratricopeptide-like helical)	AK376552
CUST_25078_PI427708080	1.11372	0.529119	0.901937	0.930445	0.773114	0.772472	5.1001	0.999226	1	0.475091	0.809841	0.835438	1	0.99917	6.59683	1.29247		0	-1.07372	-0.304289	-0.259395	0	-0.00119753	2.72177	0.370131	F-box/RNI-like/FBD-like domains-containing protein LENGTH=435	LOC_Os04g13150.1|13104.m01206|protein OsFBX125 - F-box domain containing protein, expressed	U35_23624	U35_23624 Members:3 3pri:N 4e-57 UniRef90_Q7XSL8 Cluster: OSJNBa0035O13.10 protein; n=1; Oryza sativa (japonica cultivar-group)|Rep: OSJNBa0035O13.10 protein - Oryza sativa (japonica cultivar-group)	AT3G26922.1 | Symbols: | F-box/RNI-like superfamily protein | chr3:9922858-9923891 FORWARD LENGTH=306	AT1G51370.1	LOC_Os04g13150.1	IPR001810 (F-box domain, cyclin-like)	AK367003
CUST_25855_PI427708080	1.54556	0.677874	1.03133	0.993739	0.351767	0.308389	0.651173	0.349898	1	0.438595	0.667287	0.642964	1	0.876687	1.85115	0.994687		0	-1.18904	-0.583621	-0.637189	0	-0.189867	0.888421	-0.00768524	GDSL esterase/lipase	LOC_Os05g11950.1|13105.m01294|protein GDSL-like lipase/acylhydrolase, putative, expressed	U35_17156	U35_17156 Members:23 3pri:Y 0.0 UniRef90_Q75IK2 Cluster: Hypothetical protein OSJNBb0016G07.10; n=1; Oryza sativa (japonica cultivar-group)|Rep: Hypothetical protein OSJNBb0016G07.10 - Oryza sativa (japonica	AT1G28580.1 | Symbols: | GDSL-like Lipase/Acylhydrolase superfamily protein | chr1:10044603-10046379 REVERSE LENGTH=390	tr|G7IKB1|G7IKB1_MEDTR	LOC_Os05g11950.1	IPR001087 (Lipase, GDSL), IPR013830 (Esterase, SGNH hydrolase-type)
CUST_2336_PI427708086	1.46135	0.633007	0.919008	0.941069	0.486916	0.520152	1.23762	0.395016	1	0.433166	0.628876	0.643972	1	1.06826	2.54175	0.811261		0	-1.20701	-0.669153	-0.63493	0	0.0952612	1.34582	-0.301761		LOC_Os06g44210.2|13106.m04646|protein protein phosphatase 2C, putative, expressed	U35_5513	U35_5513 Members:9 3pri:Y 1e-158 UniRef90_Q653S4 Cluster: Hypothetical protein OJ1065_E04.2-2; n=2; Oryza sativa (japonica cultivar-group)|Rep: Hypothetical protein OJ1065_E04.2-2 - Oryza sativa (japonica cult	AT2G25070.1 | Symbols: | Protein phosphatase 2C family protein | chr2:10663517-10665366 REVERSE LENGTH=355		LOC_Os06g44210.2
CUST_460_PI427708086	1.25179	0.539451	1.40078	0.832674	0.727412	0.930938	6.18529	0.828954	1	0.430943	1.11902	0.665186	1	1.2798	8.50316	1.13959		0	-1.21443	0.162241	-0.588171	0	0.355914	3.088	0.188519		LOC_Os01g42710.1|13101.m04395|protein retrotransposon protein, putative, unclassified, expressed	U35_47390	U35_47390 Members:1 3pri:N 4e-12 UniRef90_Q8V0L5 Rep: Glycoprotein gp2 - Equid herpesvirus 1 (Equine herpesvirus 1)	AT3G04570.1 | Symbols: AHL19 | AT-hook motif nuclear-localized protein 19 | chr3:1231221-1232168 FORWARD LENGTH=315		LOC_Os01g42710.1
CUST_13791_PI427708080	1.33903	0.576781	1.08783	1.03782	0.63629	0.884026	1.23442	0.646257	1	0.430745	0.812399	0.77505	1	1.38935	1.94003	1.01566		0	-1.21509	-0.29974	-0.367638	0	0.474406	0.956081	0.022424	Retrotransposon protein, putative, LINE subclass	LOC_Os12g23770.1|13112.m02415|protein retrotransposon protein, putative, LINE subclass	U35_42851	U35_42851 Members:1 3pri:Y 1e-21 UniRef90_Q2QSK7 Cluster: Retrotransposon protein, putative, LINE subclass; n=1; Oryza sativa (japonica cultivar-group)|Rep: Retrotransposon protein, putative, LINE subclass - O	AT3G09510.1 | Symbols: | Ribonuclease H-like superfamily protein | chr3:2921804-2923258 FORWARD LENGTH=484	tr|Q2QSK7|Q2QSK7_ORYSJ	LOC_Os12g23770.1
CUST_9745_PI427708100	1.45861	0.617506	0.858735	0.785485	0.415892	0.359207	0.371691	0.577756	1	0.423353	0.588736	0.538517	1	0.863702	0.893718	1.3892		0	-1.24007	-0.764307	-0.892935	0	-0.211394	-0.162108	0.474251		LOC_Os05g39110.2|13105.m04116|protein selT-like protein precursor, putative, expressed	U35_47176	U35_47176 Members:1 3pri:N	No hits found		LOC_Os05g39110.2			7H	70.5382
CUST_20165_PI427708080	1.93997	0.816079	0.968875	1.00884	0.0422322	0.04005	0.0897188	0.0469097	1	0.420666	0.499428	0.520028	1	0.948328	2.12442	1.11076		0	-1.24925	-1.00165	-0.94334	0	-0.0765416	1.08707	0.151542	Acyl-[acyl-carrier-protein] desaturase	LOC_Os03g30950.1|13103.m03537|protein acyl-desaturase, chloroplast precursor, putative, expressed	U35_2146	U35_2146 Members:34 3pri:Y 1e-164 UniRef90_Q84MF1 Cluster: Putative stearoyl-acyl-carrier protein desaturase; n=1; Oryza sativa (japonica cultivar-group)|Rep: Putative stearoyl-acyl-carrier protein desaturase -	AT3G02620.1 | Symbols: | Plant stearoyl-acyl-carrier-protein desaturase family protein | chr3:560256-561760 FORWARD LENGTH=403	tr|E9JSA9|E9JSA9_ARAHY	LOC_Os03g30950.1	IPR005067 (Fatty acid desaturase, type 2), IPR009078 (Ferritin/ribonucleotide reductase-like)	AK360044
CUST_12365_PI427708080	1.07073	0.443169	0.996612	1.16177	0.846265	0.820221	2.97452	0.642986	1	0.413893	0.930775	1.08503	1	0.969225	3.51488	0.759793		0	-1.27267	-0.103495	0.11773	0	-0.0450964	1.81348	-0.396322	Phototropin-1	LOC_Os04g23890.4|13104.m02222|protein AGC_PVPK_like_kin82y.10 - ACG kinases include homologs to PKA, PKG and PKC, expressed	U35_23464	U35_23464 Members:3 3pri:N 1e-172 UniRef90_Q01ME5 Rep: OSIGBa0092O07.5 protein - Oryza sativa (Rice)	AT5G58140.1 | Symbols: PHOT2, NPL1 | phototropin 2 | chr5:23524771-23529993 FORWARD LENGTH=915	tr|B6SS20|B6SS20_MAIZE	LOC_Os04g23890.4
CUST_21123_PI427708080	1.13951	0.469261	0.967818	0.991964	0.791312	0.951855	2.67485	0.597727	1	0.411808	0.849326	0.870515	1	1.20288	3.38027	0.755362		0	-1.27995	-0.23561	-0.200058	0	0.266494	1.75714	-0.404761	Vacuolar cation/proton exchanger 1b	LOC_Os05g51610.1|13105.m05569|protein sodium/calcium exchanger protein, putative, expressed	U35_17736	U35_17736 Members:21 3pri:Y 0.0 UniRef90_Q5TKG3 Cluster: Vacuolar cation/proton exchanger 1b (Ca(2+)/H(+) exchanger 1b); n=2; Oryza sativa|Rep: Vacuolar cation/proton exchanger 1b (Ca(2+)/H(+) exchanger 1b) -	AT3G51860.1 | Symbols: CAX3, ATHCX1, CAX1-LIKE, ATCAX3 | cation exchanger 3 | chr3:19239458-19242519 FORWARD LENGTH=459	tr|B4F910|B4F910_MAIZE	LOC_Os05g51610.1	IPR004798 (Calcium/proton exchanger superfamily)
CUST_12058_PI427708100	1.35176	0.545694	0.852235	0.777127	0.597441	0.472511	0.648576	0.219988	1	0.403691	0.630463	0.574899	1	0.790891	1.08559	0.368216		0	-1.30868	-0.665516	-0.798619	0	-0.33845	0.118479	-1.44137		No hits found	U35_36414	U35_36414 Members:1 3pri:N	No hits found		No hits found
CUST_4577_PI427708100	1.42344	0.572893	1.87355	1.00447	0.538269	0.568804	4.67366	0.703414	1	0.402471	1.31621	0.705662	1	1.05673	8.68276	1.30681		0	-1.31304	0.396392	-0.502951	0	0.0796036	3.11815	0.386047		LOC_Os05g02500.2|13105.m00216|protein dual specificity protein phosphatase, putative, expressed	U35_36269	U35_36269 Members:1 3pri:N	AT5G20200.1 | Symbols: | nucleoporin-related | chr5:6816776-6821620 FORWARD LENGTH=762		LOC_Os05g02500.2
CUST_11776_PI427708080	1.04635	0.420247	0.830495	0.965633	0.920471	0.835468	4.43553	0.844487	1	0.401632	0.793709	0.922861	1	0.907653	4.81876	0.917451		0	-1.31605	-0.333319	-0.115815	0	-0.139787	2.26866	-0.124297	Nucleotide-diphospho-sugar transferase family protein LENGTH=386	LOC_Os08g41800.1|13108.m04491|protein regulatory protein, putative, expressed	U35_2757	U35_2757 Members:27 3pri:Y 1e-153 UniRef90_Q10AK2 Cluster: Regulatory protein, putative, expressed; n=3; Oryza sativa (japonica cultivar-group)|Rep: Regulatory protein, putative, expressed - Oryza sativa (japon	AT2G02061.1 | Symbols: | Nucleotide-diphospho-sugar transferase family protein | chr2:498025-499559 FORWARD LENGTH=408	AT1G14590.1	LOC_Os08g41800.1	IPR005069 (Nucleotide-diphospho-sugar transferase)		7H	70.5382
CUST_2029_PI427708086	1.19221	0.475947	0.935917	1.15246	0.598132	0.712852	3.07009	0.370356	1	0.399214	0.785028	0.966659	1	1.1918	5.13279	0.619187		0	-1.32476	-0.349183	-0.0489209	0	0.253138	2.35974	-0.691554		LOC_Os05g16390.1|13105.m01727|protein retrotransposon protein, putative, Ty3-gypsy subclass	U35_46375	U35_46375 Members:1 3pri:N	No hits found		LOC_Os05g16390.1
CUST_5016_PI427708080	0.919574	0.356025	0.888177	0.617598	1.05198	1.06006	4.7593	1.69184	1	0.387163	0.965857	0.671614	1	1.00768	4.52413	1.60824		0	-1.36899	-0.0501178	-0.574297	0	0.0110397	2.17764	0.685483	GH3 family protein	LOC_Os07g40290.1|13107.m04187|protein OsGH3.8 - Probable indole-3-acetic acid-amido synthetase, expressed	U35_20129	U35_20129 Members:9 3pri:Y 1e-172 UniRef90_Q7XIN9 Cluster: Probable indole-3-acetic acid-amido synthetase GH3.8; n=2; Oryza sativa|Rep: Probable indole-3-acetic acid-amido synthetase GH3.8 - Oryza sativa (Rice)	AT2G14960.1 | Symbols: GH3.1 | Auxin-responsive GH3 family protein | chr2:6451659-6453670 REVERSE LENGTH=590	tr|B9NAE1|B9NAE1_POPTR	LOC_Os07g40290.1	IPR004993 (GH3 auxin-responsive promoter)		2H	51.9122
CUST_5586_PI427708080	0.77741	0.27543	0.481807	0.474357	1.01313	0.361275	1.92499	0.242409	1	0.354292	0.619759	0.610177	1	0.356594	1.90005	0.239268		0	-1.49699	-0.690221	-0.712701	0	-1.48765	0.926037	-2.0633	IQ domain-containing protein	LOC_Os01g53980.1|13101.m05665|protein IQ calmodulin-binding motif family protein, expressed	U35_11490	U35_11490 Members:2 3pri:N 3e-37 UniRef90_Q5JKU0 Cluster: Calmodulin-binding protein-like; n=1; Oryza sativa (japonica cultivar-group)|Rep: Calmodulin-binding protein-like - Oryza sativa (japonica cultivar-gro	AT3G16490.1 | Symbols: IQD26 | IQ-domain 26 | chr3:5603962-5605489 REVERSE LENGTH=389	tr|G7LGP8|G7LGP8_MEDTR	LOC_Os01g53980.1	IPR000048 (IQ motif, EF-hand binding site)	MLOC_68083.6	3H	62.5354
CUST_4100_PI427708100	1.52706	0.538573	0.832597	0.982499	0.438828	0.389597	0.959661	0.49961	1	0.352686	0.545228	0.643391	1	0.887811	2.18687	1.13851		0	-1.50354	-0.875069	-0.636232	0	-0.171676	1.12887	0.187145		LOC_Os09g07040.1|13109.m00546|protein retrotransposon protein, putative, Ty3-gypsy subclass	U35_36176	U35_36176 Members:1 3pri:N	No hits found		LOC_Os09g07040.1
CUST_4968_PI427708080	1.6732	0.573406	0.899843	0.875341	0.21373	0.332302	0.533319	0.288772	1	0.342701	0.537798	0.523155	1	1.55477	2.49529	1.3511		0	-1.54498	-0.894863	-0.93469	0	0.636704	1.31921	0.434139	Cleavage and polyadenylation specificity factor subunit 5	LOC_Os08g30820.1|13108.m03192|protein cleavage and polyadenylation specificity factor subunit 5, putative, expressed	U35_6290	U35_6290 Members:7 3pri:Y 8e-84 UniRef90_Q6ZIV4 Cluster: Putative cleavage and polyadenylation specific factor; n=1; Oryza sativa (japonica cultivar-group)|Rep: Putative cleavage and polyadenylation specific	AT4G29820.1 | Symbols: CFIM-25, ATCFIM-25 | homolog of CFIM-25 | chr4:14596047-14597317 REVERSE LENGTH=222	tr|E3K775|E3K775_PUCGT	LOC_Os08g30820.1	IPR016706 (Cleavage/polyadenylation specificity factor, 25kDa subunit)	MLOC_64408.1	7H	76.4164
CUST_2168_PI427708080	1.23962	0.418419	0.837043	0.750347	0.667797	0.452689	4.5454	1.35182	1	0.337539	0.675243	0.605305	1	0.677885	6.80656	2.02429		0	-1.56688	-0.566521	-0.724266	0	-0.560888	2.76692	1.01742	BEST Arabidopsis thaliana protein match is: maternal effect embryo arrest 60 . LENGTH=204	LOC_Os07g13600.1|13107.m01417|protein expressed protein	U35_10464	U35_10464 Members:3 3pri:Y 3e-85 UniRef90_Q7F0B3 Cluster: Hypothetical protein P0523A04.123; n=1; Oryza sativa (japonica cultivar-group)|Rep: Hypothetical protein P0523A04.123 - Oryza sativa (japonica cultivar	AT5G05950.1 | Symbols: MEE60 | maternal effect embryo arrest 60 | chr5:1788814-1789341 FORWARD LENGTH=175	AT3G46890.1	LOC_Os07g13600.1			2H	57.0467
CUST_2040_PI427708100	1.38084	0.447581	0.710422	0.698591	0.493638	0.380048	1.06228	0.279414	1	0.324136	0.514484	0.505916	1	0.769893	2.15194	0.56603		0	-1.62533	-0.958801	-0.983029	0	-0.37727	1.10564	-0.821049		LOC_Os08g32100.1|13108.m03333|protein transposon protein, putative, CACTA, En/Spm sub-class, expressed	U35_36414	U35_36414 Members:1 3pri:N	AT2G18540.1 | Symbols: | RmlC-like cupins superfamily protein | chr2:8042382-8045008 REVERSE LENGTH=707		LOC_Os08g32100.1
CUST_14289_PI427708080	1.4004	0.440532	1.02173	1.64088	0.495191	0.615998	0.826646	0.396033	1	0.314576	0.7296	1.17172	1	1.24396	1.66935	0.799759		0	-1.66852	-0.454823	0.228629	0	0.314941	0.739286	-0.322363	1-aminocyclopropane-1-carboxylate oxidase-like protein	LOC_Os08g30100.1|13108.m03115|protein 1-aminocyclopropane-1-carboxylate oxidase homolog 1, putative, expressed	U35_5973	U35_5973 Members:8 3pri:Y 1e-67 UniRef90_Q6ZBF0 Cluster: Putative 2-oxoglutarate-dependent oxygenase; n=2; Oryza sativa (japonica cultivar-group)|Rep: Putative 2-oxoglutarate-dependent oxygenase - Oryza sativ	AT1G06620.1 | Symbols: | 2-oxoglutarate (2OG) and Fe(II)-dependent oxygenase superfamily protein | chr1:2025618-2027094 FORWARD LENGTH=365	tr|G7LCK0|G7LCK0_MEDTR	LOC_Os08g30100.1	IPR002283 (Isopenicillin N synthase)
CUST_7767_PI427708086	0.553262	0.162923	0.267794	0.287091	1.16447	1.49114	2.66074	1.01686	1	0.294477	0.484027	0.518906	1	1.28053	2.28494	0.873243		0	-1.76377	-1.04684	-0.946456	0	0.356739	1.19215	-0.195544		LOC_Os01g42960.1|13101.m04424|protein TTL1, putative, expressed	U35_25899	U35_25899 Members:2 3pri:N 9e-13 UniRef90_Q6F369 Cluster: Hypothetical protein OJ1268_B08.13; n=1; Oryza sativa (japonica cultivar-group)|Rep: Hypothetical protein OJ1268_B08.13 - Oryza sativa (japonica cultiv	AT3G56590.2 | Symbols: | hydroxyproline-rich glycoprotein family protein | chr3:20965105-20967784 FORWARD LENGTH=489		LOC_Os01g42960.1
CUST_6099_PI427708100	1.38853	0.250184	0.427034	0.491539	0.413759	0.315124	4.3147	0.307847	1	0.180178	0.307543	0.353999	1	0.761612	10.4281	0.744024		0	-2.4725	-1.70114	-1.49818	0	-0.392873	3.3824	-0.426578		LOC_Os12g17840.1|13112.m01891|protein ubiquitin family protein, expressed	U35_4880	U35_4880 Members:12 3pri:Y 1e-168 UniRef90_Q336W3 Cluster: Protein phosphatase 2C containing protein, expressed; n=2; Oryza sativa|Rep: Protein phosphatase 2C containing protein, expressed - Oryza sativa (japon	AT1G15130.1 | Symbols: | Endosomal targeting BRO1-like domain-containing protein | chr1:5206217-5209848 REVERSE LENGTH=846		LOC_Os12g17840.1

## Sheet: C v Mc 24h 0.05
Vol C vs Mc 24h Raw 0.05
CE_aphid
Infestation ()*	Control	B+Mc	B+Mp	B+Rp	Control	B+Mc	B+Mp	B+Rp	Control	B+Mc	B+Mp	B+Rp	Control	B+Mc	B+Mp	B+Rp	Control	B+Mc	B+Mp	B+Rp	Control	B+Mc	B+Mp	B+Rp
Time (hours)S	3				24				3				24				3				24
Systematic	Normalized data								Ratio								Log2								Description	top rice hit	H35	top Harvest35 hit	top Arabidopsis hit	AHRD Blast-Hit-Accession	rice	AHRD Interpro-ID (Description)	AHRD-Quality-Code	HC_genes	POPSEQ chromosome	POPSEQ cM
CUST_2047_PI427708083	1.30766	1.21944	1.45608	3.50058	0.417664	2.77536	1.37821	0.607183	1	0.932532	1.1135	2.67698	1	6.64495	3.2998	1.45376	0	-0.100775	0.155098	1.4206	0	2.73226	1.72238	0.539788		LOC_Os07g40850.1|13107.m04250|protein retrotransposon protein, putative, unclassified, expressed	U35_1964	U35_1964 Members:10 3pri:Y 1e-91 UniRef90_Q8H5A3 Cluster: Early nodulin 75-like protein; n=1; Oryza sativa (japonica cultivar-group)|Rep: Early nodulin 75-like protein - Oryza sativa (japonica cultivar-group)	AT5G09530.1 | Symbols: | hydroxyproline-rich glycoprotein family protein | chr5:2960080-2961192 REVERSE LENGTH=370		LOC_Os07g40850.1				2H	53.8244
CUST_17931_PI427708080	1.4443	0.817057	1.11035	1.79417	0.0334343	0.212396	1.78631	1.5541	1	0.56571	0.768781	1.24224	1	6.35264	53.4274	46.4823	0	-0.821865	-0.379356	0.312945	0	2.66736	5.73951	5.53861	Jasmonate-induced protein	LOC_Os04g24478.1|13104.m02291|protein jasmonate-induced protein, putative, expressed	U35_14317	U35_14317 Members:42 3pri:Y 6e-94 UniRef90_P32024 Cluster: 23 kDa jasmonate-induced protein; n=1; Hordeum vulgare|Rep: 23 kDa jasmonate-induced protein - Hordeum vulgare (Barley)	No hits found	tr|B4FSG4|B4FSG4_MAIZE	LOC_Os04g24478.1		***-[2.744]	MLOC_15761.1//MLOC_1579.2	1H	0.106232
CUST_10645_PI427708080	1.25065	1.1328	0.746374	2.06721	0.543467	3.11102	1.61101	0.740865	1	0.905772	0.596791	1.65291	1	5.7244	2.96431	1.36322	0	-0.14278	-0.744703	0.725009	0	2.51712	1.5677	0.447019	Unknown protein	LOC_Os07g40890.1|13107.m04255|protein igA FC receptor precursor, putative, expressed	U35_10095	U35_10095 Members:3 3pri:Y 8e-22 UniRef90_Q8H599 Cluster: Hypothetical protein OJ1634_B10.117; n=1; Oryza sativa (japonica cultivar-group)|Rep: Hypothetical protein OJ1634_B10.117 - Oryza sativa (japonica cult	AT5G09520.1 | Symbols: | hydroxyproline-rich glycoprotein family protein | chr5:2958464-2958856 REVERSE LENGTH=130		LOC_Os07g40890.1			MLOC_292.1
CUST_14282_PI427708083	0.849402	0.712919	0.604787	2.91787	0.592596	3.31334	1.76018	0.449438	1	0.839318	0.712015	3.4352	1	5.59122	2.97029	0.758422	0	-0.25271	-0.490021	1.78039	0	2.48316	1.5706	-0.398926		LOC_Os07g40850.1|13107.m04250|protein retrotransposon protein, putative, unclassified, expressed	U35_4679	U35_4679 Members:13 3pri:N 2e-59 UniRef90_Q8H5A3 Cluster: Early nodulin 75-like protein; n=1; Oryza sativa (japonica cultivar-group)|Rep: Early nodulin 75-like protein - Oryza sativa (japonica cultivar-group)	AT5G09530.1 | Symbols: | hydroxyproline-rich glycoprotein family protein | chr5:2960080-2961192 REVERSE LENGTH=370		LOC_Os07g40850.1
CUST_5433_PI427708080	1.16845	0.721275	0.740084	1.93101	0.672977	3.36513	8.22957	0.961353	1	0.617293	0.633391	1.65263	1	5.00036	12.2286	1.42851	0	-0.695972	-0.658833	0.72476	0	2.32203	3.61219	0.514509	CASP-like protein	LOC_Os05g15630.1|13105.m01647|protein membrane associated DUF588 domain containing protein, putative, expressed	U35_10453	U35_10453 Members:3 3pri:N 1e-57 UniRef90_Q84UT5 Cluster: Hypothetical protein OsBLE3; n=1; Oryza sativa (japonica cultivar-group)|Rep: Hypothetical protein OsBLE3 - Oryza sativa (japonica cultivar-group)	AT4G03540.1 | Symbols: | Uncharacterised protein family (UPF0497) | chr4:1570042-1571483 FORWARD LENGTH=164	sp|C5YVA2|CSPLL_SORBI	LOC_Os05g15630.1	IPR006702 (Uncharacterised protein family UPF0497, trans-membrane plant)	***-[1.793]	MLOC_67040.1	7H	42.2805
CUST_17585_PI427708080	0.746565	0.663906	0.608807	1.90086	1.08142	5.0915	1.51217	0.676901	1	0.889281	0.815478	2.54615	1	4.70817	1.39832	0.625938	0	-0.169289	-0.294283	1.34831	0	2.23517	0.48369	-0.675909	Laccase, putative	LOC_Os01g61160.1|13101.m06509|protein laccase precursor protein, putative, expressed	U35_7101	U35_7101 Members:6 3pri:N 1e-179 UniRef90_Q2QYS3 Cluster: Multicopper oxidase family protein, expressed; n=2; Oryza sativa (japonica cultivar-group)|Rep: Multicopper oxidase family protein, expressed - Oryza s	AT2G40370.1 | Symbols: LAC5 | laccase 5 | chr2:16858192-16860593 REVERSE LENGTH=580	tr|B9S477|B9S477_RICCO	LOC_Os01g61160.1	IPR017761 (Laccase)	***-[1.927]
CUST_13520_PI427708083	1.08648	0.49017	0.740637	1.12426	0.796996	3.27865	2.25078	1.08955	1	0.451156	0.681687	1.03478	1	4.11375	2.82408	1.36707	0	-1.1483	-0.55282	0.04932	0	2.04046	1.49778	0.451085		LOC_Os01g44960.1|13101.m04607|protein hydrolase, alpha/beta fold family domain containing protein, expressed	U35_3055	U35_3055 Members:16 3pri:Y 1e-124 UniRef90_Q5VNP5 Cluster: Hydrolase-like; n=1; Oryza sativa (japonica cultivar-group)|Rep: Hydrolase-like - Oryza sativa (japonica cultivar-group)	AT4G36610.1 | Symbols: | alpha/beta-Hydrolases superfamily protein | chr4:17265545-17267274 REVERSE LENGTH=317		LOC_Os01g44960.1				3H	133.003
CUST_2571_PI427708080	1.149	1.09355	1.16849	1.53532	0.743901	2.84875	2.64851	0.62365	1	0.951741	1.01696	1.33622	1	3.82948	3.5603	0.838351	0	-0.071359	0.024263	0.418159	0	1.93715	1.832	-0.254375	Protein of unknown function, DUF538 LENGTH=157	LOC_Os10g37400.1|13110.m03390|protein DUF538 domain containing protein, putative, expressed	U35_15918	U35_15918 Members:60 3pri:Y 4e-46 UniRef90_Q94HX7 Cluster: Hypothetical protein OSJNBa0076F20.19; n=2; Oryza sativa|Rep: Hypothetical protein OSJNBa0076F20.19 - Oryza sativa (Rice)	AT4G24130.1 | Symbols: | Protein of unknown function, DUF538 | chr4:12527861-12528423 FORWARD LENGTH=157	AT4G24130.1	LOC_Os10g37400.1	IPR007493 (Protein of unknown function DUF538)	***-[3.881]		1H	48.017
CUST_1654_PI427708086	1.46761	0.655597	0.927057	1.58853	0.45953	1.59053	3.30145	0.47383	1	0.446709	0.631676	1.08239	1	3.46121	7.18439	1.03112	0	-1.16259	-0.662743	0.114216	0	1.79128	2.84487	0.0442097		No hits found	U35_15194	U35_15194 Members:68 3pri:Y 0.0 UniRef90_Q01JY1 Rep: OSIGBa0116M22.7 protein - Oryza sativa (Rice)	AT5G16560.1 | Symbols: KAN, KAN1 | Homeodomain-like superfamily protein | chr5:5407365-5411092 REVERSE LENGTH=403		No hits found
CUST_13774_PI427708083	1.24106	0.99735	1.00246	2.32117	0.706476	2.14875	1.93619	0.945978	1	0.80363	0.80775	1.87032	1	3.04151	2.74063	1.33901	0	-0.315397	-0.308018	0.903282	0	1.60479	1.45451	0.421166		LOC_Os07g40850.1|13107.m04250|protein retrotransposon protein, putative, unclassified, expressed	U35_1965	U35_1965 Members:20 3pri:Y 2e-78 UniRef90_Q8H5A3 Cluster: Early nodulin 75-like protein; n=1; Oryza sativa (japonica cultivar-group)|Rep: Early nodulin 75-like protein - Oryza sativa (japonica cultivar-group)	AT5G09530.1 | Symbols: | hydroxyproline-rich glycoprotein family protein | chr5:2960080-2961192 REVERSE LENGTH=370		LOC_Os07g40850.1
CUST_3929_PI427708083	1.50509	1.12263	1.36009	1.76746	0.133611	0.382579	2.6366	2.06963	1	0.745889	0.903657	1.17432	1	2.86339	19.7335	15.49	0	-0.422967	-0.146153	0.231823	0	1.51772	4.30257	3.95327		LOC_Os04g24460.1|13104.m02289|protein phytase, putative	U35_15173	U35_15173 Members:13 3pri:Y 1e-162 UniRef90_Q43490 Cluster: Jasmonate induced protein; n=1; Hordeum vulgare|Rep: Jasmonate induced protein - Hordeum vulgare (Barley)	No hits found		LOC_Os04g24460.1
CUST_4703_PI427708080	1.62078	1.13808	3.1453	3.55298	0.251711	0.717705	11.8241	10.8939	1	0.70218	1.94061	2.19214	1	2.8513	46.9749	43.2795	0	-0.510086	0.956507	1.13234	0	1.51162	5.55382	5.43561	basic helix-loop-helix (bHLH) DNA-binding superfamily protein LENGTH=264	LOC_Os04g23550.1|13104.m02192|protein basic helix-loop-helix family protein, putative, expressed	U35_17337	U35_17337 Members:25 3pri:Y 2e-90 UniRef90_Q7XMC8 Rep: OSJNBb0018A10.7 protein - Oryza sativa (Rice)	AT5G57150.1 | Symbols: | basic helix-loop-helix (bHLH) DNA-binding superfamily protein | chr5:23152361-23154872 FORWARD LENGTH=247	AT5G57150.4	LOC_Os04g23550.1	IPR011598 (Helix-loop-helix DNA-binding)	*-*-[5.241]	MLOC_62844.2	2H	57.932
CUST_4355_PI427708080	0.954998	0.857594	0.812482	1.20535	0.878103	2.41568	2.61244	1.79876	1	0.898006	0.850769	1.26215	1	2.75102	2.9751	2.04847	0	-0.155204	-0.233161	0.335881	0	1.45997	1.57294	1.03455	HXXXD-type acyl-transferase family protein LENGTH=426	LOC_Os03g08720.1|13103.m01009|protein transferase family protein, putative, expressed	U35_21292	U35_21292 Members:6 3pri:N 2e-68 UniRef90_Q0DUH5 Cluster: Os03g0185700 protein; n=2; Oryza sativa (japonica cultivar-group)|Rep: Os03g0185700 protein - Oryza sativa (japonica cultivar-group)	AT5G48930.1 | Symbols: HCT | hydroxycinnamoyl-CoA shikimate/quinate hydroxycinnamoyl transferase | chr5:19836654-19838092 REVERSE LENGTH=433	AT5G63560.1	LOC_Os03g08720.1	IPR003480 (Transferase), IPR023213 (Chloramphenicol acetyltransferase-like domain)	***-[3.915]	MLOC_60805.1
CUST_9087_PI427708080	1.76545	1.37738	1.8032	2.87383	0.188774	0.4938	5.44486	3.75059	1	0.780186	1.02138	1.62782	1	2.61583	28.8433	19.8682	0	-0.35811	0.0305207	0.702937	0	1.38727	4.85017	4.31239	Cellulose synthase-like protein	LOC_Os07g36750.1|13107.m03772|protein CSLF3 - cellulose synthase-like family F; beta1,3;1,4 glucan synthase, expressed	U35_21134	U35_21134 Members:6 3pri:Y 1e-162 UniRef90_Q944E0 Cluster: Cellulose synthase-like protein OsCslF3; n=3; Oryza sativa|Rep: Cellulose synthase-like protein OsCslF3 - Oryza sativa (Rice)	AT5G16910.1 | Symbols: ATCSLD2, CSLD2 | cellulose-synthase like D2 | chr5:5561679-5565290 FORWARD LENGTH=1145	tr|D0U5L9|D0U5L9_AVESA	LOC_Os07g36750.1	IPR005150 (Cellulose synthase)	***-[2.753]	MLOC_13463.1	2H	57.2946
CUST_1_PI390715121	1.73717	1.47163	1.63341	3.02424	0.201235	0.504563	5.71374	3.88048	1	0.847141	0.940269	1.7409	1	2.50733	28.3933	19.2833	0	-0.239326	-0.0888547	0.799833	0	1.32615	4.82748	4.26928
CUST_6936_PI427708086	1.13078	0.479099	1.36219	0.725673	0.51177	1.28165	1.86401	0.568072	1	0.42369	1.20465	0.641747	1	2.50435	3.64228	1.11002	0	-1.23892	0.268613	-0.639924	0	1.32444	1.86484	0.15058		LOC_Os08g32570.1|13108.m03381|protein expressed protein	U35_17778	U35_17778 Members:21 3pri:Y	AT3G55460.1 | Symbols: SCL30, At-SCL30 | SC35-like splicing factor 30 | chr3:20561024-20563502 FORWARD LENGTH=262		LOC_Os08g32570.1
CUST_8652_PI427708083	0.957148	0.881282	1.34138	0.946786	1.01674	2.47219	9.63987	3.29122	1	0.920737	1.40144	0.989175	1	2.43149	9.48119	3.23705	0	-0.119138	0.486905	-0.0157029	0	1.28184	3.24507	1.69468		LOC_Os10g21050.1|13110.m01737|protein cytochrome P450, putative, expressed	U35_16949	U35_16949 Members:30 3pri:Y 0.0 UniRef90_Q5ZA77 Cluster: Putative cytochrome P450 monooxygenase; n=1; Oryza sativa (japonica cultivar-group)|Rep: Putative cytochrome P450 monooxygenase - Oryza sativa (japonic	AT2G45580.1 | Symbols: CYP76C3 | cytochrome P450, family 76, subfamily C, polypeptide 3 | chr2:18782388-18784286 REVERSE LENGTH=515		LOC_Os10g21050.1				1H	32.153
CUST_218_PI427708080	1.37959	1.15559	1.37153	1.87779	0.4963	1.10345	1.48626	1.11412	1	0.837627	0.994157	1.36112	1	2.22335	2.99468	2.24486	0	-0.25562	-0.00845495	0.444791	0	1.15274	1.5824	1.16662	Hexokinase 3	LOC_Os01g71320.1|13101.m07768|protein hexokinase, putative, expressed	U35_5646	U35_5646 Members:9 3pri:Y 0.0 UniRef90_Q2KNB4 Rep: Hexokinase-3 - Oryza sativa (Rice)	AT1G50460.1 | Symbols: HKL1, ATHKL1 | hexokinase-like 1 | chr1:18694031-18697429 FORWARD LENGTH=498	tr|F4YGN9|F4YGN9_HORVD	LOC_Os01g71320.1	IPR001312 (Hexokinase)	***-[1.975]	MLOC_4352.1	3H	135.482
CUST_334_PI427708083	1.44528	1.18324	1.31804	1.66036	0.21952	0.465076	2.57413	1.8671	1	0.81869	0.911958	1.14882	1	2.11861	11.7262	8.50539	0	-0.28861	-0.13296	0.200147	0	1.08312	3.55166	3.08838		LOC_Os04g24460.1|13104.m02289|protein phytase, putative	U35_15173	U35_15173 Members:13 3pri:Y 1e-162 UniRef90_Q43490 Cluster: Jasmonate induced protein; n=1; Hordeum vulgare|Rep: Jasmonate induced protein - Hordeum vulgare (Barley)	AT5G57160.1 | Symbols: ATLIG4, LIG4 | DNA ligase IV | chr5:23155150-23161688 REVERSE LENGTH=1219		LOC_Os04g24460.1				1H	0.212465
CUST_428_PI427708086	1.3543	0.655134	1.02983	0.701634	0.510102	1.06178	5.45818	0.811275	1	0.483744	0.760415	0.518079	1	2.08151	10.7002	1.59042	0	-1.04768	-0.395141	-0.948755	0	1.05763	3.41956	0.669405		LOC_Os01g07400.2|13101.m00753|protein WD40-like domain containing protein, putative, expressed	U35_1492	U35_1492 Members:22 3pri:Y 0.0 UniRef90_P49970 Cluster: Signal recognition particle 54 kDa protein 3; n=1; Hordeum vulgare|Rep: Signal recognition particle 54 kDa protein 3 - Hordeum vulgare (Barley)	AT5G46340.1 | Symbols: | O-acetyltransferase family protein | chr5:18796361-18799725 REVERSE LENGTH=540		LOC_Os01g07400.2
CUST_9443_PI427708080	0.77388	0.690266	0.526161	0.715925	1.20034	0.591782	1.78551	0.459013	1	0.891955	0.679901	0.925111	1	0.493012	1.4875	0.382402	0	-0.164957	-0.556604	-0.112301	0	-1.02031	0.572889	-1.38684	GRAM domain-containing protein 1B	LOC_Os04g40070.1|13104.m03890|protein GRAM and C2 domains containing protein, putative, expressed	U35_11636	U35_11636 Members:2 3pri:N 0.0 UniRef90_Q5Z6I4 Cluster: Putative Osnop; n=1; Oryza sativa (japonica cultivar-group)|Rep: Putative Osnop - Oryza sativa (japonica cultivar-group)	AT5G50170.1 | Symbols: | C2 calcium/lipid-binding and GRAM domain containing protein | chr5:20421150-20425524 FORWARD LENGTH=1027	tr|G7J4S2|G7J4S2_MEDTR	LOC_Os04g40070.1	IPR004182 (GRAM), IPR008973 (C2 calcium/lipid-binding domain, CaLB)	***-[2.718]
CUST_3139_PI427708100	1.11515	0.653237	0.717415	0.941132	0.819083	0.379338	4.08619	0.522117	1	0.585782	0.643332	0.843947	1	0.463125	4.98873	0.637441	0	-0.771565	-0.636364	-0.244775	0	-1.11053	2.31867	-0.649636		No hits found	U35_3486	U35_3486 Members:11 3pri:Y 2e-22 UniRef90_Q5VQE0 Cluster: Hypothetical protein OJ1316_H05.23; n=1; Oryza sativa (japonica cultivar-group)|Rep: Hypothetical protein OJ1316_H05.23 - Oryza sativa (japonica cultiv	No hits found		No hits found
CUST_21370_PI427708080	1.19742	0.774927	1.19251	1.07569	0.727377	0.325574	1.94693	0.729021	1	0.647162	0.9959	0.898341	1	0.447601	2.67665	1.00226	0	-0.627801	-0.0059268	-0.154664	0	-1.15972	1.42043	0.00325726	Remorin family protein LENGTH=263	LOC_Os03g11300.1|13103.m01273|protein expressed protein	U35_34323	U35_34323 Members:1 3pri:Y 5e-12 UniRef90_Q0DU26 Cluster: Os03g0211500 protein; n=1; Oryza sativa (japonica cultivar-group)|Rep: Os03g0211500 protein - Oryza sativa (japonica cultivar-group)	AT5G61280.1 | Symbols: | Remorin family protein | chr5:24643625-24644910 REVERSE LENGTH=263	AT5G61280.1	LOC_Os03g11300.1	IPR005516 (Remorin, C-terminal)	*-*-[1.983]		4H	63.3853
CUST_24272_PI427708080	0.969864	0.655039	0.567152	0.693385	0.607784	0.257381	2.41115	0.671901	1	0.675393	0.584775	0.71493	1	0.423474	3.96711	1.10549	0	-0.566202	-0.774046	-0.484126	0	-1.23965	1.98809	0.144689	Proteinase inhibitor I4, serpin	LOC_Os11g12520.1|13111.m01325|protein serpin domain containing protein, putative	U35_14791	U35_14791 Members:51 3pri:Y 0.0 UniRef90_Q40066 Rep: Protein zx - Hordeum vulgare (Barley)	AT1G47710.1 | Symbols: | Serine protease inhibitor (SERPIN) family protein | chr1:17558271-17560061 FORWARD LENGTH=391	tr|Q2HSM8|Q2HSM8_MEDTR	LOC_Os11g12520.1	IPR000215 (Protease inhibitor I4, serpin), IPR023796 (Serpin domain)	***-[1.941]
CUST_6950_PI427708100	0.802365	0.652236	0.741466	0.394127	1.0707	0.451002	5.98409	0.441004	1	0.812891	0.9241	0.491207	1	0.421222	5.58896	0.411884	0	-0.298866	-0.113879	-1.0256	0	-1.24735	2.48258	-1.27969		LOC_Os12g43740.1|13112.m04614|protein oxidoreductase, short chain dehydrogenase/reductase family, putative, expressed	U35_9385	U35_9385 Members:3 3pri:Y	AT4G01070.1 | Symbols: GT72B1, UGT72B1 | UDP-Glycosyltransferase superfamily protein | chr4:461858-463300 REVERSE LENGTH=480		LOC_Os12g43740.1
CUST_19185_PI427708080	1.08539	0.871595	1.36496	0.859627	0.846781	0.35466	5.18313	1.91395	1	0.803026	1.25758	0.791999	1	0.418833	6.12098	2.26026	0	-0.316482	0.330645	-0.33643	0	-1.25555	2.61376	1.17649	Amino acid permease	LOC_Os01g66010.1|13101.m07140|protein amino acid transporter, putative, expressed	U35_781	U35_781 Members:38 3pri:Y 0.0 UniRef90_Q2QWV1 Cluster: Amino acid transporter, putative, expressed; n=2; Oryza sativa (japonica cultivar-group)|Rep: Amino acid transporter, putative, expressed - Oryza sativ	AT1G77380.1 | Symbols: AAP3, ATAAP3 | amino acid permease 3 | chr1:29075201-29077252 REVERSE LENGTH=476	tr|B9H4M6|B9H4M6_POPTR	LOC_Os01g66010.1	IPR013057 (Amino acid transporter, transmembrane)	***-[3.574]	AK252705.1
CUST_10975_PI427708083	0.909579	0.369591	0.846906	0.591564	1.07166	0.430052	1.27273	0.855922	1	0.406332	0.931097	0.650371	1	0.401297	1.18763	0.798691	0	-1.29927	-0.102997	-0.620665	0	-1.31726	0.248083	-0.324291		LOC_Os12g35900.1|13112.m03680|protein transposon protein, putative, Pong sub-class	U35_23829	U35_23829 Members:3 3pri:Y 7e-12 UniRef90_Q10QE9 Cluster: Expressed protein; n=1; Oryza sativa (japonica cultivar-group)|Rep: Expressed protein - Oryza sativa (japonica cultivar-group)	AT2G13770.1 | Symbols: | CONTAINS InterPro DOMAIN/s: Putative harbinger transposase-derived nuclease (InterPro:IPR006912); Has 451 Blast hits to 352 proteins in 33 species: Archae - 0; Bacteria - 0; Metazoa - 28; Fungi - 8; Plants - 388; Viruses - 0; Other Eukaryotes - 27 (source: NCBI BLink). | chr2:5736603-5737847 FORWARD LENGTH=343		LOC_Os12g35900.1
CUST_543_PI427708100	0.91222	0.58476	0.491442	0.592495	0.927284	0.307013	2.78347	0.432431	1	0.64103	0.538732	0.649509	1	0.331089	3.00174	0.466342	0	-0.641536	-0.892361	-0.622579	0	-1.59471	1.5858	-1.10054		LOC_Os07g29600.1|13107.m02974|protein zinc finger, C3HC4 type, domain containing protein, expressed	U35_25780	U35_25780 Members:2 3pri:N	No hits found		LOC_Os07g29600.1				2H	26.204
CUST_2455_PI427708100	0.805043	0.309643	0.566676	0.668654	1.07979	0.32352	3.51677	0.318334	1	0.384628	0.703907	0.830581	1	0.299615	3.25691	0.294811	0	-1.37846	-0.506543	-0.267807	0	-1.73882	1.7035	-1.76214		LOC_Os02g51190.1|13102.m05819|protein retrotransposon protein, putative, unclassified	No	No hits found	AT5G04290.1 | Symbols: KTF1, SPT5L | kow domain-containing transcription factor 1 | chr5:1196069-1202653 FORWARD LENGTH=1493		LOC_Os02g51190.1

## Sheet: C v Mp 24h 0.05
Vol C vs Mp 24h Raw 0.05
CE_aphid
Infestation ()*	Control	B+Mc	B+Mp	B+Rp	Control	B+Mc	B+Mp	B+Rp	Control	B+Mc	B+Mp	B+Rp	Control	B+Mc	B+Mp	B+Rp	Control	B+Mc	B+Mp	B+Rp	Control	B+Mc	B+Mp	B+Rp
Time (hours)S	3				24				3				24				3				24
Systematic	Normalized data								Ratio								Log2								Gene Symbol	Description	top rice hit	H35	top Harvest35 hit	top Arabidopsis hit	AHRD Blast-Hit-Accession	rice	AHRD Interpro-ID (Description)	AHRD-Quality-Code	HC_genes	POPSEQ chromosome	POPSEQ cM
CUST_6400_PI427708080	0.268082	0.665435	2.3245	3.88105	1.08915	8.50795	276.812	185.461	1	2.4822	8.67086	14.4771	1	7.81155	254.154	170.281	0	1.31162	3.11617	3.8557	0	2.96561	7.98956	7.41177		Cysteine proteinase	LOC_Os09g38920.1|13109.m03892|protein thiol protease SEN102 precursor, putative, expressed	U35_14230	U35_14230 Members:64 3pri:Y 2e-79 UniRef90_Q0J238 Cluster: Os09g0381400 protein; n=2; Oryza sativa (japonica cultivar-group)|Rep: Os09g0381400 protein - Oryza sativa (japonica cultivar-group)	AT5G45890.1 | Symbols: SAG12 | senescence-associated gene 12 | chr5:18613300-18614759 FORWARD LENGTH=346	tr|A4PIZ3|A4PIZ3_LOTJA	LOC_Os09g38920.1	IPR013128 (Peptidase C1A, papain)	***-[1.74]	MLOC_74627.1
CUST_2322_PI427708080	1.54483	1.5471	3.54271	3.09265	0.308665	1.16177	29.8099	13.0518	1	1.00147	2.29327	2.00194	1	3.76386	96.5769	42.2847	0	0.0021234	1.19741	1.0014	0	1.91221	6.59361	5.40206		Dimethylaniline monooxygenase [N-oxide-forming]	LOC_Os04g14690.1|13104.m01362|protein flavin-containing monooxygenase family protein, putative, expressed	U35_3562	U35_3562 Members:20 3pri:N 1e-134 UniRef90_Q01MI7 Rep: H0515C11.4 protein - Oryza sativa (Rice)	AT1G19250.1 | Symbols: FMO1 | flavin-dependent monooxygenase 1 | chr1:6650656-6653053 REVERSE LENGTH=530	tr|F7ANY8|F7ANY8_MONDO	LOC_Os04g14690.1	IPR020946 (Flavin monooxygenase-like)	***-[3.29]		7H	140.722
CUST_5806_PI427708080	1.3092	1.65508	2.78334	7.14232	0.347351	0.963086	27.5543	38.1863	1	1.26419	2.12598	5.45548	1	2.77266	79.327	109.936	0	0.338214	1.08813	2.4477	0	1.47127	6.30974	6.78052		Lipoxygenase	LOC_Os12g37260.1|13112.m03825|protein lipoxygenase 2.1, chloroplast precursor, putative, expressed	U35_14644	U35_14644 Members:388 3pri:Y 0.0 UniRef90_P93184 Cluster: Lipoxygenase 2.1, chloroplast precursor; n=1; Hordeum vulgare|Rep: Lipoxygenase 2.1, chloroplast precursor - Hordeum vulgare (Barley)	AT3G45140.1 | Symbols: LOX2, ATLOX2 | lipoxygenase 2 | chr3:16525437-16529233 FORWARD LENGTH=896	tr|F2DI84|F2DI84_HORVD	LOC_Os12g37260.1	IPR000907 (Lipoxygenase), IPR008976 (Lipase/lipooxygenase, PLAT/LH2)	***-[2]	MLOC_69781.2	6H	3.75354
CUST_14273_PI427708083	0.547517	0.637263	1.52183	2.21733	0.50735	1.5219	34.2963	32.3155	1	1.16391	2.7795	4.0498	1	2.9997	67.5989	63.6948	0	0.218985	1.47483	2.01785	0	1.58482	6.07893	5.9931			LOC_Os09g25060.1|13109.m02391|protein OsWRKY76 - Superfamily of TFs having WRKY and zinc finger domains, expressed	U35_9124	U35_9124 Members:3 3pri:Y 1e-107 UniRef90_Q20DP5 Rep: WRKY transcription factor 76 - Oryza sativa (Rice)	AT1G80840.1 | Symbols: WRKY40, ATWRKY40 | WRKY DNA-binding protein 40 | chr1:30383834-30385356 FORWARD LENGTH=302		LOC_Os09g25060.1
CUST_24054_PI427708080	1.41185	0.796231	1.09403	1.86841	0.0287381	0.218227	1.93348	1.67647	1	0.563964	0.774894	1.32338	1	7.59364	67.2793	58.3359	0	-0.826326	-0.367929	0.404226	0	2.92479	6.07209	5.86631		Jasmonate-induced protein	LOC_Os04g24478.1|13104.m02291|protein jasmonate-induced protein, putative, expressed	U35_14317	U35_14317 Members:42 3pri:Y 6e-94 UniRef90_P32024 Cluster: 23 kDa jasmonate-induced protein; n=1; Hordeum vulgare|Rep: 23 kDa jasmonate-induced protein - Hordeum vulgare (Barley)	No hits found	tr|B4FSG4|B4FSG4_MAIZE	LOC_Os04g24478.1		***-[2.744]	AK357825
CUST_6104_PI427708080	1.54892	1.04237	2.48756	5.41709	0.264681	1.43756	15.7839	9.57042	1	0.672965	1.60599	3.49732	1	5.4313	59.6335	36.1583	0	-0.571397	0.683462	1.80625	0	2.4413	5.89805	5.17625		Lipoxygenase	LOC_Os03g49260.2|13103.m13007|protein lipoxygenase, putative, expressed	U35_1539	U35_1539 Members:64 3pri:Y 0.0 UniRef90_A1XCI1 Rep: Lipoxygenase - Zea mays (Maize)	AT3G22400.1 | Symbols: LOX5 | PLAT/LH2 domain-containing lipoxygenase family protein | chr3:7927011-7931167 FORWARD LENGTH=886	tr|F2D5U6|F2D5U6_HORVD	LOC_Os03g49260.2	IPR000907 (Lipoxygenase), IPR008976 (Lipase/lipooxygenase, PLAT/LH2)	***-[2]	MLOC_71948.1	2H	132.153
CUST_8494_PI427708083	0.914513	1.15316	1.22388	0.735177	0.999784	1.38847	53.6911	13.9597	1	1.26096	1.33829	0.803899	1	1.38877	53.7027	13.9627	0	0.334521	0.420389	-0.314913	0	0.473804	5.74692	3.80351			LOC_Os02g13670.1|13102.m01521|protein helix-loop-helix DNA-binding domain containing protein	U35_47068	U35_47068 Members:1 3pri:N 9e-25 UniRef90_Q5JN76 Cluster: Allergen-like protein; n=1; Oryza sativa (japonica cultivar-group)|Rep: Allergen-like protein - Oryza sativa (japonica cultivar-group)	AT2G31760.1 | Symbols: ARI10, ATARI10 | RING/U-box superfamily protein | chr2:13508493-13510390 FORWARD LENGTH=514		LOC_Os02g13670.1
CUST_17931_PI427708080	1.4443	0.817057	1.11035	1.79417	0.0334343	0.212396	1.78631	1.5541	1	0.56571	0.768781	1.24224	1	6.35264	53.4274	46.4823	0	-0.821865	-0.379356	0.312945	0	2.66736	5.73951	5.53861		Jasmonate-induced protein	LOC_Os04g24478.1|13104.m02291|protein jasmonate-induced protein, putative, expressed	U35_14317	U35_14317 Members:42 3pri:Y 6e-94 UniRef90_P32024 Cluster: 23 kDa jasmonate-induced protein; n=1; Hordeum vulgare|Rep: 23 kDa jasmonate-induced protein - Hordeum vulgare (Barley)	No hits found	tr|B4FSG4|B4FSG4_MAIZE	LOC_Os04g24478.1		***-[2.744]	MLOC_15761.1//MLOC_1579.2	1H	0.106232
CUST_13656_PI427708083	1.70932	2.20899	2.5202	7.3085	0.123789	0.451974	6.52771	3.93427	1	1.29232	1.47439	4.27567	1	3.65117	52.7327	31.7821	0	0.369964	0.560117	2.09615	0	1.86836	5.72062	4.99014			LOC_Os05g10210.1|13105.m01096|protein HAD superfamily phosphatase, putative, expressed	U35_553	U35_553 Members:11 3pri:Y 1e-129 UniRef90_Q9M4D6 Cluster: Putative acid phosphatase; n=1; Hordeum vulgare|Rep: Putative acid phosphatase - Hordeum vulgare (Barley)	AT4G29260.1 | Symbols: | HAD superfamily, subfamily IIIB acid phosphatase | chr4:14422310-14423409 REVERSE LENGTH=255		LOC_Os05g10210.1
CUST_4703_PI427708080	1.62078	1.13808	3.1453	3.55298	0.251711	0.717705	11.8241	10.8939	1	0.70218	1.94061	2.19214	1	2.8513	46.9749	43.2795	0	-0.510086	0.956507	1.13234	0	1.51162	5.55382	5.43561		basic helix-loop-helix (bHLH) DNA-binding superfamily protein LENGTH=264	LOC_Os04g23550.1|13104.m02192|protein basic helix-loop-helix family protein, putative, expressed	U35_17337	U35_17337 Members:25 3pri:Y 2e-90 UniRef90_Q7XMC8 Rep: OSJNBb0018A10.7 protein - Oryza sativa (Rice)	AT5G57150.1 | Symbols: | basic helix-loop-helix (bHLH) DNA-binding superfamily protein | chr5:23152361-23154872 FORWARD LENGTH=247	AT5G57150.4	LOC_Os04g23550.1	IPR011598 (Helix-loop-helix DNA-binding)	*-*-[5.241]	MLOC_62844.2	2H	57.932
CUST_14804_PI427708080	1.26815	0.900625	1.81408	1.02595	0.246068	0.63913	8.39433	4.19755	1	0.71019	1.43049	0.80901	1	2.59737	34.1139	17.0585	0	-0.493724	0.516513	-0.30577	0	1.37705	5.09229	4.09242		Peroxidase 1	LOC_Os07g48050.1|13107.m05133|protein peroxidase precursor, putative, expressed	U35_14345	U35_14345 Members:13 3pri:Y 1e-162 UniRef90_Q9LEH6 Rep: Peroxidase precursor - Hordeum vulgare (Barley)	AT5G05340.1 | Symbols: | Peroxidase superfamily protein | chr5:1579142-1580819 REVERSE LENGTH=324	tr|Q5I3F7|Q5I3F7_TRIMO	LOC_Os07g48050.1	IPR010255 (Haem peroxidase)	***-[1.983]		2H	38.102
CUST_9087_PI427708080	1.76545	1.37738	1.8032	2.87383	0.188774	0.4938	5.44486	3.75059	1	0.780186	1.02138	1.62782	1	2.61583	28.8433	19.8682	0	-0.35811	0.0305207	0.702937	0	1.38727	4.85017	4.31239		Cellulose synthase-like protein	LOC_Os07g36750.1|13107.m03772|protein CSLF3 - cellulose synthase-like family F; beta1,3;1,4 glucan synthase, expressed	U35_21134	U35_21134 Members:6 3pri:Y 1e-162 UniRef90_Q944E0 Cluster: Cellulose synthase-like protein OsCslF3; n=3; Oryza sativa|Rep: Cellulose synthase-like protein OsCslF3 - Oryza sativa (Rice)	AT5G16910.1 | Symbols: ATCSLD2, CSLD2 | cellulose-synthase like D2 | chr5:5561679-5565290 FORWARD LENGTH=1145	tr|D0U5L9|D0U5L9_AVESA	LOC_Os07g36750.1	IPR005150 (Cellulose synthase)	***-[2.753]	MLOC_13463.1	2H	57.2946
CUST_1_PI390715121	1.73717	1.47163	1.63341	3.02424	0.201235	0.504563	5.71374	3.88048	1	0.847141	0.940269	1.7409	1	2.50733	28.3933	19.2833	0	-0.239326	-0.0888547	0.799833	0	1.32615	4.82748	4.26928
CUST_13951_PI427708083	1.658	1.05513	1.45934	2.05448	0.102813	0.295117	2.86339	1.95258	1	0.636383	0.88018	1.23913	1	2.87042	27.8504	18.9915	0	-0.652032	-0.18413	0.309328	0	1.52126	4.79962	4.24728			LOC_Os04g24460.1|13104.m02289|protein phytase, putative	U35_15175	U35_15175 Members:31 3pri:Y 2e-92 UniRef90_Q43490 Cluster: Jasmonate induced protein; n=1; Hordeum vulgare|Rep: Jasmonate induced protein - Hordeum vulgare (Barley)	AT3G50240.1 | Symbols: KICP-02 | ATP binding microtubule motor family protein | chr3:18623380-18628784 REVERSE LENGTH=1051		LOC_Os04g24460.1
CUST_4742_PI427708080	1.14058	1.775	1.07781	0.643227	0.606295	0.50174	15.8675	3.85654	1	1.55623	0.944971	0.563948	1	0.82755	26.1713	6.36083	0	0.638051	-0.0816579	-0.826365	0	-0.273082	4.70991	2.66921		Acyl-protein thioesterase 2	LOC_Os01g42690.1|13101.m04390|protein OsPOP2 - Putative Prolyl Oligopeptidase homologue, expressed	U35_43117	U35_43117 Members:1 3pri:N 1e-83 UniRef90_Q5ZBI5 Cluster: Lysophospholipase 2-like; n=1; Oryza sativa (japonica cultivar-group)|Rep: Lysophospholipase 2-like - Oryza sativa (japonica cultivar-group)	AT3G15650.1 | Symbols: | alpha/beta-Hydrolases superfamily protein | chr3:5306006-5307764 FORWARD LENGTH=255	tr|B6T1C9|B6T1C9_MAIZE	LOC_Os01g42690.1	IPR003140 (Phospholipase/carboxylesterase/thioesterase)	***-[2.945]	MLOC_63091.5	3H	51.7705
CUST_1688_PI427708080	1.38269	0.506126	0.711167	1.28186	0.0690557	0.232678	1.79182	1.50215	1	0.366044	0.514335	0.927075	1	3.36942	25.9475	21.7527	0	-1.44991	-0.95922	-0.109242	0	1.7525	4.69752	4.44312		Lipase	LOC_Os05g32380.1|13105.m03333|protein phospholipase, putative, expressed	U35_19143	U35_19143 Members:12 3pri:Y 4e-31 UniRef90_Q9M9Y7 Rep: F4H5.11 protein - Arabidopsis thaliana (Mouse-ear cress)	AT1G06800.1 | Symbols: PLA-I{gamma}1 | alpha/beta-Hydrolases superfamily protein | chr1:2089538-2091443 REVERSE LENGTH=515	tr|G7JRN3|G7JRN3_MEDTR	LOC_Os05g32380.1	IPR002921 (Lipase, class 3)	***-[1.36]	MLOC_17298.2	3H	142.635
CUST_12501_PI427708080	1.18454	1.42586	1.42738	1.89668	0.5269	0.72214	13.4353	3.79009	1	1.20372	1.20501	1.60119	1	1.37054	25.4987	7.19318	0	0.267502	0.269043	0.679147	0	0.454748	4.67235	2.84663		Hsp20/alpha crystallin family protein	LOC_Os10g07210.1|13110.m00642|protein hsp20/alpha crystallin family protein, putative, expressed	U35_10321	U35_10321 Members:3 3pri:N 9e-26 UniRef90_Q45TD8 Rep: CIA - Oryza sativa (indica cultivar-group)	AT5G51440.1 | Symbols: | HSP20-like chaperones superfamily protein | chr5:20891242-20892013 FORWARD LENGTH=210	tr|B6TM52|B6TM52_MAIZE	LOC_Os10g07210.1	IPR008978 (HSP20-like chaperone), IPR017690 (Outer membrane insertion C-terminal signal, omp85 target)	***-[4]	MLOC_47822.1	5H	51.4583
CUST_7228_PI427708086	1.00407	0.838518	1.07009	1.58748	0.850401	0.933716	20.6295	1.29669	1	0.835119	1.06575	1.58104	1	1.09797	24.2585	1.5248	0	-0.259946	0.0918689	0.660878	0	0.134841	4.60042	0.608622			LOC_Os03g07110.3|13103.m00785|protein calmodulin-binding protein, putative, expressed	U35_24517	U35_24517 Members:3 3pri:Y 4e-20 UniRef90_Q1EPX7 Rep: C-terminal peptide-binding protein 1 - Zea mays (Maize)	AT4G27320.1 | Symbols: ATPHOS34, PHOS34 | Adenine nucleotide alpha hydrolases-like superfamily protein | chr4:13678860-13680717 REVERSE LENGTH=260		LOC_Os03g07110.3
CUST_5515_PI427708080	1.20391	2.51158	0.462896	0.811982	0.686914	0.616198	16.0803	13.3605	1	2.08618	0.384493	0.674453	1	0.897053	23.4095	19.4501	0	1.06086	-1.37897	-0.568211	0	-0.156736	4.54902	4.2817		Sucrose:fructan 6-fructosyltransferase	LOC_Os02g01590.1|13102.m00080|protein glycosyl hydrolases, putative, expressed	U35_1173	U35_1173 Members:46 3pri:Y 0.0 UniRef90_Q96466 Rep: Sucrose:fructan 6-fructosyltransferase - Hordeum vulgare (Barley)	AT1G12240.1 | Symbols: ATBETAFRUCT4, VAC-INV | Glycosyl hydrolases family 32 protein | chr1:4153699-4157457 FORWARD LENGTH=664	tr|Q96466|Q96466_HORVU	LOC_Os02g01590.1	IPR008985 (Concanavalin A-like lectin/glucanase), IPR013148 (Glycosyl hydrolases family 32, N-terminal), IPR023296 (Glycosyl hydrolase family 43, five-bladed beta-propellor domain)	***-[2.668]	MLOC_67531.6	7H	0.566572
CUST_3327_PI427708083	1.16445	0.583821	1.27273	0.655452	0.581304	0.755041	13.0211	0.435905	1	0.501371	1.09299	0.562886	1	1.29888	22.3999	0.749874	0	-0.99605	0.12828	-0.829086	0	0.377263	4.48542	-0.415279			LOC_Os10g26110.1|13110.m02217|protein decarboxylase, putative, expressed	U35_3594	U35_3594 Members:13 3pri:Y 1e-136 UniRef90_Q6BD07 Cluster: Tryptophan decarboxylase; n=2; Oryza sativa (japonica cultivar-group)|Rep: Tryptophan decarboxylase - Oryza sativa (japonica cultivar-group)	AT2G20340.1 | Symbols: | Pyridoxal phosphate (PLP)-dependent transferases superfamily protein | chr2:8779804-8782490 FORWARD LENGTH=490		LOC_Os10g26110.1				2H	148.159
CUST_3929_PI427708083	1.50509	1.12263	1.36009	1.76746	0.133611	0.382579	2.6366	2.06963	1	0.745889	0.903657	1.17432	1	2.86339	19.7335	15.49	0	-0.422967	-0.146153	0.231823	0	1.51772	4.30257	3.95327			LOC_Os04g24460.1|13104.m02289|protein phytase, putative	U35_15173	U35_15173 Members:13 3pri:Y 1e-162 UniRef90_Q43490 Cluster: Jasmonate induced protein; n=1; Hordeum vulgare|Rep: Jasmonate induced protein - Hordeum vulgare (Barley)	No hits found		LOC_Os04g24460.1
CUST_1432_PI427708100	1.12822	0.824783	0.758588	0.728487	0.670859	0.87036	12.8325	0.531027	1	0.731047	0.672375	0.645695	1	1.29738	19.1285	0.791563	0	-0.451965	-0.572663	-0.631076	0	0.375603	4.25765	-0.337224			LOC_Os05g38280.1|13105.m04008|protein expressed protein	U35_8280	U35_8280 Members:4 3pri:Y	AT5G64200.2 | Symbols: ATSC35, SC35, At-SC35 | ortholog of human splicing factor SC35 | chr5:25681849-25683553 REVERSE LENGTH=303		LOC_Os05g38280.1
CUST_14671_PI427708080	0.90954	1.20724	2.47463	2.39094	0.910505	1.12191	16.294	5.61141	1	1.32731	2.72075	2.62874	1	1.23218	17.8956	6.16296	0	0.408508	1.44401	1.39437	0	0.301216	4.16153	2.62362		Embryogenesis transmembrane protein-like	LOC_Os06g19010.1|13106.m02028|protein cadmium tolerance factor, putative, expressed	U35_4120	U35_4120 Members:15 3pri:Y 5e-94 UniRef90_Q6ATR4 Cluster: Putative NUDIX hydrolase; n=1; Oryza sativa (japonica cultivar-group)|Rep: Putative NUDIX hydrolase - Oryza sativa (japonica cultivar-group)	AT4G11000.1 | Symbols: | Ankyrin repeat family protein | chr4:6731020-6732464 FORWARD LENGTH=406	tr|Q5ZA82|Q5ZA82_ORYSJ	LOC_Os06g19010.1		***-[1.995]
CUST_3680_PI427708080	1.33429	0.646523	0.240786	0.312916	0.351352	2.06208	6.14444	3.43105	1	0.484543	0.18046	0.234518	1	5.86899	17.488	9.76529	0	-1.0453	-2.47025	-2.09223	0	2.55311	4.12829	3.28766		Jasmonate-induced protein	LOC_Os04g24478.1|13104.m02291|protein jasmonate-induced protein, putative, expressed	U35_14314	U35_14314 Members:70 3pri:Y 1e-122 UniRef90_P32024 Cluster: 23 kDa jasmonate-induced protein; n=1; Hordeum vulgare|Rep: 23 kDa jasmonate-induced protein - Hordeum vulgare (Barley)	AT3G61720.1 | Symbols: | Ca2+dependent plant phosphoribosyltransferase family protein | chr3:22843011-22845398 REVERSE LENGTH=795	tr|B6TLX4|B6TLX4_MAIZE	LOC_Os04g24478.1		***-[2.7]
CUST_19606_PI427708080	1.22138	1.95531	2.39702	3.06919	0.517821	0.717248	8.27589	3.36709	1	1.6009	1.96255	2.51288	1	1.38513	15.9821	6.50243	0	0.678883	0.972727	1.32934	0	0.470019	3.99839	2.70098		Aquaporin	LOC_Os02g13870.1|13102.m01542|protein aquaporin protein, putative, expressed	U35_5627	U35_5627 Members:7 3pri:Y 1e-123 UniRef90_Q40746 Rep: Major intrinsic protein - Oryza sativa (Rice)	AT4G18910.1 | Symbols: NIP1;2, NLM2, ATNLM2 | NOD26-like intrinsic protein 1;2 | chr4:10366211-10368179 FORWARD LENGTH=294	tr|E5GC22|E5GC22_CUCME	LOC_Os02g13870.1	IPR000425 (Major intrinsic protein), IPR023271 (Aquaporin-like)	***-[1.854]	AK356027
CUST_8069_PI427708080	1.27649	1.21605	0.812198	1.77905	0.482432	0.88729	7.63081	2.37792	1	0.952655	0.636275	1.3937	1	1.8392	15.8174	4.92903	0	-0.0699745	-0.652278	0.478925	0	0.879081	3.98344	2.3013		Thionin	LOC_Os06g31800.1|13106.m03286|protein THION2 - Plant thionin family protein precursor, expressed	U35_452	U35_452 Members:51 3pri:Y 3e-77 UniRef90_P09617 Cluster: Leaf-specific thionin precursor [Contains: Leaf-specific thionin; Acidic protein]; n=3; Hordeum vulgare|Rep: Leaf-specific thionin precursor [Contains:	AT1G66100.1 | Symbols: | Plant thionin | chr1:24605876-24606473 REVERSE LENGTH=134	tr|Q9S9D7|Q9S9D7_HORVU	LOC_Os06g31800.1	IPR001010 (Thionin)	***-[1.354]
CUST_4510_PI427708083	1.22371	1.45035	0.837194	1.76467	0.531446	0.942874	8.06275	2.50383	1	1.1852	0.684143	1.44206	1	1.77417	15.1714	4.71135	0	0.245133	-0.547631	0.528133	0	0.827142	3.92328	2.23614			LOC_Os06g32240.1|13106.m03330|protein THION9 - Plant thionin family protein precursor, expressed	U35_96	U35_96 Members:36 3pri:Y 8e-72 UniRef90_P09617 Cluster: Leaf-specific thionin precursor [Contains: Leaf-specific thionin; Acidic protein]; n=3; Hordeum vulgare|Rep: Leaf-specific thionin precursor [Contains:	AT1G66100.1 | Symbols: | Plant thionin | chr1:24605876-24606473 REVERSE LENGTH=134		LOC_Os06g32240.1				6H	0.495751
CUST_21959_PI427708080	1.59654	1.24301	1.62751	1.02768	0.367063	0.39243	5.54461	1.74236	1	0.778569	1.0194	0.643694	1	1.06911	15.1053	4.74676	0	-0.361103	0.027723	-0.635553	0	0.0964102	3.91699	2.24694		unknown protein; FUNCTIONS IN: molecular_function unknown; INVOLVED IN: biological_process unknown; LOCATED IN: endomembrane system; BEST Arabidopsis thaliana protein match is: unknown protein . LENGTH=303	LOC_Os05g33860.1|13105.m03514|protein conserved hypothetical protein	U35_32016	U35_32016 Members:1 3pri:N 4e-47 UniRef90_Q6I571 Cluster: Hypothetical protein OSJNBb0014K18.10; n=1; Oryza sativa (japonica cultivar-group)|Rep: Hypothetical protein OSJNBb0014K18.10 - Oryza sativa (japonica	AT5G50290.1 | Symbols: | unknown protein; FUNCTIONS IN: molecular_function unknown; INVOLVED IN: biological_process unknown; LOCATED IN: endomembrane system; BEST Arabidopsis thaliana protein match is: unknown protein (TAIR:AT3G17350.1); Has 300 Blast hits to 300 proteins in 14 species: Archae - 0; Bacteria - 0; Metazoa - 0; Fungi - 0; Plants - 300; Viruses - 0; Other Eukaryotes - 0 (source: NCBI…	AT5G50290.1	LOC_Os05g33860.1		***-[13]
CUST_19179_PI427708080	1.20219	1.27053	0.760801	1.56154	0.522963	0.937478	7.68798	2.29955	1	1.05685	0.632848	1.29892	1	1.79263	14.7008	4.39715	0	0.0797698	-0.66007	0.377314	0	0.842077	3.87782	2.13657		Beta purothionin	LOC_Os06g32240.1|13106.m03330|protein THION9 - Plant thionin family protein precursor, expressed	U35_167	U35_167 Members:164 3pri:Y 3e-77 UniRef90_P08772 Cluster: Leaf-specific thionin DB4 precursor [Contains: Leaf-specific thionin DB4; Acidic protein]; n=3; Hordeum vulgare|Rep: Leaf-specific thionin DB4	AT1G66100.1 | Symbols: | Plant thionin | chr1:24605876-24606473 REVERSE LENGTH=134	tr|B8YM08|B8YM08_TRIMO	LOC_Os06g32240.1	IPR001010 (Thionin)	***-[2.035]	AK252675.1	6H	0.283286
CUST_23050_PI427708080	1.23389	0.525176	0.842133	0.888352	0.516772	0.73596	7.54831	2.28251	1	0.425626	0.682502	0.71996	1	1.42415	14.6067	4.41687	0	-1.23234	-0.551094	-0.474011	0	0.510099	3.86855	2.14302		B0616E02-H0507E05.1 protein	LOC_Os04g01500.1|13104.m00060|protein expressed protein	U35_7185	U35_7185 Members:3 3pri:Y 1e-33 UniRef90_Q01HX1 Rep: B0616E02-H0507E05.1 protein - Oryza sativa (Rice)	AT1G63310.1 | Symbols: | unknown protein; BEST Arabidopsis thaliana protein match is: unknown protein (TAIR:AT2G20362.1); Has 78 Blast hits to 77 proteins in 11 species: Archae - 0; Bacteria - 0; Metazoa - 0; Fungi - 0; Plants - 78; Viruses - 0; Other Eukaryotes - 0 (source: NCBI BLink). | chr1:23486580-23487044 REVERSE LENGTH=154	tr|Q01HX1|Q01HX1_ORYSA	LOC_Os04g01500.1		***-[3]
CUST_24201_PI427708080	1.23164	1.3542	0.799945	1.72591	0.538428	1.0235	7.84093	2.38496	1	1.09951	0.649496	1.40131	1	1.9009	14.5626	4.42949	0	0.136865	-0.622608	0.486781	0	0.926686	3.8642	2.14714		Thionin	LOC_Os06g31800.1|13106.m03286|protein THION2 - Plant thionin family protein precursor, expressed	U35_509	U35_509 Members:139 3pri:Y 3e-77 UniRef90_P09617 Cluster: Leaf-specific thionin precursor [Contains: Leaf-specific thionin; Acidic protein]; n=3; Hordeum vulgare|Rep: Leaf-specific thionin precursor [Contains:	AT1G66100.1 | Symbols: | Plant thionin | chr1:24605876-24606473 REVERSE LENGTH=134	tr|Q9S9D7|Q9S9D7_HORVU	LOC_Os06g31800.1	IPR001010 (Thionin)	***-[1.359]		6H	0.283286
CUST_23275_PI427708080	1.22873	1.36621	0.81612	1.71104	0.502781	0.927435	7.24743	2.4111	1	1.11189	0.6642	1.39253	1	1.84461	14.4147	4.79553	0	0.153012	-0.59031	0.477712	0	0.883316	3.84947	2.26169		Beta purothionin	LOC_Os06g32240.1|13106.m03330|protein THION9 - Plant thionin family protein precursor, expressed	U35_93	U35_93 Members:31 3pri:Y 3e-70 UniRef90_P09617 Cluster: Leaf-specific thionin precursor [Contains: Leaf-specific thionin; Acidic protein]; n=3; Hordeum vulgare|Rep: Leaf-specific thionin precursor [Contains:	AT1G66100.1 | Symbols: | Plant thionin | chr1:24605876-24606473 REVERSE LENGTH=134	tr|B8YLY9|B8YLY9_TRIMO	LOC_Os06g32240.1	IPR001010 (Thionin)	***-[2.034]	AK249533.1
CUST_810_PI427708080	1.29052	0.79933	2.14103	2.19733	0.346793	0.722644	4.93742	3.32788	1	0.619387	1.65905	1.70268	1	2.08379	14.2374	9.59616	0	-0.691086	0.730357	0.767805	0	1.05921	3.83161	3.26246		Jasmonate ZIM-domain protein 3	LOC_Os09g26780.1|13109.m02590|protein zinc-finger protein, putative, expressed	U35_4009	U35_4009 Members:17 3pri:Y 1e-58 UniRef90_Q69P94 Cluster: Hypothetical protein OJ1344_B01.13; n=1; Oryza sativa (japonica cultivar-group)|Rep: Hypothetical protein OJ1344_B01.13 - Oryza sativa (japonica cultiv	AT1G19180.1 | Symbols: JAZ1, TIFY10A | jasmonate-zim-domain protein 1 | chr1:6622312-6623271 FORWARD LENGTH=253	tr|B3Y563|B3Y563_TOBAC	LOC_Os09g26780.1	IPR010399 (Tify), IPR018467 (CO/COL/TOC1, conserved site)	*-*-[3.303]	MLOC_9995.2
CUST_24061_PI427708080	1.11335	1.31755	0.713077	1.40909	0.585106	1.03946	8.15138	2.42038	1	1.18341	0.640479	1.26563	1	1.77654	13.9315	4.13665	0	0.242946	-0.642776	0.339852	0	0.829066	3.80028	2.04846		Thionin	LOC_Os06g32240.1|13106.m03330|protein THION9 - Plant thionin family protein precursor, expressed	U35_391	U35_391 Members:98 3pri:Y 3e-73 UniRef90_P08772 Cluster: Leaf-specific thionin DB4 precursor [Contains: Leaf-specific thionin DB4; Acidic protein]; n=3; Hordeum vulgare|Rep: Leaf-specific thionin DB4	AT1G66100.1 | Symbols: | Plant thionin | chr1:24605876-24606473 REVERSE LENGTH=134	tr|Q9S9D7|Q9S9D7_HORVU	LOC_Os06g32240.1	IPR001010 (Thionin)	***-[1.4]
CUST_3930_PI427708083	1.55553	0.860338	1.52198	1.87462	0.20796	0.371007	2.89317	1.8048	1	0.553083	0.978433	1.20513	1	1.78403	13.9121	8.6786	0	-0.854431	-0.031455	0.269193	0	0.835142	3.79827	3.11746			LOC_Os06g41480.1|13106.m04330|protein vrga1, putative, expressed	U35_15173	U35_15173 Members:13 3pri:Y 1e-162 UniRef90_Q43490 Cluster: Jasmonate induced protein; n=1; Hordeum vulgare|Rep: Jasmonate induced protein - Hordeum vulgare (Barley)	AT5G57160.1 | Symbols: ATLIG4, LIG4 | DNA ligase IV | chr5:23155150-23161688 REVERSE LENGTH=1219		LOC_Os06g41480.1
CUST_4478_PI427708083	1.21136	1.31875	0.807267	1.69966	0.530656	0.933896	7.29312	2.36678	1	1.08866	0.666415	1.4031	1	1.75989	13.7436	4.4601	0	0.122547	-0.585508	0.488617	0	0.815484	3.78069	2.15708			LOC_Os06g32240.1|13106.m03330|protein THION9 - Plant thionin family protein precursor, expressed	U35_513	U35_513 Members:23 3pri:Y 3e-72 UniRef90_P09617 Cluster: Leaf-specific thionin precursor [Contains: Leaf-specific thionin; Acidic protein]; n=3; Hordeum vulgare|Rep: Leaf-specific thionin precursor [Contains:	AT1G72260.1 | Symbols: THI2.1, THI2.1.1 | thionin 2.1 | chr1:27198803-27199358 REVERSE LENGTH=134		LOC_Os06g32240.1
CUST_9096_PI427708083	0.740841	0.501934	1.65699	1.00599	0.7046	0.979653	9.60259	4.33945	1	0.67752	2.23664	1.35791	1	1.39037	13.6284	6.15873	0	-0.561665	1.16133	0.441385	0	0.475466	3.76855	2.62263			LOC_Os04g43800.1|13104.m04357|protein phenylalanine ammonia-lyase, putative, expressed	U35_14238	U35_14238 Members:5 3pri:Y 8e-70 UniRef90_Q43210 Rep: Phenylalanine ammonia-lyase - Triticum aestivum (Wheat)	AT3G53260.1 | Symbols: PAL2, ATPAL2 | phenylalanine ammonia-lyase 2 | chr3:19744256-19746619 REVERSE LENGTH=717		LOC_Os04g43800.1
CUST_21294_PI427708080	1.03458	1.71866	1.6705	1.72289	0.326403	0.41693	4.42487	1.62707	1	1.66122	1.61467	1.66531	1	1.27735	13.5565	4.98486	0	0.732244	0.691238	0.735793	0	0.353153	3.76091	2.31755		Peroxidase 52	LOC_Os11g02130.1|13111.m00133|protein peroxidase precursor, putative, expressed	U35_13858	U35_13858 Members:15 3pri:Y 1e-146 UniRef90_Q5U1F8 Cluster: Class III peroxidase 135 precursor; n=2; Oryza sativa (japonica cultivar-group)|Rep: Class III peroxidase 135 precursor - Oryza sativa (japonica cultiv	AT5G05340.1 | Symbols: | Peroxidase superfamily protein | chr5:1579142-1580819 REVERSE LENGTH=324	tr|B6U6W0|B6U6W0_MAIZE	LOC_Os11g02130.1	IPR010255 (Haem peroxidase)	***-[1.988]
CUST_55_PI427708080	0.871192	0.761994	1.77099	1.61108	0.852964	1.35432	11.4955	5.97092	1	0.874656	2.03283	1.84928	1	1.58778	13.4771	7.0002	0	-0.193212	1.02349	0.886963	0	0.66701	3.75244	2.8074		ATP-dependent zinc metalloprotease FtsH 2	LOC_Os05g51130.1|13105.m05500|protein mitochondrial chaperone BCS1, putative, expressed	U35_20764	U35_20764 Members:7 3pri:Y 1e-168 UniRef90_Q0DFI1 Cluster: Os05g0588900 protein; n=2; Oryza sativa (japonica cultivar-group)|Rep: Os05g0588900 protein - Oryza sativa (japonica cultivar-group)	AT3G50930.1 | Symbols: BCS1 | cytochrome BC1 synthesis | chr3:18929817-18931547 FORWARD LENGTH=576	sp|Q7URM7|FTSH2_RHOBA	LOC_Os05g51130.1	IPR003959 (ATPase, AAA-type, core)	*-*-[5.044]	MLOC_1081.1//MLOC_1083.2	1H	131.941
CUST_23484_PI427708080	1.13643	1.31604	0.757492	1.31554	0.581578	1.02477	7.75504	2.44759	1	1.15804	0.666553	1.1576	1	1.76204	13.3345	4.20853	0	0.21169	-0.585209	0.211138	0	0.817249	3.73709	2.07332		Thionin	LOC_Os06g32240.1|13106.m03330|protein THION9 - Plant thionin family protein precursor, expressed	U35_513	U35_513 Members:23 3pri:Y 3e-72 UniRef90_P09617 Cluster: Leaf-specific thionin precursor [Contains: Leaf-specific thionin; Acidic protein]; n=3; Hordeum vulgare|Rep: Leaf-specific thionin precursor [Contains:	AT1G66100.1 | Symbols: | Plant thionin | chr1:24605876-24606473 REVERSE LENGTH=134	tr|Q9S9D7|Q9S9D7_HORVU	LOC_Os06g32240.1	IPR001010 (Thionin)	***-[1.351]	AK251911.1
CUST_23583_PI427708080	1.09797	1.29053	0.746442	1.47175	0.576042	1.03175	7.67394	2.42668	1	1.17538	0.679837	1.34043	1	1.79111	13.3218	4.21268	0	0.233124	-0.55674	0.422691	0	0.840854	3.73572	2.07474		Thionin	LOC_Os06g31800.1|13106.m03286|protein THION2 - Plant thionin family protein precursor, expressed	U35_509	U35_509 Members:139 3pri:Y 3e-77 UniRef90_P09617 Cluster: Leaf-specific thionin precursor [Contains: Leaf-specific thionin; Acidic protein]; n=3; Hordeum vulgare|Rep: Leaf-specific thionin precursor [Contains:	AT1G66100.1 | Symbols: | Plant thionin | chr1:24605876-24606473 REVERSE LENGTH=134	tr|Q9S9D7|Q9S9D7_HORVU	LOC_Os06g31800.1	IPR001010 (Thionin)	***-[1.352]
CUST_42_PI427708086	0.544338	0.847372	1.99453	1.42919	1.20227	3.06344	15.7033	9.84702	1	1.5567	3.66414	2.62555	1	2.54805	13.0614	8.19037	0	0.638491	1.87347	1.39262	0	1.34939	3.70723	3.03393			No hits found	U35_25418	U35_25418 Members:2 3pri:Y 3e-27 UniRef90_Q0DIN1 Cluster: Os05g0375600 protein; n=1; Oryza sativa (japonica cultivar-group)|Rep: Os05g0375600 protein - Oryza sativa (japonica cultivar-group)	No hits found		No hits found
CUST_1091_PI427708086	0.980059	0.470586	1.34678	1.49885	0.759251	0.990385	9.83352	1.30841	1	0.480161	1.37418	1.52935	1	1.30442	12.9516	1.72329	0	-1.05841	0.458571	0.612915	0	0.383413	3.69506	0.785161			No hits found	U35_24152	U35_24152 Members:3 3pri:N 1e-130 UniRef90_Q7EZC9 Cluster: Nucleolar GTP-binding protein 1-like; n=1; Oryza sativa (japonica cultivar-group)|Rep: Nucleolar GTP-binding protein 1-like - Oryza sativa (japonica cu	No hits found		No hits found
CUST_18842_PI427708080	1.5804	1.01298	1.18931	1.84491	0.126608	0.206331	1.62898	1.10733	1	0.640967	0.752536	1.16737	1	1.62968	12.8663	8.74611	0	-0.641678	-0.410167	0.223264	0	0.704585	3.68553	3.12864		Allene oxide synthase	LOC_Os03g12500.1|13103.m01431|protein cytochrome P450, putative, expressed	U35_856	U35_856 Members:25 3pri:Y 0.0 UniRef90_Q9M4B1 Rep: Allene oxide synthase - Hordeum vulgare (Barley)	AT5G42650.1 | Symbols: AOS, CYP74A, DDE2 | allene oxide synthase | chr5:17097803-17099359 REVERSE LENGTH=518	tr|Q9M4B1|Q9M4B1_HORVU	LOC_Os03g12500.1	IPR001128 (Cytochrome P450)	***-[3.738]	AK250408.1	4H	59.7025
CUST_25_PI427708086	0.891785	0.599453	0.732531	0.880834	0.788922	0.559192	10.1022	0.504887	1	0.672195	0.821421	0.98772	1	0.708805	12.8051	0.639971	0	-0.573048	-0.283806	-0.0178265	0	-0.496539	3.67865	-0.643922			No hits found	U35_16352	U35_16352 Members:20 3pri:Y 9e-20 UniRef90_Q0J7B6 Cluster: Os08g0205800 protein; n=1; Oryza sativa (japonica cultivar-group)|Rep: Os08g0205800 protein - Oryza sativa (japonica cultivar-group)	No hits found		No hits found				7H	76.5581
CUST_6076_PI427708083	1.08234	0.58773	0.891315	1.5769	0.49799	1.16329	6.25649	3.17838	1	0.543019	0.823509	1.45694	1	2.33596	12.5635	6.38242	0	-0.880926	-0.280144	0.542944	0	1.22402	3.65116	2.6741			LOC_Os12g36220.1|13112.m03713|protein inhibitor I family protein, putative, expressed	U35_4386	U35_4386 Members:14 3pri:Y 2e-36 UniRef90_Q8LLA8 Rep: CI2D - Hordeum vulgare (Barley)	AT5G43570.1 | Symbols: | Serine protease inhibitor, potato inhibitor I-type family protein | chr5:17506454-17507456 FORWARD LENGTH=103		LOC_Os12g36220.1
CUST_230_PI415269222	0.821193	0.40895	1.41673	1.33122	0.655244	1.03048	8.19679	3.87751	1	0.497995	1.72522	1.62108	1	1.57267	12.5095	5.91765	0	-1.0058	0.786777	0.696952	0	0.653214	3.64496	2.56503
CUST_3375_PI427708080	0.596526	0.471945	1.59552	1.65467	0.966342	1.91519	11.9886	4.82916	1	0.791157	2.67468	2.77385	1	1.98189	12.4062	4.99736	0	-0.337964	1.41937	1.47189	0	0.986879	3.63298	2.32117		Protein kinase	LOC_Os10g04720.1|13110.m00389|protein TKL_IRAK_DUF26-la.5 - DUF26 kinases have homology to DUF26 containing loci, expressed	U35_20518	U35_20518 Members:8 3pri:Y 1e-145 UniRef90_Q33B66 Cluster: Protein kinase domain containing protein, expressed; n=3; Oryza sativa|Rep: Protein kinase domain containing protein, expressed - Oryza sativa (japonic	AT4G23180.1 | Symbols: CRK10, RLK4 | cysteine-rich RLK (RECEPTOR-like protein kinase) 10 | chr4:12138171-12140780 FORWARD LENGTH=669	tr|B6SVD4|B6SVD4_MAIZE	LOC_Os10g04720.1	IPR002902 (Gnk2-homologous domain), IPR011009 (Protein kinase-like domain)	***-[2]		5H	167.917
CUST_3749_PI427708080	1.0055	1.20076	1.43121	1.43061	0.842533	1.11378	10.2669	3.5408	1	1.19419	1.42337	1.42278	1	1.32194	12.1857	4.20257	0	0.256031	0.509315	0.508712	0	0.402655	3.60712	2.07127		Major pollen allergen Bet v 1-D/H	LOC_Os03g18850.1|13103.m02258|protein pathogenesis-related Bet v I family protein, putative, expressed	U35_2034	U35_2034 Members:17 3pri:Y 2e-76 UniRef90_Q945E9 Rep: Pathogen-related protein - Oryza sativa (Rice)	AT2G26040.1 | Symbols: PYL2, RCAR14 | PYR1-like 2 | chr2:11094832-11095404 REVERSE LENGTH=190	sp|P43177|BEV1D_BETPN	LOC_Os03g18850.1	IPR000916 (Bet v I domain), IPR023393 (START-like domain)	***-[1.624]	MLOC_57345.1//MLOC_57346.1	4H	51.9122
CUST_18498_PI427708080	0.732523	0.8658	1.73334	1.4117	0.788748	1.1591	9.54788	3.4734	1	1.18194	2.36626	1.92718	1	1.46955	12.1051	4.40369	0	0.24116	1.24261	0.946489	0	0.555371	3.59754	2.13871		Glucan endo-1,3-beta-glucosidase, putative	LOC_Os07g35350.1|13107.m03615|protein glucan endo-1,3-beta-glucosidase precursor, putative, expressed	U35_15919	U35_15919 Members:6 3pri:Y 1e-84 UniRef90_Q6YVU2 Cluster: Putative beta-1,3-glucanase; n=1; Oryza sativa (japonica cultivar-group)|Rep: Putative beta-1,3-glucanase - Oryza sativa (japonica cultivar-group)	AT2G05790.1 | Symbols: | O-Glycosyl hydrolases family 17 protein | chr2:2199450-2201293 FORWARD LENGTH=472	tr|B9SH66|B9SH66_RICCO	LOC_Os07g35350.1	IPR000490 (Glycoside hydrolase, family 17), IPR012946 (X8), IPR017853 (Glycoside hydrolase, superfamily)	***-[4.354]	MLOC_81871.1//MLOC_82117.2
CUST_334_PI427708083	1.44528	1.18324	1.31804	1.66036	0.21952	0.465076	2.57413	1.8671	1	0.81869	0.911958	1.14882	1	2.11861	11.7262	8.50539	0	-0.28861	-0.13296	0.200147	0	1.08312	3.55166	3.08838			LOC_Os04g24460.1|13104.m02289|protein phytase, putative	U35_15173	U35_15173 Members:13 3pri:Y 1e-162 UniRef90_Q43490 Cluster: Jasmonate induced protein; n=1; Hordeum vulgare|Rep: Jasmonate induced protein - Hordeum vulgare (Barley)	AT5G57160.1 | Symbols: ATLIG4, LIG4 | DNA ligase IV | chr5:23155150-23161688 REVERSE LENGTH=1219		LOC_Os04g24460.1				1H	0.212465
CUST_17201_PI427708080	1.07712	0.982685	1.2265	1.32475	0.68495	0.874481	7.98055	3.56142	1	0.912324	1.13869	1.22989	1	1.27671	11.6513	5.19953	0	-0.132382	0.187369	0.298534	0	0.352429	3.54242	2.37838		Phenylalanine ammonia-lyase	LOC_Os04g43800.1|13104.m04357|protein phenylalanine ammonia-lyase, putative, expressed	U35_14224	U35_14224 Members:22 3pri:Y 0.0 UniRef90_Q43210 Rep: Phenylalanine ammonia-lyase - Triticum aestivum (Wheat)	AT2G37040.1 | Symbols: PAL1, ATPAL1 | PHE ammonia lyase 1 | chr2:15557602-15560237 REVERSE LENGTH=725	tr|F2DDB3|F2DDB3_HORVD	LOC_Os04g43800.1	IPR001106 (Aromatic amino acid lyase), IPR023144 (Phenylalanine ammonia-lyase, shielding domain)	***-[3.716]
CUST_4053_PI427708080	0.85434	1.22511	1.52137	1.40354	0.949125	0.952713	10.8518	4.90932	1	1.43398	1.78076	1.64283	1	1.00378	11.4335	5.17246	0	0.520029	0.832491	0.716186	0	0.00544312	3.51519	2.37085		NAC domain protein,	LOC_Os10g42130.1|13110.m03952|protein no apical meristem protein, putative, expressed	U35_32050	U35_32050 Members:1 3pri:N 1e-54 UniRef90_Q9LSH5 Rep: Similarity to NAM - Arabidopsis thaliana (Mouse-ear cress)	AT4G17980.1 | Symbols: anac071, NAC071 | NAC domain containing protein 71 | chr4:9978850-9980038 REVERSE LENGTH=262	tr|B9N2P7|B9N2P7_POPTR	LOC_Os10g42130.1	IPR003441 (No apical meristem (NAM) protein)	***-[2.832]	MLOC_58950.3
CUST_21412_PI427708080	1.53877	1.74783	1.49667	1.11137	0.320661	0.685407	3.57959	1.74893	1	1.13586	0.972645	0.722249	1	2.13748	11.1631	5.45414	0	0.183789	-0.0400144	-0.469431	0	1.09591	3.48067	2.44735		Peroxidase 39	LOC_Os02g06630.1|13102.m00735|protein peroxidase precursor, putative, expressed	U35_46358	U35_46358 Members:1 3pri:Y 3e-34 UniRef90_Q5U1R9 Cluster: Class III peroxidase 24 precursor; n=2; Oryza sativa (japonica cultivar-group)|Rep: Class III peroxidase 24 precursor - Oryza sativa (japonica cultivar	AT4G11290.1 | Symbols: | Peroxidase superfamily protein | chr4:6869993-6871476 FORWARD LENGTH=326	tr|B6THU9|B6THU9_MAIZE	LOC_Os02g06630.1	IPR010255 (Haem peroxidase)	***-[1.935]	AK367119
CUST_4015_PI427708080	1.42809	0.588247	1.81407	1.59104	0.252088	0.626082	2.69464	1.45285	1	0.411913	1.27028	1.11411	1	2.48359	10.6893	5.76328	0	-1.27959	0.345143	0.155889	0	1.31243	3.4181	2.52689		Cytochrome P450 family protein, expressed	LOC_Os11g29290.1|13111.m02824|protein cytochrome P450, putative, expressed	U35_21622	U35_21622 Members:5 3pri:N 3e-71 UniRef90_Q2R491 Cluster: Cytochrome P450 family protein, expressed; n=2; Oryza sativa (japonica cultivar-group)|Rep: Cytochrome P450 family protein, expressed - Oryza sativa (j	AT3G48520.1 | Symbols: CYP94B3 | cytochrome P450, family 94, subfamily B, polypeptide 3 | chr3:17975104-17976624 REVERSE LENGTH=506	tr|Q2R491|Q2R491_ORYSJ	LOC_Os11g29290.1	IPR001128 (Cytochrome P450)	***-[2.398]	MLOC_58770.1	1H	100.567
CUST_5246_PI427708080	1.72677	1.65444	3.81335	2.87511	0.183265	0.234248	1.86716	0.369781	1	0.95811	2.20837	1.66502	1	1.2782	10.1883	2.01774	0	-0.0617366	1.14298	0.735537	0	0.354109	3.34885	1.01274		Protein kinase	LOC_Os08g39460.1|13108.m04210|protein AGC_PVPK_like_CDK8.2 - ACG kinases include homologs to PKA, PKG and PKC, expressed	U35_11553	U35_11553 Members:2 3pri:N 5e-87 UniRef90_Q6Z3S9 Cluster: Hypothetical protein OSJNBa0025J22.3; n=1; Oryza sativa (japonica cultivar-group)|Rep: Hypothetical protein OSJNBa0025J22.3 - Oryza sativa (japonica cu	AT1G51170.1 | Symbols: | Protein kinase superfamily protein | chr1:18953625-18954839 REVERSE LENGTH=404	tr|B6SZP3|B6SZP3_MAIZE	LOC_Os08g39460.1	IPR011009 (Protein kinase-like domain)	***-[2]
CUST_14225_PI427708080	0.960689	0.647724	0.765857	0.918594	0.907341	0.682141	9.14918	2.93964	1	0.674228	0.797196	0.956182	1	0.751802	10.0835	3.23985	0	-0.568691	-0.326995	-0.0646426	0	-0.411575	3.33393	1.69592		Peroxidase 1	LOC_Os01g22370.1|13101.m02371|protein peroxidase precursor, putative, expressed	U35_38337	U35_38337 Members:1 3pri:N 3e-86 UniRef90_Q9AS12 Cluster: Putative peroxidase; n=1; Oryza sativa (japonica cultivar-group)|Rep: Putative peroxidase - Oryza sativa (japonica cultivar-group)	AT1G05260.1 | Symbols: RCI3, RCI3A | Peroxidase superfamily protein | chr1:1529827-1531271 FORWARD LENGTH=326	tr|B4FSK9|B4FSK9_MAIZE	LOC_Os01g22370.1	IPR010255 (Haem peroxidase)	***-[2]		7H	76.5581
CUST_23998_PI427708080	1.05152	1.22525	1.00001	1.50834	0.180128	0.169593	1.76741	0.625907	1	1.16522	0.951019	1.43444	1	0.941515	9.81194	3.47479	0	0.220608	-0.0724539	0.520488	0	-0.0869444	3.29454	1.79693		Lipoxygenase	LOC_Os12g37260.1|13112.m03825|protein lipoxygenase 2.1, chloroplast precursor, putative, expressed	U35_14642	U35_14642 Members:3 3pri:Y 0.0 UniRef90_Q8GSM3 Cluster: Lipoxygenase 2.2, chloroplast precursor; n=1; Hordeum vulgare|Rep: Lipoxygenase 2.2, chloroplast precursor - Hordeum vulgare (Barley)	AT3G45140.1 | Symbols: LOX2, ATLOX2 | lipoxygenase 2 | chr3:16525437-16529233 FORWARD LENGTH=896	tr|F2DI84|F2DI84_HORVD	LOC_Os12g37260.1	IPR000907 (Lipoxygenase)	***-[2]
CUST_18191_PI427708080	0.887494	0.927802	1.15639	1.5301	0.922685	1.2053	8.74258	5.65015	1	1.04542	1.30298	1.72407	1	1.3063	9.47514	6.12359	0	0.064081	0.381814	0.785816	0	0.385487	3.24415	2.61438		laccase 12 LENGTH=565	LOC_Os06g37080.1|13106.m03838|protein L-ascorbate oxidase precursor, putative, expressed	U35_2438	U35_2438 Members:33 3pri:Y 0.0 UniRef90_Q5Z645 Cluster: Putative ascorbate oxidase AO4; n=1; Oryza sativa (japonica cultivar-group)|Rep: Putative ascorbate oxidase AO4 - Oryza sativa (japonica cultivar-group	AT5G21105.1 | Symbols: | Plant L-ascorbate oxidase | chr5:7172727-7177409 FORWARD LENGTH=588	AT5G05390.1	LOC_Os06g37080.1	IPR017760 (L-ascorbate oxidase, plants)	***-[1.705]		7H	76.6997
CUST_222_PI427708083	1.6431	1.6236	2.40265	1.67854	0.307844	0.35278	2.90132	1.98192	1	0.988132	1.46227	1.02157	1	1.14597	9.42465	6.43807	0	-0.0172242	0.548209	0.0307843	0	0.196571	3.23644	2.68663			LOC_Os01g72009.1|13101.m07845|protein expressed protein	U35_17078	U35_17078 Members:28 3pri:Y 5e-22 UniRef90_Q5JMU3 Cluster: Hypothetical protein P0466H10.40-1; n=1; Oryza sativa (japonica cultivar-group)|Rep: Hypothetical protein P0466H10.40-1 - Oryza sativa (japonica cultiv	AT5G04080.1 | Symbols: | unknown protein; FUNCTIONS IN: molecular_function unknown; INVOLVED IN: biological_process unknown; LOCATED IN: plasma membrane; EXPRESSED IN: 16 plant structures; EXPRESSED DURING: 9 growth stages; Has 115 Blast hits to 115 proteins in 16 species: Archae - 0; Bacteria - 0; Metazoa - 0; Fungi - 5; Plants - 110; Viruses - 0; Other Eukaryotes - 0 (source: NCBI BLink). | chr…		LOC_Os01g72009.1				3H	138.173
CUST_4800_PI427708100	0.984277	1.18198	2.17686	1.38448	0.785434	0.973875	7.2582	2.38692	1	1.20086	2.21164	1.40659	1	1.23992	9.24101	3.03899	0	0.264064	1.14511	0.492207	0	0.310247	3.20805	1.60359			LOC_Os02g20040.1|13102.m02242|protein loricrin, putative, expressed	U35_4074	U35_4074 Members:16 3pri:Y 3e-48 UniRef90_Q6YVH3 Cluster: Putative heterogeneous nuclearribonucleoprotein A2; n=1; Oryza sativa (japonica cultivar-group)|Rep: Putative heterogeneous nuclearribonucleoprotein A2	No hits found		LOC_Os02g20040.1				3H	39.5184
CUST_8026_PI427708080	0.528305	0.367912	1.2017	0.694321	0.525139	0.473951	4.84764	1.38014	1	0.696402	2.27463	1.31424	1	0.902525	9.23117	2.62814	0	-0.522008	1.18563	0.394232	0	-0.147962	3.20651	1.39404		Major facilitator superfamily protein LENGTH=590	LOC_Os02g47090.1|13102.m05295|protein peptide transporter PTR2, putative, expressed	U35_39899	U35_39899 Members:1 3pri:N 8e-74 UniRef90_Q6Z8E5 Cluster: Putative nitrate transporter NRT1;; n=1; Oryza sativa (japonica cultivar-group)|Rep: Putative nitrate transporter NRT1; - Oryza sativa (japonica	AT2G02040.1 | Symbols: ATPTR2-B, NTR1, PTR2-B, PTR2, ATPTR2 | peptide transporter 2 | chr2:487542-489707 FORWARD LENGTH=585	AT1G62200.1	LOC_Os02g47090.1	IPR000109 (Oligopeptide transporter), IPR016196 (Major facilitator superfamily domain, general substrate transporter)	***-[2.207]
CUST_6807_PI427708080	1.22388	0.759561	1.04991	1.44764	0.592777	0.906881	5.16642	3.35024	1	0.62062	0.857853	1.18283	1	1.52989	8.71561	5.65176	0	-0.688219	-0.221198	0.242247	0	0.613424	3.1236	2.4987		Lipase	LOC_Os05g32380.1|13105.m03333|protein phospholipase, putative, expressed	U35_17175	U35_17175 Members:27 3pri:Y 1e-134 UniRef90_Q9M9Y7 Rep: F4H5.11 protein - Arabidopsis thaliana (Mouse-ear cress)	AT1G06800.1 | Symbols: PLA-I{gamma}1 | alpha/beta-Hydrolases superfamily protein | chr1:2089538-2091443 REVERSE LENGTH=515	tr|G7JRN3|G7JRN3_MEDTR	LOC_Os05g32380.1	IPR002921 (Lipase, class 3)	***-[1.358]	MLOC_80878.1
CUST_1458_PI427708086	0.953474	0.573758	0.601777	1.05203	0.742632	0.61465	6.40582	0.365716	1	0.601755	0.631142	1.10337	1	0.827664	8.62583	0.492459	0	-0.732751	-0.663964	0.141914	0	-0.272882	3.10866	-1.02193			LOC_Os05g01540.2|13105.m00092|protein serine/arginine repetitive matrix protein 1, putative, expressed	U35_1009	U35_1009 Members:127 3pri:Y 1e-105 UniRef90_Q6K7C2 Rep: Putative OsCTTP - Oryza sativa (japonica cultivar-group)	AT3G22120.1 | Symbols: CWLP | cell wall-plasma membrane linker protein | chr3:7795283-7796287 REVERSE LENGTH=334		LOC_Os05g01540.2
CUST_370_PI427708080	1.82724	1.63249	1.88171	2.22532	0.0563705	0.0782899	0.460135	0.164792	1	0.893418	1.02981	1.21786	1	1.38885	8.1627	2.92337	0	-0.162593	0.0423826	0.284351	0	0.473887	3.02905	1.54763		Late-embryogenesis-abundant protein	LOC_Os01g12580.1|13101.m01363|protein late embryogenesis abundant protein, putative, expressed	U35_1903	U35_1903 Members:46 3pri:Y 6e-76 UniRef90_Q5CAQ2 Rep: Dehydrin - Triticum turgidum subsp. durum (durum wheat)	AT1G01470.1 | Symbols: LEA14, LSR3 | Late embryogenesis abundant protein | chr1:172295-172826 REVERSE LENGTH=151	tr|C7E3V1|C7E3V1_SACOF	LOC_Os01g12580.1	IPR004864 (Late embryogenesis abundant protein, LEA-14), IPR013783 (Immunoglobulin-like fold)	***-[2.774]		3H	49.2918
CUST_25477_PI427708080	1.53672	1.50578	1.79465	2.17104	0.423653	0.702594	3.4007	2.07969	1	0.979869	1.16785	1.41278	1	1.65842	8.02709	4.90894	0	-0.0293385	0.223852	0.498533	0	0.729808	3.00488	2.29541		IAA-amino acid hydrolase ILR1-like 4	LOC_Os01g51060.1|13101.m05319|protein hydrolase, putative, expressed	U35_1978	U35_1978 Members:28 3pri:Y 0.0 UniRef90_Q66VR4 Cluster: Auxin amidohydrolase; n=1; Triticum aestivum|Rep: Auxin amidohydrolase - Triticum aestivum (Wheat)	AT1G51760.1 | Symbols: IAR3, JR3 | peptidase M20/M25/M40 family protein | chr1:19199562-19201424 FORWARD LENGTH=440	tr|B6U9G1|B6U9G1_MAIZE	LOC_Os01g51060.1	IPR002933 (Peptidase M20)	***-[4.803]	AK370652
CUST_8263_PI427708100	0.563892	1.38595	1.21945	0.938687	1.06596	0.767557	8.49649	1.58519	1	2.45783	2.16255	1.66466	1	0.720064	7.97077	1.4871	0	1.29739	1.11274	0.735227	0	-0.473802	2.99472	0.572506			LOC_Os01g55974.3|13101.m05912|protein deoxycytidylate deaminase, putative, expressed	No	No hits found	No hits found		LOC_Os01g55974.3
CUST_19895_PI427708080	0.859144	1.30198	0.839614	1.32403	0.499555	0.733037	3.94025	0.767222	1	1.51544	0.977268	1.5411	1	1.46738	7.88752	1.53581	0	0.599735	-0.0331733	0.62396	0	0.553243	2.97957	0.619002		Solute carrier family 22 member 15-like protein	LOC_Os04g53930.1|13104.m05568|protein organic cation transporter protein, putative, expressed	U35_1164	U35_1164 Members:29 3pri:Y 1e-180 UniRef90_Q5JQW8 Rep: OSJNBb0015D13.11 protein - Oryza sativa (Rice)	AT3G20660.1 | Symbols: AtOCT4, 4-Oct | organic cation/carnitine transporter4 | chr3:7225271-7228510 REVERSE LENGTH=526	tr|G7ITM9|G7ITM9_MEDTR	LOC_Os04g53930.1	IPR005828 (General substrate transporter), IPR016196 (Major facilitator superfamily domain, general substrate transporter)	***-[3.891]
CUST_9992_PI427708100	0.605363	0.801274	0.264293	0.417638	1.21192	0.559158	9.23339	0.338735	1	1.32362	0.436586	0.689896	1	0.461382	7.61882	0.279503	0	0.404494	-1.19566	-0.53555	0	-1.11597	2.92957	-1.83906			LOC_Os05g01760.1|13105.m00121|protein lysine ketoglutarate reductase trans-splicing related 1, putative, expressed	U35_10787	U35_10787 Members:2 3pri:Y 8e-08 UniRef90_Q0DQZ8 Cluster: Os03g0431200 protein; n=2; Oryza sativa (japonica cultivar-group)|Rep: Os03g0431200 protein - Oryza sativa (japonica cultivar-group)	AT3G57670.1 | Symbols: NTT, WIP2 | C2H2-type zinc finger family protein | chr3:21370936-21373121 FORWARD LENGTH=383		LOC_Os05g01760.1
CUST_663_PI427708086	1.21449	1.59007	2.26128	3.13035	0.607968	1.35562	4.58937	1.51439	1	1.30924	1.86191	2.57749	1	2.22976	7.54872	2.4909	0	0.388732	0.896787	1.36597	0	1.15689	2.91623	1.31667			LOC_Os05g40220.2|13105.m04242|protein transposon protein, putative, unclassified, expressed	U35_6782	U35_6782 Members:5 3pri:Y 5e-05 UniRef90_Q3JRC8 Cluster: Hypothetical protein; n=1; Burkholderia pseudomallei 1710b|Rep: Hypothetical protein - Burkholderia pseudomallei (strain 1710b)	AT3G48860.1 | Symbols: | unknown protein; INVOLVED IN: biological_process unknown; LOCATED IN: plasma membrane; EXPRESSED IN: 22 plant structures; EXPRESSED DURING: 13 growth stages; BEST Arabidopsis thaliana protein match is: unknown protein (TAIR:AT5G23700.1); Has 12232 Blast hits to 9546 proteins in 892 species: Archae - 172; Bacteria - 1174; Metazoa - 6487; Fungi - 1343; Plants - 856; Viruses…		LOC_Os05g40220.2				1H	17.7762
CUST_4166_PI427708080	0.958088	0.91221	1.46595	1.24914	0.742274	0.807838	5.53419	2.75902	1	0.952115	1.53008	1.30379	1	1.08833	7.45572	3.71698	0	-0.0707925	0.613605	0.382709	0	0.122113	2.89835	1.89413		2-oxoglutarate (2OG) and Fe(II)-dependent oxygenase superfamily protein LENGTH=341	LOC_Os03g03034.1|13103.m00278|protein flavonol synthase/flavanone 3-hydroxylase, putative, expressed	U35_4114	U35_4114 Members:16 3pri:Y 1e-134 UniRef90_Q10SI2 Cluster: Oxidoreductase, 2OG-Fe oxygenase family protein, expressed; n=2; Oryza sativa (japonica cultivar-group)|Rep: Oxidoreductase, 2OG-Fe oxygenase	AT5G24530.1 | Symbols: DMR6 | 2-oxoglutarate (2OG) and Fe(II)-dependent oxygenase superfamily protein | chr5:8378964-8383154 FORWARD LENGTH=341	AT5G24530.1	LOC_Os03g03034.1	IPR005123 (Oxoglutarate/iron-dependent oxygenase)	***-[5.384]	MLOC_59596.1	4H	110.198
CUST_10762_PI427708080	1.30779	1.11696	2.09819	1.73037	0.497843	0.518281	3.6997	0.955886	1	0.85408	1.60438	1.32313	1	1.04105	7.43145	1.92005	0	-0.227556	0.682014	0.403952	0	0.0580413	2.89364	0.941146		High affinity nitrate transporter	LOC_Os04g40410.1|13104.m03933|protein high affinity nitrate transporter, putative, expressed	U35_16400	U35_16400 Members:11 3pri:Y 4e-99 UniRef90_Q5UBW9 Rep: NAR2.1 - Triticum aestivum (Wheat)	AT5G50200.1 | Symbols: WR3, ATNRT3.1, NRT3.1 | nitrate transmembrane transporters | chr5:20436612-20437535 FORWARD LENGTH=210	tr|Q0VH26|Q0VH26_MAIZE	LOC_Os04g40410.1	IPR016605 (Transporter, high affinity nitrate, Nar2)	***-[3.822]		6H	54.9575
CUST_17258_PI427708080	1.82185	1.09625	2.08689	1.97935	0.150874	0.311344	1.11134	0.442342	1	0.601724	1.14548	1.08645	1	2.06361	7.36601	2.93187	0	-0.732825	0.195953	0.119627	0	1.04517	2.88088	1.55182		Unknown protein	LOC_Os01g51310.1|13101.m05352|protein expressed protein	U35_37351	U35_37351 Members:1 3pri:N 2e-36 UniRef90_Q5NAI8 Cluster: Hypothetical protein P0456F08.17; n=1; Oryza sativa (japonica cultivar-group)|Rep: Hypothetical protein P0456F08.17 - Oryza sativa (japonica cultivar-g	AT5G56980.1 | Symbols: | unknown protein; FUNCTIONS IN: molecular_function unknown; INVOLVED IN: biological_process unknown; LOCATED IN: endomembrane system; EXPRESSED IN: 18 plant structures; EXPRESSED DURING: 12 growth stages; BEST Arabidopsis thaliana protein match is: unknown protein (TAIR:AT4G26130.1); Has 30201 Blast hits to 17322 proteins in 780 species: Archae - 12; Bacteria - 1396; Metaz…		LOC_Os01g51310.1	IPR008480 (Protein of unknown function DUF761, plant)
CUST_16602_PI427708080	1.16839	1.19684	1.45104	1.78801	0.307917	0.29294	2.23823	1.92621	1	1.02435	1.24191	1.53031	1	0.95136	7.26895	6.25562	0	0.0347027	0.312562	0.613826	0	-0.0719361	2.86175	2.64515		Protein of unknown function, DUF642 LENGTH=365	LOC_Os04g41710.1|13104.m04100|protein expressed protein	U35_30767	U35_30767 Members:1 3pri:N 1e-41 UniRef90_A0B9Y7 Rep: OSIGBa0103O01.7 protein - Oryza sativa (Rice)	AT4G32460.2 | Symbols: | Protein of unknown function, DUF642 | chr4:15663036-15664859 REVERSE LENGTH=365	AT4G32460.1	LOC_Os04g41710.1	IPR006946 (Protein of unknown function DUF642), IPR008979 (Galactose-binding domain-like)	***-[4]
CUST_4766_PI427708080	0.971843	1.48363	1.45686	1.62876	0.761367	1.46847	5.50344	1.52023	1	1.52662	1.49907	1.67595	1	1.92873	7.22836	1.99672	0	0.61034	0.584065	0.744979	0	0.947653	2.85367	0.997628		Ovate family protein 2	LOC_Os05g25910.1|13105.m02660|protein DUF623 domain containing protein, expressed	U35_31799	U35_31799 Members:1 3pri:N 7e-22 UniRef90_Q75GN7 Cluster: Hypothetical protein OSJNBa0018K15.2; n=1; Oryza sativa (japonica cultivar-group)|Rep: Hypothetical protein OSJNBa0018K15.2 - Oryza sativa (japonica cu	AT2G30400.1 | Symbols: ATOFP2, OFP2 | ovate family protein 2 | chr2:12956592-12957554 FORWARD LENGTH=320	tr|O04351|O04351_ARATH	LOC_Os05g25910.1	IPR006458 (Ovate protein family, C-terminal)	*-*-[1.936]	MLOC_63232.2//MLOC_63233.1	2H	81.5156
CUST_9143_PI427708080	1.00932	0.71064	1.44672	1.4812	0.825716	1.13486	5.84812	1.99069	1	0.70408	1.43337	1.46752	1	1.3744	7.08249	2.41087	0	-0.506189	0.519412	0.553384	0	0.458798	2.82426	1.26955		glucan synthase-like 7 LENGTH=1958	LOC_Os06g51270.1|13106.m05531|protein 1,3-beta-glucan synthase component domain containing protein, expressed	U35_16348	U35_16348 Members:43 3pri:Y 0.0 UniRef90_Q6K963 Cluster: Putative callose synthase 1 catalytic subunit; n=3; Oryza sativa (japonica cultivar-group)|Rep: Putative callose synthase 1 catalytic subunit - Oryza s	AT1G06490.1 | Symbols: ATGSL07, gsl07, atgsl7, GSL7 | glucan synthase-like 7 | chr1:1978762-1989295 FORWARD LENGTH=1958	AT1G06490.1	LOC_Os06g51270.1	IPR003440 (Glycosyl transferase, family 48)	***-[1.918]		2H	135.765
CUST_5467_PI427708080	1.31496	1.864	1.81347	2.16252	0.542076	0.797789	3.77887	2.20925	1	1.41753	1.3791	1.64455	1	1.47173	6.97112	4.07554	0	0.503381	0.463732	0.717696	0	0.557513	2.80139	2.02699		DNA replication licensing factor	LOC_Os01g36390.1|13101.m03685|protein MCM4 - Putative minichromosome maintenance MCM complex subunit 4, expressed	U35_2931	U35_2931 Members:26 3pri:Y 0.0 UniRef90_Q5JKB0 Cluster: Putative replication licensing factor MCM4; n=1; Oryza sativa (japonica cultivar-group)|Rep: Putative replication licensing factor MCM4 - Oryza sativa	AT2G16440.1 | Symbols: MCM4 | Minichromosome maintenance (MCM2/3/5) family protein | chr2:7126536-7130665 REVERSE LENGTH=847	tr|Q2TZM7|Q2TZM7_ASPOR	LOC_Os01g36390.1	IPR001208 (Mini-chromosome maintenance, DNA-dependent ATPase), IPR016027 (Nucleic acid-binding, OB-fold-like)	***-[4.162]
CUST_4039_PI427708083	1.08203	1.61716	0.603078	1.43887	0.572781	0.858618	3.9589	1.43424	1	1.49456	0.557357	1.32978	1	1.49903	6.91172	2.50399	0	0.579718	-0.843327	0.411187	0	0.584033	2.78904	1.32423			LOC_Os06g31280.1|13106.m03236|protein THION1 - Plant thionin family protein precursor, putative	U35_49602	U35_49602 Members:1 3pri:N 2e-54 UniRef90_P09617 Cluster: Leaf-specific thionin precursor [Contains: Leaf-specific thionin; Acidic protein]; n=3; Hordeum vulgare|Rep: Leaf-specific thionin precursor [Contains:	No hits found		LOC_Os06g31280.1
CUST_10600_PI427708080	1.10575	0.528422	1.11482	0.868633	0.73079	0.892326	4.97459	1.32805	1	0.477886	1.0082	0.785561	1	1.22104	6.80714	1.81727	0	-1.06526	0.0117815	-0.348205	0	0.288114	2.76705	0.861776		Kinesin-like	LOC_Os08g08230.1|13108.m00855|protein kinesin-like protein, identical, putative, expressed	U35_7551	U35_7551 Members:5 3pri:Y 4e-48 UniRef90_Q6Z9U4 Cluster: Kinesin-like; n=1; Oryza sativa (japonica cultivar-group)|Rep: Kinesin-like - Oryza sativa (japonica cultivar-group)	AT3G61670.1 | Symbols: | Protein of unknown function (DUF3133) | chr3:22819052-22821870 FORWARD LENGTH=790	tr|Q6Z9U4|Q6Z9U4_ORYSJ	LOC_Os08g08230.1		***-[2]
CUST_16603_PI427708080	0.96019	1.18595	1.9883	2.06728	0.953648	1.24057	6.46897	1.68092	1	1.23512	2.07074	2.15299	1	1.30087	6.78339	1.76262	0	0.304657	1.05015	1.10634	0	0.379476	2.76201	0.817719		PLANT CADMIUM RESISTANCE 2 LENGTH=152	LOC_Os03g61470.1|13103.m06769|protein uncharacterized Cys-rich domain containing protein, putative, expressed	U35_2028	U35_2028 Members:14 3pri:Y 1e-62 UniRef90_Q850Y6 Cluster: Hypothetical protein OSJNBb0027B08.19; n=1; Oryza sativa (japonica cultivar-group)|Rep: Hypothetical protein OSJNBb0027B08.19 - Oryza sativa (japonica	AT1G14870.1 | Symbols: PCR2 | PLANT CADMIUM RESISTANCE 2 | chr1:5128591-5129458 REVERSE LENGTH=152	AT1G14870.1	LOC_Os03g61470.1	IPR006461 (Uncharacterised protein family Cys-rich)	*-*-[3.925]
CUST_24625_PI427708080	0.910312	0.78369	0.762079	1.70076	0.912662	1.33092	6.10434	5.00869	1	0.860902	0.837162	1.86832	1	1.45829	6.6885	5.48801	0	-0.216079	-0.256421	0.901743	0	0.544276	2.74168	2.45628		Unknown protein	LOC_Os04g37760.1|13104.m03613|protein expressed protein	U35_5381	U35_5381 Members:10 3pri:Y 7e-36 UniRef90_Q7XV48 Cluster: OSJNBa0086B14.7 protein; n=1; Oryza sativa (japonica cultivar-group)|Rep: OSJNBa0086B14.7 protein - Oryza sativa (japonica cultivar-group)	No hits found		LOC_Os04g37760.1	IPR000489 (Pterin-binding)
CUST_20492_PI427708080	1.56954	1.29885	1.88079	1.8491	0.368246	0.45103	2.42267	1.13802	1	0.827535	1.19831	1.17811	1	1.22481	6.57895	3.09038	0	-0.273107	0.260995	0.236479	0	0.292554	2.71786	1.62778		2-phosphoglycerate kinase-related protein	LOC_Os02g57400.2|13102.m06616|protein 2-phosphoglycerate kinase-related, putative, expressed	U35_4896	U35_4896 Members:9 3pri:Y 0.0 UniRef90_Q0DWE0 Cluster: Os02g0819400 protein; n=1; Oryza sativa (japonica cultivar-group)|Rep: Os02g0819400 protein - Oryza sativa (japonica cultivar-group)	AT3G45090.1 | Symbols: | P-loop containing nucleoside triphosphate hydrolases superfamily protein | chr3:16490752-16494452 REVERSE LENGTH=717	tr|Q9FJH9|Q9FJH9_ARATH	LOC_Os02g57400.2		***-[2.874]	AK362136//MLOC_59084.1
CUST_7775_PI427708080	0.579166	0.783926	1.23125	0.699675	0.728722	0.806631	4.75841	2.92409	1	1.35354	2.1259	1.20807	1	1.10691	6.5298	4.01263	0	0.436741	1.08807	0.272707	0	0.14654	2.70704	2.00455		C/VIF2	LOC_Os08g01670.1|13108.m00093|protein invertase/pectin methylesterase inhibitor family protein, putative, expressed	U35_42820	U35_42820 Members:1 3pri:N 3e-26 UniRef90_Q0J8J8 Cluster: Os08g0108100 protein; n=2; Oryza sativa (japonica cultivar-group)|Rep: Os08g0108100 protein - Oryza sativa (japonica cultivar-group)	AT5G64620.1 | Symbols: C/VIF2, ATC/VIF2 | cell wall / vacuolar inhibitor of fructosidase 2 | chr5:25831875-25832417 FORWARD LENGTH=180	tr|B6UIE5|B6UIE5_MAIZE	LOC_Os08g01670.1	IPR006501 (Pectinesterase inhibitor)	***-[1.656]		7H	76.4873
CUST_8325_PI427708100	1.09785	0.588905	0.670882	0.928841	0.795827	0.858583	5.17131	0.45452	1	0.536415	0.611085	0.846051	1	1.07886	6.49804	0.571129	0	-0.898579	-0.710555	-0.241183	0	0.109503	2.7	-0.808111			No hits found	U35_3242	U35_3242 Members:23 3pri:Y 2e-77 UniRef90_Q7XPM7 Cluster: OSJNBa0060D06.17 protein; n=1; Oryza sativa (japonica cultivar-group)|Rep: OSJNBa0060D06.17 protein - Oryza sativa (japonica cultivar-group)	No hits found		No hits found
CUST_21702_PI427708080	1.10113	0.947884	1.12843	1.13488	0.648285	0.864231	4.16804	1.89562	1	0.860831	1.02479	1.03065	1	1.3331	6.42933	2.92405	0	-0.216198	0.0353311	0.0435602	0	0.414789	2.68467	1.54797		Beta-D-xylosidase	LOC_Os11g19210.1|13111.m01945|protein beta-D-xylosidase, putative, expressed	U35_2345	U35_2345 Members:34 3pri:Y 0.0 UniRef90_Q8W011 Rep: Beta-D-xylosidase - Hordeum vulgare (Barley)	AT1G78060.1 | Symbols: | Glycosyl hydrolase family protein | chr1:29349796-29352868 REVERSE LENGTH=767	tr|Q53MQ1|Q53MQ1_ORYSJ	LOC_Os11g19210.1	IPR002772 (Glycoside hydrolase family 3 C-terminal domain), IPR017853 (Glycoside hydrolase, superfamily)	***-[2.695]
CUST_2270_PI427708080	0.797123	1.03182	1.04978	1.08907	0.959484	1.20847	6.10369	2.2643	1	1.29443	1.31696	1.36626	1	1.2595	6.36143	2.35992	0	0.372322	0.397208	0.450227	0	0.332851	2.66935	1.23874		Protein of unknown function (DUF1218) LENGTH=188	LOC_Os09g10910.3|13109.m00967|protein fiber protein Fb34, putative, expressed	U35_3856	U35_3856 Members:18 3pri:Y 7e-91 UniRef90_Q6H422 Cluster: Putative fiber protein Fb34; n=1; Oryza sativa (japonica cultivar-group)|Rep: Putative fiber protein Fb34 - Oryza sativa (japonica cultivar-group)	AT1G13380.1 | Symbols: | Protein of unknown function (DUF1218) | chr1:4589218-4590362 REVERSE LENGTH=188	AT1G13380.1	LOC_Os09g10910.3	IPR009606 (Protein of unknown function DUF1218)	***-[3.3]
CUST_5803_PI427708080	1.20151	2.40553	3.73141	4.34746	0.445211	0.560275	2.8319	1.04511	1	2.00209	3.1056	3.61833	1	1.25845	6.3608	2.34745	0	1.00151	1.63487	1.85532	0	0.331646	2.66921	1.23109		Purine permease	LOC_Os03g08880.1|13103.m01029|protein purine permease, putative, expressed	U35_22645	U35_22645 Members:4 3pri:Y 6e-43 UniRef90_Q8H7P2 Cluster: Hypothetical protein OJ1217B09.4; n=1; Oryza sativa (japonica cultivar-group)|Rep: Hypothetical protein OJ1217B09.4 - Oryza sativa (japonica cultivar-g	AT1G28220.1 | Symbols: ATPUP3, PUP3 | purine permease 3 | chr1:9860303-9861434 REVERSE LENGTH=351	tr|G7J4H5|G7J4H5_MEDTR	LOC_Os03g08880.1	IPR004853 (Domain of unknown function DUF250)	***-[2.858]	MLOC_69728.1
CUST_24407_PI427708080	1.10421	0.600349	1.02158	0.747339	0.777146	0.817071	4.86812	1.98833	1	0.543689	0.925165	0.676806	1	1.05137	6.26409	2.5585	0	-0.879147	-0.112218	-0.563185	0	0.0722769	2.64711	1.3553		Peroxidase 6	LOC_Os02g14430.1|13102.m01605|protein peroxidase precursor, putative, expressed	U35_1035	U35_1035 Members:48 3pri:Y 1e-162 UniRef90_Q5I3F2 Rep: Peroxidase 6 - Triticum monococcum (Einkorn wheat) (Small spelt)	AT5G05340.1 | Symbols: | Peroxidase superfamily protein | chr5:1579142-1580819 REVERSE LENGTH=324	tr|Q5I3F2|Q5I3F2_TRIMO	LOC_Os02g14430.1	IPR010255 (Haem peroxidase)	***-[2]	AK361150	6H	24.3626
CUST_7528_PI427708100	0.981398	0.981712	1.27187	1.22741	0.801112	0.872799	5.01567	0.77969	1	1.00032	1.29598	1.25068	1	1.08948	6.26088	0.97326	0	0.000462989	0.374038	0.322713	0	0.123645	2.64637	-0.0391031			LOC_Os12g13080.1|13112.m01381|protein transposon protein, putative, CACTA, En/Spm sub-class	U35_25287	U35_25287 Members:2 3pri:N 5e-84 UniRef90_Q60EP7 Cluster: Unknow protein; n=1; Oryza sativa (japonica cultivar-group)|Rep: Unknow protein - Oryza sativa (japonica cultivar-group)	AT3G32400.1 | Symbols: | Actin-binding FH2/DRF autoregulatory protein | chr3:13356995-13360572 REVERSE LENGTH=488		LOC_Os12g13080.1
CUST_1971_PI427708100	0.820058	0.474307	0.845962	0.89498	0.595433	0.78874	3.68543	0.721417	1	0.578382	1.03159	1.09136	1	1.32465	6.18948	1.21158	0	-0.789906	0.0448669	0.12613	0	0.405609	2.62982	0.276894			No hits found	U35_38468	U35_38468 Members:1 3pri:N	No hits found		No hits found
CUST_23773_PI427708080	1.71622	1.72405	3.20742	4.03021	0.19124	0.166018	1.16323	0.527487	1	1.00456	1.86889	2.34831	1	0.868111	6.08258	2.75824	0	0.00656763	0.90218	1.23162	0	-0.204049	2.60468	1.46375		Beta-glucosidase	LOC_Os09g33680.1|13109.m03354|protein Os9bglu31 - beta-glucosidase, dhurrinase, similar to G. max hydroxyisourate hydrolase, expressed	U35_15190	U35_15190 Members:81 3pri:Y 0.0 UniRef90_Q0J0G3 Cluster: Os09g0511600 protein; n=1; Oryza sativa (japonica cultivar-group)|Rep: Os09g0511600 protein - Oryza sativa (japonica cultivar-group)	AT1G02850.2 | Symbols: BGLU11 | beta glucosidase 11 | chr1:630569-633085 FORWARD LENGTH=497	tr|Q9AXL6|Q9AXL6_MUSAC	LOC_Os09g33680.1	IPR001360 (Glycoside hydrolase, family 1), IPR017853 (Glycoside hydrolase, superfamily)	***-[2.668]
CUST_80_PI415269222	1.18442	0.558735	1.21622	0.917464	0.711835	0.998132	4.3236	1.79188	1	0.471738	1.02685	0.774612	1	1.4022	6.07388	2.51727	0	-1.08394	0.0382231	-0.368453	0	0.487688	2.60262	1.33186
CUST_261_PI427708083	0.977322	1.06007	1.46422	1.67324	0.935731	1.23327	5.60111	3.11528	1	1.08467	1.4982	1.71207	1	1.31797	5.98581	3.32925	0	0.117254	0.58323	0.775743	0	0.398319	2.58155	1.7352			LOC_Os01g07870.1|13101.m00811|protein ABC transporter family protein, putative, expressed	U35_3554	U35_3554 Members:20 3pri:Y 1e-140 UniRef90_Q0JQA5 Cluster: Os01g0173900 protein; n=2; Oryza sativa (japonica cultivar-group)|Rep: Os01g0173900 protein - Oryza sativa (japonica cultivar-group)	AT3G13080.1 | Symbols: ATMRP3, MRP3, ABCC3 | multidrug resistance-associated protein 3 | chr3:4196019-4201250 REVERSE LENGTH=1514		LOC_Os01g07870.1				3H	47.0963
CUST_24936_PI427708080	0.810222	0.719336	0.686071	0.506376	0.236126	0.1201	1.40247	0.167318	1	0.887826	0.84677	0.624984	1	0.508625	5.9395	0.708596	0	-0.171652	-0.239958	-0.67811	0	-0.975325	2.57034	-0.496965		Protease inhibitor/seed storage/lipid transfer protein family protein	LOC_Os04g33920.1|13104.m03288|protein LTPL102 - Protease inhibitor/seed storage/LTP family protein precursor, expressed	U35_3525	U35_3525 Members:8 3pri:Y 7e-45 UniRef90_Q01I50 Rep: OSIGBa0092M08.2 protein - Oryza sativa (Rice)	AT5G05960.1 | Symbols: | Bifunctional inhibitor/lipid-transfer protein/seed storage 2S albumin superfamily protein | chr5:1790256-1790694 FORWARD LENGTH=116	tr|D7LZ25|D7LZ25_ARALL	LOC_Os04g33920.1	IPR016140 (Bifunctional inhibitor/plant lipid transfer protein/seed storage helical domain)	***-[3.502]	AK365623
CUST_23987_PI427708080	1.5627	1.28766	1.53536	1.44858	0.405684	0.532257	2.39754	0.904708	1	0.823997	0.982505	0.926974	1	1.312	5.90987	2.23008	0	-0.279289	-0.025463	-0.109399	0	0.391767	2.56313	1.1571		Peroxidase 1	LOC_Os01g22230.1|13101.m02360|protein peroxidase precursor, putative, expressed	U35_3998	U35_3998 Members:11 3pri:Y 1e-139 UniRef90_Q654S1 Cluster: Putative peroxidase; n=3; Oryza sativa (japonica cultivar-group)|Rep: Putative peroxidase - Oryza sativa (japonica cultivar-group)	AT3G21770.1 | Symbols: | Peroxidase superfamily protein | chr3:7673345-7674661 FORWARD LENGTH=329	tr|B6TSD7|B6TSD7_MAIZE	LOC_Os01g22230.1	IPR010255 (Haem peroxidase)	***-[1.999]		7H	23.796
CUST_14_PI415269222	1.5333	1.3649	1.72588	1.51113	0.444138	0.545219	2.5724	0.978197	1	0.89017	1.1256	0.98554	1	1.22759	5.7919	2.20246	0	-0.167848	0.170693	-0.0210138	0	0.295829	2.53404	1.13912
CUST_4029_PI427708080	1.52232	0.578762	0.634459	0.95437	0.149197	0.318202	0.861574	1.46066	1	0.380184	0.41677	0.626917	1	2.13276	5.77474	9.79012	0	-1.39523	-1.26268	-0.673653	0	1.09272	2.52976	3.29133		Arginine decarboxylase	LOC_Os04g01690.3|13104.m00083|protein pyridoxal-dependent decarboxylase protein, putative, expressed	U35_16297	U35_16297 Members:43 3pri:Y 0.0 UniRef90_P22220 Rep: Arginine decarboxylase - Avena sativa (Oat)	AT4G34710.2 | Symbols: ADC2, SPE2, ATADC2 | arginine decarboxylase 2 | chr4:16560315-16562450 REVERSE LENGTH=711	tr|A2XPL5|A2XPL5_ORYSI	LOC_Os04g01690.3	IPR000183 (Ornithine/DAP/Arg decarboxylase)	***-[2.974]		1H	4.10765
CUST_107_PI427708080	1.22812	0.727941	0.831925	0.803278	0.663524	1.01502	3.80313	1.48921	1	0.592726	0.677395	0.65407	1	1.52973	5.73171	2.24439	0	-0.754563	-0.56193	-0.612484	0	0.613281	2.51897	1.16633		Leucine-rich repeat receptor-like protein kinase family protein LENGTH=1124	LOC_Os03g58110.1|13103.m06383|protein uncharacterized protein At4g06744 precursor, putative, expressed	U35_19848	U35_19848 Members:10 3pri:Y 2e-81 UniRef90_Q6F383 Cluster: Putative leucine-rich receptor-like protein kinase; n=1; Oryza sativa (japonica cultivar-group)|Rep: Putative leucine-rich receptor-like protein kinase	AT4G13340.1 | Symbols: | Leucine-rich repeat (LRR) family protein | chr4:7758610-7760892 FORWARD LENGTH=760	AT2G33170.1	LOC_Os03g58110.1	IPR001611 (Leucine-rich repeat), IPR013210 (Leucine-rich repeat-containing N-terminal, type 2)	***-[4.276]		5H	139.236
CUST_21975_PI427708080	1.36129	1.29764	1.46678	1.31662	0.592933	0.836276	3.38658	2.49882	1	0.953246	1.07749	0.967191	1	1.41041	5.71158	4.21434	0	-0.0690799	0.107677	-0.0481277	0	0.49611	2.51389	2.07531		ATP-dependent zinc metalloprotease FtsH 1	LOC_Os06g48250.1|13106.m05130|protein ATPase, putative, expressed	U35_21571	U35_21571 Members:6 3pri:Y 1e-127 UniRef90_Q5Z6G1 Cluster: AAA-type ATPase-like; n=1; Oryza sativa (japonica cultivar-group)|Rep: AAA-type ATPase-like - Oryza sativa (japonica cultivar-group)	AT3G28580.1 | Symbols: | P-loop containing nucleoside triphosphate hydrolases superfamily protein | chr3:10715736-10717238 FORWARD LENGTH=500	sp|B9KXV3|FTSH1_THERP	LOC_Os06g48250.1	IPR003959 (ATPase, AAA-type, core)	*-*-[5.05]
CUST_3285_PI427708100	1.07779	0.461958	0.696395	0.941028	0.706872	1.08824	3.98765	0.662484	1	0.428615	0.646131	0.873106	1	1.53952	5.64127	0.937206	0	-1.22225	-0.630102	-0.195771	0	0.622481	2.49602	-0.0935624			LOC_Os03g64160.1|13103.m07119|protein retrotransposon protein, putative, unclassified	U35_11571	U35_11571 Members:2 3pri:N 3e-17 UniRef90_Q10RW7 Cluster: Expressed protein; n=1; Oryza sativa (japonica cultivar-group)|Rep: Expressed protein - Oryza sativa (japonica cultivar-group)	No hits found		LOC_Os03g64160.1
CUST_6805_PI427708080	0.818114	0.802451	1.20422	1.22796	0.747083	0.862321	4.19694	2.42711	1	0.980856	1.47195	1.50097	1	1.15425	5.61777	3.24879	0	-0.0278874	0.55773	0.585896	0	0.206956	2.49	1.6999		Beta-glucanase	LOC_Os01g51570.1|13101.m05382|protein glycosyl hydrolases family 17, putative, expressed	U35_423	U35_423 Members:43 3pri:Y 1e-160 UniRef90_Q7M1K2 Rep: Beta-glucanase - Hordeum vulgare (Barley)	AT3G57260.1 | Symbols: BGL2, PR2, BG2, PR-2 | beta-1,3-glucanase 2 | chr3:21188709-21189822 REVERSE LENGTH=339	tr|Q7M1K2|Q7M1K2_HORVU	LOC_Os01g51570.1	IPR000490 (Glycoside hydrolase, family 17), IPR017853 (Glycoside hydrolase, superfamily)	***-[2.539]	MLOC_80849.1
CUST_23858_PI427708080	1.48861	2.15271	1.75431	1.29549	0.267724	0.289151	1.48166	0.665962	1	1.44612	1.17849	0.870267	1	1.08003	5.53428	2.48749	0	0.532186	0.236934	-0.20047	0	0.111076	2.4684	1.31469		Oleosin	LOC_Os03g49190.1|13103.m05324|protein oleosin, putative, expressed	U35_14	U35_14 Members:196 3pri:Y 8e-96 UniRef90_Q43769 Rep: High molecular weight oleosin - Hordeum vulgare (Barley)	AT5G40420.1 | Symbols: OLEO2, OLE2 | oleosin 2 | chr5:16173622-16174740 REVERSE LENGTH=199	tr|F2CWL7|F2CWL7_HORVD	LOC_Os03g49190.1	IPR000136 (Oleosin)	*-*-[2]	AK356020
CUST_6556_PI427708083	0.925684	1.32614	0.914177	1.44116	0.690819	1.34089	3.79927	0.917295	1	1.43261	0.987569	1.55686	1	1.94101	5.49966	1.32784	0	0.518641	-0.0180465	0.638643	0	0.956809	2.45934	0.409078			LOC_Os09g30010.1|13109.m02987|protein fasciclin domain containing protein, expressed	U35_6042	U35_6042 Members:8 3pri:Y 1e-87 UniRef90_Q657S4 Cluster: Putative extensin-like cell wall protein; n=1; Oryza sativa (japonica cultivar-group)|Rep: Putative extensin-like cell wall protein - Oryza sativa (jap	AT4G37450.1 | Symbols: AGP18, ATAGP18 | arabinogalactan protein 18 | chr4:17605926-17606734 REVERSE LENGTH=209		LOC_Os09g30010.1
CUST_4477_PI427708083	1.27261	0.895584	0.73698	1.07749	0.593985	0.83309	3.26201	1.14148	1	0.70374	0.57911	0.846678	1	1.40254	5.49174	1.92174	0	-0.506886	-0.78809	-0.240116	0	0.488045	2.45726	0.94241			LOC_Os06g32350.1|13106.m03341|protein THION12 - Plant thionin family protein precursor	U35_513	U35_513 Members:23 3pri:Y 3e-72 UniRef90_P09617 Cluster: Leaf-specific thionin precursor [Contains: Leaf-specific thionin; Acidic protein]; n=3; Hordeum vulgare|Rep: Leaf-specific thionin precursor [Contains:	No hits found		LOC_Os06g32350.1
CUST_14345_PI427708083	1.07956	1.34084	2.03883	2.34801	0.837064	1.21317	4.58777	1.8382	1	1.24202	1.88858	2.17497	1	1.44931	5.48078	2.19601	0	0.312693	0.917301	1.121	0	0.535366	2.45438	1.13489			LOC_Os01g60190.2|13101.m06403|protein 2,3-bisphosphoglycerate-independent phosphoglycerate mutase, putative, expressed	U35_19988	U35_19988 Members:7 3pri:Y	AT3G08590.2 | Symbols: | Phosphoglycerate mutase, 2,3-bisphosphoglycerate-independent | chr3:2608683-2611237 REVERSE LENGTH=560		LOC_Os01g60190.2
CUST_19332_PI427708080	0.744255	0.562086	1.12356	1.23731	0.959568	1.27521	5.21501	2.18385	1	0.755233	1.50964	1.66248	1	1.32894	5.43475	2.27587	0	-0.405005	0.594206	0.733335	0	0.410275	2.44221	1.18642		Kinase, putative	LOC_Os02g48210.1|13102.m05445|protein lectin-like protein kinase, putative, expressed	U35_14227	U35_14227 Members:3 3pri:Y 6e-25 UniRef90_Q0DY65 Cluster: Os02g0712700 protein; n=2; Oryza sativa (japonica cultivar-group)|Rep: Os02g0712700 protein - Oryza sativa (japonica cultivar-group)	AT5G06740.1 | Symbols: | Concanavalin A-like lectin protein kinase family protein | chr5:2084094-2086052 FORWARD LENGTH=652	tr|B9SMM3|B9SMM3_RICCO	LOC_Os02g48210.1	IPR008985 (Concanavalin A-like lectin/glucanase), IPR011009 (Protein kinase-like domain)	***-[1.736]	AK354150
CUST_15962_PI427708080	0.848433	0.779289	1.49447	1.80325	0.953585	2.09968	5.17876	2.11328	1	0.918503	1.76144	2.12539	1	2.20188	5.43083	2.21614	0	-0.122643	0.816757	1.08773	0	1.13873	2.44117	1.14805		Kinase, putative	LOC_Os08g28710.1|13108.m02965|protein receptor protein kinase CRINKLY4 precursor, putative, expressed	U35_31211	U35_31211 Members:1 3pri:N 3e-19 UniRef90_Q2QZX0 Cluster: Protein kinase domain containing protein, expressed; n=1; Oryza sativa (japonica cultivar-group)|Rep: Protein kinase domain containing protein, express	AT3G55950.1 | Symbols: CCR3, ATCRR3 | CRINKLY4 related 3 | chr3:20753903-20756347 REVERSE LENGTH=814	tr|B9T925|B9T925_RICCO	LOC_Os08g28710.1	IPR011009 (Protein kinase-like domain)	***-[1.82]
CUST_23204_PI427708080	1.53049	1.17791	1.37192	1.48339	0.407872	0.599158	2.1984	1.28291	1	0.769632	0.896394	0.969227	1	1.46898	5.38992	3.14536	0	-0.377759	-0.157795	-0.0450931	0	0.554818	2.43026	1.65323		basic helix-loop-helix (bHLH) DNA-binding superfamily protein LENGTH=181	LOC_Os01g01840.1|13101.m00113|protein helix-loop-helix DNA-binding domain containing protein, expressed	U35_17106	U35_17106 Members:28 3pri:Y 1e-40 UniRef90_Q0JRC6 Cluster: Os01g0108400 protein; n=2; Oryza sativa (japonica cultivar-group)|Rep: Os01g0108400 protein - Oryza sativa (japonica cultivar-group)	AT1G10586.2 | Symbols: | basic helix-loop-helix (bHLH) DNA-binding superfamily protein | chr1:3497131-3499278 REVERSE LENGTH=133	AT1G10585.1	LOC_Os01g01840.1	IPR011598 (Helix-loop-helix DNA-binding)	*-*-[6.286]	AK248746.1
CUST_20068_PI427708080	1.21403	1.02614	1.36393	1.5444	0.761152	1.22746	4.05764	1.35468	1	0.845229	1.12347	1.27212	1	1.61264	5.33092	1.77978	0	-0.242586	0.167957	0.347237	0	0.689426	2.41438	0.831701		Ribosomal protein	LOC_Os02g21660.1|13102.m02427|protein L1P family of ribosomal proteins domain containing protein, expressed	U35_14574	U35_14574 Members:161 3pri:Y 1e-105 UniRef90_Q5I7L3 Cluster: Ribosomal protein L10A; n=1; Triticum aestivum|Rep: Ribosomal protein L10A - Triticum aestivum (Wheat)	AT1G08360.1 | Symbols: | Ribosomal protein L1p/L10e family | chr1:2636231-2637694 FORWARD LENGTH=216	tr|F2D5Q1|F2D5Q1_HORVD	LOC_Os02g21660.1	IPR002143 (Ribosomal protein L1), IPR023673 (Ribosomal protein L1, conserved site), IPR023674 (Ribosomal protein L1, superfamily)	***-[2]	AK359211
CUST_23155_PI427708080	1.06623	2.31977	0.915717	1.38959	0.224506	0.319426	1.19498	0.468309	1	2.17569	0.85884	1.30328	1	1.42279	5.32271	2.08595	0	1.12147	-0.219538	0.382152	0	0.508725	2.41216	1.06071		Early light-induced protein	LOC_Os07g08160.1|13107.m00805|protein early light-induced protein, chloroplast precursor, putative, expressed	U35_15410	U35_15410 Members:4 3pri:Y 1e-80 UniRef90_P14897 Cluster: Low molecular mass early light-inducible protein HV90, chloroplast precursor; n=3; Triticeae|Rep: Low molecular mass early light-inducible protein HV90	AT3G22840.1 | Symbols: ELIP1, ELIP | Chlorophyll A-B binding family protein | chr3:8084628-8085445 REVERSE LENGTH=195	tr|B6SS53|B6SS53_MAIZE	LOC_Os07g08160.1	IPR022796 (Chlorophyll A-B binding protein), IPR023329 (Chlorophyll a/b binding protein domain)	***-[3.362]
CUST_26134_PI427708080	1.09632	0.767152	0.976025	1.50639	0.682536	0.64876	3.62189	2.06256	1	0.699749	0.89027	1.37404	1	0.950514	5.30651	3.0219	0	-0.515091	-0.167685	0.458423	0	-0.0732205	2.40776	1.59546		Unknown protein	LOC_Os06g10700.1|13106.m01159|protein conserved hypothetical protein	U35_38876	U35_38876 Members:1 3pri:N 6e-43 UniRef90_Q8H058 Cluster: Hypothetical protein OSJNBa0014O06.14; n=1; Oryza sativa (japonica cultivar-group)|Rep: Hypothetical protein OSJNBa0014O06.14 - Oryza sativa (japonica	AT1G60870.1 | Symbols: MEE9 | maternal effect embryo arrest 9 | chr1:22409712-22410227 FORWARD LENGTH=147		LOC_Os06g10700.1
CUST_2269_PI427708086	0.915988	0.80354	0.599431	1.0059	0.871419	0.876988	4.55789	0.907398	1	0.877238	0.65441	1.09816	1	1.00639	5.23042	1.04129	0	-0.188959	-0.611734	0.135092	0	0.00919058	2.38693	0.0583689			LOC_Os06g06014.4|13106.m00603|protein expressed protein	U35_3951	U35_3951 Members:9 3pri:Y 1e-149 UniRef90_Q0DDF9 Cluster: Os06g0225900 protein; n=2; Oryza sativa (japonica cultivar-group)|Rep: Os06g0225900 protein - Oryza sativa (japonica cultivar-group)	No hits found		LOC_Os06g06014.4
CUST_6075_PI427708083	1.18962	0.968033	0.847723	1.59698	0.511678	0.819103	2.63802	1.38404	1	0.813737	0.712603	1.34243	1	1.60082	5.15563	2.70491	0	-0.297366	-0.48883	0.424847	0	0.678808	2.36615	1.43558			LOC_Os04g11810.1|13104.m01075|protein transferase family protein, putative, expressed	U35_31719	U35_31719 Members:1 3pri:N 4e-37 UniRef90_A0B9Y7 Rep: OSIGBa0103O01.7 protein - Oryza sativa (Rice)	AT1G27620.1 | Symbols: | HXXXD-type acyl-transferase family protein | chr1:9608444-9610432 FORWARD LENGTH=442		LOC_Os04g11810.1
CUST_4761_PI427708083	1.00118	1.33531	0.866138	1.22926	0.876586	1.03138	4.3711	2.37452	1	1.33373	0.865115	1.2278	1	1.17659	4.98651	2.70883	0	0.415466	-0.209035	0.296081	0	0.234608	2.31803	1.43767			LOC_Os01g63270.2|13101.m06790|protein alpha-glucan phosphorylast isozyme, putative, expressed	U35_16097	U35_16097 Members:18 3pri:Y 0.0 UniRef90_Q6ESB7 Cluster: Putative human tumor susceptibility gene-like protein; n=1; Oryza sativa (japonica cultivar-group)|Rep: Putative human tumor susceptibility gene-like p	AT3G46970.1 | Symbols: ATPHS2, PHS2 | alpha-glucan phosphorylase 2 | chr3:17301625-17306111 REVERSE LENGTH=841		LOC_Os01g63270.2
CUST_21454_PI427708080	1.24728	0.699347	0.870188	0.817425	0.355035	0.668576	1.7672	0.677779	1	0.560696	0.697666	0.655364	1	1.88313	4.97753	1.90905	0	-0.83471	-0.519392	-0.609631	0	0.913129	2.31543	0.932853		Myb family transcription factor	LOC_Os01g64360.1|13101.m06927|protein MYB family transcription factor, putative, expressed	U35_23342	U35_23342 Members:3 3pri:N 3e-44 UniRef90_Q6F2M6 Cluster: Putative myb-like transcription factor; n=1; Oryza sativa (japonica cultivar-group)|Rep: Putative myb-like transcription factor - Oryza sativa (japonic	AT5G58900.1 | Symbols: | Homeodomain-like transcriptional regulator | chr5:23783275-23784667 REVERSE LENGTH=288	tr|D7MR44|D7MR44_ARALL	LOC_Os01g64360.1	IPR006447 (Myb DNA-binding domain, plants), IPR009057 (Homeodomain-like)	***-[3.825]
CUST_19739_PI427708080	1.49997	1.13435	1.54316	1.50694	0.34386	0.487851	1.68905	1.17829	1	0.756247	1.02879	1.00465	1	1.41875	4.91202	3.42665	0	-0.403071	0.0409552	0.00669169	0	0.504618	2.29632	1.7768		Cinnamoyl-CoA reductase, putative	LOC_Os09g31502.1|13109.m03157|protein dehydrogenase, putative, expressed	U35_932	U35_932 Members:13 3pri:Y 4e-93 UniRef90_Q69U05 Cluster: Putative cinnamoyl-CoA reductase; n=1; Oryza sativa (japonica cultivar-group)|Rep: Putative cinnamoyl-CoA reductase - Oryza sativa (japonica cultivar-g	AT2G33590.1 | Symbols: | NAD(P)-binding Rossmann-fold superfamily protein | chr2:14224622-14226365 FORWARD LENGTH=321	tr|B9R8T7|B9R8T7_RICCO	LOC_Os09g31502.1	IPR001509 (NAD-dependent epimerase/dehydratase), IPR016040 (NAD(P)-binding domain)	***-[3.219]	AK356922
CUST_14411_PI427708080	1.46832	1.26043	1.22176	1.50597	0.434295	0.734064	2.10526	0.813156	1	0.858416	0.832078	1.02564	1	1.69024	4.84754	1.87236	0	-0.220251	-0.26521	0.0365265	0	0.757232	2.27725	0.904858		Receptor-like protein kinase	LOC_Os08g34640.1|13108.m03624|protein receptor-like protein kinase precursor, putative, expressed	U35_22731	U35_22731 Members:4 3pri:N 1e-128 UniRef90_Q6ZAB7 Cluster: Putative receptor-like protein kinase; n=1; Oryza sativa (japonica cultivar-group)|Rep: Putative receptor-like protein kinase - Oryza sativa (japonica	AT1G73080.1 | Symbols: PEPR1, ATPEPR1 | PEP1 receptor 1 | chr1:27484513-27488021 FORWARD LENGTH=1123	tr|G7ZYC8|G7ZYC8_MEDTR	LOC_Os08g34640.1	IPR001611 (Leucine-rich repeat), IPR011009 (Protein kinase-like domain), IPR013210 (Leucine-rich repeat-containing N-terminal, type 2)	***-[2.046]	MLOC_62341.1	7H	48.7252
CUST_5767_PI427708086	1.25786	0.782339	1.495	0.69395	0.728405	0.625497	3.52887	1.16771	1	0.621962	1.18853	0.551692	1	0.858722	4.84466	1.6031	0	-0.685101	0.249181	-0.858064	0	-0.219738	2.2764	0.680869			LOC_Os07g16790.1|13107.m01755|protein hypothetical protein	U35_26684	U35_26684 Members:2 3pri:Y	AT1G31810.1 | Symbols: AFH14 | Formin Homology 14 | chr1:11399922-11405761 REVERSE LENGTH=1230		LOC_Os07g16790.1
CUST_11776_PI427708080	1.04635	0.420247	0.830495	0.965633	0.920471	0.835468	4.43553	0.844487	1	0.401632	0.793709	0.922861	1	0.907653	4.81876	0.917451	0	-1.31605	-0.333319	-0.115815	0	-0.139787	2.26866	-0.124297		Nucleotide-diphospho-sugar transferase family protein LENGTH=386	LOC_Os08g41800.1|13108.m04491|protein regulatory protein, putative, expressed	U35_2757	U35_2757 Members:27 3pri:Y 1e-153 UniRef90_Q10AK2 Cluster: Regulatory protein, putative, expressed; n=3; Oryza sativa (japonica cultivar-group)|Rep: Regulatory protein, putative, expressed - Oryza sativa (japon	AT2G02061.1 | Symbols: | Nucleotide-diphospho-sugar transferase family protein | chr2:498025-499559 FORWARD LENGTH=408	AT1G14590.1	LOC_Os08g41800.1	IPR005069 (Nucleotide-diphospho-sugar transferase)	***-[4.812]		7H	70.5382
CUST_9669_PI427708083	1.33714	0.812866	0.904151	0.929758	0.594443	0.929203	2.81763	0.524192	1	0.607912	0.67618	0.695331	1	1.56315	4.73995	0.881822	0	-0.718066	-0.56452	-0.524228	0	0.644456	2.24487	-0.181441			LOC_Os04g49550.1|13104.m05060|protein RING-H2 finger protein ATL2A, putative, expressed	U35_27370	U35_27370 Members:2 3pri:Y	No hits found		LOC_Os04g49550.1				2H	107.365
CUST_20275_PI427708080	1.02468	1.1951	0.983494	1.05803	0.841016	1.11374	3.96177	3.24965	1	1.16631	0.959803	1.03254	1	1.32428	4.71069	3.86395	0	0.221948	-0.0591905	0.0461992	0	0.405207	2.23594	1.95008		Heavy metal transport/detoxification superfamily protein LENGTH=473	LOC_Os01g70710.1|13101.m07689|protein heavy metal-associated domain containing protein, expressed	U35_24079	U35_24079 Members:3 3pri:Y 1e-116 UniRef90_Q5JMG8 Cluster: Copper chaperone (CCH)-related protein-like; n=1; Oryza sativa (japonica cultivar-group)|Rep: Copper chaperone (CCH)-related protein-like - Oryza sativ	AT5G19090.3 | Symbols: | Heavy metal transport/detoxification superfamily protein | chr5:6387910-6389855 FORWARD LENGTH=465	AT3G06130.1	LOC_Os01g70710.1	IPR006121 (Heavy metal-associated domain, HMA)	*-*-[4.482]	AK360848
CUST_5083_PI427708080	1.23856	0.884715	1.09169	1.24303	0.641568	1.068	2.96677	1.87653	1	0.714311	0.881425	1.00361	1	1.66467	4.62425	2.92491	0	-0.485376	-0.18209	0.00519865	0	0.735238	2.20922	1.54839		Lipoxygenase	LOC_Os12g37260.1|13112.m03825|protein lipoxygenase 2.1, chloroplast precursor, putative, expressed	U35_14644	U35_14644 Members:388 3pri:Y 0.0 UniRef90_P93184 Cluster: Lipoxygenase 2.1, chloroplast precursor; n=1; Hordeum vulgare|Rep: Lipoxygenase 2.1, chloroplast precursor - Hordeum vulgare (Barley)	AT3G45140.1 | Symbols: LOX2, ATLOX2 | lipoxygenase 2 | chr3:16525437-16529233 FORWARD LENGTH=896	tr|F2E1N5|F2E1N5_HORVD	LOC_Os12g37260.1	IPR000907 (Lipoxygenase), IPR008976 (Lipase/lipooxygenase, PLAT/LH2)	***-[1.931]	MLOC_64972.1	5H	4.16667
CUST_5282_PI427708083	0.91528	1.34203	1.83565	1.55413	0.895285	1.16842	4.09728	1.95072	1	1.46625	2.00556	1.69799	1	1.30508	4.57651	2.17888	0	0.552133	1.004	0.763825	0	0.384134	2.19425	1.12359			LOC_Os02g52180.1|13102.m05947|protein plastocyanin-like domain containing protein, putative, expressed	U35_20889	U35_20889 Members:7 3pri:Y 2e-82 UniRef90_Q6Z7U7 Cluster: Putative Blue copper protein; n=1; Oryza sativa (japonica cultivar-group)|Rep: Putative Blue copper protein - Oryza sativa (japonica cultivar-group)	AT2G32300.1 | Symbols: UCC1 | uclacyanin 1 | chr2:13722510-13723464 FORWARD LENGTH=261		LOC_Os02g52180.1
CUST_13905_PI427708080	1.34245	1.40555	1.08532	1.32571	0.590863	0.965709	2.69373	1.69178	1	1.047	0.808464	0.987532	1	1.6344	4.55897	2.86324	0	0.0662674	-0.306745	-0.0181005	0	0.708764	2.18871	1.51765		Acyl-protein thioesterase, putative	LOC_Os01g42690.1|13101.m04390|protein OsPOP2 - Putative Prolyl Oligopeptidase homologue, expressed	U35_43117	U35_43117 Members:1 3pri:N 1e-83 UniRef90_Q5ZBI5 Cluster: Lysophospholipase 2-like; n=1; Oryza sativa (japonica cultivar-group)|Rep: Lysophospholipase 2-like - Oryza sativa (japonica cultivar-group)	AT5G20060.3 | Symbols: | alpha/beta-Hydrolases superfamily protein | chr5:6776800-6779447 FORWARD LENGTH=252	tr|B9SEM5|B9SEM5_RICCO	LOC_Os01g42690.1	IPR003140 (Phospholipase/carboxylesterase/thioesterase)	***-[2.915]	MLOC_58877.1	1H	130.807
CUST_430_PI415269222	1.5354	1.08737	1.40779	1.56355	0.363049	0.48134	1.64921	1.1293	1	0.708204	0.916891	1.01834	1	1.32583	4.54267	3.11061	0	-0.497763	-0.125177	0.0262135	0	0.406892	2.18354	1.6372
CUST_5494_PI427708080	1.05963	0.933083	1.38282	1.18016	0.801968	0.862434	3.62723	1.34312	1	0.880578	1.30501	1.11375	1	1.0754	4.52291	1.67478	0	-0.183477	0.384061	0.155426	0	0.10487	2.17725	0.743975		Amino acid acetyltransferase, putative, expressed	LOC_Os03g31690.1|13103.m03623|protein GCN5-related N-acetyltransferase, putative, expressed	U35_10787	U35_10787 Members:2 3pri:Y 8e-08 UniRef90_Q0DQZ8 Cluster: Os03g0431200 protein; n=2; Oryza sativa (japonica cultivar-group)|Rep: Os03g0431200 protein - Oryza sativa (japonica cultivar-group)	AT4G37670.2 | Symbols: NAGS2 | N-acetyl-l-glutamate synthase 2 | chr4:17696179-17698836 REVERSE LENGTH=613	tr|Q75KQ5|Q75KQ5_ORYSJ	LOC_Os03g31690.1	IPR010167 (Amino-acid N-acetyltransferase (ArgA)), IPR016181 (Acyl-CoA N-acyltransferase)	***-[3.969]	MLOC_67423.1
CUST_20674_PI427708080	0.775847	0.809293	0.794935	0.688433	0.375744	0.574304	1.69318	1.2926	1	1.04311	1.0246	0.88733	1	1.52845	4.5062	3.44011	0	0.0608889	0.0350639	-0.172458	0	0.612065	2.17191	1.78245		Nitrate reductase	LOC_Os02g53130.1|13102.m06060|protein nitrate reductase, putative, expressed	U35_6525	U35_6525 Members:7 3pri:Y 0.0 UniRef90_P27968 Rep: Nitrate reductase [NAD(P)H] - Hordeum vulgare (Barley)	AT1G77760.1 | Symbols: NIA1, GNR1, NR1 | nitrate reductase 1 | chr1:29236005-29239367 REVERSE LENGTH=917	tr|F2DH29|F2DH29_HORVD	LOC_Os02g53130.1	IPR001834 (NADH:cytochrome b5 reductase (CBR)), IPR008335 (Eukaryotic molybdopterin oxidoreductase), IPR014756 (Immunoglobulin E-set), IPR017938 (Riboflavin synthase-like beta-barrel)	***-[2.757]	AK363196
CUST_22644_PI427708080	1.09068	1.08506	1.97206	1.66198	0.607048	0.871294	2.73213	0.71638	1	0.994848	1.8081	1.52381	1	1.4353	4.50068	1.1801	0	-0.00745174	0.854473	0.607679	0	0.521348	2.17014	0.238914		Cyclin-A2	LOC_Os12g39210.1|13112.m04056|protein cyclin, putative, expressed	U35_7636	U35_7636 Members:5 3pri:Y 1e-140 UniRef90_Q2QN26 Cluster: G2/mitotic-specific cyclin C13-1, putative, expressed; n=1; Oryza sativa (japonica cultivar-group)|Rep: G2/mitotic-specific cyclin C13-1, putative, exp	AT1G47230.1 | Symbols: CYCA3;4 | CYCLIN A3;4 | chr1:17306752-17308587 FORWARD LENGTH=369	tr|B6SKE9|B6SKE9_MAIZE	LOC_Os12g39210.1	IPR014400 (Cyclin A/B/D/E)	***-[2]
CUST_17057_PI427708080	0.827019	0.91702	1.3704	1.54347	1.07922	1.5426	4.84429	2.47235	1	1.10883	1.65703	1.8663	1	1.42936	4.48869	2.29086	0	0.149032	0.728603	0.900181	0	0.515374	2.16629	1.19589		Wall-associated kinase-like protein	LOC_Os04g24300.1|13104.m02266|protein OsWAK35a - OsWAK short gene, expressed	U35_1699	U35_1699 Members:6 3pri:Y 9e-66 UniRef90_Q01KX2 Rep: H0211A12.2 protein - Oryza sativa (Rice)	AT1G16260.2 | Symbols: | Wall-associated kinase family protein | chr1:5559708-5562018 REVERSE LENGTH=720	tr|Q5Z8A6|Q5Z8A6_ORYSJ	LOC_Os04g24300.1		***-[2.496]
CUST_12990_PI427708080	1.19091	1.2963	1.39736	1.86453	0.720555	1.00232	3.23413	1.96736	1	1.08849	1.17335	1.56563	1	1.39104	4.48839	2.73034	0	0.122327	0.230638	0.646743	0	0.476167	2.1662	1.44908		Oxidoreductase, zinc-containing alcohol dehydrogenase family	LOC_Os12g12590.1|13112.m01330|protein NADP-dependent oxidoreductase, putative, expressed	U35_2349	U35_2349 Members:13 3pri:Y 0.0 UniRef90_Q2KM86 Cluster: 2-alkenal reductase; n=1; Hordeum vulgare subsp. vulgare|Rep: 2-alkenal reductase - Hordeum vulgare var. distichum (Two-rowed barley)	AT3G03080.1 | Symbols: | Zinc-binding dehydrogenase family protein | chr3:698530-700278 REVERSE LENGTH=350	tr|Q26G91|Q26G91_FLABB	LOC_Os12g12590.1	IPR002085 (Alcohol dehydrogenase superfamily, zinc-type), IPR011032 (GroES-like), IPR013149 (Alcohol dehydrogenase, C-terminal), IPR016040 (NAD(P)-binding domain)	***-[3.164]	MLOC_52865.1	5H	43.6806
CUST_20784_PI427708080	1.16325	1.32634	1.34776	1.42037	0.749717	0.909667	3.35169	2.22671	1	1.1402	1.15861	1.22104	1	1.21335	4.47061	2.97007	0	0.189283	0.212397	0.288106	0	0.278992	2.16047	1.5705		Mitochondrial carrier family	LOC_Os08g37370.2|13108.m09389|protein mitochondrial carrier protein, putative, expressed	U35_4936	U35_4936 Members:12 3pri:Y 1e-140 UniRef90_Q6YXI3 Cluster: 2-oxoglutarate carrier-like protein; n=1; Oryza sativa (japonica cultivar-group)|Rep: 2-oxoglutarate carrier-like protein - Oryza sativa (japonica	AT2G22500.1 | Symbols: UCP5, ATPUMP5, DIC1 | uncoupling protein 5 | chr2:9563531-9564472 REVERSE LENGTH=313	tr|C1E5T5|C1E5T5_MICSR	LOC_Os08g37370.2	IPR002030 (Mitochondrial brown fat uncoupling protein), IPR023395 (Mitochondrial carrier domain)	***-[2.189]	AK363797
CUST_3782_PI427708086	0.903129	0.938217	1.58007	2.48361	0.615991	1.10288	2.75134	2.12507	1	1.03885	1.74955	2.75001	1	1.79042	4.46652	3.44984	0	0.0549897	0.806987	1.45944	0	0.840299	2.15915	1.78653			No hits found	U35_5450	U35_5450 Members:9 3pri:Y 1e-67 UniRef90_Q6YUA8 Cluster: Hypothetical protein B1116H04.24; n=1; Oryza sativa (japonica cultivar-group)|Rep: Hypothetical protein B1116H04.24 - Oryza sativa (japonica cultivar-g	No hits found		No hits found
CUST_2193_PI427708080	1.22876	1.03896	1.42283	1.42871	0.713391	0.824905	3.18456	1.23111	1	0.845539	1.15794	1.16272	1	1.15632	4.46397	1.72571	0	-0.242057	0.211561	0.217509	0	0.209536	2.15833	0.787191		Plasma membrane associated protein	LOC_Os01g50440.1|13101.m05247|protein AWPM-19-like membrane family protein, putative, expressed	U35_25966	U35_25966 Members:2 3pri:N 1e-38 UniRef90_Q6ATY8 Cluster: Hypothetical protein OSJNBa0035J16.5; n=1; Oryza sativa (japonica cultivar-group)|Rep: Hypothetical protein OSJNBa0035J16.5 - Oryza sativa (japonica cu	AT1G29520.1 | Symbols: | AWPM-19-like family protein | chr1:10323735-10324525 FORWARD LENGTH=158	tr|B4FLA8|B4FLA8_MAIZE	LOC_Os01g50440.1	IPR008390 (AWPM-19-like)	***-[2.032]	MLOC_34637.1	3H	55.5241
CUST_6746_PI427708080	1.17452	0.965599	1.29046	1.41038	0.729554	0.775728	3.22655	1.24673	1	0.82212	1.09871	1.20081	1	1.06329	4.42264	1.70889	0	-0.28258	0.135814	0.26401	0	0.0885359	2.14491	0.773057		Plasma membrane associated protein	LOC_Os05g33220.1|13105.m03431|protein AWPM-19-like membrane family protein, putative, expressed	U35_25966	U35_25966 Members:2 3pri:N 1e-38 UniRef90_Q6ATY8 Cluster: Hypothetical protein OSJNBa0035J16.5; n=1; Oryza sativa (japonica cultivar-group)|Rep: Hypothetical protein OSJNBa0035J16.5 - Oryza sativa (japonica cu	AT5G18970.1 | Symbols: | AWPM-19-like family protein | chr5:6333714-6334539 REVERSE LENGTH=171	tr|B6UGF3|B6UGF3_MAIZE	LOC_Os05g33220.1	IPR008390 (AWPM-19-like)	***-[1.967]	MLOC_79687.1
CUST_8254_PI427708080	1.11885	0.952578	1.28738	1.6485	0.273062	0.395842	1.19101	0.764545	1	0.85139	1.15063	1.47339	1	1.44964	4.36171	2.7999	0	-0.232108	0.202421	0.559137	0	0.535699	2.12489	1.48538		Bidirectional sugar transporter N3	LOC_Os03g22200.1|13103.m02668|protein nodulin MtN3 family protein, putative, expressed	U35_19189	U35_19189 Members:5 3pri:Y 4e-62 UniRef90_Q84WN3 Cluster: Putative cytochrome c oxidoreductase; n=2; Arabidopsis thaliana|Rep: Putative cytochrome c oxidoreductase - Arabidopsis thaliana (Mouse-ear cress)	AT4G15920.1 | Symbols: SWEET17, AtSWEET17 | Nodulin MtN3 family protein | chr4:9030742-9033343 REVERSE LENGTH=241	sp|P93332|NOD3_MEDTR	LOC_Os03g22200.1	IPR004316 (RAG1-activating protein-1-related)	***-[2.959]
CUST_7309_PI427708080	1.28198	0.833807	1.12208	1.28431	0.504907	0.73099	2.18651	1.71187	1	0.650407	0.875275	1.00182	1	1.44777	4.33052	3.39046	0	-0.620586	-0.192192	0.00262006	0	0.533834	2.11454	1.76148		GF14 protein	LOC_Os03g50290.3|13103.m05469|protein 14-3-3 protein, putative, expressed	U35_14382	U35_14382 Members:377 3pri:Y 1e-142 UniRef90_P29305 Rep: 14-3-3-like protein A - Hordeum vulgare (Barley)	AT5G38480.1 | Symbols: GRF3, RCI1 | general regulatory factor 3 | chr5:15410277-15411285 FORWARD LENGTH=255	tr|O49082|O49082_FRIAG	LOC_Os03g50290.3	IPR000308 (14-3-3 protein), IPR023409 (14-3-3 protein, conserved site), IPR023410 (14-3-3 domain)	***-[1.36]
CUST_7804_PI427708083	1.01612	0.568244	0.728577	0.914683	0.903766	0.722317	3.90738	0.873199	1	0.55923	0.717021	0.900175	1	0.79923	4.32344	0.966178	0	-0.838485	-0.479913	-0.151723	0	-0.323318	2.11218	-0.0496398			LOC_Os02g36320.1|13102.m03955|protein RING-H2 finger protein ATL3B precursor, putative	U35_1590	U35_1590 Members:60 3pri:Y 7e-72 UniRef90_Q6PU50 Cluster: RING/C3HC4/PHD zinc finger-like protein; n=2; Oryza sativa (japonica cultivar-group)|Rep: RING/C3HC4/PHD zinc finger-like protein - Oryza sativa (japon	AT1G62500.1 | Symbols: | Bifunctional inhibitor/lipid-transfer protein/seed storage 2S albumin superfamily protein | chr1:23132181-23133074 FORWARD LENGTH=297		LOC_Os02g36320.1
CUST_9195_PI427708080	1.32951	1.02036	1.92645	1.10665	0.592118	0.969192	2.5465	0.845856	1	0.767466	1.44899	0.832373	1	1.63682	4.30067	1.42853	0	-0.381825	0.535048	-0.264699	0	0.710898	2.10456	0.514527		unknown protein; BEST Arabidopsis thaliana protein match is: unknown protein . LENGTH=156	LOC_Os01g03130.1|13101.m00264|protein expressed protein	U35_6458	U35_6458 Members:7 3pri:Y 3e-37 UniRef90_Q9LGN4 Cluster: Hypothetical protein P0684C01.15; n=1; Oryza sativa (japonica cultivar-group)|Rep: Hypothetical protein P0684C01.15 - Oryza sativa (japonica cultivar-g	AT2G01300.1 | Symbols: | unknown protein; BEST Arabidopsis thaliana protein match is: unknown protein (TAIR:AT1G15010.1); Has 73 Blast hits to 73 proteins in 12 species: Archae - 0; Bacteria - 0; Metazoa - 0; Fungi - 0; Plants - 73; Viruses - 0; Other Eukaryotes - 0 (source: NCBI BLink). | chr2:151221-151691 REVERSE LENGTH=156	AT2G01300.1	LOC_Os01g03130.1		*-*-[6]	MLOC_14294.1	3H	10.5524
CUST_19239_PI427708080	1.1376	1.18774	1.82621	1.98082	0.833788	1.14627	3.57557	1.36877	1	1.04407	1.60531	1.74122	1	1.37477	4.28834	1.64163	0	0.0622139	0.682851	0.800098	0	0.459193	2.10042	0.715132		S-adenosyl-L-methionine-dependent methyltransferases superfamily protein LENGTH=410	LOC_Os06g04680.2|13106.m00433|protein expressed protein	U35_9941	U35_9941 Members:3 3pri:Y 2e-32 UniRef90_Q8LHE8 Cluster: Glycosylphosphatidylinositol anchor attachment 1-like; n=2; Oryza sativa (japonica cultivar-group)|Rep: Glycosylphosphatidylinositol anchor attachment	AT3G27230.1 | Symbols: | S-adenosyl-L-methionine-dependent methyltransferases superfamily protein | chr3:10054224-10055456 FORWARD LENGTH=410	AT3G27230.1	LOC_Os06g04680.2	IPR004159 (Putative S-adenosyl-L-methionine-dependent methyltransferase)	***-[4.382]		7H	21.1756
CUST_14649_PI427708080	0.869161	0.931002	1.33891	1.68868	1.00195	1.82595	4.25431	2.10356	1	1.07115	1.54046	1.94289	1	1.82239	4.24601	2.09946	0	0.0991623	0.623359	0.958201	0	0.865829	2.08611	1.07002		Long-chain-fatty-acid-CoA ligase	LOC_Os06g06350.1|13106.m00653|protein AMP-binding enzyme, putative, expressed	U35_24669	U35_24669 Members:3 3pri:N 0.0 UniRef90_A1C0L8 Cluster: Putative acyl-CoA synthetase; n=1; Hordeum vulgare subsp. vulgare|Rep: Putative acyl-CoA synthetase - Hordeum vulgare var. distichum (Two-rowed barley)	AT4G23850.1 | Symbols: LACS4 | AMP-dependent synthetase and ligase family protein | chr4:12403720-12408263 REVERSE LENGTH=666	tr|B2WS80|B2WS80_ARAHA	LOC_Os06g06350.1	IPR000873 (AMP-dependent synthetase/ligase)	***-[2.878]	MLOC_64202.1	7H	32.7904
CUST_4292_PI427708083	1.04156	0.985908	2.06194	1.47724	0.835925	1.86765	3.54491	1.22361	1	0.946572	1.97967	1.4183	1	2.23423	4.24071	1.46378	0	-0.0792162	0.985258	0.504164	0	1.15978	2.0843	0.549697			LOC_Os06g13320.1|13106.m01467|protein protein kinase, putative, expressed	U35_40121	U35_40121 Members:1 3pri:Y 5e-08 UniRef90_Q67VH6 Cluster: S-receptor kinase PK3-like; n=2; Oryza sativa (japonica cultivar-group)|Rep: S-receptor kinase PK3-like - Oryza sativa (japonica cultivar-group)	AT4G32300.1 | Symbols: SD2-5 | S-domain-2 5 | chr4:15599970-15602435 FORWARD LENGTH=821		LOC_Os06g13320.1
CUST_7738_PI427708086	1.62867	2.35878	2.97171	3.66985	0.282775	0.371874	1.19878	0.2666	1	1.44829	1.82463	2.25328	1	1.31509	4.23936	0.942799	0	0.534347	0.867601	1.17203	0	0.39516	2.08385	-0.0849773			LOC_Os02g52910.1|13102.m06032|protein zinc finger protein, putative, expressed	U35_411	U35_411 Members:332 3pri:Y 1e-173 UniRef90_P93671 Rep: Xyloglucan endotransglycosylase - Hordeum vulgare (Barley)	AT5G09310.1 | Symbols: | CONTAINS InterPro DOMAIN/s: Gamma-secretase aspartyl protease complex, presenilin enhancer-2 subunit (InterPro:IPR019379); Has 168 Blast hits to 168 proteins in 71 species: Archae - 0; Bacteria - 0; Metazoa - 126; Fungi - 0; Plants - 36; Viruses - 0; Other Eukaryotes - 6 (source: NCBI BLink). | chr5:2887403-2888501 REVERSE LENGTH=146		LOC_Os02g52910.1
CUST_23079_PI427708080	1.06236	1.45273	1.46025	1.30632	0.836182	1.28493	3.5245	1.47953	1	1.36745	1.37453	1.22964	1	1.53666	4.21499	1.76939	0	0.451491	0.45894	0.298236	0	0.619799	2.07553	0.823253		Vesicular glutamate transporter	LOC_Os12g07970.3|13112.m00838|protein transporter, major facilitator family, putative, expressed	U35_10414	U35_10414 Members:3 3pri:N 3e-96 UniRef90_Q2QWW7 Cluster: Major Facilitator Superfamily protein, expressed; n=1; Oryza sativa (japonica cultivar-group)|Rep: Major Facilitator Superfamily protein, expressed - O	AT5G44370.1 | Symbols: PHT4;6 | phosphate transporter 4;6 | chr5:17875147-17876445 REVERSE LENGTH=432	tr|A8J6T9|A8J6T9_CIOIN	LOC_Os12g07970.3	IPR011701 (Major facilitator superfamily), IPR016196 (Major facilitator superfamily domain, general substrate transporter)	***-[2.982]	AK376711
CUST_12170_PI427708080	1.12962	0.878814	1.18314	0.997984	0.855505	0.708528	3.54525	1.35516	1	0.777971	1.04737	0.883466	1	0.828198	4.14405	1.58405	0	-0.362212	0.0667744	-0.178754	0	-0.271952	2.05104	0.66362		Protein of unknown function (DUF 3339) LENGTH=69	LOC_Os02g30470.1|13102.m03327|protein expressed protein	U35_16623	U35_16623 Members:14 3pri:Y 7e-29 UniRef90_Q6K2G6 Cluster: Hypothetical protein OSJNBa0052M16.13; n=1; Oryza sativa (japonica cultivar-group)|Rep: Hypothetical protein OSJNBa0052M16.13 - Oryza sativa	AT3G48660.1 | Symbols: | Protein of unknown function (DUF 3339) | chr3:18029659-18030133 FORWARD LENGTH=89	AT5G63500.1	LOC_Os02g30470.1	IPR021775 (Protein of unknown function DUF3339)	***-[3.841]		4H	78.5411
CUST_22560_PI427708080	1.30394	1.27149	2.54838	2.48022	0.660519	0.795218	2.70341	0.67877	1	0.975113	1.95437	1.90209	1	1.20393	4.09285	1.02763	0	-0.0363591	0.966701	0.927587	0	0.267751	2.03311	0.0393224		Protein kinase, putative	LOC_Os01g66860.3|13101.m07243|protein serine/threonine protein kinase, putative, expressed	U35_10272	U35_10272 Members:3 3pri:Y 1e-97 UniRef90_Q5JLW4 Cluster: Putative ankyrin-kinase; n=1; Oryza sativa (japonica cultivar-group)|Rep: Putative ankyrin-kinase - Oryza sativa (japonica cultivar-group)	AT2G31800.1 | Symbols: | Integrin-linked protein kinase family | chr2:13520605-13523646 REVERSE LENGTH=476	tr|Q1EP67|Q1EP67_MUSBA	LOC_Os01g66860.3	IPR011009 (Protein kinase-like domain), IPR016253 (Integrin-linked protein kinase)	***-[1.833]	AK373791	3H	108.074
CUST_25970_PI427708080	1.08705	1.07271	1.44341	1.49256	0.851345	1.05967	3.48219	2.08925	1	0.986807	1.32783	1.37304	1	1.2447	4.09022	2.45406	0	-0.0191594	0.40907	0.457368	0	0.315796	2.03218	1.29517		LOCATED IN: endomembrane system; EXPRESSED IN: 22 plant structures; EXPRESSED DURING: 13 growth stages;	LOC_Os06g03820.1|13106.m00325|protein expressed protein	U35_9075	U35_9075 Members:3 3pri:N 1e-92 UniRef90_Q0DEY2 Cluster: Os06g0129000 protein; n=2; Oryza sativa (japonica cultivar-group)|Rep: Os06g0129000 protein - Oryza sativa (japonica cultivar-group)	AT5G52180.1 | Symbols: | LOCATED IN: endomembrane system; EXPRESSED IN: 22 plant structures; EXPRESSED DURING: 13 growth stages; CONTAINS InterPro DOMAIN/s: Transmembrane protein 161AB, predicted (InterPro:IPR019395); Has 82 Blast hits to 82 proteins in 35 species: Archae - 0; Bacteria - 0; Metazoa - 47; Fungi - 0; Plants - 33; Viruses - 0; Other Eukaryotes - 2 (source: NCBI BLink). | chr5:212001…	AT5G52180.1	LOC_Os06g03820.1		*-*-[9]	AK375364
CUST_25199_PI427708080	0.79237	0.541116	1.30335	0.581767	1.11816	1.08681	4.55992	2.05485	1	0.682908	1.64487	0.734211	1	0.971963	4.07805	1.8377	0	-0.550236	0.717976	-0.445734	0	-0.0410265	2.02788	0.8779		Protein kinase	LOC_Os03g03890.1|13103.m00390|protein protein kinase family protein, putative, expressed	U35_23222	U35_23222 Members:4 3pri:Y 0.0 UniRef90_Q5Z7P1 Cluster: Hypothetical protein P0017G10.19; n=1; Oryza sativa (japonica cultivar-group)|Rep: Hypothetical protein P0017G10.19 - Oryza sativa (japonica cultivar-g	AT2G17220.2 | Symbols: | Protein kinase superfamily protein | chr2:7487866-7489768 REVERSE LENGTH=413	tr|C6ZRU2|C6ZRU2_SOYBN	LOC_Os03g03890.1	IPR011009 (Protein kinase-like domain)	***-[1.921]	AK368132	4H	99.4334
CUST_4858_PI427708080	0.908585	1.15678	1.29746	1.78479	0.920338	1.90719	3.72455	2.64445	1	1.27317	1.428	1.96436	1	2.07227	4.04694	2.87335	0	0.348423	0.513993	0.974059	0	1.05121	2.01683	1.52273		S-receptor kinase, putative	LOC_Os03g12150.1|13103.m01383|protein serine/threonine-protein kinase receptor precursor, putative, expressed	U35_9727	U35_9727 Members:3 3pri:Y 6e-67 UniRef90_Q8H821 Cluster: Putative receptor-like protein kinase; n=1; Oryza sativa (japonica cultivar-group)|Rep: Putative receptor-like protein kinase - Oryza sativa (japonica	AT2G19130.1 | Symbols: | S-locus lectin protein kinase family protein | chr2:8293789-8296275 FORWARD LENGTH=828	tr|B9RVX8|B9RVX8_RICCO	LOC_Os03g12150.1	IPR000858 (S-locus glycoprotein), IPR001480 (Bulb-type lectin domain), IPR003609 (Apple-like), IPR011009 (Protein kinase-like domain)	***-[1.903]	MLOC_63790.1	4H	59.4901
CUST_9091_PI427708080	0.901143	0.992328	1.11933	1.10637	0.958924	1.12056	3.87949	2.11587	1	1.10119	1.24213	1.22774	1	1.16856	4.04567	2.20651	0	0.139061	0.312812	0.296007	0	0.224738	2.01638	1.14177		Protein of unknown function, DUF547 LENGTH=529	LOC_Os06g12030.2|13106.m01307|protein glutaredoxin domain containing protein, putative, expressed	U35_24316	U35_24316 Members:3 3pri:N 2e-51 UniRef90_Q67UI1 Cluster: Glutaredoxin-related-like protein; n=1; Oryza sativa (japonica cultivar-group)|Rep: Glutaredoxin-related-like protein - Oryza sativa	AT4G08550.1 | Symbols: | electron carriers;protein disulfide oxidoreductases | chr4:5444345-5446825 FORWARD LENGTH=637	AT1G16750.1	LOC_Os06g12030.2	IPR006869 (Domain of unknown function DUF547), IPR011991 (Winged helix-turn-helix transcription repressor DNA-binding), IPR012336 (Thioredoxin-like fold)	*-*-[3.532]	MLOC_13482.1	7H	62.1105
CUST_7987_PI427708080	0.797956	0.463841	1.07596	1.05076	1.18513	1.33412	4.7803	2.98916	1	0.581287	1.34839	1.31681	1	1.12571	4.03355	2.52222	0	-0.782678	0.43124	0.397051	0	0.170841	2.01205	1.33469		UDP-Glycosyltransferase superfamily protein LENGTH=489	LOC_Os06g11720.1|13106.m01272|protein cytokinin-O-glucosyltransferase 2, putative, expressed	U35_31890	U35_31890 Members:1 3pri:N 5e-42 UniRef90_Q67W01 Cluster: Putative glucosyltransferase-10; n=1; Oryza sativa (japonica cultivar-group)|Rep: Putative glucosyltransferase-10 - Oryza sativa (japonica	AT1G22340.1 | Symbols: AtUGT85A7, UGT85A7 | UDP-glucosyl transferase 85A7 | chr1:7890464-7892090 REVERSE LENGTH=487	AT1G22400.1	LOC_Os06g11720.1	IPR002213 (UDP-glucuronosyl/UDP-glucosyltransferase)	***-[2.634]		7H	62.1105
CUST_16402_PI427708080	1.07145	0.940872	1.51503	1.60933	0.674981	0.737653	2.71228	1.27064	1	0.878131	1.414	1.50201	1	1.09285	4.01831	1.88248	0	-0.187491	0.499786	0.586898	0	0.128096	2.00659	0.912634		Coatomer beta subunit, putative	LOC_Os02g11830.2|13102.m01281|protein coatomer subunit beta, putative, expressed	U35_5086	U35_5086 Members:11 3pri:N 1e-173 UniRef90_Q6H8D5 Cluster: Putative coatomer protein complex, subunit beta 2; n=2; Oryza sativa (japonica cultivar-group)|Rep: Putative coatomer protein complex, subunit beta 2 -	AT1G52360.2 | Symbols: | Coatomer, beta' subunit | chr1:19499420-19505397 FORWARD LENGTH=970	tr|B9SQC0|B9SQC0_RICCO	LOC_Os02g11830.2	IPR015943 (WD40/YVTN repeat-like-containing domain), IPR020472 (G-protein beta WD-40 repeat)	***-[3.013]		6H	54.8867
CUST_14140_PI427708080	0.739919	0.82586	0.805069	0.921908	1.11481	1.09193	4.47688	1.69059	1	1.11615	1.08805	1.24596	1	0.979477	4.01583	1.51648	0	0.158531	0.121745	0.317255	0	-0.029917	2.0057	0.60073		Protein of unknown function (DUF630 and DUF632) LENGTH=953	LOC_Os09g37040.1|13109.m03667|protein DUF630/DUF632 domains containing protein, putative, expressed	U35_47029	U35_47029 Members:1 3pri:N 1e-116 UniRef90_Q7X997 Cluster: Bzip-like transcription factor-like protein; n=1; Oryza sativa (japonica cultivar-group)|Rep: Bzip-like transcription factor-like protein - Oryza sativ	AT1G21740.1 | Symbols: | Protein of unknown function (DUF630 and DUF632) | chr1:7641580-7645078 FORWARD LENGTH=953	AT1G21740.1	LOC_Os09g37040.1	IPR006867 (Domain of unknown function DUF632)	***-[5.409]
CUST_10217_PI427708080	1.59559	1.71019	1.60605	2.52082	0.284833	0.46951	1.13748	0.364747	1	1.07182	1.00655	1.57987	1	1.64837	3.99349	1.28056	0	0.10006	0.00941853	0.659802	0	0.721038	1.99765	0.356779		Unknown protein	LOC_Os04g28850.1|13104.m02735|protein RALFL36 - Rapid ALkalinization Factor RALF family protein precursor, expressed	U35_8770	U35_8770 Members:4 3pri:Y	No hits found		LOC_Os04g28850.1
CUST_8288_PI427708083	1.08952	1.78972	1.58647	1.95863	0.667987	0.899261	2.65886	0.691924	1	1.64267	1.45611	1.79769	1	1.34622	3.98041	1.03583	0	0.716042	0.542124	0.846148	0	0.428919	1.99292	0.0507937			LOC_Os06g45990.1|13106.m04855|protein patellin-5, putative, expressed	U35_32105	U35_32105 Members:1 3pri:N 7e-20 UniRef90_Q652I7 Cluster: SEC14 cytosolic factor-like; n=1; Oryza sativa (japonica cultivar-group)|Rep: SEC14 cytosolic factor-like - Oryza sativa (japonica cultivar-group)	AT1G30690.2 | Symbols: | Sec14p-like phosphatidylinositol transfer family protein | chr1:10888284-10890085 FORWARD LENGTH=540		LOC_Os06g45990.1				7H	110.269
CUST_6681_PI427708080	1.05709	1.10657	1.11063	0.867406	0.840934	1.30978	3.31139	1.20195	1	1.04681	1.05064	0.82056	1	1.55753	3.93775	1.42931	0	0.0659992	0.0712727	-0.28532	0	0.639263	1.97737	0.515314		Major facilitator superfamily protein LENGTH=567	LOC_Os11g18044.1|13111.m01826|protein peptide transporter PTR2, putative, expressed	U35_44333	U35_44333 Members:1 3pri:N 3e-56 UniRef90_Q2R726 Cluster: POT family protein, expressed; n=2; Oryza sativa (japonica cultivar-group)|Rep: POT family protein, expressed - Oryza sativa (japonica cultivar-group)	AT1G27040.1 | Symbols: | Major facilitator superfamily protein | chr1:9386893-9390018 REVERSE LENGTH=567	AT1G27040.1	LOC_Os11g18044.1	IPR000109 (Oligopeptide transporter), IPR016196 (Major facilitator superfamily domain, general substrate transporter)	***-[2.004]		2H	55.6657
CUST_19230_PI427708080	1.31503	1.59235	1.37311	1.39158	0.666283	0.900021	2.56659	1.7417	1	1.21088	1.04416	1.05821	1	1.35081	3.8521	2.61406	0	0.276059	0.0623477	0.0816272	0	0.433824	1.94564	1.38629		Adenosylhomocysteinase	LOC_Os11g26850.2|13111.m02570|protein erythronate-4-phosphate dehydrogenase, putative, expressed	U35_14559	U35_14559 Members:344 3pri:Y 0.0 UniRef90_O23255 Rep: Adenosylhomocysteinase 1 - Arabidopsis thaliana (Mouse-ear cress)	AT4G13940.1 | Symbols: HOG1, EMB1395, SAHH1, MEE58, ATSAHH1 | S-adenosyl-L-homocysteine hydrolase | chr4:8054931-8056676 FORWARD LENGTH=485	tr|F2CZE7|F2CZE7_HORVD	LOC_Os11g26850.2	IPR000043 (Adenosylhomocysteinase)	***-[2]	AK253091.1
CUST_13554_PI427708083	0.951043	0.92704	0.902264	0.923287	0.748553	1.00052	2.86824	1.82037	1	0.974761	0.94871	0.970815	1	1.33661	3.83172	2.43185	0	-0.0368792	-0.0759605	-0.0427312	0	0.418575	1.93799	1.28205			LOC_Os07g34006.1|13107.m03462|protein transporter family protein, putative, expressed	U35_4906	U35_4906 Members:12 3pri:N 0.0 UniRef90_Q7F1T0 Cluster: Putative glucose-6-phosphate/phosphate-translocator; n=2; Oryza sativa (japonica cultivar-group)|Rep: Putative glucose-6-phosphate/phosphate-translocat	AT1G61800.1 | Symbols: GPT2, ATGPT2 | glucose-6-phosphate/phosphate translocator 2 | chr1:22824527-22826459 FORWARD LENGTH=388		LOC_Os07g34006.1
CUST_6091_PI427708080	1.61364	1.24182	2.14499	2.69771	0.214073	0.239526	0.818884	0.950479	1	0.769574	1.32929	1.67182	1	1.1189	3.82526	4.43998	0	-0.377868	0.410651	0.741415	0	0.16208	1.93556	2.15055		L-ascorbate oxidase	LOC_Os06g37150.1|13106.m03847|protein L-ascorbate oxidase precursor, putative, expressed	U35_22942	U35_22942 Members:4 3pri:Y 1e-75 UniRef90_P24792 Rep: L-ascorbate oxidase precursor - Cucurbita maxima (Pumpkin) (Winter squash)	AT5G21100.1 | Symbols: | Plant L-ascorbate oxidase | chr5:7168312-7170719 FORWARD LENGTH=573	tr|B6SZ55|B6SZ55_MAIZE	LOC_Os06g37150.1	IPR017760 (L-ascorbate oxidase, plants)	***-[1.864]		7H	76.4164
CUST_21148_PI427708080	1.19948	1.13241	1.34456	1.5658	0.655127	0.81649	2.50438	1.76771	1	0.944081	1.12095	1.3054	1	1.24631	3.82274	2.69826	0	-0.0830179	0.164721	0.384489	0	0.317661	1.93461	1.43203		Serine carboxypeptidase-like protein	LOC_Os05g50600.1|13105.m05429|protein OsSCP31 - Putative Serine Carboxypeptidase homologue, expressed	U35_8299	U35_8299 Members:4 3pri:N 2e-52 UniRef90_Q75HY2 Cluster: Putative serine carboxypeptidase; n=2; Oryza sativa (japonica cultivar-group)|Rep: Putative serine carboxypeptidase - Oryza sativa (japonica	AT1G15000.1 | Symbols: scpl50 | serine carboxypeptidase-like 50 | chr1:5168613-5169947 FORWARD LENGTH=444	tr|G7KEM3|G7KEM3_MEDTR	LOC_Os05g50600.1	IPR001563 (Peptidase S10, serine carboxypeptidase)	***-[2.468]	AK365716
CUST_1320_PI427708080	1.21144	1.42832	1.79758	1.83372	0.503998	0.670851	1.92643	0.456303	1	1.17903	1.48384	1.51367	1	1.33106	3.8223	0.905368	0	0.237598	0.569334	0.598051	0	0.412575	1.93444	-0.143424		Fatty acyl coA reductase	LOC_Os09g39410.1|13109.m03949|protein male sterility protein, putative, expressed	U35_16515	U35_16515 Members:17 3pri:Y 1e-136 UniRef90_Q8L4V2 Rep: Fatty acyl coA reductase - Triticum aestivum (Wheat)	AT3G44550.1 | Symbols: FAR5 | fatty acid reductase 5 | chr3:16138060-16141409 FORWARD LENGTH=496	tr|Q8L4V2|Q8L4V2_WHEAT	LOC_Os09g39410.1	IPR004262 (Male sterility), IPR016040 (NAD(P)-binding domain)	***-[4.633]	MLOC_13613.1	4H	1.27479
CUST_7684_PI427708080	1.28164	1.22805	1.51849	1.80603	0.571854	0.569612	2.18194	0.905286	1	0.958185	1.1848	1.40915	1	0.996079	3.81556	1.58307	0	-0.0616246	0.244647	0.49483	0	-0.00566782	1.93189	0.662726		Aldose 1-epimerase	LOC_Os02g36600.1|13102.m03996|protein aldose 1-epimerase, putative, expressed	U35_17323	U35_17323 Members:23 3pri:Y 1e-133 UniRef90_Q69JW7 Cluster: Putative non-cell-autonomous protein pathway2; plasmodesmal receptor; n=1; Oryza sativa (japonica cultivar-group)|Rep: Putative non-cell-autonomous	AT5G15140.1 | Symbols: | Galactose mutarotase-like superfamily protein | chr5:4908686-4910670 FORWARD LENGTH=490	tr|B6SUB8|B6SUB8_MAIZE	LOC_Os02g36600.1	IPR008183 (Aldose 1-/Glucose-6-phosphate 1-epimerase), IPR011013 (Glycoside hydrolase-type carbohydrate-binding)	***-[2.993]
CUST_5752_PI427708080	0.905364	1.01907	1.784	1.82658	0.891935	1.16278	3.39169	1.14994	1	1.12559	1.97048	2.01751	1	1.30366	3.80262	1.28926	0	0.170679	0.978544	1.01258	0	0.382565	1.927	0.366543		MLO-like protein 1	LOC_Os05g34550.1|13105.m03596|protein MLO domain containing protein, putative, expressed	U35_18411	U35_18411 Members:12 3pri:Y 1e-113 UniRef90_Q6PT62 Rep: Mlo3 - Hordeum vulgare var. distichum (Two-rowed barley)	AT4G02600.2 | Symbols: MLO1, ATMLO1 | Seven transmembrane MLO family protein | chr4:1144141-1147156 FORWARD LENGTH=526	tr|Q94CG7|Q94CG7_MAIZE	LOC_Os05g34550.1	IPR004326 (Mlo-related protein)	***-[1.833]	MLOC_69399.1	2H	24.5042
CUST_14236_PI427708083	1.29041	0.949123	1.13375	1.29294	0.682319	0.979403	2.58315	1.8054	1	0.735523	0.878597	1.00197	1	1.4354	3.78584	2.64598	0	-0.443158	-0.186726	0.00283429	0	0.521457	1.92061	1.4038			LOC_Os01g16260.1|13101.m01813|protein major facilitator superfamily antiporter, putative, expressed	U35_7701	U35_7701 Members:5 3pri:N 2e-86 UniRef90_Q5NBL6 Cluster: Putative major facilitator superfamily antiporter; n=1; Oryza sativa (japonica cultivar-group)|Rep: Putative major facilitator superfamily antiporter -	AT3G43790.1 | Symbols: ZIFL2 | zinc induced facilitator-like 2 | chr3:15655443-15658848 FORWARD LENGTH=478		LOC_Os01g16260.1
CUST_383_PI427708083	1.76182	2.02131	2.26969	2.12943	0.173316	0.217867	0.655511	0.287757	1	1.14729	1.28827	1.20866	1	1.25705	3.78217	1.6603	0	0.198226	0.365431	0.273404	0	0.330045	1.91922	0.731446			LOC_Os03g60580.1|13103.m06649|protein actin-depolymerizing factor, putative, expressed	U35_3011	U35_3011 Members:25 3pri:Y 2e-68 UniRef90_Q43655 Rep: WCOR719 - Triticum aestivum (Wheat)	AT5G59880.1 | Symbols: ADF3 | actin depolymerizing factor 3 | chr5:24120382-24121628 FORWARD LENGTH=139		LOC_Os03g60580.1				5H	150.278
CUST_9115_PI427708080	1.35911	1.08517	0.951659	0.949523	0.58748	0.899208	2.21991	1.1731	1	0.798441	0.700208	0.698636	1	1.53062	3.77869	1.99683	0	-0.324742	-0.514144	-0.517386	0	0.614114	1.91789	0.99771		Protein phosphatase 2C	LOC_Os06g39600.1|13106.m04105|protein protein phosphatase 2C, putative, expressed	U35_6635	U35_6635 Members:7 3pri:N 1e-131 UniRef90_Q69VD9 Cluster: Hypothetical protein P0417D05.18-1; n=2; Oryza sativa (japonica cultivar-group)|Rep: Hypothetical protein P0417D05.18-1 - Oryza sativa (japonica cultiv	AT2G25620.1 | Symbols: AtDBP1, DBP1 | DNA-binding protein phosphatase 1 | chr2:10903154-10904978 REVERSE LENGTH=392	tr|B4FDN2|B4FDN2_MAIZE	LOC_Os06g39600.1	IPR001932 (Protein phosphatase 2C-like), IPR015655 (Protein phosphatase 2C)	***-[2]	MLOC_13677.1
CUST_5464_PI427708080	1.33906	1.23187	1.60138	1.66942	0.618019	0.754219	2.32775	1.22561	1	0.919957	1.1959	1.24672	1	1.22038	3.76647	1.98313	0	-0.120362	0.258102	0.318135	0	0.287332	1.91321	0.987777		Amino-acid permease, putative	LOC_Os01g42234.1|13101.m04336|protein amino acid permease family protein, putative, expressed	U35_18260	U35_18260 Members:17 3pri:Y 0.0 UniRef90_Q0JLD5 Cluster: Os01g0607200 protein; n=1; Oryza sativa (japonica cultivar-group)|Rep: Os01g0607200 protein - Oryza sativa (japonica cultivar-group)	AT2G01170.1 | Symbols: BAT1 | bidirectional amino acid transporter 1 | chr2:102364-104462 REVERSE LENGTH=516	tr|G7JC64|G7JC64_MEDTR	LOC_Os01g42234.1	IPR002293 (Amino acid/polyamine transporter I), IPR004841 (Amino acid permease domain)	***-[3.73]		3H	39.5184
CUST_22935_PI427708080	1.68171	1.22783	1.55092	2.16165	0.233548	0.401072	0.87623	0.341905	1	0.73011	0.92223	1.28539	1	1.7173	3.75182	1.46396	0	-0.453813	-0.116801	0.362206	0	0.78014	1.90759	0.549875		Kinase	LOC_Os02g09740.1|13102.m01068|protein STRUBBELIG-RECEPTOR FAMILY 7 precursor, putative, expressed	U35_17135	U35_17135 Members:21 3pri:Y 0.0 UniRef90_Q6YUU3 Cluster: Putative leucine-rich repeat transmembrane protein kinase; n=1; Oryza sativa (japonica cultivar-group)|Rep: Putative leucine-rich repeat transmembrane	AT4G22130.1 | Symbols: SRF8 | STRUBBELIG-receptor family 8 | chr4:11723733-11727331 FORWARD LENGTH=703	tr|D7ME76|D7ME76_ARALL	LOC_Os02g09740.1	IPR001611 (Leucine-rich repeat), IPR011009 (Protein kinase-like domain), IPR013210 (Leucine-rich repeat-containing N-terminal, type 2)	***-[2]	AK375989
CUST_3067_PI427708080	1.195	1.49991	1.32356	1.4203	0.758122	1.03864	2.83831	1.39055	1	1.25515	1.10758	1.18853	1	1.37002	3.74388	1.8342	0	0.327864	0.147415	0.249183	0	0.454196	1.90453	0.875154		5-methyltetrahydropteroyltriglutamate-homocysteine methyltransferase, putative, expressed	LOC_Os12g42876.1|13112.m22136|protein 5-methyltetrahydropteroyltriglutamate--homocysteine methyltransferase, putative, expressed	U35_14375	U35_14375 Members:127 3pri:Y 0.0 UniRef90_Q4LB12 Cluster: Methionine synthase 2 enzyme; n=9; Poaceae|Rep: Methionine synthase 2 enzyme - Hordeum vulgare (Barley)	AT5G17920.2 | Symbols: ATCIMS | Cobalamin-independent synthase family protein | chr5:5935771-5939195 FORWARD LENGTH=765	tr|Q2QLY4|Q2QLY4_ORYSJ	LOC_Os12g42876.1	IPR006276 (Cobalamin-independent methionine synthase)	***-[3.965]	MLOC_53175.2	4H	3.47025
CUST_24931_PI427708080	1.16213	1.13482	1.16949	1.26173	0.797299	1.00279	2.97892	1.69717	1	0.976503	1.00634	1.08571	1	1.25773	3.73627	2.12865	0	-0.0343043	0.00911648	0.118639	0	0.330824	1.9016	1.08994		LOCATED IN: endoplasmic reticulum, plasma membrane; EXPRESSED IN: 23 plant structures; EXPRESSED DURING: 14 growth stages;	LOC_Os06g05740.1|13106.m00568|protein expressed protein	U35_18584	U35_18584 Members:11 3pri:Y 1e-122 UniRef90_Q5VML4 Cluster: Hypothetical protein P0529C07.1; n=1; Oryza sativa (japonica cultivar-group)|Rep: Hypothetical protein P0529C07.1 - Oryza sativa (japonica cultivar-gro	AT4G29520.1 | Symbols: | LOCATED IN: endoplasmic reticulum, plasma membrane; EXPRESSED IN: 23 plant structures; EXPRESSED DURING: 14 growth stages; CONTAINS InterPro DOMAIN/s: Saposin B (InterPro:IPR008139); Has 137 Blast hits to 137 proteins in 50 species: Archae - 2; Bacteria - 0; Metazoa - 41; Fungi - 10; Plants - 36; Viruses - 0; Other Eukaryotes - 48 (source: NCBI BLink). | chr4:14494056-144…	AT4G29520.1	LOC_Os06g05740.1		***-[11]	AK365588
CUST_378_PI427708080	0.796685	1.46891	1.31623	1.21792	0.760969	0.687929	2.83892	0.768231	1	1.84377	1.65213	1.52873	1	0.904017	3.73066	1.00954	0	0.882662	0.724329	0.612333	0	-0.145578	1.89943	0.0137021		GPI-anchored protein	LOC_Os07g45060.1|13107.m04745|protein uncharacterized GPI-anchored protein At5g19240 precursor, putative, expressed	U35_2601	U35_2601 Members:30 3pri:Y 2e-87 UniRef90_Q0D458 Cluster: Os07g0645000 protein; n=2; Oryza sativa (japonica cultivar-group)|Rep: Os07g0645000 protein - Oryza sativa (japonica cultivar-group)	AT3G06035.1 | Symbols: | Glycoprotein membrane precursor GPI-anchored | chr3:1823172-1824110 REVERSE LENGTH=200	tr|B6TJC3|B6TJC3_MAIZE	LOC_Os07g45060.1		***-[3]	MLOC_5195.1	2H	50.4958
CUST_12191_PI427708080	1.18032	1.27978	1.25673	1.59955	0.718253	1.14444	2.6562	0.750672	1	1.08426	1.06473	1.35518	1	1.59337	3.69814	1.04514	0	0.116708	0.0904932	0.43848	0	0.672084	1.8868	0.0636913		Glycosyltransferase	LOC_Os06g12280.1|13106.m01342|protein glycosyl transferase 8 domain containing protein, putative, expressed	U35_12915	U35_12915 Members:2 3pri:Y 4e-40 UniRef90_Q67WK4 Cluster: Glycosyl transferase protein A-like; n=1; Oryza sativa (japonica cultivar-group)|Rep: Glycosyl transferase protein A-like - Oryza sativa (japonica cult	AT3G02350.1 | Symbols: GAUT9 | galacturonosyltransferase 9 | chr3:479248-481178 FORWARD LENGTH=561	tr|B9NC17|B9NC17_POPTR	LOC_Os06g12280.1	IPR002495 (Glycosyl transferase, family 8)	***-[1.882]	MLOC_4421.1	7H	62.3938
CUST_216_PI427708083	1.61763	0.487052	0.661237	0.576817	0.182791	0.237598	0.672619	0.474761	1	0.301089	0.408769	0.356581	1	1.29983	3.67971	2.59728	0	-1.73174	-1.29064	-1.4877	0	0.378324	1.87959	1.377			LOC_Os05g49840.1|13105.m05338|protein phospholipase, putative, expressed	U35_19866	U35_19866 Members:9 3pri:Y 1e-20 UniRef90_Q6F357 Cluster: Putative lipase; n=1; Oryza sativa (japonica cultivar-group)|Rep: Putative lipase - Oryza sativa (japonica cultivar-group)	AT4G18550.1 | Symbols: | alpha/beta-Hydrolases superfamily protein | chr4:10225006-10226862 REVERSE LENGTH=419		LOC_Os05g49840.1				1H	121.955
CUST_4927_PI427708080	0.912114	0.813535	1.15414	1.07358	0.863149	1.22599	3.17064	0.367891	1	0.891923	1.26535	1.17703	1	1.42037	3.67335	0.42622	0	-0.165009	0.339538	0.235147	0	0.506269	1.87709	-1.23033		Hedgehog-interacting-like protein	LOC_Os07g09520.1|13107.m00959|protein expressed protein	U35_46908	U35_46908 Members:1 3pri:N 1e-107 UniRef90_Q0D805 Cluster: Os07g0193000 protein; n=2; Oryza sativa (japonica cultivar-group)|Rep: Os07g0193000 protein - Oryza sativa (japonica cultivar-group)	AT1G74790.1 | Symbols: | catalytics | chr1:28098912-28101673 FORWARD LENGTH=695	tr|C3TX91|C3TX91_BRASY	LOC_Os07g09520.1	IPR011042 (Six-bladed beta-propeller, TolB-like), IPR018143 (Folate receptor-like)	***-[1.913]	MLOC_64160.1	7H	67.9178
CUST_13642_PI427708080	1.17669	1.16906	1.22047	1.48012	0.757832	0.711122	2.77841	1.65484	1	0.993515	1.03721	1.25787	1	0.938363	3.66626	2.18365	0	-0.00938571	0.0527106	0.33098	0	-0.0917821	1.87431	1.12674		Histone H2A	LOC_Os12g34510.1|13112.m03522|protein Core histone H2A/H2B/H3/H4 domain containing protein, putative, expressed	U35_13948	U35_13948 Members:52 3pri:Y 1e-59 UniRef90_Q2QPG9 Rep: Probable histone H2AXb - Oryza sativa (Rice)	AT1G54690.1 | Symbols: HTA3, H2AXB, G-H2AX, GAMMA-H2AX | gamma histone variant H2AX | chr1:20414607-20415206 REVERSE LENGTH=142	tr|F2EEP4|F2EEP4_HORVD	LOC_Os12g34510.1	IPR009072 (Histone-fold)	***-[2.994]	MLOC_57143.1	5H	43.9583
CUST_1829_PI427708083	1.11134	0.793131	1.18369	0.958747	0.69733	0.476824	2.55494	1.33932	1	0.713671	1.06511	0.862695	1	0.683785	3.66389	1.92064	0	-0.486669	0.0909963	-0.213078	0	-0.548386	1.87338	0.941584			LOC_Os08g27720.2|13108.m09303|protein pirin, putative, expressed	U35_18166	U35_18166 Members:18 3pri:Y 1e-130 UniRef90_Q0J657 Cluster: Os08g0364900 protein; n=2; Oryza sativa (japonica cultivar-group)|Rep: Os08g0364900 protein - Oryza sativa (japonica cultivar-group)	AT3G12080.1 | Symbols: emb2738 | GTP-binding family protein | chr3:3847851-3851980 FORWARD LENGTH=663		LOC_Os08g27720.2				1H	116.785
CUST_11432_PI427708080	0.760508	0.801647	1.03682	1.08176	1.08947	1.11299	3.98468	1.33861	1	1.05409	1.36332	1.42242	1	1.02158	3.65743	1.22867	0	0.0760043	0.447129	0.50835	0	0.0308085	1.87083	0.297103		Protein kinase-like	LOC_Os10g17910.1|13110.m01471|protein OsWAK114 - OsWAK receptor-like cytoplasmic kinase OsWAK-RLCK	U35_11147	U35_11147 Members:2 3pri:Y 2e-32 UniRef90_Q8S781 Cluster: Hypothetical protein OSJNBa0093I09.15; n=2; Oryza sativa|Rep: Hypothetical protein OSJNBa0093I09.15 - Oryza sativa (Rice)	AT3G25490.1 | Symbols: | Protein kinase family protein | chr3:9241725-9243113 FORWARD LENGTH=433	tr|Q7F0U5|Q7F0U5_ORYSJ	LOC_Os10g17910.1	IPR011009 (Protein kinase-like domain)	***-[1.862]	MLOC_36877.1	1H	49.5751
CUST_5386_PI427708083	1.24712	0.840271	1.01909	1.04714	0.669798	1.2258	2.42799	1.21085	1	0.673772	0.817157	0.839647	1	1.83011	3.62497	1.80778	0	-0.569668	-0.291315	-0.252145	0	0.871932	1.85797	0.854222			LOC_Os02g29464.1|13102.m03209|protein RecF/RecN/SMC N terminal domain containing protein, expressed	U35_134	U35_134 Members:4 3pri:N 4e-90 UniRef90_Q7XYC9 Rep: 60s ribosomal protein L21 - Triticum aestivum (Wheat)	AT2G31970.1 | Symbols: RAD50, ATRAD50 | DNA repair-recombination protein (RAD50) | chr2:13600657-13608815 FORWARD LENGTH=1316		LOC_Os02g29464.1				5H	44.0972
CUST_16990_PI427708080	1.04428	1.22835	1.49615	1.71493	0.83764	1.42492	3.03097	1.72137	1	1.17627	1.43271	1.64221	1	1.70111	3.61846	2.05503	0	0.234214	0.518742	0.715642	0	0.766475	1.85538	1.03916		S-receptor kinase-like	LOC_Os01g47900.1|13101.m04960|protein S-locus-like receptor protein kinase, putative, expressed	U35_43686	U35_43686 Members:1 3pri:N 5e-53 UniRef90_Q0JKJ3 Cluster: Os01g0670100 protein; n=2; Oryza sativa (japonica cultivar-group)|Rep: Os01g0670100 protein - Oryza sativa (japonica cultivar-group)	AT1G34300.1 | Symbols: | lectin protein kinase family protein | chr1:12503450-12505939 FORWARD LENGTH=829	tr|Q5QLR7|Q5QLR7_ORYSJ	LOC_Os01g47900.1	IPR000858 (S-locus glycoprotein), IPR001480 (Bulb-type lectin domain), IPR003609 (Apple-like), IPR011009 (Protein kinase-like domain)	***-[1.973]	MLOC_8895.1	1H	100.142
CUST_19629_PI427708080	1.04932	1.03325	1.05906	0.805358	0.855074	0.780339	3.09312	1.70027	1	0.984686	1.00928	0.767508	1	0.912598	3.61737	1.98844	0	-0.0222646	0.0133303	-0.381747	0	-0.131949	1.85494	0.991639		C2 calcium/lipid-binding plant phosphoribosyltransferase family protein LENGTH=1049	LOC_Os07g07070.1|13107.m00686|protein anthranilate phosphoribosyltransferase, putative, expressed	U35_11676	U35_11676 Members:2 3pri:N 1e-147 UniRef90_Q7XZZ4 Cluster: Putative phosphoribosyltransferase; n=2; Oryza sativa (japonica cultivar-group)|Rep: Putative phosphoribosyltransferase - Oryza sativa (japonica	AT5G17980.1 | Symbols: | C2 calcium/lipid-binding plant phosphoribosyltransferase family protein | chr5:5953596-5956745 FORWARD LENGTH=1049	AT5G17980.1	LOC_Os07g07070.1	IPR008973 (C2 calcium/lipid-binding domain, CaLB)	***-[4.085]	AK356194
CUST_8951_PI427708083	1.25025	1.28968	1.58067	1.7355	0.675891	1.08091	2.42276	1.1518	1	1.03154	1.26429	1.38813	1	1.59923	3.58455	1.70412	0	0.0447957	0.338322	0.473139	0	0.677378	1.84179	0.769025			LOC_Os02g08110.1|13102.m00933|protein membrane associated DUF588 domain containing protein, putative, expressed	U35_18765	U35_18765 Members:13 3pri:Y 3e-69 UniRef90_Q67W83 Cluster: Integral membrane protein-like; n=1; Oryza sativa (japonica cultivar-group)|Rep: Integral membrane protein-like - Oryza sativa (japonica cultivar-group	AT4G25830.1 | Symbols: | Uncharacterised protein family (UPF0497) | chr4:13133727-13134790 FORWARD LENGTH=175		LOC_Os02g08110.1				6H	52.9037
CUST_7954_PI427708083	1.38141	1.28328	1.89346	2.01718	0.548659	0.722692	1.96586	1.05661	1	0.928963	1.37067	1.46023	1	1.3172	3.58303	1.92581	0	-0.106307	0.45488	0.546194	0	0.397472	1.84118	0.945464			LOC_Os06g46740.1|13106.m04941|protein early nodulin 20 precursor, putative, expressed	U35_17330	U35_17330 Members:23 3pri:Y 1e-159 UniRef90_Q4KXE0 Rep: Cold acclimation induced protein 2-1 - Triticum aestivum (Wheat)	AT3G20570.1 | Symbols: ENODL9, AtENODL9 | early nodulin-like protein 9 | chr3:7186754-7187453 REVERSE LENGTH=203		LOC_Os06g46740.1				7H	106.516
CUST_8596_PI427708080	1.58495	2.15255	1.60492	1.81993	0.349818	0.70009	1.25153	0.897219	1	1.35812	1.0126	1.14825	1	2.0013	3.57765	2.56481	0	0.441606	0.0180606	0.199443	0	1.00094	1.83901	1.35885		Protein of unknown function, DUF593 LENGTH=363	LOC_Os08g16790.1|13108.m01796|protein DUF593 domain containing protein, expressed	U35_31472	U35_31472 Members:1 3pri:N 2e-36 UniRef90_Q10C07 Cluster: Expressed protein; n=2; Oryza sativa (japonica cultivar-group)|Rep: Expressed protein - Oryza sativa (japonica cultivar-group)	AT5G57830.1 | Symbols: | Protein of unknown function, DUF593 | chr5:23429406-23430860 REVERSE LENGTH=387	AT4G30830.1	LOC_Os08g16790.1	IPR007656 (Zein-binding domain)	*-*-[3.822]	MLOC_1021.1	5H	129.792
CUST_4597_PI427708080	0.902764	0.557131	0.588455	0.615147	0.331975	0.219048	1.1874	0.188734	1	0.61714	0.651838	0.681405	1	0.659833	3.57676	0.568517	0	-0.69633	-0.617415	-0.553416	0	-0.599828	1.83865	-0.814724		Protein of unknown function (DUF1264) LENGTH=241	LOC_Os05g49440.2|13105.m05291|protein DUF1264 domain containing protein, putative, expressed	U35_1393	U35_1393 Members:26 3pri:Y 1e-100 UniRef90_Q7G156 Rep: Hypothetical protein Ose731 - Oryza sativa (Rice)	AT1G05510.1 | Symbols: | Protein of unknown function (DUF1264) | chr1:1629527-1630690 FORWARD LENGTH=241	AT1G05510.1	LOC_Os05g49440.2	IPR010686 (Protein of unknown function DUF1264)	***-[2.362]	MLOC_62259.1//MLOC_62258.1	5H	69.3056
CUST_871_PI427708080	1.45118	1.23608	1.23582	1.51117	0.364921	0.499657	1.30178	0.864859	1	0.851777	0.851593	1.04134	1	1.36922	3.56728	2.36999	0	-0.231453	-0.231763	0.0584348	0	0.453356	1.83483	1.24488		Threonine dehydratase biosynthetic	LOC_Os03g50510.1|13103.m05493|protein threonine dehydratase biosynthetic, chloroplast precursor, putative, expressed	U35_19453	U35_19453 Members:11 3pri:Y 0.0 UniRef90_Q10DZ5 Cluster: Threonine dehydratase biosynthetic, chloroplast, putative, expressed; n=3; Oryza sativa|Rep: Threonine dehydratase biosynthetic, chloroplast, putative,	AT3G10050.1 | Symbols: OMR1 | L-O-methylthreonine resistant 1 | chr3:3099164-3101741 REVERSE LENGTH=592	tr|G7I9D6|G7I9D6_MEDTR	LOC_Os03g50510.1	IPR005787 (Threonine dehydratase I)	***-[3.238]	MLOC_10389.1	4H	27.7975
CUST_21653_PI427708080	0.991742	1.11577	1.16401	1.62089	0.785514	0.723748	2.80138	1.24397	1	1.12506	1.17371	1.63439	1	0.921369	3.56631	1.58363	0	0.170005	0.231071	0.708749	0	-0.118149	1.83443	0.66324		Kinase, putative	LOC_Os05g03450.1|13105.m00330|protein lectin protein kinase family protein, putative, expressed	U35_11611	U35_11611 Members:2 3pri:N 4e-33 UniRef90_Q6L4L2 Cluster: Putative receptor like protein kinase LRK1; n=1; Oryza sativa (japonica cultivar-group)|Rep: Putative receptor like protein kinase LRK1 - Oryza sativa	AT3G53380.1 | Symbols: | Concanavalin A-like lectin protein kinase family protein | chr3:19789204-19791351 REVERSE LENGTH=715	tr|B9S9R7|B9S9R7_RICCO	LOC_Os05g03450.1	IPR008985 (Concanavalin A-like lectin/glucanase), IPR011009 (Protein kinase-like domain)	*-*-[1.85]
CUST_8430_PI427708080	1.09105	0.914489	1.1214	1.18561	0.855082	0.842245	3.04101	1.36566	1	0.838177	1.02782	1.08668	1	0.984988	3.5564	1.59711	0	-0.254674	0.0395896	0.119921	0	-0.0218216	1.83042	0.675466		Protein of unknown function (DUF 3339) LENGTH=69	LOC_Os02g30470.1|13102.m03327|protein expressed protein	U35_16623	U35_16623 Members:14 3pri:Y 7e-29 UniRef90_Q6K2G6 Cluster: Hypothetical protein OSJNBa0052M16.13; n=1; Oryza sativa (japonica cultivar-group)|Rep: Hypothetical protein OSJNBa0052M16.13 - Oryza sativa	AT3G48660.1 | Symbols: | Protein of unknown function (DUF 3339) | chr3:18029659-18030133 FORWARD LENGTH=89	AT5G63500.1	LOC_Os02g30470.1	IPR021775 (Protein of unknown function DUF3339)	***-[3.841]
CUST_19360_PI427708080	1.28829	0.999606	1.09065	1.63616	0.682643	1.13568	2.42251	0.748688	1	0.775916	0.84659	1.27002	1	1.66365	3.54872	1.09675	0	-0.366028	-0.240265	0.344853	0	0.73435	1.8273	0.133234		hydroxyproline-rich glycoprotein family protein LENGTH=438	LOC_Os01g01390.4|13101.m00056|protein expressed protein	U35_18821	U35_18821 Members:14 3pri:Y 0.0 UniRef90_Q0DT38 Cluster: Os03g0270700 protein; n=3; Oryza sativa (japonica cultivar-group)|Rep: Os03g0270700 protein - Oryza sativa (japonica cultivar-group)	AT1G76660.1 | Symbols: | FUNCTIONS IN: molecular_function unknown; INVOLVED IN: biological_process unknown; LOCATED IN: plasma membrane; EXPRESSED IN: 22 plant structures; EXPRESSED DURING: 13 growth stages; BEST Arabidopsis thaliana protein match is: hydroxyproline-rich glycoprotein family protein (TAIR:AT5G52430.1); Has 353 Blast hits to 231 proteins in 60 species: Archae - 0; Bacteria - 6; Met…	AT5G52430.1	LOC_Os01g01390.4		*-*-[2.755]	AK354358	5H	5.27778
CUST_6_PI390715121	0.898532	0.981856	1.21441	1.4011	0.57124	0.946635	2.00776	0.68075	1	1.09273	1.35155	1.55932	1	1.65716	3.51473	1.1917	0	0.127941	0.434614	0.640912	0	0.72871	1.81342	0.253027
CUST_5457_PI427708080	1.25742	1.25486	1.62071	1.20305	0.693852	1.03925	2.42979	1.05551	1	0.997964	1.28892	0.95676	1	1.4978	3.50189	1.52123	0	-0.00293997	0.366162	-0.0637706	0	0.582847	1.80813	0.605234		Proline dehydrogenase	LOC_Os10g40360.1|13110.m03738|protein proline oxidase, mitochondrial precursor, putative, expressed	U35_18196	U35_18196 Members:17 3pri:Y 1e-118 UniRef90_Q336U3 Cluster: Proline dehydrogenase family protein, expressed; n=2; Oryza sativa (japonica cultivar-group)|Rep: Proline dehydrogenase family protein, expressed - Ory	AT5G38710.1 | Symbols: | Methylenetetrahydrofolate reductase family protein | chr5:15501340-15503899 FORWARD LENGTH=476	tr|Q6RUF9|Q6RUF9_SOYBN	LOC_Os10g40360.1	IPR015659 (Proline oxidase)	***-[2.748]	MLOC_67213.1	1H	50.5666
CUST_15728_PI427708080	1.16286	1.58456	2.00072	2.24652	0.445372	0.602687	1.55715	0.567854	1	1.36264	1.72051	1.93189	1	1.35322	3.49628	1.27501	0	0.446404	0.782838	0.950016	0	0.436397	1.80582	0.350509		Short-chain dehydrogenase/reductase	LOC_Os03g61740.1|13103.m06801|protein sex determination protein tasselseed-2, putative, expressed	U35_34307	U35_34307 Members:1 3pri:Y	AT2G47140.1 | Symbols: | NAD(P)-binding Rossmann-fold superfamily protein | chr2:19350970-19352059 REVERSE LENGTH=257	tr|Q2EFH3|Q2EFH3_ERATE	LOC_Os03g61740.1	IPR002198 (Short-chain dehydrogenase/reductase SDR)	***-[1.05]		5H	155.556
CUST_19265_PI427708080	1.25423	1.05144	1.59623	1.8067	0.338307	0.550911	1.17879	0.465786	1	0.838311	1.27268	1.44048	1	1.62843	3.48438	1.37681	0	-0.254442	0.347865	0.526547	0	0.703485	1.8009	0.461333		Peroxidase 66	LOC_Os07g44550.1|13107.m04687|protein peroxidase precursor, putative, expressed	U35_14156	U35_14156 Members:44 3pri:Y 2e-84 UniRef90_Q8GVG6 Cluster: Putative peroxidase; n=1; Oryza sativa (japonica cultivar-group)|Rep: Putative peroxidase - Oryza sativa (japonica cultivar-group)	AT5G51890.1 | Symbols: | Peroxidase superfamily protein | chr5:21091163-21092335 REVERSE LENGTH=322	tr|B6TJQ7|B6TJQ7_MAIZE	LOC_Os07g44550.1	IPR010255 (Haem peroxidase)	***-[1.952]	AK353768
CUST_25082_PI427708080	1.23005	1.41835	1.33575	1.52548	0.681187	0.858538	2.37149	1.52832	1	1.15308	1.08592	1.24017	1	1.26036	3.48141	2.24362	0	0.205487	0.118922	0.310537	0	0.333833	1.79967	1.16583		Glucose-6-phosphate/phosphate translocator-related LENGTH=408	LOC_Os09g12600.1|13109.m01142|protein phosphate/phosphate translocator, putative, expressed	U35_2130	U35_2130 Members:39 3pri:Y 1e-175 UniRef90_Q94JW4 Cluster: Phosphoenolpyruvate/phosphate translocator; n=2; Oryza sativa|Rep: Phosphoenolpyruvate/phosphate translocator - Oryza sativa (Rice)	AT5G33320.1 | Symbols: CUE1, PPT, ARAPPT | Glucose-6-phosphate/phosphate translocator-related | chr5:12588950-12591408 FORWARD LENGTH=408	AT5G33320.1	LOC_Os09g12600.1	IPR004696 (Tpt phosphate/phosphoenolpyruvate translocator), IPR004853 (Domain of unknown function DUF250)	***-[2.094]	AK367025	5H	47.5
CUST_23613_PI427708080	1.23541	1.49033	1.64436	2.13278	0.712668	0.812067	2.4797	1.35984	1	1.20634	1.33102	1.72638	1	1.13947	3.47946	1.90809	0	0.270642	0.412534	0.787749	0	0.188369	1.79886	0.932131		Receptor-like kinase	LOC_Os01g02730.1|13101.m00213|protein TAK14, putative, expressed	U35_5409	U35_5409 Members:5 3pri:Y 0.0 UniRef90_Q9XHQ2 Rep: Receptor-like kinase - Hordeum vulgare (Barley)	AT1G66920.2 | Symbols: | Protein kinase superfamily protein | chr1:24965410-24967432 REVERSE LENGTH=617	tr|Q9XHQ2|Q9XHQ2_HORVU	LOC_Os01g02730.1	IPR011009 (Protein kinase-like domain)	***-[2.031]	AK353778//MLOC_74749.1
CUST_10917_PI427708083	1.63999	0.796679	1.53407	1.51133	0.210257	0.222004	0.730468	0.16179	1	0.485784	0.935415	0.921548	1	1.05587	3.47417	0.769487	0	-1.04161	-0.0963219	-0.117869	0	0.078429	1.79667	-0.378031			LOC_Os03g04040.1|13103.m00411|protein expressed protein	U35_27310	U35_27310 Members:2 3pri:N 2e-73 UniRef90_Q71HN7 Rep: Hypothetical protein - Oryza sativa (Rice)	AT1G76240.1 | Symbols: | Arabidopsis protein of unknown function (DUF241) | chr1:28602949-28603875 REVERSE LENGTH=308		LOC_Os03g04040.1				4H	99.4334
CUST_19743_PI427708080	1.03314	0.854462	1.57669	1.81564	0.844859	1.07855	2.92897	1.4581	1	0.827053	1.52611	1.75739	1	1.27661	3.46682	1.72585	0	-0.273949	0.609861	0.813438	0	0.352313	1.79361	0.787303		Cysteine-rich receptor-like protein kinase	LOC_Os05g02200.1|13105.m00176|protein cysteine-rich repeat secretory protein 55 precursor, putative, expressed	U35_461	U35_461 Members:203 3pri:Y 1e-94 UniRef90_Q75L18 Cluster: Putative 33 kDa secretory protein; n=1; Oryza sativa (japonica cultivar-group)|Rep: Putative 33 kDa secretory protein - Oryza sativa (japonica cultivar	AT5G48540.1 | Symbols: | receptor-like protein kinase-related family protein | chr5:19669096-19669887 REVERSE LENGTH=263	tr|G7K100|G7K100_MEDTR	LOC_Os05g02200.1	IPR002902 (Gnk2-homologous domain)	*-*-[4.525]	AK356944
CUST_22841_PI427708080	1.25985	0.919584	1.44563	1.10099	0.708385	0.805055	2.44818	1.13539	1	0.729917	1.14747	0.873907	1	1.13647	3.456	1.60278	0	-0.454196	0.198451	-0.194449	0	0.184553	1.78911	0.680577		Potassium transporter 11	LOC_Os04g52390.1|13104.m05371|protein potassium transporter, putative, expressed	U35_9804	U35_9804 Members:3 3pri:Y 2e-99 UniRef90_Q0J7B3 Rep: Os08g0206400 protein - Oryza sativa (japonica cultivar-group)	AT1G31120.1 | Symbols: KUP10 | K+ uptake permease 10 | chr1:11104375-11107361 REVERSE LENGTH=796	tr|F4IIZ3|F4IIZ3_ARATH	LOC_Os04g52390.1	IPR003855 (K+ potassium transporter)	***-[2.592]	AK375441	1H	32.153
CUST_5209_PI427708080	0.70894	0.701978	0.686564	0.712767	0.507734	0.423371	1.75297	1.08063	1	0.990178	0.968436	1.0054	1	0.833843	3.45253	2.12834	0	-0.0142396	-0.0462712	0.0077668	0	-0.262152	1.78765	1.08973		Blue copper protein	LOC_Os03g50160.1|13103.m05456|protein plastocyanin-like domain containing protein, putative, expressed	U35_4524	U35_4524 Members:14 3pri:Y 5e-48 UniRef90_Q53RK6 Cluster: Plastocyanin-like domain, putative; n=1; Oryza sativa (japonica cultivar-group)|Rep: Plastocyanin-like domain, putative - Oryza sativa (japonica cultiv	AT2G02850.1 | Symbols: ARPN | plantacyanin | chr2:826630-827720 REVERSE LENGTH=129	tr|G7JE55|G7JE55_MEDTR	LOC_Os03g50160.1	IPR008972 (Cupredoxin)	***-[2.045]	MLOC_65674.2	4H	25.9207
CUST_197_PI427708080	1.11763	1.39464	1.24873	0.92457	0.679266	0.890541	2.34424	1.16306	1	1.24785	1.1173	0.827257	1	1.31104	3.45113	1.71222	0	0.319444	0.160011	-0.273593	0	0.390706	1.78707	0.775872		S-adenosyl-L-methionine:carboxyl methyltransferase family protein	LOC_Os01g50610.1|13101.m05264|protein SAM dependent carboxyl methyltransferase, putative, expressed	U35_19375	U35_19375 Members:11 3pri:Y 1e-105 UniRef90_Q69UX7 Cluster: Putative S-adenosyl-L-methionine:jasmonic acid carboxyl methyltransferase; n=1; Oryza sativa (japonica cultivar-group)|Rep: Putative	AT4G36470.1 | Symbols: | S-adenosyl-L-methionine-dependent methyltransferases superfamily protein | chr4:17215128-17216475 REVERSE LENGTH=371	tr|D7MBH2|D7MBH2_ARALL	LOC_Os01g50610.1	IPR005299 (SAM dependent carboxyl methyltransferase)	***-[1.73]	MLOC_4116.1	3H	55.5241
CUST_5639_PI427708080	1.38093	1.43007	1.43419	1.55872	0.427502	0.489933	1.47465	0.857169	1	1.03558	1.03856	1.12874	1	1.14604	3.44946	2.00507	0	0.0504432	0.0545911	0.174717	0	0.196654	1.78637	1.00365		Non-specific lipid-transfer protein	LOC_Os03g09230.2|13103.m01071|protein LTPL69 - Protease inhibitor/seed storage/LTP family protein precursor, expressed	U35_19261	U35_19261 Members:12 3pri:Y 4e-59 UniRef90_Q10QL0 Cluster: Protease inhibitor/seed storage/LTP family protein, expressed; n=2; Oryza sativa (japonica cultivar-group)|Rep: Protease inhibitor/seed storage/LTP	AT2G13820.2 | Symbols: | Bifunctional inhibitor/lipid-transfer protein/seed storage 2S albumin superfamily protein | chr2:5775805-5776279 REVERSE LENGTH=129	tr|F2DR01|F2DR01_HORVD	LOC_Os03g09230.2	IPR000528 (Plant lipid transfer protein/Par allergen), IPR016140 (Bifunctional inhibitor/plant lipid transfer protein/seed storage helical domain)	*-*-[4.414]
CUST_18759_PI427708080	1.35518	1.30067	0.983305	1.28105	0.578285	0.800205	1.99065	1.66134	1	0.959773	0.725587	0.945295	1	1.38375	3.44233	2.87288	0	-0.0592355	-0.462779	-0.0811634	0	0.468588	1.78338	1.5225		Vacuolar iron transporter (VIT) family protein LENGTH=550	LOC_Os06g01440.1|13106.m00046|protein integral membrane protein, putative, expressed	U35_12924	U35_12924 Members:2 3pri:Y 3e-21 UniRef90_Q0DFB4 Cluster: Os06g0103800 protein; n=2; Oryza sativa (japonica cultivar-group)|Rep: Os06g0103800 protein - Oryza sativa (japonica cultivar-group)	AT4G27870.1 | Symbols: | Vacuolar iron transporter (VIT) family protein | chr4:13878983-13882679 FORWARD LENGTH=761	AT5G24290.1	LOC_Os06g01440.1	IPR008217 (Domain of unknown function DUF125, transmembrane)	*-*-[4.52]	AK249926.1
CUST_5370_PI427708080	0.832021	0.628619	0.876435	0.626609	1.12924	1.17276	3.8656	1.24633	1	0.755533	1.05338	0.753117	1	1.03854	3.42319	1.10369	0	-0.404434	0.0750271	-0.409054	0	0.0545563	1.77534	0.142335		Thiosulfate sulfurtransferase	LOC_Os02g07044.2|13102.m12367|protein rhodanese-like domain containing protein, putative, expressed	U35_16979	U35_16979 Members:27 3pri:Y 1e-177 UniRef90_Q94C43 Rep: Thiosulfate transferase - Triticum aestivum (Wheat)	AT1G79230.3 | Symbols: ST1, ATMST1, MST1, ATRDH1 | mercaptopyruvate sulfurtransferase 1 | chr1:29801358-29803679 FORWARD LENGTH=322	tr|Q9ZPK0|Q9ZPK0_DATGL	LOC_Os02g07044.2	IPR001763 (Rhodanese-like)	***-[1.836]	MLOC_66585.2	6H	52.1955
CUST_6034_PI427708080	1.01711	0.822619	1.34868	1.12656	0.920884	0.996725	3.15007	1.32012	1	0.808777	1.32598	1.10761	1	1.08236	3.4207	1.43353	0	-0.306186	0.407062	0.147445	0	0.114175	1.77429	0.519576		Myosin heavy chain-related protein	LOC_Os04g37790.1|13104.m03617|protein expressed protein	U35_40282	U35_40282 Members:1 3pri:Y 9e-26 UniRef90_Q01J94 Rep: H0815C01.2 protein - Oryza sativa (Rice)	AT4G40020.1 | Symbols: | Myosin heavy chain-related protein | chr4:18553453-18555300 REVERSE LENGTH=615	tr|Q9SMQ3|Q9SMQ3_ARATH	LOC_Os04g37790.1		*-*-[3.927]	MLOC_71378.1	2H	57.7195
CUST_5417_PI427708080	1.30244	1.7727	1.57582	1.64951	0.619554	0.756448	2.11559	1.3882	1	1.36106	1.20989	1.26647	1	1.22096	3.41469	2.24064	0	0.444727	0.274882	0.340815	0	0.28801	1.77176	1.16391		Class I glutamine amidotransferase-like superfamily protein LENGTH=251	LOC_Os02g08270.1|13102.m00953|protein class I glutamine amidotransferase, putative, expressed	U35_43994	U35_43994 Members:1 3pri:N 9e-26 UniRef90_Q6ETL5 Cluster: Putative glutamine amidotransferase class-I domain-containing protein; n=1; Oryza sativa (japonica cultivar-group)|Rep: Putative glutamine amidotransfe	AT2G23970.1 | Symbols: | Class I glutamine amidotransferase-like superfamily protein | chr2:10199698-10201081 FORWARD LENGTH=251	AT2G23970.1	LOC_Os02g08270.1	IPR017926 (Glutamine amidotransferase type 1)	***-[3.54]	MLOC_66904.1	6H	53.5411
CUST_8071_PI427708080	1.11033	1.01049	0.888527	1.18199	0.795105	0.934697	2.6861	1.24769	1	0.910076	0.800233	1.06453	1	1.17556	3.3783	1.56921	0	-0.135941	-0.321507	0.09022	0	0.233353	1.7563	0.650039		Phosphatidylserine decarboxylase proenzyme	LOC_Os03g01216.1|13103.m00028|protein phosphatidylserine decarboxylase, putative, expressed	U35_11886	U35_11886 Members:2 3pri:Y 4e-72 UniRef90_Q6RYF3 Rep: Phosphatidylserine decarboxylase - Hordeum vulgare var. distichum (Two-rowed barley)	AT4G16700.1 | Symbols: PSD1 | phosphatidylserine decarboxylase 1 | chr4:9395815-9398261 REVERSE LENGTH=453	tr|G7JXD5|G7JXD5_MEDTR	LOC_Os03g01216.1	IPR003817 (Phosphatidylserine decarboxylase-related)	***-[3.667]
CUST_20377_PI427708080	1.02619	1.1444	1.2581	1.25196	0.865454	1.02211	2.89919	1.80072	1	1.1152	1.226	1.22001	1	1.18101	3.34991	2.08067	0	0.157304	0.293954	0.286896	0	0.240024	1.74412	1.05705		UDP-N-acetylglucosamine:dolichyl phosphate N-acetylglucosamine-1-phosphate transferase	LOC_Os07g46640.1|13107.m04925|protein UDP-N-acetylglucosamine--dolichyl-phosphate N-acetylglucosaminephosphotransferase, putative, expressed	U35_12055	U35_12055 Members:2 3pri:N 1e-131 UniRef90_Q7EZZ0 Cluster: Putative UDP-GlcNAc:dolichol phosphate N-acetylglucosamine-1-phosphate transferase; n=1; Oryza sativa (japonica cultivar-group)|Rep: Putative	AT3G57220.1 | Symbols: | Glycosyl transferase family 4 protein | chr3:21174516-21176904 FORWARD LENGTH=426	tr|Q8TGX0|Q8TGX0_ASPNG	LOC_Os07g46640.1	IPR000715 (Glycosyl transferase, family 4)	***-[4.062]	AK361468
CUST_9417_PI427708083	0.776887	1.12817	1.19142	0.784135	0.979637	1.39228	3.27107	1.50106	1	1.45217	1.53358	1.00933	1	1.42122	3.33906	1.53226	0	0.538211	0.616901	0.0133959	0	0.507127	1.73944	0.615665			LOC_Os06g04090.1|13106.m00357|protein no apical meristem protein, putative, expressed	U35_9100	U35_9100 Members:3 3pri:Y 1e-112 UniRef90_Q6YXS5 Cluster: Putative OsNAC7 protein; n=1; Oryza sativa (japonica cultivar-group)|Rep: Putative OsNAC7 protein - Oryza sativa (japonica cultivar-group)	AT2G46770.1 | Symbols: NST1, EMB2301, ANAC043 | NAC (No Apical Meristem) domain transcriptional regulator superfamily protein | chr2:19220917-19222822 REVERSE LENGTH=365		LOC_Os06g04090.1				7H	13.881
CUST_2303_PI427708083	1.05453	0.694616	0.964492	0.910497	0.705826	0.703846	2.33627	1.47314	1	0.658699	0.914619	0.863417	1	0.997194	3.30998	2.08711	0	-0.60231	-0.128757	-0.211871	0	-0.00405318	1.72682	1.06151			LOC_Os05g31470.1|13105.m03229|protein expressed protein	U35_17078	U35_17078 Members:28 3pri:Y 5e-22 UniRef90_Q5JMU3 Cluster: Hypothetical protein P0466H10.40-1; n=1; Oryza sativa (japonica cultivar-group)|Rep: Hypothetical protein P0466H10.40-1 - Oryza sativa (japonica cultiv	No hits found		LOC_Os05g31470.1
CUST_36_PI427708080	1.32161	0.922345	1.55507	2.71741	0.622577	0.685108	2.05652	0.461358	1	0.697892	1.17664	2.05613	1	1.10044	3.30325	0.741047	0	-0.518924	0.234676	1.03993	0	0.13808	1.72388	-0.432364		TPX2 (Targeting protein for Xklp2) family protein	LOC_Os09g13650.1|13109.m01256|protein microtubule-associated protein, putative, expressed	U35_20134	U35_20134 Members:9 3pri:Y 1e-63 UniRef90_Q0J2S5 Cluster: Os09g0307300 protein; n=1; Oryza sativa (japonica cultivar-group)|Rep: Os09g0307300 protein - Oryza sativa (japonica cultivar-group)	AT5G37478.1 | Symbols: | TPX2 (targeting protein for Xklp2) protein family | chr5:14881560-14883799 FORWARD LENGTH=178	tr|F4K773|F4K773_ARATH	LOC_Os09g13650.1	IPR009675 (Xklp2 targeting protein)	***-[4.647]	MLOC_558.2
CUST_6386_PI427708080	0.952139	1.20514	1.10399	1.07566	0.871002	1.01264	2.87636	1.32232	1	1.26572	1.15948	1.12973	1	1.16261	3.30235	1.51816	0	0.339961	0.213481	0.175976	0	0.21737	1.72349	0.602326		RNA-binding protein, putative	LOC_Os11g41890.1|13111.m04161|protein RNA recognition motif containing protein, putative, expressed	U35_23412	U35_23412 Members:3 3pri:Y 2e-58 UniRef90_Q2R0P4 Cluster: RNA-binding protein, putative, expressed; n=1; Oryza sativa (japonica cultivar-group)|Rep: RNA-binding protein, putative, expressed - Oryza sativa	AT3G07810.2 | Symbols: | RNA-binding (RRM/RBD/RNP motifs) family protein | chr3:2492875-2495102 FORWARD LENGTH=495	tr|Q1ENZ5|Q1ENZ5_MUSAC	LOC_Os11g41890.1	IPR012677 (Nucleotide-binding, alpha-beta plait)	***-[2.18]
CUST_11261_PI427708083	1.1062	0.815116	1.35436	1.34334	0.636124	1.20565	2.0974	1.16602	1	0.736864	1.22434	1.21438	1	1.8953	3.29715	1.83301	0	-0.44053	0.292007	0.280214	0	0.922429	1.72122	0.874215			LOC_Os04g56540.1|13104.m05891|protein expressed protein	U35_2580	U35_2580 Members:31 3pri:Y 4e-29 UniRef90_Q01JL5 Rep: H0112G12.5 protein - Oryza sativa (Rice)	AT5G55290.2 | Symbols: | ATPase, V0 complex, subunit E | chr5:22423037-22424086 REVERSE LENGTH=70		LOC_Os04g56540.1
CUST_667_PI427708080	1.18109	0.881472	1.13831	1.15295	0.68322	0.823872	2.25157	1.38705	1	0.746323	0.963781	0.976179	1	1.20587	3.29553	2.03016	0	-0.422128	-0.053223	-0.0347831	0	0.27007	1.72051	1.0216		Oxidoreductase, zinc-binding dehydrogenase family	LOC_Os04g41960.1|13104.m04127|protein NADP-dependent oxidoreductase, putative, expressed	U35_15352	U35_15352 Members:116 3pri:Y 1e-118 UniRef90_Q9SLN8 Rep: Allyl alcohol dehydrogenase - Nicotiana tabacum (Common tobacco)	AT5G16990.1 | Symbols: | Zinc-binding dehydrogenase family protein | chr5:5581831-5583849 REVERSE LENGTH=343	tr|B4WZD2|B4WZD2_9GAMM	LOC_Os04g41960.1	IPR002085 (Alcohol dehydrogenase superfamily, zinc-type), IPR011032 (GroES-like), IPR013149 (Alcohol dehydrogenase, C-terminal), IPR016040 (NAD(P)-binding domain)	***-[3.006]	MLOC_7196.1	3H	39.3768
CUST_5155_PI427708080	0.897068	1.05498	1.3362	1.47578	1.0819	1.81976	3.54593	1.75378	1	1.17603	1.48952	1.64512	1	1.68201	3.27751	1.62103	0	0.233922	0.57485	0.718192	0	0.750183	1.7126	0.696907		Expansin	LOC_Os03g06000.1|13103.m00655|protein expansin precursor, putative, expressed	U35_11343	U35_11343 Members:2 3pri:N 1e-87 UniRef90_Q9FY31 Rep: Expansin - Festuca pratensis	AT1G20190.1 | Symbols: ATEXPA11, EXP11, ATEXP11, ATHEXP ALPHA 1.14, EXPA11 | expansin 11 | chr1:6998762-6999710 REVERSE LENGTH=252	tr|Q9FY31|Q9FY31_FESPR	LOC_Os03g06000.1	IPR007118 (Expansin/Lol pI), IPR014733 (Barwin-like endoglucanase)	***-[2]
CUST_19462_PI427708080	1.10298	1.01187	1.29373	1.33015	0.853581	0.925072	2.796	1.39551	1	0.917395	1.17295	1.20596	1	1.08375	3.27561	1.63489	0	-0.124384	0.230136	0.270182	0	0.116038	1.71176	0.709194		Prolyl 4-hydroxylase subunit alpha-1	LOC_Os04g27850.1|13104.m02634|protein oxidoreductase, putative, expressed	U35_50099	U35_50099 Members:1 3pri:N 1e-88 UniRef90_Q01L65 Rep: OSIGBa0111I14.1 protein - Oryza sativa (Rice)	AT2G43080.1 | Symbols: AT-P4H-1 | P4H isoform 1 | chr2:17915755-17918599 FORWARD LENGTH=283	tr|G7IB16|G7IB16_MEDTR	LOC_Os04g27850.1	IPR005123 (Oxoglutarate/iron-dependent oxygenase)	***-[4.348]	AK355016
CUST_5609_PI427708080	1.01237	0.81285	1.30659	1.13742	0.814954	1.23103	2.6599	1.26123	1	0.802921	1.29063	1.12352	1	1.51055	3.26386	1.54761	0	-0.316669	0.368076	0.168028	0	0.59507	1.70658	0.630038		6-phosphogluconolactonase	LOC_Os09g35970.1|13109.m03532|protein 6-phosphogluconolactonase, putative, expressed	U35_20504	U35_20504 Members:8 3pri:Y 1e-126 UniRef90_Q6Z9C3 Cluster: Putative 6-phosphogluconolactonase; n=1; Oryza sativa (japonica cultivar-group)|Rep: Putative 6-phosphogluconolactonase - Oryza sativa (japonica	AT5G24400.1 | Symbols: EMB2024, PGL3 | NagB/RpiA/CoA transferase-like superfamily protein | chr5:8330532-8331784 REVERSE LENGTH=325	tr|B6U705|B6U705_MAIZE	LOC_Os09g35970.1	IPR006148 (Glucosamine/galactosamine-6-phosphate isomerase)	***-[2]	MLOC_68247.1	7H	70.5382
CUST_13888_PI427708080	1.07393	0.849839	0.834043	0.96616	0.711338	0.708993	2.31336	1.79394	1	0.791335	0.776626	0.899648	1	0.996704	3.25212	2.52193	0	-0.33764	-0.364708	-0.152568	0	-0.00476277	1.70138	1.33453		Potassium transporter	LOC_Os04g51830.1|13104.m05296|protein OsHKT1;4 - Na+ transporter, expressed	U35_24981	U35_24981 Members:2 3pri:N 2e-18 UniRef90_A0N0D7 Cluster: Putative sodium transporter HKT7-A1; n=1; Triticum monococcum|Rep: Putative sodium transporter HKT7-A1 - Triticum monococcum (Einkorn wheat) (Small spe	AT4G10310.1 | Symbols: HKT1, ATHKT1 | high-affinity K+ transporter 1 | chr4:6392008-6395667 FORWARD LENGTH=506	tr|A0MNZ1|A0MNZ1_THEHA	LOC_Os04g51830.1	IPR003445 (Cation transporter)	***-[1.894]	MLOC_58742.2	2H	97.8045
CUST_265_PI427708083	1.24498	1.19513	1.24264	1.33492	0.656397	0.711007	2.1291	1.06377	1	0.959958	0.998118	1.07224	1	1.0832	3.24361	1.62063	0	-0.0589563	-0.00271811	0.100628	0	0.115295	1.6976	0.696551			LOC_Os05g43690.1|13105.m04605|protein glucan endo-1,3-beta-glucosidase-like protein 3 precursor, putative, expressed	U35_14601	U35_14601 Members:140 3pri:Y 3e-67 UniRef90_Q6L527 Cluster: Hypothetical protein OJ1005_B11.18; n=1; Oryza sativa (japonica cultivar-group)|Rep: Hypothetical protein OJ1005_B11.18 - Oryza sativa (japonica cultiv	AT1G69295.1 | Symbols: PDCB4 | plasmodesmata callose-binding protein 4 | chr1:26050492-26051843 REVERSE LENGTH=222		LOC_Os05g43690.1				1H	95.1841
CUST_428_PI427708080	1.19902	1.28122	1.72365	1.72079	0.550807	0.694039	1.78475	0.577693	1	1.06855	1.43755	1.43517	1	1.26004	3.24025	1.04881	0	0.0956604	0.523614	0.521219	0	0.333471	1.6961	0.0687567		unknown protein; BEST Arabidopsis thaliana protein match is: unknown protein . LENGTH=571	LOC_Os10g16440.1|13110.m01333|protein CUE domain containing protein, expressed	U35_5994	U35_5994 Members:8 3pri:Y 2e-28 UniRef90_Q8VY14 Cluster: Hypothetical protein At4g02880; n=2; Arabidopsis thaliana|Rep: Hypothetical protein At4g02880 - Arabidopsis thaliana (Mouse-ear cress)	AT4G02880.2 | Symbols: | unknown protein; FUNCTIONS IN: molecular_function unknown; INVOLVED IN: biological_process unknown; LOCATED IN: cellular_component unknown; EXPRESSED IN: 24 plant structures; EXPRESSED DURING: 15 growth stages; BEST Arabidopsis thaliana protein match is: unknown protein (TAIR:AT1G03290.2). | chr4:1275131-1277913 FORWARD LENGTH=556	AT1G03290.1	LOC_Os10g16440.1	IPR003892 (Ubiquitin system component Cue)	*-*-[6]
CUST_16520_PI427708080	0.955603	1.04178	1.16869	1.2056	1.00225	1.32565	3.21032	2.0822	1	1.09018	1.22299	1.26161	1	1.32267	3.20311	2.07753	0	0.124563	0.290411	0.335271	0	0.403458	1.67948	1.05487		Protein of unknown function (DUF581) LENGTH=159	LOC_Os04g49660.1|13104.m05076|protein DUF581 domain containing protein, expressed	U35_18952	U35_18952 Members:13 3pri:Y 1e-50 UniRef90_Q01K59 Rep: H0307D04.7 protein - Oryza sativa (Rice)	AT5G47060.1 | Symbols: | Protein of unknown function (DUF581) | chr5:19116843-19117639 FORWARD LENGTH=177	AT4G17670.1	LOC_Os04g49660.1	IPR007650 (Protein of unknown function DUF581)	*-*-[4]	MLOC_78415.2
CUST_11586_PI427708083	1.03888	0.64967	1.49328	1.63284	0.784476	1.73837	2.51086	3.38741	1	0.625358	1.4374	1.57173	1	2.21596	3.20068	4.31805	0	-0.677246	0.523458	0.652355	0	1.14793	1.67838	2.11038			LOC_Os08g39140.4|13108.m04169|protein heat shock protein, putative, expressed	U35_14120	U35_14120 Members:236 3pri:Y 0.0 UniRef90_P55737 Cluster: Heat shock protein 81-2; n=23; Magnoliophyta|Rep: Heat shock protein 81-2 - Arabidopsis thaliana (Mouse-ear cress)	AT5G56010.1 | Symbols: HSP81-3, Hsp81.3, AtHsp90-3, AtHsp90.3 | heat shock protein 81-3 | chr5:22681410-22683911 FORWARD LENGTH=699		LOC_Os08g39140.4
CUST_15000_PI427708080	1.2367	1.17079	1.27611	0.986519	0.703593	0.769027	2.25144	1.3385	1	0.946708	1.03187	0.797706	1	1.093	3.19993	1.90238	0	-0.0790086	0.0452641	-0.326071	0	0.128295	1.67804	0.927806		receptor-like kinase 1 LENGTH=655	LOC_Os03g21510.3|13103.m02575|protein inactive receptor kinase At2g26730 precursor, putative, expressed	U35_8784	U35_8784 Members:4 3pri:N 0.0 UniRef90_Q10LW3 Cluster: Protein kinase domain containing protein, expressed; n=1; Oryza sativa (japonica cultivar-group)|Rep: Protein kinase domain containing protein, express	AT5G58300.2 | Symbols: | Leucine-rich repeat protein kinase family protein | chr5:23572821-23574871 FORWARD LENGTH=654	AT1G48480.1	LOC_Os03g21510.3	IPR001611 (Leucine-rich repeat), IPR011009 (Protein kinase-like domain), IPR013210 (Leucine-rich repeat-containing N-terminal, type 2)	*-*-[1.857]	MLOC_66623.1	4H	51.5581
CUST_5040_PI427708080	1.05586	1.30127	1.63398	1.9328	0.788351	0.904231	2.52047	1.73188	1	1.23243	1.54754	1.83055	1	1.14699	3.19714	2.19683	0	0.301504	0.629975	0.872274	0	0.197854	1.67678	1.13543		Beta-fructofuranosidase	LOC_Os02g33110.1|13102.m03585|protein glycosyl hydrolases, putative, expressed	U35_16716	U35_16716 Members:34 3pri:Y 1e-166 UniRef90_Q2QI10 Rep: Cell wall invertase - Lolium perenne (Perennial ryegrass)	AT3G52600.1 | Symbols: AtcwINV2, CWINV2 | cell wall invertase 2 | chr3:19507080-19509273 REVERSE LENGTH=590	tr|Q84V20|Q84V20_SOLLC	LOC_Os02g33110.1	IPR008985 (Concanavalin A-like lectin/glucanase), IPR013148 (Glycosyl hydrolases family 32, N-terminal), IPR023296 (Glycosyl hydrolase family 43, five-bladed beta-propellor domain)	***-[1.794]	MLOC_64782.2	4H	111.225
CUST_11462_PI427708080	1.21794	1.31754	1.47693	1.89367	0.76052	0.969755	2.42726	1.34126	1	1.08178	1.21265	1.55482	1	1.27512	3.19157	1.7636	0	0.113403	0.27816	0.636744	0	0.350634	1.67427	0.818527		Myosin heavy chain-related protein	LOC_Os10g36060.1|13110.m03258|protein protein transport protein-related, putative, expressed	U35_5588	U35_5588 Members:9 3pri:Y 1e-162 UniRef90_Q9FVX8 Cluster: Putative myosin; n=1; Oryza sativa (japonica cultivar-group)|Rep: Putative myosin - Oryza sativa (japonica cultivar-group)	AT1G63300.1 | Symbols: | Myosin heavy chain-related protein | chr1:23482193-23486067 FORWARD LENGTH=1029	tr|Q9C8T4|Q9C8T4_ARATH	LOC_Os10g36060.1		***-[3.723]	MLOC_37115.1	1H	47.9462
CUST_15394_PI427708080	1.18478	0.576056	0.929586	1.17528	0.733912	0.804499	2.33441	0.765351	1	0.486212	0.784604	0.991982	1	1.09618	3.18077	1.04284	0	-1.04034	-0.349963	-0.0116142	0	0.132483	1.66938	0.0605133		Retrotransposon protein, putative, unclassified	LOC_Os12g39700.1|13112.m04124|protein retrotransposon protein, putative, unclassified	U35_42499	U35_42499 Members:1 3pri:N 2e-25 UniRef90_Q8SA93 Rep: Putative polyprotein - Zea mays (Maize)	AT4G10613.1 | Symbols: | RNA-directed DNA polymerase (reverse transcriptase)-related family protein | chr4:6561039-6561479 FORWARD LENGTH=146	tr|Q2QMX5|Q2QMX5_ORYSJ	LOC_Os12g39700.1		***-[2.673]
CUST_24484_PI427708080	1.27425	1.05783	1.45912	1.61491	0.690693	0.834784	2.18568	1.08968	1	0.830157	1.14508	1.26735	1	1.20862	3.16447	1.57767	0	-0.268544	0.195454	0.341809	0	0.273357	1.66196	0.657792		Amino acid permease family protein	LOC_Os12g39080.1|13112.m04040|protein amino acid permease family protein, putative, expressed	U35_22115	U35_22115 Members:5 3pri:Y 7e-54 UniRef90_Q2QN40 Cluster: Amino acid permease family protein, putative, expressed; n=1; Oryza sativa (japonica cultivar-group)|Rep: Amino acid permease family protein, putative,	AT3G19553.1 | Symbols: | Amino acid permease family protein | chr3:6790988-6792507 REVERSE LENGTH=479	tr|Q9LH39|Q9LH39_ARATH	LOC_Os12g39080.1	IPR002293 (Amino acid/polyamine transporter I), IPR004841 (Amino acid permease domain)	***-[3.643]	AK361924
CUST_1615_PI427708080	1.24272	0.94734	1.14174	1.28786	0.653408	0.822169	2.06667	1.20045	1	0.762312	0.918746	1.03633	1	1.25828	3.1629	1.83722	0	-0.391547	-0.122262	0.0514772	0	0.331452	1.66125	0.877523		Ectonucleoside triphosphate diphosphohydrolase 5	LOC_Os11g03290.1|13111.m00267|protein nucleoside-triphosphatase, putative, expressed	U35_1206	U35_1206 Members:87 3pri:Y 0.0 UniRef90_Q2RB41 Cluster: GDA1/CD39 family protein; n=2; Oryza sativa (japonica cultivar-group)|Rep: GDA1/CD39 family protein - Oryza sativa (japonica cultivar-group)	AT5G18280.1 | Symbols: ATAPY2, APY2 | apyrase 2 | chr5:6050799-6054875 REVERSE LENGTH=578	tr|F2UDE5|F2UDE5_SALS5	LOC_Os11g03290.1	IPR000407 (Nucleoside phosphatase GDA1/CD39)	***-[3.563]	MLOC_16300.1	4H	113.385
CUST_17896_PI427708080	1.21822	1.01346	0.603525	1.13592	0.684181	0.705921	2.15983	0.867932	1	0.831913	0.495414	0.932437	1	1.03178	3.15681	1.26857	0	-0.265495	-1.01329	-0.100922	0	0.04513	1.65847	0.343204		Kinase, putative	LOC_Os07g03900.1|13107.m00328|protein lectin-like receptor kinase, putative	U35_20373	U35_20373 Members:4 3pri:N 1e-111 UniRef90_Q8H4I6 Cluster: Putative receptor-type protein kinase LRK1; n=1; Oryza sativa (japonica cultivar-group)|Rep: Putative receptor-type protein kinase LRK1 - Oryza sativa	AT3G53810.1 | Symbols: | Concanavalin A-like lectin protein kinase family protein | chr3:19933153-19935186 REVERSE LENGTH=677	tr|B9T8H0|B9T8H0_RICCO	LOC_Os07g03900.1	IPR008985 (Concanavalin A-like lectin/glucanase), IPR011009 (Protein kinase-like domain)	***-[1.928]	MLOC_11202.1	7H	0.283286
CUST_3788_PI427708083	0.982539	1.04881	1.26131	1.36684	0.947815	1.03877	2.98781	1.11812	1	1.06744	1.28373	1.39113	1	1.09596	3.15231	1.17968	0	0.0941606	0.360337	0.476253	0	0.132193	1.65641	0.2384			LOC_Os04g54940.1|13104.m05689|protein ATEB1A-like microtubule associated protein, putative, expressed	U35_42952	U35_42952 Members:1 3pri:N 2e-71 UniRef90_Q9FSQ5 Rep: H0423H10.8 protein - Oryza sativa (Rice)	AT3G47690.1 | Symbols: ATEB1A, EB1A, ATEB1H2 | microtubule end binding protein EB1A | chr3:17581353-17583346 FORWARD LENGTH=276		LOC_Os04g54940.1
CUST_4607_PI427708083	1.1356	0.749722	1.35849	1.29673	0.712384	0.942132	2.24445	0.984317	1	0.660201	1.19628	1.1419	1	1.3225	3.15062	1.38172	0	-0.599023	0.258556	0.191432	0	0.403273	1.65564	0.466466			LOC_Os06g12390.2|13106.m01354|protein galactosyltransferase family protein, putative, expressed	U35_48338	U35_48338 Members:1 3pri:Y 1e-26 UniRef90_Q67X53 Cluster: Putative beta-1,3-galactosyltransferase; n=1; Oryza sativa (japonica cultivar-group)|Rep: Putative beta-1,3-galactosyltransferase - Oryza sativa (japon	AT1G26810.1 | Symbols: GALT1 | galactosyltransferase1 | chr1:9286862-9289327 REVERSE LENGTH=643		LOC_Os06g12390.2
CUST_9355_PI427708083	1.04006	0.631739	0.885797	1.20921	0.890246	1.19172	2.80328	1.27388	1	0.607406	0.851679	1.16263	1	1.33864	3.14889	1.43093	0	-0.719266	-0.231618	0.217392	0	0.420768	1.65484	0.516958			LOC_Os04g43050.4|13104.m04266|protein Dicer, putative, expressed	U35_45112	U35_45112 Members:1 3pri:N	AT5G20320.2 | Symbols: DCL4 | dicer-like 4 | chr5:6859571-6869068 REVERSE LENGTH=1688		LOC_Os04g43050.4				2H	67.3513
CUST_720_PI427708080	1.24481	1.30667	1.669	1.99451	0.391029	0.587133	1.23004	0.559454	1	1.04969	1.34077	1.60226	1	1.50151	3.14566	1.43072	0	0.0699639	0.423058	0.680106	0	0.586412	1.65336	0.516745		Protein COBRA, putative	LOC_Os03g30250.1|13103.m03465|protein COBRA-like protein precursor, putative, expressed	U35_8194	U35_8194 Members:4 3pri:N 1e-99 UniRef90_A0EJ90 Rep: Brittle stalk-2 - Zea mays (Maize)	AT5G15630.1 | Symbols: COBL4, IRX6 | COBRA-like extracellular glycosyl-phosphatidyl inositol-anchored protein family | chr5:5084842-5086545 FORWARD LENGTH=431	tr|B9RLK9|B9RLK9_RICCO	LOC_Os03g30250.1	IPR006918 (Glycosyl-phosphatidyl inositol-anchored, plant)	***-[1.945]		5H	44.2361
CUST_9026_PI427708080	1.18724	0.451119	0.748583	0.970981	0.753565	0.81911	2.36633	0.835859	1	0.379974	0.630526	0.81785	1	1.08698	3.14018	1.10921	0	-1.39603	-0.665373	-0.290093	0	0.120324	1.65085	0.149527		F-box domain containing protein	LOC_Os07g02760.1|13107.m00204|protein OsFBD13 - F-box and FBD domain containing protein, expressed	U35_44892	U35_44892 Members:1 3pri:Y 4e-23 UniRef90_Q8H4J9 Cluster: Hypothetical protein OJ1351_C05.127; n=1; Oryza sativa (japonica cultivar-group)|Rep: Hypothetical protein OJ1351_C05.127 - Oryza sativa (japonica cult	AT4G10400.2 | Symbols: | F-box/RNI-like/FBD-like domains-containing protein | chr4:6446335-6447715 REVERSE LENGTH=409	tr|Q2QPJ4|Q2QPJ4_ORYSJ	LOC_Os07g02760.1		***-[2.943]	MLOC_13072.2
CUST_20969_PI427708080	0.940374	1.07036	1.72767	1.92956	0.946902	1.31769	2.96783	1.37557	1	1.13823	1.83722	2.05191	1	1.39158	3.13425	1.4527	0	0.186797	0.877524	1.03697	0	0.476721	1.64812	0.538742		70 kDa heat shock protein	LOC_Os03g16860.1|13103.m02005|protein DnaK family protein, putative, expressed	U35_372	U35_372 Members:253 3pri:Y 0.0 UniRef90_P27322 Cluster: Heat shock cognate 70 kDa protein 2; n=34; Magnoliophyta|Rep: Heat shock cognate 70 kDa protein 2 - Solanum lycopersicum (Tomato) (Lycopersicon esculen	AT3G12580.1 | Symbols: HSP70, ATHSP70 | heat shock protein 70 | chr3:3991487-3993689 REVERSE LENGTH=650	tr|Q10NA9|Q10NA9_ORYSJ	LOC_Os03g16860.1	IPR001023 (Heat shock protein Hsp70)	***-[3.689]
CUST_5075_PI427708080	1.02392	1.27369	1.38737	1.57079	0.845818	1.0248	2.64618	1.6158	1	1.24393	1.35495	1.53409	1	1.21161	3.12855	1.91034	0	0.31491	0.438244	0.617387	0	0.276927	1.64549	0.933833		Histone H2A	LOC_Os07g36130.1|13107.m03705|protein core histone H2A/H2B/H3/H4, putative, expressed	U35_13929	U35_13929 Members:104 3pri:Y 2e-67 UniRef90_Q43208 Rep: Histone H2A.4 - Triticum aestivum (Wheat)	AT5G54640.1 | Symbols: HTA1, RAT5, ATHTA1 | Histone superfamily protein | chr5:22196540-22197279 FORWARD LENGTH=130	tr|F2D4K3|F2D4K3_HORVD	LOC_Os07g36130.1	IPR009072 (Histone-fold)	***-[2.995]	MLOC_64939.2	2H	58.0737
CUST_24492_PI427708080	0.99811	1.32752	1.16168	1.37323	0.681215	0.785628	2.12896	1.79104	1	1.33004	1.16388	1.37583	1	1.15328	3.12525	2.62919	0	0.411467	0.218939	0.460306	0	0.205737	1.64397	1.39462		2-succinylbenzoate-CoA ligase	LOC_Os04g58710.1|13104.m06176|protein AMP-binding domain containing protein, expressed	U35_5423	U35_5423 Members:10 3pri:Y 1e-83 UniRef90_Q259Q6 Rep: H0306F12.7 protein - Oryza sativa (Rice)	AT3G48990.1 | Symbols: | AMP-dependent synthetase and ligase family protein | chr3:18159031-18161294 REVERSE LENGTH=514	tr|G7IZP1|G7IZP1_MEDTR	LOC_Os04g58710.1	IPR000873 (AMP-dependent synthetase/ligase)	***-[2.09]	AK362027
CUST_1293_PI427708080	1.26957	1.43648	1.90844	2.19896	0.556983	0.540234	1.72558	0.558636	1	1.13147	1.50322	1.73205	1	0.969929	3.09808	1.00297	0	0.178199	0.588058	0.792483	0	-0.0440489	1.63138	0.00427629		Peroxidase 1	LOC_Os05g04500.1|13105.m00453|protein peroxidase precursor, putative, expressed	U35_19163	U35_19163 Members:12 3pri:Y 1e-136 UniRef90_Q6AVZ3 Cluster: Putative peroxidase; n=2; Oryza sativa (japonica cultivar-group)|Rep: Putative peroxidase - Oryza sativa (japonica cultivar-group)	AT5G51890.1 | Symbols: | Peroxidase superfamily protein | chr5:21091163-21092335 REVERSE LENGTH=322	tr|B6T173|B6T173_MAIZE	LOC_Os05g04500.1	IPR010255 (Haem peroxidase)	***-[1.878]	MLOC_13425.1
CUST_5859_PI427708083	1.04166	1.42836	1.12209	1.34635	0.694461	0.785598	2.14652	1.11679	1	1.37124	1.07722	1.29251	1	1.13123	3.09092	1.60813	0	0.455476	0.107307	0.370175	0	0.177897	1.62804	0.685388			LOC_Os03g52410.1|13103.m05709|protein expressed protein	U35_17050	U35_17050 Members:29 3pri:Y 3e-21 UniRef90_Q7XI29 Cluster: Hypothetical protein P0506C07.1; n=1; Oryza sativa (japonica cultivar-group)|Rep: Hypothetical protein P0506C07.1 - Oryza sativa (japonica cultivar-gro	AT3G57450.1 | Symbols: | unknown protein; Has 65 Blast hits to 65 proteins in 11 species: Archae - 0; Bacteria - 0; Metazoa - 0; Fungi - 0; Plants - 65; Viruses - 0; Other Eukaryotes - 0 (source: NCBI BLink). | chr3:21262028-21262318 FORWARD LENGTH=96		LOC_Os03g52410.1
CUST_1765_PI427708083	1.27612	1.09386	0.967815	1.15652	0.649125	1.02314	2.00241	1.41521	1	0.857172	0.758402	0.906273	1	1.57619	3.08478	2.18019	0	-0.222344	-0.398966	-0.141983	0	0.656442	1.62517	1.12445			LOC_Os05g39530.1|13105.m04167|protein ribonuclease P family protein, putative, expressed	U35_40488	U35_40488 Members:1 3pri:N 3e-62 UniRef90_Q8LPV4 Rep: Alanine aminotransferase - Deschampsia antarctica (Antarctic hairgrass)	AT2G43190.4 | Symbols: | ribonuclease P family protein | chr2:17956220-17957833 FORWARD LENGTH=261		LOC_Os05g39530.1
CUST_21893_PI427708080	1.01964	1.23505	1.47638	1.70107	0.91599	1.03998	2.82182	1.81359	1	1.21125	1.44793	1.6683	1	1.13536	3.08063	1.97992	0	0.276498	0.533993	0.738376	0	0.183155	1.62322	0.985442		Lipoyl synthase, mitochondrial	LOC_Os05g43576.1|13105.m04592|protein radical SAM enzyme, putative, expressed	U35_21366	U35_21366 Members:6 3pri:Y 1e-171 UniRef90_Q6L534 Cluster: 'putative lipoic acid synthase, contains radical SAM superfamily'; n=1; Oryza sativa (japonica cultivar-group)|Rep: 'putative lipoic acid synthase,	AT5G08415.1 | Symbols: | Radical SAM superfamily protein | chr5:2710983-2713101 REVERSE LENGTH=394	tr|F6RMC6|F6RMC6_MACMU	LOC_Os05g43576.1	IPR003698 (Lipoate synthase), IPR007197 (Radical SAM)	***-[3.349]
CUST_8854_PI427708083	1.18523	1.17611	1.62574	1.39093	0.785737	1.00033	2.41669	1.27294	1	0.992306	1.37167	1.17356	1	1.27311	3.0757	1.62006	0	-0.0111436	0.455931	0.230889	0	0.348355	1.62091	0.696046			LOC_Os05g39560.1|13105.m04171|protein metal cation transporter, putative, expressed	U35_25480	U35_25480 Members:2 3pri:N 3e-47 UniRef90_Q7Y247 Rep: Putative zinc transporter OsZIP2 - Oryza sativa (Rice)	AT3G12750.1 | Symbols: ZIP1 | zinc transporter 1 precursor | chr3:4051950-4053156 REVERSE LENGTH=355		LOC_Os05g39560.1
CUST_16456_PI427708080	1.02121	1.03976	0.94568	0.854792	0.820633	1.08014	2.51415	1.65159	1	1.01816	0.92604	0.83704	1	1.31623	3.06367	2.01258	0	0.0259676	-0.110853	-0.256631	0	0.39641	1.61526	1.00905		Malate dehydrogenase	LOC_Os08g33720.1|13108.m03518|protein lactate/malate dehydrogenase, putative, expressed	U35_15554	U35_15554 Members:66 3pri:Y 0.0 UniRef90_Q6YWL3 Cluster: Putative NAD-malate dehydrogenase; n=3; Oryza sativa (japonica cultivar-group)|Rep: Putative NAD-malate dehydrogenase - Oryza sativa (japonica cultivar	AT3G47520.1 | Symbols: MDH | malate dehydrogenase | chr3:17513657-17514868 FORWARD LENGTH=403	tr|Q6YWL3|Q6YWL3_ORYSJ	LOC_Os08g33720.1	IPR010097 (Malate dehydrogenase, type 1)	***-[3]	MLOC_7780.1	1H	103.824
CUST_21807_PI427708080	1.38356	1.68664	1.72989	1.82691	0.499049	0.510084	1.52527	0.621151	1	1.21906	1.25032	1.32044	1	1.02211	3.05635	1.24467	0	0.285767	0.3223	0.40102	0	0.0315547	1.61181	0.315764		Homeobox protein knotted-1, putative	LOC_Os03g03164.2|13103.m00294|protein homeobox protein knotted-1, putative, expressed	U35_10104	U35_10104 Members:3 3pri:Y 7e-99 UniRef90_Q94LW3 Cluster: KNOX family class 2 homeodomain protein; n=5; Oryza sativa (japonica cultivar-group)|Rep: KNOX family class 2 homeodomain protein - Oryza sativa (japon	AT1G62990.1 | Symbols: KNAT7, IXR11 | KNOTTED-like homeobox of Arabidopsis thaliana 7 | chr1:23337468-23340348 FORWARD LENGTH=291	tr|B9RC00|B9RC00_RICCO	LOC_Os03g03164.2	IPR005539 (ELK), IPR005540 (KNOX1), IPR005541 (KNOX2), IPR009057 (Homeodomain-like)	***-[2.479]	AK369536//MLOC_66787.1
CUST_23337_PI427708080	0.935558	1.55164	1.69466	1.51007	0.810459	1.10959	2.47569	0.982023	1	1.65852	1.81139	1.61409	1	1.36908	3.05468	1.21169	0	0.729892	0.857098	0.690719	0	0.453211	1.61102	0.277016		Germin-like protein 6a	LOC_Os01g14670.1|13101.m01613|protein Cupin domain containing protein, expressed	U35_4241	U35_4241 Members:15 3pri:Y 1e-119 UniRef90_Q0GR05 Cluster: Germin-like protein 6a; n=1; Hordeum vulgare subsp. vulgare|Rep: Germin-like protein 6a - Hordeum vulgare var. distichum (Two-rowed barley)	AT1G09560.1 | Symbols: GLP5 | germin-like protein 5 | chr1:3093896-3094639 FORWARD LENGTH=219	tr|Q0GR05|Q0GR05_HORVD	LOC_Os01g14670.1	IPR001929 (Germin), IPR011051 (Cupin, RmlC-type)	***-[2]
CUST_4739_PI427708080	1.08048	1.25914	0.973562	1.16807	0.825838	1.06936	2.5212	1.47179	1	1.16534	0.901042	1.08106	1	1.29488	3.0529	1.78218	0	0.220757	-0.150334	0.112451	0	0.372819	1.61018	0.833643		UDP-glucose 6-dehydrogenase	LOC_Os12g25690.1|13112.m02604|protein UDP-glucose 6-dehydrogenase, putative, expressed	U35_51	U35_51 Members:63 3pri:Y 0.0 UniRef90_Q96558 Rep: UDP-glucose 6-dehydrogenase - Glycine max (Soybean)	AT5G15490.1 | Symbols: | UDP-glucose 6-dehydrogenase family protein | chr5:5027872-5029314 REVERSE LENGTH=480	tr|F2CQH5|F2CQH5_HORVD	LOC_Os12g25690.1	IPR017476 (Nucleotide sugar dehydrogenase), IPR021157 (Cytochrome c1, transmembrane anchor, C-terminal)	***-[3.791]	MLOC_63077.1	4H	34.5609
CUST_25407_PI427708080	1.223	1.0228	1.38266	1.37652	0.728863	1.24695	2.21238	1.02441	1	0.83631	1.13055	1.12553	1	1.71082	3.03539	1.40549	0	-0.25789	0.177029	0.170609	0	0.774686	1.60188	0.491078		WRKY transcription factor 11	LOC_Os03g58420.2|13103.m13030|protein OsWRKY6 - Superfamily of TFs having WRKY and zinc finger domains, expressed	U35_32144	U35_32144 Members:1 3pri:N 2e-07 UniRef90_Q2QBB3 Rep: US4 - Cercopithecine herpesvirus 16	AT4G24240.1 | Symbols: WRKY7, ATWRKY7 | WRKY DNA-binding protein 7 | chr4:12571930-12573446 FORWARD LENGTH=353	tr|B2KJ54|B2KJ54_HORVD	LOC_Os03g58420.2	IPR003657 (DNA-binding WRKY), IPR018872 (Zn-cluster domain)	*-*-[3.175]		5H	139.236
CUST_6834_PI427708080	1.06791	0.756425	0.638333	0.938833	0.860424	1.23713	2.5969	1.08502	1	0.708326	0.597743	0.879134	1	1.43782	3.01816	1.26103	0	-0.497515	-0.742403	-0.185845	0	0.523883	1.59367	0.334599		Dolichyl pyrophosphate Glc1Man9GlcNAc2 alpha-1,3-glucosyltransferase	LOC_Os02g46320.1|13102.m05199|protein glucosyltransferase, putative, expressed	U35_38502	U35_38502 Members:1 3pri:N 1e-105 UniRef90_Q6ZGZ7 Cluster: Putative glucosyltransferase; n=2; Oryza sativa (japonica cultivar-group)|Rep: Putative glucosyltransferase - Oryza sativa (japonica cultivar-group)	AT2G44660.1 | Symbols: | ALG6, ALG8 glycosyltransferase family | chr2:18420832-18422827 REVERSE LENGTH=506	tr|G7KFZ6|G7KFZ6_MEDTR	LOC_Os02g46320.1	IPR004856 (Glycosyl transferase, ALG6/ALG8)	***-[5.104]	MLOC_81339.2
CUST_10108_PI427708080	1.7909	0.334319	0.800349	0.915313	0.154704	0.170144	0.465326	0.165064	1	0.186676	0.446897	0.511091	1	1.0998	3.00785	1.06696	0	-2.42139	-1.16198	-0.968348	0	0.137246	1.58873	0.0935126		Heavy metal transport/detoxification superfamily protein LENGTH=332	LOC_Os04g49260.1|13104.m05028|protein heavy metal-associated domain containing protein, expressed	U35_7032	U35_7032 Members:5 3pri:Y 2e-80 UniRef90_Q01HL4 Rep: H0211F06-OSIGBa0153M17.4 protein - Oryza sativa (Rice)	AT4G27590.2 | Symbols: | Heavy metal transport/detoxification superfamily protein | chr4:13771224-13772594 FORWARD LENGTH=332	AT4G27590.2	LOC_Os04g49260.1	IPR006121 (Heavy metal-associated domain, HMA)	***-[4.035]		2H	82.0822
CUST_4975_PI427708100	1.12457	1.22212	0.677921	1.16417	0.752207	0.457782	2.23696	0.377395	1	1.08675	0.602827	1.03522	1	0.608585	2.97387	0.501717	0	0.120019	-0.730185	0.0499305	0	-0.71647	1.57234	-0.995055			LOC_Os06g21120.2|13106.m02257|protein expressed protein	U35_7807	U35_7807 Members:5 3pri:N 1e-111 UniRef90_Q0JKY3 Cluster: Os01g0640800 protein; n=2; Oryza sativa (japonica cultivar-group)|Rep: Os01g0640800 protein - Oryza sativa (japonica cultivar-group)	AT4G16980.1 | Symbols: | arabinogalactan-protein family | chr4:9557087-9557581 FORWARD LENGTH=164		LOC_Os06g21120.2
CUST_24992_PI427708080	1.1463	0.706398	0.962575	1.20858	0.697137	1.31996	2.07115	1.06157	1	0.616243	0.839725	1.05433	1	1.8934	2.97094	1.52276	0	-0.69843	-0.252011	0.0763327	0	0.920982	1.57092	0.606692		ERECTA-like 1 LENGTH=966	LOC_Os04g58080.1|13104.m06092|protein polygalacturonase inhibitor 3 precursor, putative, expressed	U35_21239	U35_21239 Members:5 3pri:Y 1e-25 UniRef90_Q259J2 Rep: H0402C08.6 protein - Oryza sativa (Rice)	AT5G62230.2 | Symbols: ERL1 | ERECTA-like 1 | chr5:24996433-25002130 FORWARD LENGTH=918	AT5G62230.1	LOC_Os04g58080.1		--*-[2]
CUST_4019_PI427708080	1.05673	1.35398	1.30813	1.36771	0.808089	0.818528	2.39745	1.22836	1	1.28129	1.23791	1.29429	1	1.01292	2.96681	1.52007	0	0.357599	0.307903	0.372164	0	0.018517	1.56891	0.604141		Cinnamoyl-CoA reductase	LOC_Os09g04050.1|13109.m00327|protein dehydrogenase, putative, expressed	U35_2353	U35_2353 Members:33 3pri:Y 0.0 UniRef90_Q4KUK8 Rep: Cinnamoyl-CoA reductase - Triticum aestivum (Wheat)	AT1G15950.1 | Symbols: CCR1, IRX4, ATCCR1 | cinnamoyl coa reductase 1 | chr1:5478855-5481915 FORWARD LENGTH=344	tr|Q4KUK8|Q4KUK8_WHEAT	LOC_Os09g04050.1	IPR001509 (NAD-dependent epimerase/dehydratase), IPR016040 (NAD(P)-binding domain)	***-[3.587]	MLOC_58800.2	5H	48.2639
CUST_9288_PI427708083	0.801977	0.850752	1.32117	1.57901	0.934186	1.06117	2.75911	1.0809	1	1.06082	1.64739	1.96889	1	1.13593	2.9535	1.15705	0	0.0851779	0.720186	0.977383	0	0.183874	1.56242	0.210456			LOC_Os12g07060.1|13112.m00734|protein chaperone protein dnaJ, putative, expressed	U35_42546	U35_42546 Members:1 3pri:N	AT5G48030.1 | Symbols: GFA2 | gametophytic factor 2 | chr5:19466298-19469753 REVERSE LENGTH=456		LOC_Os12g07060.1				5H	44.0278
CUST_21020_PI427708080	1.26693	0.988015	1.45378	1.59623	0.702471	0.823795	2.06566	1.06293	1	0.779853	1.14749	1.25992	1	1.17271	2.94056	1.51313	0	-0.358726	0.198477	0.333335	0	0.229847	1.55609	0.597535		Amino acid permease family protein	LOC_Os12g39080.1|13112.m04040|protein amino acid permease family protein, putative, expressed	U35_22115	U35_22115 Members:5 3pri:Y 7e-54 UniRef90_Q2QN40 Cluster: Amino acid permease family protein, putative, expressed; n=1; Oryza sativa (japonica cultivar-group)|Rep: Amino acid permease family protein, putative,	AT3G19553.1 | Symbols: | Amino acid permease family protein | chr3:6790988-6792507 REVERSE LENGTH=479	tr|Q9LH39|Q9LH39_ARATH	LOC_Os12g39080.1	IPR002293 (Amino acid/polyamine transporter I), IPR004841 (Amino acid permease domain)	***-[3.647]	AK365071	5H	44.2361
CUST_13985_PI427708083	1.01692	0.762101	0.641239	0.891308	0.190782	0.17899	0.559281	0.160124	1	0.749422	0.630571	0.876479	1	0.938188	2.93151	0.8393	0	-0.41615	-0.66527	-0.190208	0	-0.0920505	1.55164	-0.252741			LOC_Os12g40760.1|13112.m04241|protein expressed protein	U35_7664	U35_7664 Members:5 3pri:Y 1e-50 UniRef90_Q2QML5 Cluster: Expressed protein; n=1; Oryza sativa (japonica cultivar-group)|Rep: Expressed protein - Oryza sativa (japonica cultivar-group)	AT5G46940.1 | Symbols: | Plant invertase/pectin methylesterase inhibitor superfamily protein | chr5:19058230-19058760 REVERSE LENGTH=176		LOC_Os12g40760.1
CUST_2509_PI427708080	0.936639	0.757352	0.936183	0.87506	0.897672	1.11292	2.62959	1.82956	1	0.808585	0.999514	0.934256	1	1.23978	2.92935	2.03812	0	-0.306529	-0.000701773	-0.0981108	0	0.310084	1.55058	1.02724		AT3G55350-like protein	LOC_Os11g47650.2|13111.m04747|protein trp repressor/replication initiator, putative, expressed	U35_24676	U35_24676 Members:3 3pri:Y 2e-09 UniRef90_Q2QZ53 Cluster: Expressed protein; n=2; Oryza sativa (japonica cultivar-group)|Rep: Expressed protein - Oryza sativa (japonica cultivar-group)	AT3G55350.1 | Symbols: | PIF / Ping-Pong family of plant transposases | chr3:20518518-20520690 FORWARD LENGTH=406	tr|D6PQH8|D6PQH8_9BRAS	LOC_Os11g47650.2	IPR006912 (Putative harbinger transposase-derived nuclease)	*-*-[1.866]
CUST_16364_PI427708080	0.917534	1.159	1.0431	1.02563	1.00176	1.20923	2.92808	1.2002	1	1.26317	1.13685	1.11781	1	1.2071	2.92294	1.19809	0	0.337053	0.185043	0.160672	0	0.271546	1.54742	0.260735		Fanconi anemia group I protein	LOC_Os03g22190.1|13103.m02667|protein expressed protein	U35_9464	U35_9464 Members:3 3pri:N 1e-85 UniRef90_Q10LN6 Cluster: Expressed protein; n=1; Oryza sativa (japonica cultivar-group)|Rep: Expressed protein - Oryza sativa (japonica cultivar-group)	AT5G49110.1 | Symbols: | unknown protein; INVOLVED IN: biological_process unknown; LOCATED IN: cellular_component unknown; EXPRESSED IN: cultured cell; Has 30201 Blast hits to 17322 proteins in 780 species: Archae - 12; Bacteria - 1396; Metazoa - 17338; Fungi - 3422; Plants - 5037; Viruses - 0; Other Eukaryotes - 2996 (source: NCBI BLink). | chr5:19900203-19905925 FORWARD LENGTH=1469	tr|B3H5R7|B3H5R7_ARATH	LOC_Os03g22190.1		***-[3.949]
CUST_7707_PI427708080	0.714704	1.01486	1.05412	1.23452	1.16125	1.3548	3.38796	2.2187	1	1.41997	1.4749	1.72731	1	1.16668	2.91752	1.91062	0	0.505856	0.560618	0.788528	0	0.222408	1.54474	0.934039		Tetratricopeptide repeat (TPR)-like superfamily protein LENGTH=536	LOC_Os01g63620.1|13101.m06826|protein expressed protein	U35_31507	U35_31507 Members:1 3pri:N	AT2G29670.1 | Symbols: | Tetratricopeptide repeat (TPR)-like superfamily protein | chr2:12682309-12684745 REVERSE LENGTH=536	AT2G29670.1	LOC_Os01g63620.1	IPR011990 (Tetratricopeptide-like helical)	***-[3.615]
CUST_4685_PI427708080	1.13786	1.03645	1.1844	1.1205	0.840508	1.33861	2.44848	1.3301	1	0.910877	1.0409	0.984745	1	1.59262	2.91309	1.5825	0	-0.134672	0.0578316	-0.0221786	0	0.671403	1.54255	0.662205		Diphosphomevalonate decarboxylase	LOC_Os02g01920.1|13102.m29149|protein GHMP kinases ATP-binding protein, putative, expressed	U35_17415	U35_17415 Members:24 3pri:Y 0.0 UniRef90_Q6ETS8 Cluster: Putative mevalonate disphosphate decarboxylase; n=1; Oryza sativa (japonica cultivar-group)|Rep: Putative mevalonate disphosphate decarboxylase - Oryza	AT3G54250.1 | Symbols: | GHMP kinase family protein | chr3:20082468-20084688 REVERSE LENGTH=419	tr|B6TCA9|B6TCA9_MAIZE	LOC_Os02g01920.1	IPR005935 (Diphosphomevalonate decarboxylase)	***-[2.721]	MLOC_62766.1	5H	139.097
CUST_3091_PI427708080	1.26729	0.760785	0.629776	0.740651	0.702691	0.745234	2.04306	0.686028	1	0.600324	0.496947	0.584437	1	1.06054	2.90748	0.976287	0	-0.736187	-1.00884	-0.774881	0	0.0848028	1.53977	-0.0346223		Protein kinase family protein	LOC_Os03g12680.1|13103.m01455|protein protein kinase, putative, expressed	U35_5276	U35_5276 Members:10 3pri:Y 1e-154 UniRef90_Q6I5K7 Cluster: Hypothetical protein OSJNBb0088F07.12; n=1; Oryza sativa (japonica cultivar-group)|Rep: Hypothetical protein OSJNBb0088F07.12 - Oryza sativa (japonica	AT4G34500.1 | Symbols: | Protein kinase superfamily protein | chr4:16488005-16490792 REVERSE LENGTH=437	tr|G7J722|G7J722_MEDTR	LOC_Os03g12680.1	IPR011009 (Protein kinase-like domain)	***-[1.962]		4H	59.4901
CUST_569_PI427708080	1.00583	1.08185	1.50259	1.42333	0.93286	1.06742	2.70787	1.54376	1	1.07558	1.49388	1.41508	1	1.14425	2.90276	1.65487	0	0.105112	0.57906	0.50088	0	0.194398	1.53743	0.726716		Glycerophosphoryl diester phosphodiesterase, putative	LOC_Os08g39350.1|13108.m04197|protein glycerophosphoryl diester phosphodiesterase family protein, putative, expressed	U35_3093	U35_3093 Members:24 3pri:Y 1e-145 UniRef90_Q6ZFH9 Cluster: Putative glycerophosphoryl diester phosphodiesterase 2; n=1; Oryza sativa (japonica cultivar-group)|Rep: Putative glycerophosphoryl diester phosphodies	AT5G55480.1 | Symbols: SVL1 | SHV3-like 1 | chr5:22474277-22477819 FORWARD LENGTH=766	tr|B9SSQ8|B9SSQ8_RICCO	LOC_Os08g39350.1	IPR004129 (Glycerophosphoryl diester phosphodiesterase)	***-[3.795]	MLOC_6476.1	7H	69.2635
CUST_6412_PI427708080	1.01496	1.05547	1.01809	0.976597	0.856263	1.38825	2.48257	1.59857	1	1.03991	1.00308	0.962201	1	1.62129	2.89931	1.86692	0	0.0564627	0.00443429	-0.0555903	0	0.697145	1.53571	0.900658		Nuclear RNA binding protein	LOC_Os01g52390.1|13101.m05481|protein plasminogen activator inhibitor 1 RNA-binding protein, putative, expressed	U35_16328	U35_16328 Members:41 3pri:Y 1e-162 UniRef90_Q8W0D1 Cluster: Putative nuclear RNA binding protein A; n=2; Oryza sativa (japonica cultivar-group)|Rep: Putative nuclear RNA binding protein A - Oryza sativa (japonic	AT5G47210.1 | Symbols: | Hyaluronan / mRNA binding family | chr5:19169222-19171012 REVERSE LENGTH=357	tr|Q9SQ56|Q9SQ56_TOBAC	LOC_Os01g52390.1	IPR006861 (Hyaluronan/mRNA-binding protein), IPR019084 (Stm1, N-terminal)	*-*-[3.078]	MLOC_74707.2
CUST_5587_PI427708080	1.08376	0.885726	0.960516	1.2182	0.852964	1.16291	2.47149	1.62273	1	0.817275	0.886285	1.12406	1	1.36338	2.89753	1.90246	0	-0.291107	-0.174158	0.168714	0	0.447184	1.53483	0.927867		Adenylyltransferase and sulfurtransferase MOCS3	LOC_Os06g14040.1|13106.m01550|protein ThiF family domain containing protein, putative, expressed	U35_24080	U35_24080 Members:3 3pri:Y 3e-53 UniRef90_Q0DD65 Cluster: Os06g0251000 protein; n=2; Oryza sativa (japonica cultivar-group)|Rep: Os06g0251000 protein - Oryza sativa (japonica cultivar-group)	AT5G37530.2 | Symbols: | NAD(P)-binding Rossmann-fold superfamily protein | chr5:14906505-14909020 FORWARD LENGTH=456	sp|B4JBC4|MOCS3_DROGR	LOC_Os06g14040.1	IPR016040 (NAD(P)-binding domain)	*-*-[4.004]	MLOC_68085.2	7H	66.0765
CUST_1664_PI427708080	0.342183	0.485644	0.607803	0.72577	1.36895	1.41323	3.96011	1.3486	1	1.41925	1.77625	2.121	1	1.03235	2.8928	0.985132	0	0.505132	0.828834	1.08474	0	0.0459268	1.53247	-0.0216112		Germin-like protein 3a	LOC_Os08g08980.1|13108.m00941|protein cupin domain containing protein, expressed	U35_147	U35_147 Members:20 3pri:Y 1e-101 UniRef90_O48998 Rep: Germin-like protein 2 - Oryza sativa (Rice)	AT5G39110.1 | Symbols: | RmlC-like cupins superfamily protein | chr5:15657802-15658584 REVERSE LENGTH=222	tr|Q0GR09|Q0GR09_HORVD	LOC_Os08g08980.1	IPR001929 (Germin), IPR011051 (Cupin, RmlC-type)	***-[1.976]	MLOC_16950.1
CUST_2262_PI427708080	1.34144	0.841519	1.23764	1.13886	0.507328	0.423719	1.46069	0.537166	1	0.627325	0.922616	0.848985	1	0.835196	2.87919	1.05881	0	-0.672716	-0.116197	-0.236189	0	-0.259814	1.52566	0.0824489		Protein kinase family protein	LOC_Os05g25540.1|13105.m02617|protein STRUBBELIG-RECEPTOR FAMILY 6 precursor, putative, expressed	U35_22783	U35_22783 Members:4 3pri:N 1e-131 UniRef90_Q5W6F7 Cluster: Hypothetical protein OSJNBb0006B22.5; n=1; Oryza sativa (japonica cultivar-group)|Rep: Hypothetical protein OSJNBb0006B22.5 - Oryza sativa (japonica cu	AT2G25220.1 | Symbols: | Protein kinase superfamily protein | chr2:10742918-10745540 REVERSE LENGTH=414	tr|F4JTH2|F4JTH2_ARATH	LOC_Os05g25540.1	IPR011009 (Protein kinase-like domain), IPR013320 (Concanavalin A-like lectin/glucanase, subgroup)	***-[1.879]	MLOC_36437.1	7H	126.7
CUST_418_PI415269222	1.01995	0.992632	1.23638	1.30724	0.903196	1.15642	2.59384	1.52073	1	0.973214	1.21219	1.28167	1	1.28037	2.87184	1.68373	0	-0.0391708	0.277615	0.358025	0	0.356557	1.52198	0.751657
CUST_4071_PI427708080	1.15848	1.21745	1.26606	1.44643	0.737205	0.918033	2.11583	1.47335	1	1.0509	1.09286	1.24856	1	1.24529	2.87007	1.99857	0	0.071631	0.128114	0.320263	0	0.316481	1.52108	0.998965		Malate dehydrogenase	LOC_Os01g46070.1|13101.m04729|protein lactate/malate dehydrogenase, putative, expressed	U35_169	U35_169 Members:94 3pri:Y 1e-170 UniRef90_Q7FSL4 Cluster: Malate dehydrogenase; n=3; Oryza sativa|Rep: Malate dehydrogenase - Oryza sativa (Rice)	AT1G53240.1 | Symbols: mMDH1 | Lactate/malate dehydrogenase family protein | chr1:19854966-19856802 REVERSE LENGTH=341	tr|B4FRJ1|B4FRJ1_MAIZE	LOC_Os01g46070.1	IPR001557 (L-lactate/malate dehydrogenase)	***-[3]	MLOC_59050.1//AK375738	3H	51.7705
CUST_6577_PI427708083	1.05097	0.963142	1.21008	1.14498	0.781533	1.3154	2.2387	1.54433	1	0.916431	1.1514	1.08945	1	1.6831	2.86449	1.97602	0	-0.125901	0.203385	0.123597	0	0.751121	1.51828	0.982597			LOC_Os08g08230.1|13108.m00855|protein kinesin-like protein, identical, putative, expressed	U35_33727	U35_33727 Members:1 3pri:N 2e-25 UniRef90_Q6Z9U4 Cluster: Kinesin-like; n=1; Oryza sativa (japonica cultivar-group)|Rep: Kinesin-like - Oryza sativa (japonica cultivar-group)	AT5G55860.1 | Symbols: | Plant protein of unknown function (DUF827) | chr5:22610146-22612166 FORWARD LENGTH=649		LOC_Os08g08230.1
CUST_18790_PI427708080	1.32193	1.57872	1.37491	1.76819	0.56842	0.71256	1.62791	0.927883	1	1.19426	1.04008	1.33759	1	1.25358	2.86392	1.63239	0	0.256113	0.0566956	0.419635	0	0.326055	1.51799	0.706986		Cytochrome b561/ferric reductase transmembrane with DOMON related domain	LOC_Os04g41810.1|13104.m04110|protein expressed protein	U35_16451	U35_16451 Members:38 3pri:Y 1e-146 UniRef90_Q01IQ6 Rep: OSIGBa0159F11.8 protein - Oryza sativa (Rice)	AT3G07570.1 | Symbols: | Cytochrome b561/ferric reductase transmembrane with DOMON related domain | chr3:2418205-2420206 REVERSE LENGTH=369	tr|Q0WRW8|Q0WRW8_ARATH	LOC_Os04g41810.1	IPR004877 (Cytochrome b561, eukaryote), IPR005018 (DOMON domain), IPR008960 (Carbohydrate-binding domain family 9-like)	***-[4.216]	AK250092.1
CUST_8052_PI427708083	0.946741	0.728434	0.819553	1.12046	0.561623	1.07625	1.60748	0.94962	1	0.769412	0.865657	1.18349	1	1.91632	2.86221	1.69085	0	-0.378171	-0.208133	0.243052	0	0.938338	1.51713	0.757748			LOC_Os06g01320.1|13106.m00035|protein chromo domain containing protein, expressed	U35_5538	U35_5538 Members:9 3pri:Y 3e-99 UniRef90_Q5VRH7 Cluster: Hypothetical protein OSJNBa0075G19.21-2; n=2; Oryza sativa (japonica cultivar-group)|Rep: Hypothetical protein OSJNBa0075G19.21-2 - Oryza sativa (japon	AT4G31690.1 | Symbols: | Transcriptional factor B3 family protein | chr4:15343327-15345161 REVERSE LENGTH=461		LOC_Os06g01320.1				5H	44.0972
CUST_277_PI415269222	1.3789	0.88935	1.52221	1.48942	0.517915	0.636242	1.47787	0.743943	1	0.644971	1.10393	1.08015	1	1.22847	2.8535	1.43642	0	-0.632693	0.142648	0.11123	0	0.29686	1.51273	0.522477
CUST_7604_PI427708080	1.18917	1.17097	1.52147	1.82824	0.748875	0.844773	2.12397	1.17657	1	0.984694	1.27943	1.5374	1	1.12806	2.83621	1.57111	0	-0.022253	0.355505	0.620495	0	0.17384	1.50397	0.651786		Receptor-like kinase	LOC_Os01g02730.1|13101.m00213|protein TAK14, putative, expressed	U35_5409	U35_5409 Members:5 3pri:Y 0.0 UniRef90_Q9XHQ2 Rep: Receptor-like kinase - Hordeum vulgare (Barley)	AT1G66920.2 | Symbols: | Protein kinase superfamily protein | chr1:24965410-24967432 REVERSE LENGTH=617	tr|Q9XHQ2|Q9XHQ2_HORVU	LOC_Os01g02730.1	IPR011009 (Protein kinase-like domain)	***-[2.029]
CUST_13090_PI427708080	0.983606	0.788324	1.06515	1.15681	0.956829	1.10584	2.70121	1.18163	1	0.801463	1.08291	1.17609	1	1.15573	2.82308	1.23495	0	-0.319292	0.114909	0.233999	0	0.208807	1.49727	0.30445		Hydroxymethylglutaryl-CoA synthase, putative, expressed	LOC_Os03g02710.1|13103.m00242|protein hydroxymethylglutaryl-CoA synthase, putative, expressed	U35_3495	U35_3495 Members:20 3pri:Y 0.0 UniRef90_Q8H051 Cluster: Putative hydroxymethylglutaryl coenzyme A synthase; n=1; Oryza sativa (japonica cultivar-group)|Rep: Putative hydroxymethylglutaryl coenzyme A synthase	AT4G11820.2 | Symbols: MVA1, FKP1 | hydroxymethylglutaryl-CoA synthase / HMG-CoA synthase / 3-hydroxy-3-methylglutaryl coenzyme A synthase | chr4:7109124-7111901 REVERSE LENGTH=461	tr|Q8H051|Q8H051_ORYSJ	LOC_Os03g02710.1	IPR010122 (Hydroxymethylglutaryl-CoA synthase, eukaryotic)	***-[3.592]	MLOC_53568.1	4H	110.694
CUST_7058_PI427708100	1.18918	0.884955	0.932135	1.08395	0.673698	0.981468	1.89398	0.628941	1	0.744171	0.783845	0.911509	1	1.45684	2.81132	0.933565	0	-0.426294	-0.35136	-0.133671	0	0.54284	1.49125	-0.0991777			No hits found	U35_22207	U35_22207 Members:5 3pri:N 4e-84 UniRef90_Q5JNF8 Cluster: Hypothetical protein P0435H01.7; n=1; Oryza sativa (japonica cultivar-group)|Rep: Hypothetical protein P0435H01.7 - Oryza sativa (japonica cultivar-gro	No hits found		No hits found
CUST_8838_PI427708083	1.31738	1.19189	1.3021	1.49194	0.66449	0.745063	1.86329	1.07351	1	0.904745	0.988407	1.13251	1	1.12126	2.80409	1.61554	0	-0.144417	-0.0168226	0.17952	0	0.165115	1.48754	0.692015			LOC_Os05g10310.3|13105.m01107|protein acid phosphatase, putative, expressed	U35_551	U35_551 Members:137 3pri:Y 1e-135 UniRef90_Q9M4D6 Cluster: Putative acid phosphatase; n=1; Hordeum vulgare|Rep: Putative acid phosphatase - Hordeum vulgare (Barley)	AT4G29270.1 | Symbols: | HAD superfamily, subfamily IIIB acid phosphatase | chr4:14423797-14424848 REVERSE LENGTH=256		LOC_Os05g10310.3
CUST_15534_PI427708080	1.2274	1.00565	1.28013	1.24479	0.764111	1.06601	2.14068	0.91171	1	0.819333	1.04296	1.01417	1	1.3951	2.80153	1.19316	0	-0.287478	0.0606787	0.0202963	0	0.480366	1.48621	0.254793		CC-NBS-LRR class disease resistance protein	LOC_Os01g70080.1|13101.m07605|protein NB-ARC domain containing protein, expressed	U35_10980	U35_10980 Members:2 3pri:N 3e-27 UniRef90_Q0ITC8 Cluster: Os11g0270500 protein; n=2; Oryza sativa (japonica cultivar-group)|Rep: Os11g0270500 protein - Oryza sativa (japonica cultivar-group)	AT5G48620.1 | Symbols: | Disease resistance protein (CC-NBS-LRR class) family | chr5:19717406-19720932 FORWARD LENGTH=908	tr|C6FF62|C6FF62_SOYBN	LOC_Os01g70080.1	IPR000767 (Disease resistance protein)	***-[1.994]		7H	75.2125
CUST_18032_PI427708080	1.19902	1.34497	1.42804	1.49147	0.720476	0.776363	2.01228	1.02527	1	1.12173	1.19101	1.24391	1	1.07757	2.79299	1.42305	0	0.165721	0.252184	0.314885	0	0.107781	1.48181	0.508986		Filament-like plant protein 6	LOC_Os03g14250.1|13103.m01666|protein plant protein of unknown function DUF869 domain containing protein, expressed	U35_8778	U35_8778 Members:4 3pri:N 0.0 UniRef90_Q10P54 Cluster: Expressed protein; n=1; Oryza sativa (japonica cultivar-group)|Rep: Expressed protein - Oryza sativa (japonica cultivar-group)	AT1G19835.2 | Symbols: | Plant protein of unknown function (DUF869) | chr1:6856212-6859513 REVERSE LENGTH=982	tr|F4HV50|F4HV50_ARATH	LOC_Os03g14250.1	IPR008587 (Protein of unknown function DUF869, plant)	***-[2.557]	MLOC_43885.1	4H	57.2946
CUST_444_PI427708080	0.906607	0.605023	1.14567	1.12686	0.742961	0.951865	2.07336	1.08611	1	0.667349	1.26369	1.24294	1	1.28118	2.79068	1.46187	0	-0.583487	0.337648	0.313758	0	0.357472	1.48061	0.547814		Aldose 1-epimerase	LOC_Os04g38540.1|13104.m03701|protein aldose 1-epimerase, putative, expressed	U35_1720	U35_1720 Members:51 3pri:Y 1e-138 UniRef90_Q01JK3 Cluster: OSIGBa0097P08.2 protein; n=2; Oryza sativa|Rep: OSIGBa0097P08.2 protein - Oryza sativa (Rice)	AT5G15140.1 | Symbols: | Galactose mutarotase-like superfamily protein | chr5:4908686-4910670 FORWARD LENGTH=490	tr|B6SUB8|B6SUB8_MAIZE	LOC_Os04g38540.1	IPR008183 (Aldose 1-/Glucose-6-phosphate 1-epimerase), IPR011013 (Glycoside hydrolase-type carbohydrate-binding)	***-[2.993]	MLOC_5638.1	2H	58.7819
CUST_18818_PI427708080	1.29247	1.06655	1.21485	1.26644	0.645471	0.701371	1.79987	1.28601	1	0.825199	0.939942	0.979856	1	1.0866	2.78845	1.99236	0	-0.277186	-0.089356	-0.0293588	0	0.119824	1.47947	0.994477		Pyrophosphate-energized vacuolar membrane proton pump	LOC_Os06g08080.1|13106.m00844|protein inorganic H+ pyrophosphatase, putative, expressed	U35_536	U35_536 Members:141 3pri:Y 0.0 UniRef90_Q06572 Cluster: Pyrophosphate-energized vacuolar membrane proton pump (EC 3.6.1.1) (Pyrophosphate-energized inorganic pyrophosphatase) (H(+)-PPase); n=6; BEP	AT1G15690.1 | Symbols: AVP1, ATAVP3, AVP-3, AtVHP1;1 | Inorganic H pyrophosphatase family protein | chr1:5399115-5402185 FORWARD LENGTH=770	tr|E2GMU5|E2GMU5_GOSHI	LOC_Os06g08080.1	IPR004131 (Pyrophosphate-energised proton pump)	***-[3.306]	AK250247.1//AK359427
CUST_10356_PI427708083	1.06448	1.03675	1.32108	1.50336	0.827487	1.01845	2.29549	1.34023	1	0.97395	1.24105	1.41229	1	1.23078	2.77405	1.61964	0	-0.0380809	0.311563	0.498033	0	0.299572	1.472	0.695674			LOC_Os08g37060.1|13108.m03897|protein gibberellin receptor GID1L2, putative, expressed	U35_4281	U35_4281 Members:15 3pri:Y 1e-148 UniRef90_Q67IZ3 Cluster: Putative PrMC3; n=1; Oryza sativa (japonica cultivar-group)|Rep: Putative PrMC3 - Oryza sativa (japonica cultivar-group)	AT3G48690.1 | Symbols: ATCXE12, CXE12 | alpha/beta-Hydrolases superfamily protein | chr3:18037186-18038160 REVERSE LENGTH=324		LOC_Os08g37060.1
CUST_6118_PI427708080	1.44739	1.53538	2.28014	2.35062	0.430719	0.581314	1.19238	0.502093	1	1.06079	1.57534	1.62404	1	1.34963	2.76835	1.16571	0	0.0851367	0.655666	0.699583	0	0.432568	1.46902	0.221208		Triacylglycerol lipase, putative	LOC_Os01g43140.1|13101.m04448|protein lipase, putative, expressed	U35_10709	U35_10709 Members:2 3pri:N 1e-125 UniRef90_Q5ZBH3 Cluster: Lipase class 3 family protein-like; n=2; Oryza sativa (japonica cultivar-group)|Rep: Lipase class 3 family protein-like - Oryza sativa (japonica cultiv	AT3G61680.1 | Symbols: | alpha/beta-Hydrolases superfamily protein | chr3:22824630-22826926 FORWARD LENGTH=649	tr|B9SBJ8|B9SBJ8_RICCO	LOC_Os01g43140.1	IPR002921 (Lipase, class 3)	***-[2.392]	MLOC_72054.2	3H	52.6912
CUST_22142_PI427708080	1.34878	0.877378	1.58538	1.60365	0.454793	0.801569	1.25892	1.18795	1	0.650498	1.17542	1.18896	1	1.76249	2.76811	2.61207	0	-0.620384	0.233173	0.249702	0	0.817616	1.4689	1.38519		Dof zinc finger protein 3	LOC_Os04g58190.3|13104.m06106|protein dof zinc finger domain containing protein, putative, expressed	U35_27570	U35_27570 Members:2 3pri:N 3e-21 UniRef90_Q259D3 Rep: H0801D08.6 protein - Oryza sativa (Rice)	AT3G50410.1 | Symbols: OBP1 | OBF binding protein 1 | chr3:18709872-18710633 FORWARD LENGTH=253	tr|A5HWF2|A5HWF2_HORVD	LOC_Os04g58190.3	IPR003851 (Zinc finger, Dof-type)	***-[3.947]
CUST_10649_PI427708083	1.18241	1.33523	1.21483	1.27686	0.784789	1.01902	2.16858	1.68322	1	1.12924	1.02742	1.07988	1	1.29846	2.76326	2.1448	0	0.175355	0.0390209	0.110872	0	0.376798	1.46637	1.10084			LOC_Os03g02390.1|13103.m00195|protein mitochondrial import inner membrane translocase subunit Tim17, putative, expressed	U35_20502	U35_20502 Members:8 3pri:Y 2e-79 UniRef90_Q8GZW5 Cluster: Putative mitochondrial inner membrane protein; n=1; Oryza sativa (japonica cultivar-group)|Rep: Putative mitochondrial inner membrane protein - Oryza s	AT1G17530.1 | Symbols: ATTIM23-1, TIM23-1 | translocase of inner mitochondrial membrane 23 | chr1:6027723-6028286 FORWARD LENGTH=187		LOC_Os03g02390.1
CUST_23831_PI427708080	1.01704	0.907206	0.935747	0.951678	0.971364	1.27541	2.679	1.89831	1	0.892007	0.92007	0.935735	1	1.31301	2.75797	1.95427	0	-0.164872	-0.120184	-0.0958287	0	0.392876	1.46361	0.966631		Pseudo-response receiver	LOC_Os05g51690.1|13105.m05584|protein CCT motif family protein, expressed	U35_2567	U35_2567 Members:21 3pri:Y 1e-101 UniRef90_Q0DFE5 Cluster: Os05g0595300 protein; n=2; Oryza sativa (japonica cultivar-group)|Rep: Os05g0595300 protein - Oryza sativa (japonica cultivar-group)	AT5G53420.1 | Symbols: | CCT motif family protein | chr5:21673683-21675469 FORWARD LENGTH=264	tr|Q32QD4|Q32QD4_HORVD	LOC_Os05g51690.1	IPR010402 (CCT domain)	*-*-[2.745]	AK355694
CUST_6385_PI427708080	1.16838	1.38678	1.34579	1.52577	0.67	0.816941	1.84036	1.22585	1	1.18692	1.15184	1.30589	1	1.21932	2.7468	1.82962	0	0.247225	0.203936	0.385028	0	0.286072	1.45775	0.871545		Actin	LOC_Os03g50885.1|13103.m12851|protein actin, putative, expressed	U35_14175	U35_14175 Members:189 3pri:Y 0.0 UniRef90_P10987 Rep: Actin-5C - Drosophila melanogaster (Fruit fly)	AT3G12110.1 | Symbols: ACT11 | actin-11 | chr3:3858116-3859609 FORWARD LENGTH=377	tr|C3TX68|C3TX68_BRASY	LOC_Os03g50885.1	IPR004000 (Actin-like)	***-[2]	MLOC_74533.1
CUST_20049_PI427708080	1.02534	1.10267	1.33606	1.32333	0.865018	0.987773	2.37102	1.46738	1	1.07541	1.30304	1.29062	1	1.14191	2.74101	1.69636	0	0.104887	0.38188	0.368066	0	0.19145	1.45471	0.762443		UDP-D-glucose epimerase 2	LOC_Os09g15420.1|13109.m01457|protein NAD dependent epimerase/dehydratase family protein, putative, expressed	U35_4670	U35_4670 Members:13 3pri:Y 1e-115 UniRef90_Q58IJ5 Rep: UDP-D-glucose epimerase 2 - Hordeum vulgare (Barley)	AT4G10960.1 | Symbols: UGE5 | UDP-D-glucose/UDP-D-galactose 4-epimerase 5 | chr4:6716083-6718472 REVERSE LENGTH=351	tr|Q58IJ5|Q58IJ5_HORVU	LOC_Os09g15420.1	IPR001509 (NAD-dependent epimerase/dehydratase), IPR005886 (UDP-glucose 4-epimerase)	***-[3.589]	AK359027
CUST_155_PI415269222	1.00851	1.06015	1.14172	1.16622	0.90222	1.06589	2.47105	1.62425	1	1.05121	1.13209	1.15638	1	1.1814	2.73885	1.80028	0	0.0720506	0.178984	0.209616	0	0.240503	1.45357	0.848225
CUST_22324_PI427708080	0.896015	0.714514	0.846099	0.812604	1.01766	1.21098	2.78288	1.4645	1	0.797435	0.944291	0.906908	1	1.18996	2.73458	1.43908	0	-0.326561	-0.0826964	-0.140971	0	0.250915	1.45132	0.525148		Ethylene-responsive transcription factor, putative	LOC_Os09g26420.5|13109.m07571|protein AP2 domain containing protein, expressed	U35_14877	U35_14877 Members:79 3pri:Y 1e-126 UniRef90_Q5MFV3 Cluster: BTH-induced ERF transcriptional factor 1; n=5; Oryza sativa|Rep: BTH-induced ERF transcriptional factor 1 - Oryza sativa (indica cultivar-group)	AT1G53910.3 | Symbols: RAP2.12 | related to AP2 12 | chr1:20135242-20136581 FORWARD LENGTH=356	tr|B9T4R8|B9T4R8_RICCO	LOC_Os09g26420.5	IPR016177 (DNA-binding, integrase-type)	***-[3.557]	AK372481
CUST_5876_PI427708080	1.02028	1.08105	1.0686	1.4347	0.85062	0.981406	2.31754	1.38497	1	1.05956	1.04736	1.40618	1	1.15375	2.72453	1.62818	0	0.0834662	0.0667533	0.491783	0	0.206335	1.44601	0.703264		Solute carrier family 22 member 6-A	LOC_Os09g38690.1|13109.m03859|protein transporter family protein, putative, expressed	U35_24900	U35_24900 Members:2 3pri:N 1e-135 UniRef90_Q653R2 Cluster: Putative SV2 related protein; n=1; Oryza sativa (japonica cultivar-group)|Rep: Putative SV2 related protein - Oryza sativa (japonica cultivar-group)	AT3G13050.1 | Symbols: | Major facilitator superfamily protein | chr3:4176866-4178868 FORWARD LENGTH=500	sp|Q66J54|S226A_XENLA	LOC_Os09g38690.1	IPR005828 (General substrate transporter), IPR016196 (Major facilitator superfamily domain, general substrate transporter)	***-[3.638]	MLOC_70271.1	5H	113.889
CUST_2475_PI427708080	1.72587	1.97138	2.15228	2.21499	0.23839	0.288489	0.6471	0.299919	1	1.14225	1.24707	1.28341	1	1.21015	2.71445	1.2581	0	0.191883	0.318547	0.359983	0	0.27519	1.44066	0.331246		Low temperature and salt responsive protein family LENGTH=54	LOC_Os03g17790.1|13103.m02126|protein OsRCI2-5 - Putative low temperature and salt responsive protein, expressed	U35_16207	U35_16207 Members:32 3pri:Y 1e-22 UniRef90_P68179 Cluster: Low temperature-induced protein lt101.1; n=3; Triticeae|Rep: Low temperature-induced protein lt101.1 - Hordeum vulgare (Barley)	AT2G38905.1 | Symbols: | Low temperature and salt responsive protein family | chr2:16244218-16244472 REVERSE LENGTH=54	AT2G38905.1	LOC_Os03g17790.1	IPR000612 (Proteolipid membrane potential modulator)	*-*-[1.945]	MLOC_38447.1
CUST_2959_PI427708080	1.05404	1.19254	1.04162	1.088	0.894471	1.21752	2.42567	1.53878	1	1.1314	0.988218	1.03222	1	1.36117	2.71185	1.72032	0	0.178105	-0.0170983	0.0457521	0	0.444844	1.43928	0.782677		Purple acid phosphatase	LOC_Os03g63074.2|13103.m06990|protein Ser/Thr protein phosphatase family protein, expressed	U35_20467	U35_20467 Members:8 3pri:Y 0.0 UniRef90_Q10AM0 Cluster: Ser/Thr protein phosphatase family protein, expressed; n=5; Oryza sativa (japonica cultivar-group)|Rep: Ser/Thr protein phosphatase family protein, exp	AT3G07130.1 | Symbols: ATPAP15, PAP15 | purple acid phosphatase 15 | chr3:2255763-2257981 REVERSE LENGTH=532	tr|G7JA60|G7JA60_MEDTR	LOC_Os03g63074.2	IPR004843 (Metallophosphoesterase domain), IPR008963 (Purple acid phosphatase-like, N-terminal)	***-[3.825]		3H	50.1062
CUST_17144_PI427708080	1.13859	1.12626	1.33439	1.59492	0.782894	1.12816	2.1123	0.997294	1	0.989173	1.17197	1.40078	1	1.44101	2.69806	1.27386	0	-0.0157056	0.22893	0.486235	0	0.527085	1.43192	0.349202		Non-specific lipid-transfer protein	LOC_Os11g24070.1|13111.m02293|protein LTPL10 - Protease inhibitor/seed storage/LTP family protein precursor, expressed	U35_343	U35_343 Members:57 3pri:Y 5e-55 UniRef90_Q43767 Cluster: Nonspecific lipid-transfer protein 4.1 precursor; n=4; Hordeum vulgare|Rep: Nonspecific lipid-transfer protein 4.1 precursor - Hordeum vulgare (Barley)	AT5G59310.1 | Symbols: LTP4 | lipid transfer protein 4 | chr5:23925296-23925772 REVERSE LENGTH=112	tr|F2CSG7|F2CSG7_HORVD	LOC_Os11g24070.1	IPR000528 (Plant lipid transfer protein/Par allergen), IPR016140 (Bifunctional inhibitor/plant lipid transfer protein/seed storage helical domain)	***-[4.904]
CUST_6022_PI427708080	1.41608	1.348	1.5794	1.49717	0.523476	0.692939	1.41144	1.00387	1	0.951924	1.11533	1.05726	1	1.32373	2.69629	1.9177	0	-0.0710821	0.157469	0.0803269	0	0.404606	1.43098	0.939377		TMV-MP30 binding protein 2C	LOC_Os09g29970.1|13109.m02982|protein TMV-MP30 binding protein 2C, putative, expressed	U35_9801	U35_9801 Members:3 3pri:N 1e-47 UniRef90_Q651Z1 Cluster: TMV-MP30 binding protein 2C-like; n=1; Oryza sativa (japonica cultivar-group)|Rep: TMV-MP30 binding protein 2C-like - Oryza sativa (japonica cultivar-g	AT5G08120.1 | Symbols: MPB2C | movement protein binding protein 2C | chr5:2600743-2602678 REVERSE LENGTH=326	tr|B6TCP7|B6TCP7_MAIZE	LOC_Os09g29970.1		***-[3.078]
CUST_213_PI427708083	1.14476	1.212	1.00383	0.789102	0.794994	0.805549	2.12899	1.32204	1	1.05874	0.876898	0.689319	1	1.01328	2.678	1.66295	0	0.0823528	-0.189519	-0.536756	0	0.0190284	1.42115	0.733745			LOC_Os03g24560.1|13103.m02899|protein ompA/MotB, putative, expressed	U35_7924	U35_7924 Members:5 3pri:Y 6e-29 UniRef90_Q10L36 Cluster: Expressed protein; n=1; Oryza sativa (japonica cultivar-group)|Rep: Expressed protein - Oryza sativa (japonica cultivar-group)	AT1G65440.1 | Symbols: GTB1 | global transcription factor group B1 | chr1:24306945-24314327 REVERSE LENGTH=1647		LOC_Os03g24560.1
CUST_6208_PI427708080	1.49456	1.14028	1.35562	1.42706	0.466581	0.498073	1.24734	0.798413	1	0.762952	0.907035	0.954836	1	1.0675	2.67337	1.7112	0	-0.390335	-0.14077	-0.0666747	0	0.0942294	1.41866	0.775009		phloem protein 2-A1 LENGTH=246	LOC_Os01g06500.2|13101.m14931|protein PHLOEM 2-LIKE A5, putative, expressed	U35_17787	U35_17787 Members:21 3pri:Y 2e-49 UniRef90_Q5ZEM1 Cluster: Putative lectin 2; n=2; Oryza sativa (japonica cultivar-group)|Rep: Putative lectin 2 - Oryza sativa (japonica cultivar-group)	AT4G19840.1 | Symbols: ATPP2-A1, ATPP2A-1, PP2-A1 | phloem protein 2-A1 | chr4:10774336-10775701 FORWARD LENGTH=246	AT4G19840.1	LOC_Os01g06500.2		***-[1.889]	MLOC_72861.1//MLOC_72860.1	3H	46.3173
CUST_3233_PI427708080	1.19003	1.85553	1.75653	1.63832	0.636909	0.887143	1.6996	0.766159	1	1.55922	1.47604	1.37671	1	1.39289	2.66852	1.20293	0	0.640829	0.561733	0.46122	0	0.478079	1.41604	0.266556		Protein trichome birefringence-like 32	LOC_Os03g60340.1|13103.m06620|protein leaf senescence related protein, putative, expressed	U35_1524	U35_1524 Members:65 3pri:Y 1e-168 UniRef90_Q10BH4 Cluster: Expressed protein; n=2; Oryza sativa (japonica cultivar-group)|Rep: Expressed protein - Oryza sativa (japonica cultivar-group)	AT3G11030.1 | Symbols: TBL32 | TRICHOME BIREFRINGENCE-LIKE 32 | chr3:3457300-3459300 REVERSE LENGTH=451	tr|Q9SRL3|Q9SRL3_ARATH	LOC_Os03g60340.1		***-[2.994]	MLOC_54362.3	5H	149.653
CUST_22010_PI427708080	0.992806	0.708778	0.713913	0.867155	0.987683	1.0913	2.63171	1.69196	1	0.713914	0.719087	0.873439	1	1.10491	2.66452	1.71306	0	-0.486179	-0.475763	-0.195222	0	0.143929	1.41388	0.776574		Lipoxygenase	LOC_Os02g10120.1|13102.m01120|protein lipoxygenase, putative, expressed	U35_14644	U35_14644 Members:388 3pri:Y 0.0 UniRef90_P93184 Cluster: Lipoxygenase 2.1, chloroplast precursor; n=1; Hordeum vulgare|Rep: Lipoxygenase 2.1, chloroplast precursor - Hordeum vulgare (Barley)	AT3G45140.1 | Symbols: LOX2, ATLOX2 | lipoxygenase 2 | chr3:16525437-16529233 FORWARD LENGTH=896	tr|F2E3N1|F2E3N1_HORVD	LOC_Os02g10120.1	IPR000907 (Lipoxygenase), IPR008976 (Lipase/lipooxygenase, PLAT/LH2)	***-[2]
CUST_22936_PI427708080	1.26245	0.989713	1.32206	1.50672	0.659866	1.01515	1.75492	0.764123	1	0.78396	1.04721	1.19349	1	1.53842	2.65951	1.158	0	-0.351148	0.0665518	0.255181	0	0.621453	1.41116	0.211631		Receptor kinase, putative	LOC_Os04g58700.1|13104.m06175|protein expressed protein	U35_47241	U35_47241 Members:1 3pri:Y 3e-56 UniRef90_Q259R0 Rep: H0306F12.6 protein - Oryza sativa (Rice)	AT1G63430.1 | Symbols: | Leucine-rich repeat protein kinase family protein | chr1:23522896-23526451 FORWARD LENGTH=664	tr|B9RC93|B9RC93_RICCO	LOC_Os04g58700.1	IPR001611 (Leucine-rich repeat), IPR011009 (Protein kinase-like domain), IPR013210 (Leucine-rich repeat-containing N-terminal, type 2)	***-[1.957]	AK375993
CUST_2502_PI427708080	0.970408	1.12666	1.27095	1.25215	1.00021	1.09492	2.65919	1.38551	1	1.16102	1.3097	1.29034	1	1.09469	2.65862	1.38521	0	0.215395	0.389241	0.36775	0	0.130519	1.41068	0.470104		Pyruvate decarboxylase	LOC_Os03g18220.1|13103.m02182|protein pyruvate decarboxylase isozyme 2, putative, expressed	U35_785	U35_785 Members:156 3pri:Y 0.0 UniRef90_P51848 Rep: Pyruvate decarboxylase isozyme 2 - Oryza sativa (Rice)	AT4G33070.1 | Symbols: | Thiamine pyrophosphate dependent pyruvate decarboxylase family protein | chr4:15952519-15954676 REVERSE LENGTH=607	tr|Q8S4W9|Q8S4W9_MAIZE	LOC_Os03g18220.1	IPR011766 (Thiamine pyrophosphate enzyme, C-terminal TPP-binding), IPR012110 (Pyruvate decarboxylase/indolepyruvate decarboxylase)	***-[2.848]		4H	54.8159
CUST_11033_PI427708100	1.17126	1.34572	1.38054	1.40112	0.76846	1.02915	2.03731	1.12917	1	1.14895	1.17868	1.19625	1	1.33924	2.65115	1.4694	0	0.200312	0.23717	0.258514	0	0.421415	1.40662	0.555224			No hits found	U35_827	U35_827 Members:20 3pri:N 2e-78 UniRef90_Q339K6 Cluster: Multicopper oxidase family protein, expressed; n=1; Oryza sativa (japonica cultivar-group)|Rep: Multicopper oxidase family protein, expressed - Oryza s	No hits found		No hits found
CUST_12669_PI427708080	0.965571	1.1598	1.389	1.4631	0.868063	1.34316	2.29904	1.68748	1	1.20115	1.43852	1.51527	1	1.54731	2.64847	1.94396	0	0.264421	0.524589	0.599577	0	0.629758	1.40516	0.958999		Haloacid dehalogenase-like hydrolase (HAD) superfamily protein LENGTH=1057	LOC_Os07g01850.1|13107.m00104|protein NLI interacting factor-like phosphatase, putative, expressed	U35_22669	U35_22669 Members:4 3pri:Y 5e-15 UniRef90_Q8LKU4 Rep: Hypothetical protein 170F8.6 - Sorghum bicolor (Sorghum) (Sorghum vulgare)	AT4G26190.1 | Symbols: | Haloacid dehalogenase-like hydrolase (HAD) superfamily protein | chr4:13262473-13266282 REVERSE LENGTH=1057	AT4G26190.1	LOC_Os07g01850.1	IPR004274 (NLI interacting factor), IPR023214 (HAD-like domain)	*-*-[4.59]	MLOC_5031.3	2H	57.0467
CUST_7158_PI427708083	1.21658	1.02922	1.05887	1.16159	0.67955	0.950532	1.79479	1.28455	1	0.845994	0.870365	0.9548	1	1.39877	2.64114	1.89029	0	-0.241281	-0.200307	-0.06673	0	0.484156	1.40116	0.918611			LOC_Os06g43690.1|13106.m04579|protein WD repeat-containing protein, putative, expressed	U35_6155	U35_6155 Members:8 3pri:Y 2e-39 UniRef90_Q67WP2 Cluster: Putative beta transducin; n=1; Oryza sativa (japonica cultivar-group)|Rep: Putative beta transducin - Oryza sativa (japonica cultivar-group)	AT4G04940.1 | Symbols: | transducin family protein / WD-40 repeat family protein | chr4:2511212-2517052 REVERSE LENGTH=910		LOC_Os06g43690.1
CUST_22393_PI427708080	1.02716	1.28532	1.2148	1.4206	0.426704	0.637569	1.12568	0.283833	1	1.25134	1.18268	1.38304	1	1.49417	2.63809	0.665176	0	0.323474	0.242065	0.467844	0	0.579347	1.39949	-0.588192		unknown protein; FUNCTIONS IN: molecular_function unknown; INVOLVED IN: biological_process unknown; LOCATED IN: plasma membrane; EXPRESSED IN: 17 plant structures; EXPRESSED DURING: 9 growth stages; Has 14949 Blast hits to 9947 proteins in 971 species: Archae - 43; Bacteria - 3248; Metazoa - 4424; Fungi - 1542; Plants - 562; Viruses - 55; Other Eukaryotes - 5075 (source: NCBI BLink). LENGTH=487	LOC_Os06g38960.2|13106.m04038|protein expressed protein	U35_21268	U35_21268 Members:6 3pri:N 2e-98 UniRef90_Q69X98 Cluster: Hypothetical protein P0633E08.7; n=1; Oryza sativa (japonica cultivar-group)|Rep: Hypothetical protein P0633E08.7 - Oryza sativa (japonica cultivar-gro	AT5G62550.1 | Symbols: | unknown protein; FUNCTIONS IN: molecular_function unknown; INVOLVED IN: biological_process unknown; LOCATED IN: plasma membrane; EXPRESSED IN: 17 plant structures; EXPRESSED DURING: 9 growth stages; Has 14949 Blast hits to 9947 proteins in 971 species: Archae - 43; Bacteria - 3248; Metazoa - 4424; Fungi - 1542; Plants - 562; Viruses - 55; Other Eukaryotes - 5075 (source: …	AT5G62550.1	LOC_Os06g38960.2		*-*-[29]	AK372812
CUST_7075_PI427708080	0.983993	1.29933	1.3165	1.68688	0.897285	1.04823	2.35867	1.47239	1	1.32047	1.33792	1.71432	1	1.16823	2.62867	1.64094	0	0.401048	0.419988	0.777636	0	0.224318	1.39433	0.714525		Plastid division protein PDV1	LOC_Os06g30930.1|13106.m03201|protein expressed protein	U35_22807	U35_22807 Members:4 3pri:Y 3e-59 UniRef90_Q654C8 Cluster: Hypothetical protein OSJNBb0026G06.13; n=1; Oryza sativa (japonica cultivar-group)|Rep: Hypothetical protein OSJNBb0026G06.13 - Oryza sativa (japonica	AT5G53280.1 | Symbols: PDV1 | plastid division1 | chr5:21607586-21609080 FORWARD LENGTH=272	sp|Q9FK13|PDV1_ARATH	LOC_Os06g30930.1		***-[2.9]
CUST_495_PI427708083	1.03612	1.10976	1.15398	1.20343	0.731083	0.885495	1.92029	1.38113	1	1.07107	1.11375	1.16147	1	1.21121	2.62664	1.88915	0	0.0990497	0.155427	0.215958	0	0.276449	1.39322	0.917739			LOC_Os03g59310.1|13103.m06511|protein ribosomal protein, putative, expressed	U35_841	U35_841 Members:84 3pri:Y 1e-141 UniRef90_Q6ZIW7 Cluster: Putative 40S ribosomal protein S2; n=3; Oryza sativa (japonica cultivar-group)|Rep: Putative 40S ribosomal protein S2 - Oryza sativa (japonica	AT2G41840.1 | Symbols: | Ribosomal protein S5 family protein | chr2:17460016-17461398 REVERSE LENGTH=285		LOC_Os03g59310.1
CUST_186_PI427708083	1.23709	1.03005	1.09226	0.893437	0.708581	0.963324	1.85765	1.02187	1	0.832637	0.882925	0.722207	1	1.35951	2.62165	1.44214	0	-0.264241	-0.179638	-0.469516	0	0.443089	1.39047	0.528212			LOC_Os06g51270.1|13106.m05531|protein 1,3-beta-glucan synthase component domain containing protein, expressed	U35_7880	U35_7880 Members:5 3pri:Y 9e-59 UniRef90_Q6K963 Cluster: Putative callose synthase 1 catalytic subunit; n=3; Oryza sativa (japonica cultivar-group)|Rep: Putative callose synthase 1 catalytic subunit - Oryza s	AT5G13000.2 | Symbols: ATGSL12, gsl12 | glucan synthase-like 12 | chr5:4110445-4121202 REVERSE LENGTH=1914		LOC_Os06g51270.1				6H	126.487
CUST_1953_PI427708086	1.26019	0.622578	1.22062	1.86814	0.564207	0.858895	1.47794	0.894784	1	0.494034	0.968596	1.48242	1	1.52231	2.61951	1.58592	0	-1.01732	-0.0460336	0.567957	0	0.606257	1.3893	0.665316			No hits found	U35_42588	U35_42588 Members:1 3pri:N	No hits found		No hits found
CUST_2086_PI427708080	0.933859	0.226313	0.159015	0.363717	0.117039	0.346903	0.306369	0.119017	1	0.242342	0.170277	0.389478	1	2.964	2.61768	1.0169	0	-2.04489	-2.55405	-1.36039	0	1.56755	1.38829	0.0241801		Actin-depolymerizing factor 3	LOC_Os03g60580.1|13103.m06649|protein actin-depolymerizing factor, putative, expressed	U35_4823	U35_4823 Members:11 3pri:Y 9e-61 UniRef90_Q84TB6 Rep: Actin-depolymerizing factor 3 - Oryza sativa (Rice)	AT5G59880.1 | Symbols: ADF3 | actin depolymerizing factor 3 | chr5:24120382-24121628 FORWARD LENGTH=139	tr|B4FSW2|B4FSW2_MAIZE	LOC_Os03g60580.1	IPR002108 (Actin-binding, cofilin/tropomyosin type)	***-[3.706]	MLOC_28088.3	5H	149.931
CUST_24152_PI427708080	1.05089	1.14297	1.21198	1.2235	0.74185	0.903756	1.93851	1.46177	1	1.08762	1.15329	1.16425	1	1.21825	2.61308	1.97043	0	0.121181	0.205757	0.219406	0	0.284805	1.38575	0.978513		30S ribosomal protein S5	LOC_Os03g59310.1|13103.m06511|protein ribosomal protein, putative, expressed	U35_841	U35_841 Members:84 3pri:Y 1e-141 UniRef90_Q6ZIW7 Cluster: Putative 40S ribosomal protein S2; n=3; Oryza sativa (japonica cultivar-group)|Rep: Putative 40S ribosomal protein S2 - Oryza sativa (japonica	AT3G57490.1 | Symbols: | Ribosomal protein S5 family protein | chr3:21279824-21280887 REVERSE LENGTH=276	sp|Q38US8|RS5_LACSS	LOC_Os03g59310.1	IPR000851 (Ribosomal protein S5), IPR014720 (Double-stranded RNA-binding-like)	*-*-[2.239]	AK358657
CUST_6995_PI427708080	1.02036	1.43087	1.21739	1.21116	0.879984	1.06775	2.29811	1.47881	1	1.40231	1.1931	1.18699	1	1.21338	2.61153	1.6805	0	0.487808	0.254715	0.247308	0	0.279026	1.3849	0.748887		Blue copper protein	LOC_Os06g11310.1|13106.m01224|protein plastocyanin-like domain containing protein, putative, expressed	U35_20415	U35_20415 Members:8 3pri:Y 4e-64 UniRef90_Q69TG9 Cluster: Glycine-rich protein-like; n=1; Oryza sativa (japonica cultivar-group)|Rep: Glycine-rich protein-like - Oryza sativa (japonica cultivar-group)	AT2G15780.1 | Symbols: | Cupredoxin superfamily protein | chr2:6873666-6874701 REVERSE LENGTH=257	tr|G7J4H0|G7J4H0_MEDTR	LOC_Os06g11310.1	IPR008972 (Cupredoxin)	***-[2.262]
CUST_2451_PI427708080	1.20414	1.31002	1.33506	1.51386	0.764871	0.904062	1.99539	1.05961	1	1.08793	1.10873	1.25721	1	1.18198	2.60879	1.38534	0	0.121587	0.148907	0.330227	0	0.241204	1.38338	0.470241		COP1-interacting protein	LOC_Os03g64320.1|13103.m07146|protein expressed protein	U35_16210	U35_16210 Members:21 3pri:Y 0.0 UniRef90_Q10A91 Cluster: Expressed protein; n=2; Oryza sativa (japonica cultivar-group)|Rep: Expressed protein - Oryza sativa (japonica cultivar-group)	AT5G43310.2 | Symbols: | COP1-interacting protein-related | chr5:17379735-17385387 REVERSE LENGTH=1180	tr|G7I4V2|G7I4V2_MEDTR	LOC_Os03g64320.1		***-[1.904]	MLOC_38189.2	5H	169.375
CUST_23771_PI427708080	1.04045	0.885766	0.932567	1.10131	0.598655	0.71502	1.55892	1.08353	1	0.851326	0.896308	1.05849	1	1.19438	2.60403	1.80994	0	-0.232216	-0.157934	0.0820064	0	0.25626	1.38075	0.855939		Regulator of chromosome condensation (RCC1) family protein LENGTH=396	LOC_Os08g33390.1|13108.m03478|protein Regulator of chromosome condensation domain containing protein, expressed	U35_17051	U35_17051 Members:28 3pri:Y 0.0 UniRef90_Q6ZKB8 Cluster: Putative UVB-resistance protein UVR8; n=1; Oryza sativa (japonica cultivar-group)|Rep: Putative UVB-resistance protein UVR8 - Oryza sativa (japonica	AT5G16040.1 | Symbols: | Regulator of chromosome condensation (RCC1) family protein | chr5:5240860-5243308 REVERSE LENGTH=396	AT5G16040.1	LOC_Os08g33390.1	IPR009091 (Regulator of chromosome condensation/beta-lactamase-inhibitor protein II)	***-[4.81]
CUST_18751_PI427708080	1.19881	1.34363	1.30778	1.49283	0.773973	1.17173	2.00875	1.04374	1	1.1208	1.09089	1.24526	1	1.51392	2.59537	1.34855	0	0.164527	0.125512	0.316447	0	0.59829	1.37594	0.431413		Long-chain-fatty-acid CoA ligase, putative	LOC_Os05g04170.3|13105.m00413|protein AMP-binding enzyme, putative, expressed	U35_16083	U35_16083 Members:52 3pri:Y 0.0 UniRef90_Q0DL03 Cluster: Os05g0132100 protein; n=1; Oryza sativa (japonica cultivar-group)|Rep: Os05g0132100 protein - Oryza sativa (japonica cultivar-group)	AT4G23850.1 | Symbols: LACS4 | AMP-dependent synthetase and ligase family protein | chr4:12403720-12408263 REVERSE LENGTH=666	tr|B9RNA5|B9RNA5_RICCO	LOC_Os05g04170.3	IPR000873 (AMP-dependent synthetase/ligase)	***-[3.906]
CUST_14222_PI427708080	0.972482	0.517892	0.684448	0.900359	0.89107	0.818768	2.30751	1.24425	1	0.532547	0.703815	0.925836	1	0.918859	2.5896	1.39635	0	-0.90902	-0.506731	-0.111172	0	-0.122084	1.37273	0.481665		Eukaryotic initiation factor 4A (ATP-dependent RNA helicase eIF4A)	LOC_Os02g12840.1|13102.m01414|protein DEAD-box ATP-dependent RNA helicase, putative, expressed	U35_11954	U35_11954 Members:2 3pri:Y 5e-60 UniRef90_Q0E2Q3 Cluster: Os02g0221300 protein; n=1; Oryza sativa (japonica cultivar-group)|Rep: Os02g0221300 protein - Oryza sativa (japonica cultivar-group)	AT1G54270.1 | Symbols: EIF4A-2 | eif4a-2 | chr1:20260495-20262018 FORWARD LENGTH=412	tr|E1ZM95|E1ZM95_CHLVA	LOC_Os02g12840.1	IPR001650 (Helicase, C-terminal), IPR014001 (Helicase, superfamily 1/2, ATP-binding domain), IPR014014 (RNA helicase, DEAD-box type, Q motif)	***-[4.974]	MLOC_61005.5	7H	70.5382
CUST_127_PI427708080	1.0084	1.25884	0.869663	0.770405	0.789341	1.46385	2.04325	1.62189	1	1.24835	0.862416	0.763985	1	1.85452	2.58855	2.05474	0	0.32002	-0.213544	-0.388383	0	0.891049	1.37215	1.03896		TRAF-like family protein	LOC_Os10g33830.1|13110.m02994|protein MATH domain containing protein	U35_2581	U35_2581 Members:28 3pri:Y 6e-63 UniRef90_Q7XDC5 Cluster: MATH domain containing protein; n=1; Oryza sativa (japonica cultivar-group)|Rep: MATH domain containing protein - Oryza sativa (japonica cultivar-group	AT3G17380.1 | Symbols: | TRAF-like family protein | chr3:5950240-5952124 FORWARD LENGTH=309	tr|F4J556|F4J556_ARATH	LOC_Os10g33830.1	IPR008974 (TRAF-like)	***-[1.741]		1H	48.0878
CUST_7825_PI427708080	1.05189	0.997251	1.11929	1.23597	0.760595	0.952963	1.96381	1.17057	1	0.948056	1.06408	1.175	1	1.25292	2.58194	1.53901	0	-0.076956	0.0896008	0.232659	0	0.325291	1.36845	0.622005		Leucine-tRNA ligase	LOC_Os09g32650.1|13109.m03258|protein leucyl-tRNA synthetase, cytoplasmic, putative, expressed	U35_18813	U35_18813 Members:13 3pri:N 0.0 UniRef90_Q0J0N6 Cluster: Os09g0503400 protein; n=2; Oryza sativa (japonica cultivar-group)|Rep: Os09g0503400 protein - Oryza sativa (japonica cultivar-group)	AT1G09620.1 | Symbols: | ATP binding;leucine-tRNA ligases;aminoacyl-tRNA ligases;nucleotide binding;ATP binding;aminoacyl-tRNA ligases | chr1:3113077-3116455 REVERSE LENGTH=1091	tr|A8NJL8|A8NJL8_COPC7	LOC_Os09g32650.1	IPR004493 (Leucyl-tRNA synthetase, class Ia, archaeal/eukaryotic cytosolic), IPR009080 (Aminoacyl-tRNA synthetase, class 1a, anticodon-binding)	***-[2.951]		2H	51.4873
CUST_7063_PI427708080	1.43691	1.52485	1.98319	2.57245	0.492089	0.547223	1.26838	0.620843	1	1.0612	1.38017	1.79026	1	1.11204	2.57753	1.26165	0	0.0856965	0.46485	0.840173	0	0.15321	1.36599	0.335308		Glycerophosphoryl diester phosphodiesterase, putative	LOC_Os02g37590.1|13102.m04114|protein glycerophosphoryl diester phosphodiesterase family protein, putative, expressed	U35_17079	U35_17079 Members:27 3pri:Y 0.0 UniRef90_Q01J03 Rep: B0806H07.1 protein - Oryza sativa (Rice)	AT5G55480.1 | Symbols: SVL1 | SHV3-like 1 | chr5:22474277-22477819 FORWARD LENGTH=766	tr|B9SSQ8|B9SSQ8_RICCO	LOC_Os02g37590.1	IPR004129 (Glycerophosphoryl diester phosphodiesterase)	***-[3.785]
CUST_11154_PI427708083	1.1696	0.935654	1.13996	1.24377	0.70837	0.886207	1.82516	0.970253	1	0.799977	0.974659	1.06341	1	1.25105	2.57657	1.3697	0	-0.32197	-0.0370312	0.0887001	0	0.323141	1.36545	0.453859			LOC_Os03g08440.1|13103.m00970|protein ribosomal protein S2, putative, expressed	U35_437	U35_437 Members:131 3pri:Y 1e-131 UniRef90_Q8H3I3 Cluster: Putative 40S ribosomal protein; n=1; Oryza sativa (japonica cultivar-group)|Rep: Putative 40S ribosomal protein - Oryza sativa (japonica	AT3G04770.1 | Symbols: RPSAb | 40s ribosomal protein SA B | chr3:1309465-1310846 REVERSE LENGTH=332		LOC_Os03g08440.1
CUST_12472_PI427708080	1.00224	0.651645	1.24503	1.18843	0.734714	1.06429	1.8865	0.923568	1	0.650186	1.24224	1.18577	1	1.44857	2.56767	1.25704	0	-0.621076	0.312943	0.245824	0	0.534634	1.36046	0.330036		Unknown protein	LOC_Os04g56420.1|13104.m05873|protein retrotransposon protein, putative, unclassified, expressed	U35_49015	U35_49015 Members:1 3pri:Y 3e-15 UniRef90_Q2QS77 Cluster: Retrotransposon protein, putative, unclassified; n=1; Oryza sativa (japonica cultivar-group)|Rep: Retrotransposon protein, putative, unclassified - Ory	AT4G03566.1 | Symbols: | unknown protein; FUNCTIONS IN: molecular_function unknown; INVOLVED IN: biological_process unknown; LOCATED IN: cellular_component unknown; BEST Arabidopsis thaliana protein match is: unknown protein (TAIR:AT5G19270.1); Has 30201 Blast hits to 17322 proteins in 780 species: Archae - 12; Bacteria - 1396; Metazoa - 17338; Fungi - 3422; Plants - 5037; Viruses - 0; Other Euka…		LOC_Os04g56420.1
CUST_1385_PI427708080	1.21322	1.13358	1.41873	1.41149	0.712286	0.847309	1.82673	1.19165	1	0.934361	1.16939	1.16343	1	1.18956	2.56461	1.673	0	-0.0979486	0.225762	0.218379	0	0.250432	1.35874	0.742436		Protein transport protein Sec24-like	LOC_Os11g29200.1|13111.m02815|protein protein transport protein, putative, expressed	U35_15951	U35_15951 Members:58 3pri:Y 0.0 UniRef90_Q2R4A0 Cluster: Protein transport protein Sec24-like CEF, putative, expressed; n=2; Oryza sativa (japonica cultivar-group)|Rep: Protein transport protein	AT3G44340.1 | Symbols: CEF | clone eighty-four | chr3:16011923-16019873 REVERSE LENGTH=1096	sp|Q9M081|SC24B_ARATH	LOC_Os11g29200.1	IPR006895 (Zinc finger, Sec23/Sec24-type), IPR006896 (Sec23/Sec24, trunk domain), IPR006900 (Sec23/Sec24, helical domain), IPR007123 (Gelsolin domain), IPR012990 (Sec23/Sec24 beta-sandwich)	***-[2.743]	MLOC_14105.3	4H	50.9915
CUST_5125_PI427708080	0.971147	1.13679	1.10382	1.28299	0.877996	0.999911	2.25122	1.53013	1	1.17057	1.13662	1.32111	1	1.13886	2.56404	1.74275	0	0.227211	0.184745	0.401753	0	0.187584	1.35842	0.801363		Membrane protein insertase YidC 1	LOC_Os10g37690.1|13110.m03424|protein inner membrane protein, putative, expressed	U35_31795	U35_31795 Members:1 3pri:N 2e-27 UniRef90_Q9FWB8 Cluster: Putative Oxa1 protein; n=2; Oryza sativa (japonica cultivar-group)|Rep: Putative Oxa1 protein - Oryza sativa (japonica cultivar-group)	AT2G46470.1 | Symbols: OXA1L | inner membrane protein OXA1-like | chr2:19072659-19074948 FORWARD LENGTH=431	tr|B5V5Q7|B5V5Q7_BACCE	LOC_Os10g37690.1	IPR001708 (Membrane insertion protein, OxaA/YidC)	*-*-[3.272]	MLOC_65189.3	1H	48.0878
CUST_480_PI415269222	1.10907	0.973331	1.34916	1.37796	0.738001	0.880911	1.89116	1.18567	1	0.877612	1.21648	1.24245	1	1.19365	2.56254	1.6066	0	-0.188345	0.282712	0.313186	0	0.255374	1.35758	0.684011
CUST_18063_PI427708080	1.20473	1.40224	1.02497	1.1198	0.682585	1.06006	1.74328	1.06887	1	1.16394	0.850785	0.929501	1	1.553	2.55393	1.56591	0	0.219016	-0.233134	-0.105472	0	0.635059	1.35272	0.646999		Phosphoenolpyruvate carboxykinase [ATP], putative	LOC_Os03g15050.2|13103.m01761|protein phosphoenolpyruvate carboxykinase, putative, expressed	U35_17068	U35_17068 Members:27 3pri:Y 0.0 UniRef90_Q10NX2 Cluster: Phosphoenolpyruvate carboxykinase, putative, expressed; n=4; Poaceae|Rep: Phosphoenolpyruvate carboxykinase, putative, expressed - Oryza sativa (japoni	AT4G37870.1 | Symbols: PCK1, PEPCK | phosphoenolpyruvate carboxykinase 1 | chr4:17802974-17806332 REVERSE LENGTH=671	tr|B9R6Q4|B9R6Q4_RICCO	LOC_Os03g15050.2	IPR001272 (Phosphoenolpyruvate carboxykinase, ATP-utilising)	***-[3.624]		4H	57.2946
CUST_8536_PI427708083	1.08231	1.28193	1.24069	1.57009	0.821864	1.22215	2.09597	1.47646	1	1.18443	1.14633	1.45068	1	1.48704	2.55027	1.79647	0	0.244196	0.197028	0.536733	0	0.572448	1.35065	0.845166			LOC_Os05g44420.1|13105.m04698|protein expressed protein	U35_4945	U35_4945 Members:11 3pri:Y 2e-81 UniRef90_Q5Z9B9 Cluster: Hypothetical protein P0427B07.49; n=1; Oryza sativa (japonica cultivar-group)|Rep: Hypothetical protein P0427B07.49 - Oryza sativa (japonica cultivar-g	AT3G16330.1 | Symbols: | unknown protein; BEST Arabidopsis thaliana protein match is: unknown protein (TAIR:AT1G52140.1); Has 109 Blast hits to 109 proteins in 16 species: Archae - 0; Bacteria - 0; Metazoa - 0; Fungi - 0; Plants - 109; Viruses - 0; Other Eukaryotes - 0 (source: NCBI BLink). | chr3:5535263-5535880 FORWARD LENGTH=205		LOC_Os05g44420.1
CUST_16757_PI427708080	1.10067	1.00936	0.96071	1.06867	0.805821	1.17662	2.05417	1.23511	1	0.917047	0.872843	0.970926	1	1.46015	2.54917	1.53274	0	-0.124932	-0.196206	-0.0425669	0	0.546112	1.35003	0.616112		Ribonuclease	LOC_Os11g05570.1|13111.m00543|protein RNASEH2A - Putative ribonuclease H2 large subunit, expressed	U35_4770	U35_4770 Members:12 3pri:Y 1e-153 UniRef90_Q53QG3 Cluster: Ribonuclease HII, putative; n=1; Oryza sativa (japonica cultivar-group)|Rep: Ribonuclease HII, putative - Oryza sativa (japonica cultivar-group)	AT2G25100.1 | Symbols: | Polynucleotidyl transferase, ribonuclease H-like superfamily protein | chr2:10679767-10681654 REVERSE LENGTH=296	tr|Q53QG3|Q53QG3_ORYSJ	LOC_Os11g05570.1	IPR001352 (Ribonuclease HII/HIII), IPR012337 (Ribonuclease H-like domain), IPR023160 (Ribonuclease HII, helix-loop-helix cap domain)	***-[2]
CUST_23572_PI427708080	1.11566	1.18196	1.16551	1.27134	0.757817	0.93655	1.93168	1.26356	1	1.05943	1.04468	1.13954	1	1.23585	2.54901	1.66736	0	0.0832868	0.0630619	0.188454	0	0.305508	1.34994	0.737568		40S ribosomal protein SA	LOC_Os03g08440.1|13103.m00970|protein ribosomal protein S2, putative, expressed	U35_437	U35_437 Members:131 3pri:Y 1e-131 UniRef90_Q8H3I3 Cluster: Putative 40S ribosomal protein; n=1; Oryza sativa (japonica cultivar-group)|Rep: Putative 40S ribosomal protein - Oryza sativa (japonica	AT1G72370.2 | Symbols: P40, AP40, RP40, RPSAA | 40s ribosomal protein SA | chr1:27243148-27244842 REVERSE LENGTH=294	tr|B6T6X2|B6T6X2_MAIZE	LOC_Os03g08440.1	IPR001865 (Ribosomal protein S2), IPR023591 (Ribosomal protein S2, flavodoxin-like domain)	***-[2.803]	AK252834.1
CUST_2921_PI427708080	1.26464	1.05308	1.0156	1.33084	0.721546	0.751617	1.83653	0.976398	1	0.832718	0.803074	1.05235	1	1.04167	2.54527	1.3532	0	-0.264101	-0.316395	0.0736162	0	0.0589051	1.34782	0.436377		Coatomer subunit epsilon	LOC_Os04g52270.1|13104.m05353|protein coatomer subunit epsilon, putative, expressed	U35_1444	U35_1444 Members:70 3pri:Y 1e-151 UniRef90_Q9M639 Rep: Epsilon-COP - Zea mays (Maize)	AT1G30630.1 | Symbols: | Coatomer epsilon subunit | chr1:10858546-10860173 REVERSE LENGTH=292	tr|B6SZK9|B6SZK9_MAIZE	LOC_Os04g52270.1	IPR006822 (Coatomer, epsilon subunit)	***-[3.763]
CUST_24715_PI427708080	0.930902	1.47845	1.92575	2.02891	0.899123	1.08483	2.28695	0.870605	1	1.58819	2.06869	2.17951	1	1.20654	2.54353	0.968283	0	0.667383	1.04872	1.12401	0	0.270874	1.34683	-0.0464998		IQ domain-containing protein	LOC_Os01g67090.1|13101.m07274|protein IQ calmodulin-binding motif domain containing protein, expressed	U35_22332	U35_22332 Members:4 3pri:N 8e-37 UniRef90_Q8L4H1 Cluster: P0696G06.23 protein; n=3; Oryza sativa (japonica cultivar-group)|Rep: P0696G06.23 protein - Oryza sativa (japonica cultivar-group)	AT3G59690.1 | Symbols: IQD13 | IQ-domain 13 | chr3:22049572-22051479 FORWARD LENGTH=517	tr|G7JNM9|G7JNM9_MEDTR	LOC_Os01g67090.1	IPR000048 (IQ motif, EF-hand binding site)	*-*-[1.818]
CUST_2336_PI427708086	1.46135	0.633007	0.919008	0.941069	0.486916	0.520152	1.23762	0.395016	1	0.433166	0.628876	0.643972	1	1.06826	2.54175	0.811261	0	-1.20701	-0.669153	-0.63493	0	0.0952612	1.34582	-0.301761			LOC_Os06g44210.2|13106.m04646|protein protein phosphatase 2C, putative, expressed	U35_5513	U35_5513 Members:9 3pri:Y 1e-158 UniRef90_Q653S4 Cluster: Hypothetical protein OJ1065_E04.2-2; n=2; Oryza sativa (japonica cultivar-group)|Rep: Hypothetical protein OJ1065_E04.2-2 - Oryza sativa (japonica cult	AT2G25070.1 | Symbols: | Protein phosphatase 2C family protein | chr2:10663517-10665366 REVERSE LENGTH=355		LOC_Os06g44210.2
CUST_21061_PI427708080	1.2565	1.43942	1.35219	1.92903	0.575453	0.564609	1.46221	0.602353	1	1.14558	1.07615	1.53523	1	0.981156	2.54098	1.04675	0	0.196073	0.105877	0.618459	0	-0.0274451	1.34539	0.0659119		Galactosyl transferase GMA12/MNN10 family protein LENGTH=449	LOC_Os11g34390.1|13111.m03339|protein glycosyltransferase, putative, expressed	U35_22460	U35_22460 Members:4 3pri:Y 9e-70 UniRef90_Q2R2W8 Cluster: Glycosyltransferase 6, putative, expressed; n=1; Oryza sativa (japonica cultivar-group)|Rep: Glycosyltransferase 6, putative, expressed - Oryza	AT2G22900.1 | Symbols: | Galactosyl transferase GMA12/MNN10 family protein | chr2:9744359-9746193 REVERSE LENGTH=449	AT2G22900.1	LOC_Os11g34390.1	IPR008630 (Galactosyl transferase)	***-[2.771]	AK365256
CUST_24134_PI427708080	1.14626	1.11427	1.52957	1.5551	0.752572	0.697967	1.90817	0.957896	1	0.972088	1.3344	1.35667	1	0.927442	2.53553	1.27283	0	-0.0408407	0.416191	0.440067	0	-0.108671	1.34229	0.348038		Respiratory burst oxidase-like protein E	LOC_Os09g26660.1|13109.m02574|protein ferric reductase, putative, expressed	U35_18012	U35_18012 Members:19 3pri:Y 0.0 UniRef90_Q69LJ7 Cluster: Putative respiratory burst oxidase protein E; n=2; Oryza sativa (japonica cultivar-group)|Rep: Putative respiratory burst oxidase protein E - Oryza sat	AT1G19230.2 | Symbols: | Riboflavin synthase-like superfamily protein | chr1:6644189-6649149 FORWARD LENGTH=934	tr|B2D0N7|B2D0N7_HORVD	LOC_Os09g26660.1	IPR000778 (Cytochrome b245, heavy chain), IPR011992 (EF-hand-like domain), IPR017938 (Riboflavin synthase-like beta-barrel)	***-[3.227]	AK358503
CUST_9778_PI427708080	1.06056	0.919991	1.1009	1.15717	0.915666	1.1053	2.31995	1.19937	1	0.867457	1.03804	1.09109	1	1.2071	2.53362	1.30983	0	-0.205136	0.0538559	0.125774	0	0.271539	1.3412	0.38938		Biotin synthase	LOC_Os08g42730.1|13108.m04617|protein radical SAM enzyme, putative, expressed	U35_6959	U35_6959 Members:6 3pri:N 1e-165 UniRef90_Q69U93 Cluster: Putative biotin synthase; n=1; Oryza sativa (japonica cultivar-group)|Rep: Putative biotin synthase - Oryza sativa (japonica cultivar-group)	AT2G43360.1 | Symbols: BIO2, BIOB | Radical SAM superfamily protein | chr2:18010918-18013129 REVERSE LENGTH=378	tr|B6TM42|B6TM42_MAIZE	LOC_Os08g42730.1	IPR007197 (Radical SAM), IPR010722 (Biotin/thiamin synthesis-associated protein), IPR013785 (Aldolase-type TIM barrel)	***-[2.995]		7H	70.6799
CUST_3386_PI427708080	1.18005	1.01592	1.14527	1.25163	0.769556	0.785712	1.94484	1.04252	1	0.860908	0.970524	1.06066	1	1.02099	2.52723	1.3547	0	-0.216069	-0.0431639	0.0849588	0	0.0299747	1.33756	0.437978		Glutamyl-tRNA(Gln) amidotransferase subunit A	LOC_Os04g10460.1|13104.m00941|protein amidase, putative, expressed	U35_20890	U35_20890 Members:7 3pri:N 3e-78 UniRef90_Q01MY1 Cluster: OSIGBa0148J22.1 protein; n=3; Oryza sativa|Rep: OSIGBa0148J22.1 protein - Oryza sativa (Rice)	AT4G34880.1 | Symbols: | Amidase family protein | chr4:16615549-16617424 FORWARD LENGTH=466	tr|G7LHB5|G7LHB5_MEDTR	LOC_Os04g10460.1	IPR000120 (Amidase), IPR023631 (Amidase signature domain)	***-[5.874]	MLOC_55294.2	2H	6.44476
CUST_22971_PI427708080	1.04179	0.800897	1.46007	1.87654	0.720526	0.78637	1.82002	0.682907	1	0.768769	1.4015	1.80126	1	1.09138	2.52596	0.94779	0	-0.379378	0.486972	0.849008	0	0.126157	1.33683	-0.0773612		PLANT CADMIUM RESISTANCE 2 LENGTH=152	LOC_Os02g52550.1|13102.m05992|protein uncharacterized Cys-rich domain containing protein, putative, expressed	U35_10444	U35_10444 Members:3 3pri:Y 2e-79 UniRef90_Q6Z6F9 Cluster: Putative PGPS/D12; n=1; Oryza sativa (japonica cultivar-group)|Rep: Putative PGPS/D12 - Oryza sativa (japonica cultivar-group)	AT5G35525.1 | Symbols: | PLAC8 family protein | chr5:13707084-13707818 FORWARD LENGTH=152	AT1G14870.1	LOC_Os02g52550.1	IPR006461 (Uncharacterised protein family Cys-rich)	***-[3.284]
CUST_19619_PI427708080	1.15183	1.11366	1.11684	1.20832	0.718625	0.892442	1.8138	1.20595	1	0.96686	0.969619	1.04904	1	1.24187	2.52398	1.67813	0	-0.0486214	-0.0445102	0.0690717	0	0.312519	1.3357	0.746858		Elongation factor 2	LOC_Os02g32030.1|13102.m03460|protein elongation factor, putative, expressed	U35_393	U35_393 Members:230 3pri:Y 0.0 UniRef90_O23755 Cluster: Elongation factor 2; n=17; Magnoliophyta|Rep: Elongation factor 2 - Beta vulgaris (Sugar beet)	AT1G56070.1 | Symbols: LOS1 | Ribosomal protein S5/Elongation factor G/III/V family protein | chr1:20968245-20971077 REVERSE LENGTH=843	tr|Q6H4L2|Q6H4L2_ORYSJ	LOC_Os02g32030.1	IPR000795 (Protein synthesis factor, GTP-binding), IPR009000 (Translation elongation/initiation factor/Ribosomal, beta-barrel), IPR009022 (Elongation factor G/III/V), IPR020568 (Ribosomal protein S5 domain 2-type fold)	***-[3]	AK356124
CUST_18943_PI427708080	1.21488	1.40418	1.5598	1.55624	0.67414	0.814409	1.69965	0.958117	1	1.15582	1.28391	1.28098	1	1.20807	2.52121	1.42124	0	0.208914	0.360544	0.357249	0	0.272705	1.33412	0.507155		Tubulin beta chain	LOC_Os01g18050.1|13101.m01962|protein tubulin/FtsZ domain containing protein, putative, expressed	U35_14336	U35_14336 Members:70 3pri:Y 0.0 UniRef90_Q9ZRB2 Cluster: Tubulin beta-1 chain; n=11; Magnoliophyta|Rep: Tubulin beta-1 chain - Triticum aestivum (Wheat)	AT5G12250.1 | Symbols: TUB6 | beta-6 tubulin | chr5:3961317-3962971 REVERSE LENGTH=449	tr|G7L5U9|G7L5U9_MEDTR	LOC_Os01g18050.1	IPR000217 (Tubulin), IPR023123 (Tubulin, C-terminal)	***-[3.802]	AK251033.1
CUST_25976_PI427708080	1.36954	1.84981	2.00336	2.43735	0.50079	0.542953	1.25893	0.63884	1	1.35068	1.46279	1.77969	1	1.08419	2.51389	1.27566	0	0.433686	0.548726	0.831623	0	0.116621	1.32992	0.351249		Fasciclin-like arabinogalactan protein 7	LOC_Os05g48900.1|13105.m05223|protein fasciclin domain containing protein, expressed	U35_2770	U35_2770 Members:28 3pri:Y 1e-150 UniRef90_Q06I91 Rep: Fasciclin-like protein FLA15 - Triticum aestivum (Wheat)	AT5G60490.1 | Symbols: FLA12 | FASCICLIN-like arabinogalactan-protein 12 | chr5:24325916-24326665 REVERSE LENGTH=249	tr|B6SSV3|B6SSV3_MAIZE	LOC_Os05g48900.1	IPR000782 (FAS1 domain)	*-*-[2.639]	AK375449
CUST_22510_PI427708080	0.953916	1.51068	1.60825	1.89212	0.903449	0.897428	2.26464	1.30414	1	1.58366	1.68595	1.98352	1	0.993335	2.50666	1.44351	0	0.663259	0.753561	0.988067	0	-0.00964711	1.32577	0.529582		Histone H2A	LOC_Os05g02300.1|13105.m00194|protein Core histone H2A/H2B/H3/H4 domain containing protein, putative, expressed	U35_13907	U35_13907 Members:22 3pri:Y 6e-67 UniRef90_P40280 Rep: Histone H2A - Zea mays (Maize)	AT5G02560.1 | Symbols: HTA12 | histone H2A 12 | chr5:575437-576456 FORWARD LENGTH=153	tr|F2EBJ8|F2EBJ8_HORVD	LOC_Os05g02300.1	IPR009072 (Histone-fold)	***-[2.996]
CUST_6043_PI427708080	1.07739	1.00575	1.21635	1.38388	0.837936	1.15705	2.09869	1.01034	1	0.933504	1.12898	1.28448	1	1.38083	2.50459	1.20575	0	-0.0992714	0.175026	0.361181	0	0.46554	1.32458	0.269932		Non-specific lipid-transfer protein	LOC_Os11g24070.1|13111.m02293|protein LTPL10 - Protease inhibitor/seed storage/LTP family protein precursor, expressed	U35_91	U35_91 Members:213 3pri:Y 3e-57 UniRef90_Q43767 Cluster: Nonspecific lipid-transfer protein 4.1 precursor; n=4; Hordeum vulgare|Rep: Nonspecific lipid-transfer protein 4.1 precursor - Hordeum vulgare (Barley)	AT5G59310.1 | Symbols: LTP4 | lipid transfer protein 4 | chr5:23925296-23925772 REVERSE LENGTH=112	tr|F2DCX3|F2DCX3_HORVD	LOC_Os11g24070.1	IPR000528 (Plant lipid transfer protein/Par allergen), IPR016140 (Bifunctional inhibitor/plant lipid transfer protein/seed storage helical domain)	***-[4.905]	MLOC_71436.1	3H	20.5737
CUST_389_PI415269222	1.086	1.01149	0.965036	0.956675	0.756142	0.969488	1.88945	1.54107	1	0.931394	0.888619	0.88092	1	1.28215	2.4988	2.03808	0	-0.102537	-0.170363	-0.182917	0	0.358566	1.32124	1.02721
CUST_14000_PI427708080	1.09104	1.29015	1.32526	1.37952	0.786362	1.02915	1.96444	1.27087	1	1.1825	1.21468	1.26441	1	1.30874	2.49814	1.61614	0	0.24184	0.280574	0.338466	0	0.388183	1.32085	0.69255		Multidrug resistance protein ABC transporter family	LOC_Os04g13210.1|13104.m01212|protein multidrug resistance-associated protein, putative, expressed	U35_3019	U35_3019 Members:3 3pri:N 1e-175 UniRef90_Q8GU65 Cluster: MRP-like ABC transporter; n=2; Oryza sativa (japonica cultivar-group)|Rep: MRP-like ABC transporter - Oryza sativa (japonica cultivar-group)	AT3G62700.1 | Symbols: ATMRP10, MRP10, ABCC14 | multidrug resistance-associated protein 10 | chr3:23190428-23195727 REVERSE LENGTH=1539	tr|B9I9S5|B9I9S5_POPTR	LOC_Os04g13210.1	IPR003439 (ABC transporter-like), IPR011527 (ABC transporter, transmembrane domain, type 1)	***-[3.328]	MLOC_5957.1	2H	12.1105
CUST_5898_PI427708083	1.10735	1.00467	1.21625	1.15396	0.758181	0.845962	1.89193	1.05008	1	0.907276	1.09835	1.0421	1	1.11578	2.49535	1.38499	0	-0.140386	0.135333	0.0594907	0	0.15805	1.31924	0.469879			LOC_Os03g08440.2|13103.m00971|protein ribosomal protein S2, putative, expressed	U35_437	U35_437 Members:131 3pri:Y 1e-131 UniRef90_Q8H3I3 Cluster: Putative 40S ribosomal protein; n=1; Oryza sativa (japonica cultivar-group)|Rep: Putative 40S ribosomal protein - Oryza sativa (japonica	AT3G04770.2 | Symbols: RPSAb | 40s ribosomal protein SA B | chr3:1309544-1310846 REVERSE LENGTH=280		LOC_Os03g08440.2
CUST_14101_PI427708083	0.927589	0.954056	0.751745	0.834501	0.994408	1.12289	2.48064	1.61429	1	1.02853	0.81043	0.899646	1	1.1292	2.49459	1.62337	0	0.0405885	-0.303241	-0.152571	0	0.175302	1.3188	0.698988			LOC_Os06g40440.1|13106.m04204|protein expressed protein	U35_7585	U35_7585 Members:5 3pri:Y 8e-55 UniRef90_Q69Q43 Cluster: Hypothetical protein P0029C06.12; n=1; Oryza sativa (japonica cultivar-group)|Rep: Hypothetical protein P0029C06.12 - Oryza sativa (japonica cultivar-g	AT5G20190.1 | Symbols: | Tetratricopeptide repeat (TPR)-like superfamily protein | chr5:6814093-6815171 FORWARD LENGTH=290		LOC_Os06g40440.1
CUST_5982_PI427708080	0.880802	1.02682	0.870921	0.636351	1.02985	1.17014	2.56292	1.65363	1	1.16577	0.988781	0.722468	1	1.13622	2.48863	1.6057	0	0.221287	-0.0162769	-0.468995	0	0.184242	1.31535	0.683206		Mannose-binding lectin-like protein	LOC_Os05g43240.3|13105.m04549|protein jacalin-like lectin domain containing protein, expressed	U35_11351	U35_11351 Members:2 3pri:Y 5e-06 UniRef90_Q6L4X6 Cluster: Hypothetical protein OSJNBb0108E17.3; n=1; Oryza sativa (japonica cultivar-group)|Rep: Hypothetical protein OSJNBb0108E17.3 - Oryza sativa (japonica cu	AT1G19715.3 | Symbols: | Mannose-binding lectin superfamily protein | chr1:6816934-6819432 REVERSE LENGTH=601	tr|F4HQX1|F4HQX1_ARATH	LOC_Os05g43240.3	IPR001229 (Mannose-binding lectin)	***-[3.293]	MLOC_71020.1	3H	68.2011
CUST_22193_PI427708080	1.05697	1.25149	1.20918	1.37348	0.86434	0.998159	2.15049	1.62906	1	1.18403	1.14401	1.29945	1	1.15482	2.48802	1.88475	0	0.243708	0.194094	0.377899	0	0.20767	1.315	0.91437		Chorismate synthase	LOC_Os03g14990.1|13103.m01751|protein chorismate synthase 2, chloroplast precursor, putative, expressed	U35_2091	U35_2091 Members:40 3pri:Y 0.0 UniRef90_Q10NY1 Cluster: Chorismate synthase 2, chloroplast, putative, expressed; n=1; Oryza sativa (japonica cultivar-group)|Rep: Chorismate synthase 2, chloroplast, putative,	AT1G48850.1 | Symbols: EMB1144 | chorismate synthase, putative / 5-enolpyruvylshikimate-3-phosphate phospholyase, putative | chr1:18065154-18067956 REVERSE LENGTH=436	tr|B5AAU3|B5AAU3_HORVD	LOC_Os03g14990.1	IPR000453 (Chorismate synthase)	***-[3]	AK371742	4H	55.2762
CUST_19142_PI427708080	1.09487	1.06225	1.22168	1.34106	0.834389	0.949896	2.07585	1.35746	1	0.970209	1.11582	1.22486	1	1.13843	2.48787	1.62689	0	-0.0436328	0.158102	0.292611	0	0.187049	1.31491	0.702118		Magnesium transporter protein 1	LOC_Os03g36730.1|13103.m04009|protein OST3/OST6 family protein, putative, expressed	U35_2812	U35_2812 Members:27 3pri:Y 1e-162 UniRef90_Q94I55 Cluster: Hypothetical protein OSJNBa0084C09.17; n=1; Oryza sativa (japonica cultivar-group)|Rep: Hypothetical protein OSJNBa0084C09.17 - Oryza sativa (japonica	AT1G61790.1 | Symbols: | Oligosaccharyltransferase complex/magnesium transporter family protein | chr1:22814390-22815430 FORWARD LENGTH=346	tr|F4WUP4|F4WUP4_ACREC	LOC_Os03g36730.1	IPR021149 (Oligosaccharyl transferase complex, subunit OST3/OST6)	***-[2.53]	AK252330.1
CUST_13292_PI427708080	0.799368	0.945467	0.626777	0.864331	0.71374	1.03388	1.77493	1.50485	1	1.18277	0.784091	1.08127	1	1.44854	2.4868	2.10839	0	0.242166	-0.350908	0.112723	0	0.534599	1.31429	1.07614		Zinc finger (Ran-binding) family protein	LOC_Os03g50120.1|13103.m05451|protein zinc finger family protein, putative, expressed	U35_39435	U35_39435 Members:1 3pri:N 1e-25 UniRef90_Q3HTK6 Cluster: Pherophorin-C1 protein precursor; n=1; Chlamydomonas reinhardtii|Rep: Pherophorin-C1 protein precursor - Chlamydomonas reinhardtii	AT1G48570.1 | Symbols: | zinc finger (Ran-binding) family protein | chr1:17955455-17957661 REVERSE LENGTH=455	tr|D7KD29|D7KD29_ARALL	LOC_Os03g50120.1	IPR001876 (Zinc finger, RanBP2-type)	***-[4.138]		4H	25.9207
CUST_11300_PI427708083	0.928673	0.948244	0.910035	0.968612	0.973903	1.1919	2.42116	1.72169	1	1.02107	0.97993	1.04301	1	1.22384	2.48603	1.76783	0	0.0300875	-0.029249	0.0607476	0	0.291417	1.31385	0.821979			LOC_Os03g11550.1|13103.m01303|protein protein of unknown function DUF1675 domain containing protein, expressed	U35_16465	U35_16465 Members:38 3pri:Y 4e-90 UniRef90_Q8LQ41 Cluster: SOUL heme-binding protein-like; n=1; Oryza sativa (japonica cultivar-group)|Rep: SOUL heme-binding protein-like - Oryza sativa (japonica cultivar-group	AT3G29575.4 | Symbols: AFP3 | ABI five binding protein 3 | chr3:11382416-11383657 REVERSE LENGTH=231		LOC_Os03g11550.1
CUST_6820_PI427708080	1.0141	0.958573	1.24776	1.39938	0.772263	0.8951	1.9196	1.17186	1	0.945246	1.23042	1.37992	1	1.15906	2.48568	1.51744	0	-0.0812389	0.299147	0.464588	0	0.212957	1.31364	0.601638		Cyclin D2	LOC_Os07g42860.1|13107.m04491|protein cyclin, putative, expressed	U35_5503	U35_5503 Members:9 3pri:Y 1e-110 UniRef90_Q8LHA8 Cluster: Putative D-type cyclin; n=1; Oryza sativa (japonica cultivar-group)|Rep: Putative D-type cyclin - Oryza sativa (japonica cultivar-group)	AT2G22490.1 | Symbols: CYCD2;1, ATCYCD2;1 | Cyclin D2;1 | chr2:9554157-9555873 REVERSE LENGTH=361	tr|Q71FH0|Q71FH0_WHEAT	LOC_Os07g42860.1	IPR014400 (Cyclin A/B/D/E)	***-[1.832]	MLOC_81160.1
CUST_16458_PI427708080	1.15718	0.97421	1.20947	1.14014	0.809723	0.922351	2.00957	0.809764	1	0.841882	1.04518	0.985275	1	1.13909	2.4818	1.00005	0	-0.248309	0.0637562	-0.0214013	0	0.187887	1.31139	7.24249e-05		BON association protein 2 LENGTH=207	LOC_Os09g35780.1|13109.m03507|protein BAP2, putative, expressed	U35_8343	U35_8343 Members:4 3pri:Y 4e-40 UniRef90_Q652B1 Cluster: Hypothetical protein OJ1439_F07.15; n=1; Oryza sativa (japonica cultivar-group)|Rep: Hypothetical protein OJ1439_F07.15 - Oryza sativa (japonica cultiv	AT2G45760.1 | Symbols: BAP2, BAL | BON association protein 2 | chr2:18847125-18847748 REVERSE LENGTH=207	AT2G45760.1	LOC_Os09g35780.1		***-[2.898]		5H	95.4861
CUST_21305_PI427708080	1.30304	1.43095	1.36459	1.7372	0.636454	0.834008	1.57887	1.10456	1	1.09816	1.04724	1.33319	1	1.3104	2.48073	1.73549	0	0.135093	0.066588	0.414878	0	0.390004	1.31077	0.795346		Dtdp-glucose 4,6-dehydratase, putative	LOC_Os03g17000.1|13103.m02029|protein NAD dependent epimerase/dehydratase family domain containing protein, expressed	U35_3253	U35_3253 Members:22 3pri:Y 0.0 UniRef90_Q10N92 Cluster: Rhamnose biosynthetic enzyme 1, putative, expressed; n=2; Oryza sativa (japonica cultivar-group)|Rep: Rhamnose biosynthetic enzyme 1,	AT1G78570.1 | Symbols: RHM1, ROL1, ATRHM1 | rhamnose biosynthesis 1 | chr1:29550110-29552207 FORWARD LENGTH=669	tr|B9RNP1|B9RNP1_RICCO	LOC_Os03g17000.1	IPR001509 (NAD-dependent epimerase/dehydratase), IPR005888 (dTDP-glucose 4,6-dehydratase), IPR005913 (dTDP-4-dehydrorhamnose reductase)	*-*-[2.6]	AK366489
CUST_6964_PI427708083	1.34386	1.05501	1.29775	1.37583	0.46083	0.550429	1.13989	0.695832	1	0.785055	0.965683	1.02379	1	1.19443	2.47356	1.50996	0	-0.349135	-0.0503789	0.0339137	0	0.256324	1.30659	0.594506			LOC_Os12g43880.1|13112.m04628|protein DNA binding protein, putative, expressed	U35_11356	U35_11356 Members:2 3pri:Y 3e-25 UniRef90_Q2QLN3 Cluster: Expressed protein; n=2; Oryza sativa (japonica cultivar-group)|Rep: Expressed protein - Oryza sativa (japonica cultivar-group)	AT1G51770.2 | Symbols: | Core-2/I-branching beta-1,6-N-acetylglucosaminyltransferase family protein | chr1:19201919-19203224 FORWARD LENGTH=379		LOC_Os12g43880.1
CUST_868_PI427708080	1.04029	1.05361	1.17764	1.36763	0.898306	1.08391	2.22014	1.45793	1	1.0128	1.13203	1.31467	1	1.20662	2.47148	1.62298	0	0.0183551	0.178917	0.394696	0	0.270973	1.30537	0.698648		Dolichyl-diphosphooligosaccharide-protein glycosyltransferase subunit STT3A	LOC_Os05g44360.1|13105.m04691|protein oligosaccharyl transferase, putative, expressed	U35_3293	U35_3293 Members:22 3pri:Y 0.0 UniRef90_Q6F2Z1 Cluster: Putative oligosaccharyl transferase STT3 subunit; n=1; Oryza sativa (japonica cultivar-group)|Rep: Putative oligosaccharyl transferase STT3 subunit - O	AT5G19690.1 | Symbols: STT3A | staurosporin and temperature sensitive 3-like A | chr5:6652649-6658214 FORWARD LENGTH=779	tr|G7IE81|G7IE81_MEDTR	LOC_Os05g44360.1	IPR003674 (Oligosaccharyl transferase, STT3 subunit)	***-[3.526]		1H	92.3513
CUST_24799_PI427708080	1.33645	1.38531	1.58382	1.83032	0.414164	0.455478	1.0201	0.522348	1	1.03656	1.1851	1.36953	1	1.09975	2.46304	1.26121	0	0.0518005	0.245004	0.453685	0	0.13718	1.30044	0.334811		Nuclease	LOC_Os01g07200.1|13101.m00721|protein staphylococcal nuclease homologue, putative, expressed	U35_19101	U35_19101 Members:13 3pri:Y 5e-79 UniRef90_Q942N7 Cluster: Putative Ca(2+)-dependent nuclease; n=1; Oryza sativa (japonica cultivar-group)|Rep: Putative Ca(2+)-dependent nuclease - Oryza sativa (japonica cultiv	AT3G56170.1 | Symbols: CAN | Ca-2+ dependent nuclease | chr3:20842614-20844319 FORWARD LENGTH=323	tr|B6STR9|B6STR9_MAIZE	LOC_Os01g07200.1	IPR016071 (Staphylococcal nuclease (SNase-like), OB-fold)	***-[2]		3H	40.085
CUST_11203_PI427708083	0.997581	0.78799	1.37489	1.27861	0.957047	1.42847	2.3468	1.19345	1	0.789901	1.37823	1.28171	1	1.49258	2.45213	1.24701	0	-0.340256	0.462815	0.358068	0	0.577812	1.29404	0.318473			LOC_Os06g30130.2|13106.m10482|protein cysteine-rich receptor-like protein kinase 10 precursor, putative, expressed	U35_10322	U35_10322 Members:3 3pri:N 1e-108 UniRef90_Q6ZFY2 Cluster: Receptor protein kinase-like; n=1; Oryza sativa (japonica cultivar-group)|Rep: Receptor protein kinase-like - Oryza sativa (japonica cultivar-group)	AT4G03230.1 | Symbols: | S-locus lectin protein kinase family protein | chr4:1419278-1422828 REVERSE LENGTH=1010		LOC_Os06g30130.2
CUST_19547_PI427708080	1.15702	1.09205	1.80946	1.94838	0.760737	0.804143	1.86185	1.27957	1	0.943842	1.56389	1.68396	1	1.05706	2.44743	1.68202	0	-0.0833828	0.645137	0.751857	0	0.080054	1.29127	0.750193		Equilibrative nucleoside transporter 3	LOC_Os07g37100.2|13107.m10023|protein nucleoside transporter, putative, expressed	U35_20024	U35_20024 Members:8 3pri:Y 0.0 UniRef90_Q69S29 Cluster: Putative equilibrative nucleoside transporter ENT8 splice variant; n=1; Oryza sativa (japonica cultivar-group)|Rep: Putative equilibrative nucleoside	AT4G05120.1 | Symbols: ENT3, FUR1, ATENT3 | Major facilitator superfamily protein | chr4:2632886-2634824 REVERSE LENGTH=418	tr|F6IA08|F6IA08_SOLTU	LOC_Os07g37100.2	IPR002259 (Equilibrative nucleoside transporter), IPR016196 (Major facilitator superfamily domain, general substrate transporter)	***-[3.635]	AK355676
CUST_6858_PI427708083	1.05735	0.938796	1.13898	1.12706	0.904595	0.915131	2.20806	1.13422	1	0.887872	1.07719	1.06593	1	1.01165	2.44094	1.25384	0	-0.171576	0.107279	0.0921061	0	0.0167066	1.28744	0.326358			LOC_Os07g29620.1|13107.m02977|protein OsSCP39 - Putative Serine Carboxypeptidase homologue, expressed	U35_16057	U35_16057 Members:32 3pri:Y 0.0 UniRef90_P52712 Cluster: Serine carboxypeptidase-like precursor; n=2; Oryza sativa|Rep: Serine carboxypeptidase-like precursor - Oryza sativa (Rice)	AT3G10410.1 | Symbols: SCPL49, CPY | SERINE CARBOXYPEPTIDASE-LIKE 49 | chr3:3235518-3238063 REVERSE LENGTH=516		LOC_Os07g29620.1
CUST_15361_PI427708080	0.76964	0.963455	1.30624	1.20073	1.13331	1.2346	2.76544	1.49603	1	1.25182	1.69721	1.56011	1	1.08937	2.44014	1.32005	0	0.324032	0.763167	0.641651	0	0.123496	1.28696	0.400595		Chitinase	LOC_Os01g18400.1|13101.m01998|protein CHIT10 - Chitinase family protein precursor, expressed	U35_710	U35_710 Members:19 3pri:Y 1e-158 UniRef90_Q43294 Rep: Chitinase precursor - Oryza sativa (Rice)	AT1G02360.1 | Symbols: | Chitinase family protein | chr1:472138-473116 REVERSE LENGTH=272	tr|Q9ZSE7|Q9ZSE7_CYNDA	LOC_Os01g18400.1	IPR016283 (Glycoside hydrolase, family 19), IPR023346 (Lysozyme-like domain)	***-[1.981]	MLOC_69218.1
CUST_12491_PI427708080	1.198	1.18204	1.26063	1.40024	0.750674	1.05961	1.82964	1.25282	1	0.986676	1.05227	1.16881	1	1.41154	2.43733	1.66892	0	-0.0193512	0.073508	0.22504	0	0.49727	1.2853	0.738919		Lipase	LOC_Os05g32380.1|13105.m03333|protein phospholipase, putative, expressed	U35_17175	U35_17175 Members:27 3pri:Y 1e-134 UniRef90_Q9M9Y7 Rep: F4H5.11 protein - Arabidopsis thaliana (Mouse-ear cress)	AT2G30550.2 | Symbols: | alpha/beta-Hydrolases superfamily protein | chr2:13014884-13017005 FORWARD LENGTH=529	tr|G7JRN3|G7JRN3_MEDTR	LOC_Os05g32380.1	IPR002921 (Lipase, class 3)	***-[1.228]
CUST_5138_PI427708080	1.05397	0.862097	1.11404	1.14742	0.883878	1.11131	2.15296	1.30185	1	0.81795	1.05699	1.08866	1	1.25731	2.43581	1.47288	0	-0.289915	0.079958	0.12256	0	0.330338	1.2844	0.558643		ER degradation-enhancing alpha-mannosidase-like protein	LOC_Os02g50780.1|13102.m05763|protein glycosyl hydrolase family 47 domain contain protein, expressed	U35_24209	U35_24209 Members:3 3pri:Y 1e-178 UniRef90_Q6Z7S1 Cluster: Putative Mannosyl-oligosaccharide 1,2-alpha-mannosidase IB; n=1; Oryza sativa (japonica cultivar-group)|Rep: Putative Mannosyl-oligosaccharide 1,2-alph	AT1G27520.1 | Symbols: | Glycosyl hydrolase family 47 protein | chr1:9558752-9562091 FORWARD LENGTH=574	tr|G7JNQ9|G7JNQ9_MEDTR	LOC_Os02g50780.1	IPR001382 (Glycoside hydrolase, family 47)	***-[2.755]	MLOC_65251.6	6H	72.3796
CUST_5429_PI427708080	1.09616	1.18309	1.00388	1.10636	0.832267	0.954916	2.02624	1.63085	1	1.0793	0.915812	1.00931	1	1.14737	2.4346	1.95953	0	0.110102	-0.126876	0.0133651	0	0.198328	1.28369	0.970508		Phosphoglycerate kinase	LOC_Os06g45710.1|13106.m04819|protein phosphoglycerate kinase protein, putative, expressed	U35_384	U35_384 Members:410 3pri:Y 0.0 UniRef90_P12783 Cluster: Phosphoglycerate kinase, cytosolic; n=11; Poaceae|Rep: Phosphoglycerate kinase, cytosolic - Triticum aestivum (Wheat)	AT1G79550.2 | Symbols: PGK | phosphoglycerate kinase | chr1:29924347-29926295 REVERSE LENGTH=401	tr|F2CZV0|F2CZV0_HORVD	LOC_Os06g45710.1	IPR001576 (Phosphoglycerate kinase)	***-[2.983]	MLOC_67009.1	6H	53.6119
CUST_11844_PI427708083	1.13526	1.04863	1.2335	1.30226	0.764023	0.886719	1.85795	1.22411	1	0.923688	1.08653	1.1471	1	1.16059	2.43179	1.60219	0	-0.114522	0.119734	0.197994	0	0.214859	1.28202	0.680049			LOC_Os01g64760.1|13101.m06980|protein Yip1 domain containing protein, expressed	U35_18293	U35_18293 Members:17 3pri:Y 1e-139 UniRef90_Q5N967 Cluster: Putative terbinafine resistance locus protein; n=1; Oryza sativa (japonica cultivar-group)|Rep: Putative terbinafine resistance locus protein - Oryza s	AT4G30260.1 | Symbols: | Integral membrane Yip1 family protein | chr4:14816890-14818722 REVERSE LENGTH=280		LOC_Os01g64760.1
CUST_2246_PI427708080	0.993947	1.14063	1.21271	1.28461	0.881537	0.957163	2.14188	1.13676	1	1.14758	1.22009	1.29243	1	1.08579	2.42972	1.28952	0	0.198593	0.286989	0.370084	0	0.118744	1.28079	0.36683		3-isopropylmalate dehydratase large subunit	LOC_Os03g04410.1|13103.m00449|protein aconitate hydratase protein, putative, expressed	U35_15479	U35_15479 Members:98 3pri:Y 0.0 UniRef90_Q10S34 Cluster: Aconitate hydratase, cytoplasmic, putative, expressed; n=5; Poaceae|Rep: Aconitate hydratase, cytoplasmic, putative, expressed - Oryza sativa (japonica	AT2G05710.1 | Symbols: ACO3 | aconitase 3 | chr2:2141591-2146350 FORWARD LENGTH=990	sp|Q5V518|LEUC_HALMA	LOC_Os03g04410.1	IPR015937 (Aconitase/isopropylmalate dehydratase)	*-*-[3.343]	MLOC_36344.2	4H	98.9377
CUST_5953_PI427708080	0.651637	0.53707	0.594298	0.556056	0.835398	0.758248	2.02867	1.54423	1	0.824186	0.912008	0.853321	1	0.907649	2.42839	1.84849	0	-0.278958	-0.132882	-0.228839	0	-0.139793	1.28	0.88635		Ribulose bisphosphate carboxylase/oxygenase activase	LOC_Os11g47970.1|13111.m23059|protein AAA-type ATPase family protein, putative, expressed	U35_13901	U35_13901 Members:291 3pri:Y 0.0 UniRef90_Q42450 Cluster: Ribulose bisphosphate carboxylase/oxygenase activase B, chloroplast precursor; n=2; Triticeae|Rep: Ribulose bisphosphate carboxylase/oxygenase activase	AT2G39730.3 | Symbols: RCA | rubisco activase | chr2:16571174-16573345 REVERSE LENGTH=441	tr|B6T416|B6T416_MAIZE	LOC_Os11g47970.1	IPR003959 (ATPase, AAA-type, core)	***-[4.209]	MLOC_70817.1//AK249203.1	4H	51.1331
CUST_23993_PI427708080	1.18037	0.905919	1.08285	1.2119	0.440594	0.530229	1.06943	0.446501	1	0.76749	0.917384	1.02672	1	1.20344	2.42724	1.01341	0	-0.381779	-0.124402	0.0380367	0	0.267166	1.27931	0.0192153		Late embryogenesis abundant (LEA) hydroxyproline-rich glycoprotein family LENGTH=252	LOC_Os02g16030.1|13102.m01796|protein harpin-induced protein 1 domain containing protein, expressed	U35_21973	U35_21973 Members:5 3pri:N 7e-52 UniRef90_Q0E289 Cluster: Os02g0261000 protein; n=1; Oryza sativa (japonica cultivar-group)|Rep: Os02g0261000 protein - Oryza sativa (japonica cultivar-group)	AT2G46300.1 | Symbols: | Late embryogenesis abundant (LEA) hydroxyproline-rich glycoprotein family | chr2:19008392-19009247 FORWARD LENGTH=252	AT2G46300.1	LOC_Os02g16030.1		--*-[6]
CUST_6636_PI427708083	1.09899	0.962989	1.15811	1.17406	0.770373	0.774893	1.86951	1.06062	1	0.876246	1.05379	1.06831	1	1.00587	2.42676	1.37676	0	-0.190592	0.0755844	0.0953259	0	0.00844078	1.27903	0.461276			LOC_Os07g42450.1|13107.m04437|protein ribosomal protein S2, putative, expressed	U35_437	U35_437 Members:131 3pri:Y 1e-131 UniRef90_Q8H3I3 Cluster: Putative 40S ribosomal protein; n=1; Oryza sativa (japonica cultivar-group)|Rep: Putative 40S ribosomal protein - Oryza sativa (japonica	AT3G04770.1 | Symbols: RPSAb | 40s ribosomal protein SA B | chr3:1309465-1310846 REVERSE LENGTH=332		LOC_Os07g42450.1
CUST_11861_PI427708083	0.873402	0.995898	0.960758	0.963049	1.09757	1.29579	2.65583	1.83644	1	1.14025	1.10002	1.10264	1	1.1806	2.41974	1.67319	0	0.189353	0.137528	0.140964	0	0.239521	1.27485	0.742605			LOC_Os05g51690.1|13105.m05584|protein CCT motif family protein, expressed	U35_45210	U35_45210 Members:1 3pri:N 2e-41 UniRef90_Q0DFE5 Cluster: Os05g0595300 protein; n=2; Oryza sativa (japonica cultivar-group)|Rep: Os05g0595300 protein - Oryza sativa (japonica cultivar-group)	AT4G27900.2 | Symbols: | CCT motif family protein | chr4:13890858-13892777 FORWARD LENGTH=261		LOC_Os05g51690.1				1H	132.578
CUST_1513_PI427708080	0.780588	1.53914	1.22544	1.32393	0.660185	0.697649	1.59505	0.863567	1	1.97176	1.56989	1.69606	1	1.05675	2.41606	1.30807	0	0.979487	0.650662	0.762191	0	0.0796307	1.27266	0.387438		2-dehydro-3-deoxyphosphogluconate aldolase/4-hydroxy-2-oxoglutarate aldolase	LOC_Os07g12160.1|13107.m01251|protein KHG/KDPG aldolase, putative, expressed	U35_35410	U35_35410 Members:1 3pri:N 1e-25 UniRef90_Q0D7Q4 Cluster: Os07g0222900 protein; n=2; Oryza sativa (japonica cultivar-group)|Rep: Os07g0222900 protein - Oryza sativa (japonica cultivar-group)	No hits found	tr|F5UID5|F5UID5_9CYAN	LOC_Os07g12160.1	IPR000887 (KDPG/KHG aldolase), IPR013785 (Aldolase-type TIM barrel)	***-[4.169]	MLOC_15230.1
CUST_17758_PI427708080	1.14351	0.939614	1.07582	1.64719	0.815157	0.804286	1.96774	0.949234	1	0.821691	0.9408	1.44046	1	0.986664	2.41394	1.16448	0	-0.283333	-0.0880399	0.52653	0	-0.0193685	1.27139	0.219687		GPI mannosyltransferase	LOC_Os12g31480.1|13112.m03204|protein GPI mannosyltransferase 2, putative, expressed	U35_38419	U35_38419 Members:1 3pri:N 1e-73 UniRef90_Q2QQC9 Cluster: Expressed protein; n=1; Oryza sativa (japonica cultivar-group)|Rep: Expressed protein - Oryza sativa (japonica cultivar-group)	AT1G11880.1 | Symbols: | transferases, transferring hexosyl groups | chr1:4007909-4010327 REVERSE LENGTH=489	tr|Q2MGS0|Q2MGS0_MEDTR	LOC_Os12g31480.1	IPR007315 (GPI mannosyltransferase 2-like)	***-[2.851]		2H	110.482
CUST_4967_PI427708083	1.0147	0.645891	1.03526	1.47238	0.749873	1.39311	1.80214	1.00711	1	0.636535	1.02027	1.45105	1	1.8578	2.40325	1.34304	0	-0.651689	0.0289465	0.537095	0	0.893593	1.26499	0.425508			LOC_Os12g35940.1|13112.m03684|protein transposon protein, putative, CACTA, En/Spm sub-class, expressed	U35_21745	U35_21745 Members:4 3pri:Y 5e-79 UniRef90_Q0E0J8 Cluster: Os02g0543900 protein; n=1; Oryza sativa (japonica cultivar-group)|Rep: Os02g0543900 protein - Oryza sativa (japonica cultivar-group)	No hits found		LOC_Os12g35940.1
CUST_13807_PI427708083	1.22159	1.09692	1.52443	1.45239	0.743188	0.87353	1.78562	0.989587	1	0.897946	1.24791	1.18894	1	1.17538	2.40264	1.33154	0	-0.155299	0.319515	0.249677	0	0.23313	1.26462	0.413098			LOC_Os06g12940.1|13106.m01424|protein conserved hypothetical protein	U35_10358	U35_10358 Members:3 3pri:N 4e-15 UniRef90_Q67V84 Cluster: Hypothetical protein OSJNBa0080E19.32; n=1; Oryza sativa (japonica cultivar-group)|Rep: Hypothetical protein OSJNBa0080E19.32 - Oryza sativa (japonica	AT5G08139.1 | Symbols: | RING/U-box superfamily protein | chr5:2616487-2617617 FORWARD LENGTH=376		LOC_Os06g12940.1
CUST_11347_PI427708080	1.11573	1.39088	1.26517	1.74183	0.745647	0.811736	1.78895	1.12571	1	1.2466	1.13393	1.56115	1	1.08863	2.39919	1.5097	0	0.318002	0.181337	0.64261	0	0.122518	1.26255	0.594266		Ring finger protein	LOC_Os01g53500.1|13101.m05603|protein RING-H2 finger protein ATL2M, putative, expressed	U35_47816	U35_47816 Members:1 3pri:N 2e-36 UniRef90_Q0JJI8 Cluster: Os01g0736600 protein; n=2; Oryza sativa (japonica cultivar-group)|Rep: Os01g0736600 protein - Oryza sativa (japonica cultivar-group)	AT2G46160.1 | Symbols: | RING/U-box superfamily protein | chr2:18963109-18963753 FORWARD LENGTH=214	tr|G7KQJ2|G7KQJ2_MEDTR	LOC_Os01g53500.1	IPR013083 (Zinc finger, RING/FYVE/PHD-type)	***-[1.829]		3H	60.8357
CUST_14261_PI427708080	1.03722	0.720397	1.21977	1.11691	0.752228	0.742574	1.80362	1.06395	1	0.694544	1.17599	1.07683	1	0.987166	2.3977	1.4144	0	-0.525862	0.233879	0.10679	0	-0.0186348	1.26165	0.500188		unknown protein; FUNCTIONS IN: molecular_function unknown; INVOLVED IN: biological_process unknown; LOCATED IN: plasma membrane; BEST Arabidopsis thaliana protein match is: unknown protein . LENGTH=820	LOC_Os03g19690.1|13103.m02361|protein expressed protein	U35_20029	U35_20029 Members:9 3pri:Y 0.0 UniRef90_Q10MF7 Cluster: Expressed protein; n=3; Oryza sativa (japonica cultivar-group)|Rep: Expressed protein - Oryza sativa (japonica cultivar-group)	AT4G16180.2 | Symbols: | unknown protein; FUNCTIONS IN: molecular_function unknown; INVOLVED IN: biological_process unknown; LOCATED IN: plasma membrane; BEST Arabidopsis thaliana protein match is: unknown protein (TAIR:AT3G28720.1); Has 5 Blast hits to 5 proteins in 3 species: Archae - 0; Bacteria - 0; Metazoa - 0; Fungi - 0; Plants - 4; Viruses - 0; Other Eukaryotes - 1 (source: NCBI BLink). | …	AT4G16180.2	LOC_Os03g19690.1		***-[12.4]	MLOC_61348.1
CUST_12936_PI427708080	1.22712	0.859661	1.21917	1.24937	0.734788	0.949319	1.76156	0.945557	1	0.700549	0.993521	1.01813	1	1.29196	2.39737	1.28684	0	-0.513442	-0.00937711	0.0259214	0	0.369565	1.26145	0.363836		Rab3 GTPase-activating protein catalytic subunit, putative	LOC_Os03g18440.1|13103.m02210|protein expressed protein	U35_20535	U35_20535 Members:8 3pri:Y 0.0 UniRef90_Q10MT9 Cluster: Expressed protein; n=1; Oryza sativa (japonica cultivar-group)|Rep: Expressed protein - Oryza sativa (japonica cultivar-group)	AT5G58510.1 | Symbols: | unknown protein; FUNCTIONS IN: molecular_function unknown; INVOLVED IN: biological_process unknown; LOCATED IN: chloroplast; EXPRESSED IN: 23 plant structures; EXPRESSED DURING: 14 growth stages; BEST Arabidopsis thaliana protein match is: unknown protein (TAIR:AT5G55060.2); Has 30201 Blast hits to 17322 proteins in 780 species: Archae - 12; Bacteria - 1396; Metazoa - 173…	tr|D0NTB3|D0NTB3_PHYIT	LOC_Os03g18440.1		*-*-[5.499]	MLOC_52516.2	4H	52.4788
CUST_18940_PI427708080	1.19862	1.37447	1.13956	1.23709	0.724186	1.14477	1.73555	1.09827	1	1.14671	0.950726	1.03209	1	1.58077	2.39656	1.51656	0	0.197499	-0.0728987	0.045572	0	0.660627	1.26096	0.600804		Tubulin beta chain, putative	LOC_Os03g01530.1|13103.m00073|protein tubulin/FtsZ domain containing protein, putative, expressed	U35_14333	U35_14333 Members:21 3pri:Y 0.0 UniRef90_P29512 Rep: Tubulin beta-2/beta-3 chain - Arabidopsis thaliana (Mouse-ear cress)	AT5G62700.1 | Symbols: TUB3 | tubulin beta chain 3 | chr5:25184501-25186426 FORWARD LENGTH=450	tr|B9R9A9|B9R9A9_RICCO	LOC_Os03g01530.1	IPR000217 (Tubulin), IPR023123 (Tubulin, C-terminal)	***-[3.798]	AK251005.1
CUST_19034_PI427708080	1.03476	1.21104	1.05781	1.35268	0.913127	1.06254	2.18418	1.18508	1	1.17036	1.02228	1.30725	1	1.16363	2.39198	1.29782	0	0.226958	0.0317875	0.38653	0	0.218627	1.25821	0.376096		O-fucosyltransferase family protein LENGTH=564	LOC_Os07g38490.1|13107.m03980|protein GDP-fucose protein-O-fucosyltransferase 2, putative, expressed	U35_43069	U35_43069 Members:1 3pri:N 1e-105 UniRef90_Q6ZL29 Cluster: Putative GDP-fucose protein-O-fucosyltransferase 2; n=1; Oryza sativa (japonica cultivar-group)|Rep: Putative GDP-fucose protein-O-fucosyltransferase 2	AT5G50420.1 | Symbols: | O-fucosyltransferase family protein | chr5:20530453-20532635 REVERSE LENGTH=566	AT1G17270.1	LOC_Os07g38490.1	IPR019378 (GDP-fucose protein O-fucosyltransferase)	***-[2]	AK251563.1
CUST_24000_PI390587928	1.00977	1.29174	0.989984	1.09604	0.824242	0.981079	1.96856	1.58649	1	1.27924	0.980408	1.08544	1	1.19028	2.38833	1.92479	0	0.35529	-0.0285455	0.118276	0	0.251301	1.256	0.944698
CUST_13439_PI427708080	1.12204	1.18936	1.19693	1.25851	0.794041	0.906702	1.89558	1.29824	1	1.06	1.06675	1.12163	1	1.14188	2.38726	1.63498	0	0.0840678	0.0932196	0.165598	0	0.191416	1.25535	0.709271		ADP,ATP carrier protein	LOC_Os02g48720.2|13102.m05513|protein mitochondrial carrier protein, putative, expressed	U35_14437	U35_14437 Members:615 3pri:Y 0.0 UniRef90_P04709 Cluster: ADP,ATP carrier protein 1, mitochondrial precursor; n=6; Poaceae|Rep: ADP,ATP carrier protein 1, mitochondrial precursor - Zea mays (Maize)	AT3G08580.2 | Symbols: AAC1 | ADP/ATP carrier 1 | chr3:2605706-2607030 REVERSE LENGTH=381	tr|B4G178|B4G178_MAIZE	LOC_Os02g48720.2	IPR002067 (Mitochondrial carrier protein), IPR023395 (Mitochondrial carrier domain)	***-[3.297]	MLOC_55848.1//MLOC_55849.1	6H	65.9348
CUST_6821_PI427708086	1.46008	0.744728	1.64208	1.44684	0.303372	0.342369	0.724207	0.40403	1	0.51006	1.12465	0.99093	1	1.12855	2.38719	1.3318	0	-0.971261	0.169474	-0.0131445	0	0.174465	1.25532	0.413378			LOC_Os07g49320.1|13107.m05299|protein HEAT repeat family protein, putative, expressed	U35_19250	U35_19250 Members:12 3pri:Y 2e-80 UniRef90_Q7Y092 Cluster: Hypothetical protein OSJNBa0075A22.21; n=1; Oryza sativa (japonica cultivar-group)|Rep: Hypothetical protein OSJNBa0075A22.21 - Oryza sativa (japonica	No hits found		LOC_Os07g49320.1
CUST_13159_PI427708083	1.01814	0.69729	1.24966	1.62723	0.786359	0.849239	1.87261	0.715273	1	0.684868	1.2274	1.59824	1	1.07996	2.38137	0.909602	0	-0.546101	0.295604	0.676484	0	0.110983	1.25179	-0.136693			LOC_Os05g48510.1|13105.m05167|protein phenylalanyl-tRNA synthetase beta chain, putative, expressed	U35_17117	U35_17117 Members:8 3pri:N 0.0 UniRef90_Q6AT40 Cluster: Putative phenylalanyl-tRNA synthetase beta chain; n=1; Oryza sativa (japonica cultivar-group)|Rep: Putative phenylalanyl-tRNA synthetase beta chain - O	AT1G72550.2 | Symbols: | tRNA synthetase beta subunit family protein | chr1:27319999-27323908 REVERSE LENGTH=584		LOC_Os05g48510.1
CUST_12099_PI427708100	1.20287	0.993629	1.09749	1.38052	0.740804	0.739212	1.76382	0.874146	1	0.826047	0.91239	1.14768	1	0.997852	2.38096	1.18	0	-0.275705	-0.132278	0.198726	0	-0.00310241	1.25154	0.238783			No hits found	U35_29584	U35_29584 Members:1 3pri:Y 2e-18 UniRef90_Q0V2F0 Rep: Predicted protein - Phaeosphaeria nodorum SN15	AT4G25740.1 | Symbols: | RNA binding Plectin/S10 domain-containing protein | chr4:13107488-13108751 REVERSE LENGTH=177		No hits found
CUST_4611_PI427708080	1.21353	1.0115	1.31828	1.42565	0.767936	0.969369	1.8229	1.17284	1	0.833515	1.08632	1.1748	1	1.26231	2.37377	1.52727	0	-0.26272	0.119452	0.232411	0	0.336061	1.24718	0.610954		microtubule-associated proteins 70-2 LENGTH=634	LOC_Os12g44340.1|13112.m04688|protein ATMAP70 protein, putative, expressed	U35_18766	U35_18766 Members:14 3pri:Y 0.0 UniRef90_Q2QLI6 Cluster: Expressed protein; n=2; Oryza sativa (japonica cultivar-group)|Rep: Expressed protein - Oryza sativa (japonica cultivar-group)	AT1G24764.1 | Symbols: ATMAP70-2, MAP70-2 | microtubule-associated proteins 70-2 | chr1:8760001-8763256 REVERSE LENGTH=634	AT1G24764.1	LOC_Os12g44340.1	IPR009768 (Myosin II heavy chain-like)	***-[1.883]		5H	0.972222
CUST_21864_PI427708080	0.966312	0.923336	0.943259	0.954036	0.995162	1.09673	2.35669	1.40267	1	0.955526	0.976143	0.987295	1	1.10206	2.36814	1.40949	0	-0.0656335	-0.034835	-0.0184462	0	0.1402	1.24376	0.49517		Cytochrome P450 allene oxide synthase	LOC_Os02g02000.1|13102.m00129|protein cytochrome P450, putative, expressed	U35_8562	U35_8562 Members:4 3pri:N 1e-149 UniRef90_Q8L6L5 Rep: Fatty acid hydroperoxide lyase - Hordeum vulgare (Barley)	AT4G15440.1 | Symbols: HPL1, CYP74B2 | hydroperoxide lyase 1 | chr4:8835869-8838462 FORWARD LENGTH=384	tr|B9GP05|B9GP05_POPTR	LOC_Os02g02000.1	IPR001128 (Cytochrome P450)	***-[4.072]	AK369916//AK355929
CUST_14378_PI427708083	1.1149	1.02927	1.04287	1.27202	0.804684	0.887638	1.90527	1.22889	1	0.923196	0.935396	1.14093	1	1.10309	2.36773	1.52717	0	-0.115291	-0.0963506	0.19021	0	0.141548	1.2435	0.610857			LOC_Os10g42390.1|13110.m03980|protein zinc finger, C3HC4 type domain containing protein, expressed	U35_41822	U35_41822 Members:1 3pri:Y 8e-28 UniRef90_Q0E2D7 Cluster: Os02g0249300 protein; n=2; Oryza sativa (japonica cultivar-group)|Rep: Os02g0249300 protein - Oryza sativa (japonica cultivar-group)	AT2G35420.1 | Symbols: | RING/U-box superfamily protein | chr2:14899715-14900479 REVERSE LENGTH=254		LOC_Os10g42390.1
CUST_15560_PI427708080	1.11524	1.13632	1.32405	1.40762	0.790732	0.769244	1.86885	0.860108	1	1.0189	1.18723	1.26217	1	0.972825	2.36344	1.08774	0	0.0270193	0.247604	0.335905	0	-0.0397485	1.24089	0.121328		Trichome birefringence	LOC_Os06g10560.1|13106.m01142|protein leaf senescence related protein, putative, expressed	U35_12514	U35_12514 Members:2 3pri:Y 1e-179 UniRef90_Q69T67 Cluster: Lustrin A-like; n=2; Oryza sativa (japonica cultivar-group)|Rep: Lustrin A-like - Oryza sativa (japonica cultivar-group)	AT5G06700.1 | Symbols: TBR | Plant protein of unknown function (DUF828) | chr5:2063638-2065810 FORWARD LENGTH=608	tr|D9I8D9|D9I8D9_ARATH	LOC_Os06g10560.1		*-*-[2.831]	MLOC_70612.1	7H	60.8357
CUST_22522_PI427708080	0.958682	1.2165	1.27325	1.22602	0.926113	1.23727	2.18783	1.61026	1	1.26892	1.32812	1.27886	1	1.33598	2.36238	1.73873	0	0.343607	0.409386	0.354854	0	0.417898	1.24024	0.798035		Transcription factor putative	LOC_Os11g16540.1|13111.m01675|protein tetratricopeptide repeat domain containing protein, expressed	U35_10627	U35_10627 Members:2 3pri:N 1e-147 UniRef90_Q53LZ5 Cluster: TPR Domain, putative; n=1; Oryza sativa (japonica cultivar-group)|Rep: TPR Domain, putative - Oryza sativa (japonica cultivar-group)	AT1G17680.2 | Symbols: | tetratricopeptide repeat (TPR)-containing protein | chr1:6076388-6082160 FORWARD LENGTH=896	tr|F0VZ03|F0VZ03_9STRA	LOC_Os11g16540.1	IPR011990 (Tetratricopeptide-like helical)	*-*-[2.037]
CUST_4396_PI427708080	1.25147	1.34492	1.28235	1.39679	0.723421	0.816786	1.7088	1.09248	1	1.07468	1.02467	1.11612	1	1.12906	2.36211	1.51016	0	0.103901	0.0351663	0.15849	0	0.175124	1.24007	0.594706		Adenosine kinase-like protein	LOC_Os02g41590.1|13102.m04590|protein kinase, pfkB family, putative, expressed	U35_14937	U35_14937 Members:258 3pri:Y 1e-179 UniRef90_Q9XGC6 Rep: Adenosine kinase - Zea mays (Maize)	AT5G03300.1 | Symbols: ADK2 | adenosine kinase 2 | chr5:796573-798997 FORWARD LENGTH=345	tr|Q84P58|Q84P58_ORYSJ	LOC_Os02g41590.1	IPR001805 (Adenosine kinase)	***-[2.947]	MLOC_61064.1	6H	54.8159
CUST_18285_PI427708080	1.25786	0.99072	0.734772	1.16583	0.681999	0.642429	1.60927	0.758807	1	0.787625	0.584146	0.92684	1	0.94198	2.35964	1.11262	0	-0.344419	-0.7756	-0.109608	0	-0.0862322	1.23857	0.153964		Protein transport protein Sec61 subunit alpha	LOC_Os03g11440.1|13103.m01291|protein protein transport protein Sec61 subunit alpha, putative, expressed	U35_15060	U35_15060 Members:29 3pri:Y 0.0 UniRef90_Q9ZV90 Rep: F9K20.24 protein - Arabidopsis thaliana (Mouse-ear cress)	AT2G34250.2 | Symbols: | SecY protein transport family protein | chr2:14462635-14464572 FORWARD LENGTH=475	tr|G7LD29|G7LD29_MEDTR	LOC_Os03g11440.1	IPR002208 (SecY protein), IPR023201 (SecY subunit domain)	***-[4.578]	MLOC_63875.1	3H	54.6742
CUST_7491_PI427708080	1.06269	1.03154	1.29779	1.43831	0.738086	0.817153	1.74133	0.902317	1	0.970681	1.22123	1.35345	1	1.10712	2.35926	1.22251	0	-0.0429305	0.288335	0.436645	0	0.146818	1.23833	0.289846		unknown protein; LOCATED IN: plasma membrane; EXPRESSED IN: 22 plant structures; EXPRESSED DURING: 13 growth stages; BEST Arabidopsis thaliana protein match is: unknown protein . LENGTH=622	LOC_Os04g53350.1|13104.m05489|protein expressed protein	U35_18965	U35_18965 Members:13 3pri:Y 1e-164 UniRef90_Q7XPQ1 Cluster: OSJNBa0053K19.22 protein; n=2; Oryza sativa (japonica cultivar-group)|Rep: OSJNBa0053K19.22 protein - Oryza sativa (japonica cultivar-group)	AT3G20350.1 | Symbols: | unknown protein; INVOLVED IN: biological_process unknown; LOCATED IN: plasma membrane; EXPRESSED IN: cotyledon; BEST Arabidopsis thaliana protein match is: unknown protein (TAIR:AT1G50660.1); Has 15095 Blast hits to 11224 proteins in 1051 species: Archae - 223; Bacteria - 1586; Metazoa - 7000; Fungi - 1255; Plants - 746; Viruses - 40; Other Eukaryotes - 4245 (source: NCBI…	AT3G11590.1	LOC_Os04g53350.1		*-*-[9.516]
CUST_13700_PI427708083	0.802269	0.951	0.867025	0.848419	1.12004	1.46967	2.629	1.38567	1	1.18539	1.08072	1.05753	1	1.31216	2.34724	1.23716	0	0.24536	0.111988	0.0806924	0	0.391944	1.23097	0.307037			LOC_Os05g02130.1|13105.m00169|protein ankyrin repeat domain-containing protein 28, putative, expressed	U35_20220	U35_20220 Members:9 3pri:Y 4e-50 UniRef90_Q8LLW2 Cluster: Receptor-like kinase Xa21-binding protein 3; n=2; Oryza sativa|Rep: Receptor-like kinase Xa21-binding protein 3 - Oryza sativa (Rice)	AT2G28840.1 | Symbols: XBAT31 | XB3 ortholog 1 in Arabidopsis thaliana | chr2:12378542-12380474 FORWARD LENGTH=456		LOC_Os05g02130.1
CUST_23903_PI427708080	1.10261	1.16513	1.16058	1.18062	0.797144	0.950474	1.86727	1.2731	1	1.0567	1.05257	1.07074	1	1.19235	2.34245	1.59707	0	0.0795602	0.0739165	0.0986122	0	0.253806	1.22802	0.675431		Elongation factor 1-alpha	LOC_Os03g08050.1|13103.m30164|protein elongation factor Tu, putative, expressed	U35_13812	U35_13812 Members:367 3pri:Y 0.0 UniRef90_P13905 Cluster: Elongation factor 1-alpha; n=109; cellular organisms|Rep: Elongation factor 1-alpha - Arabidopsis thaliana (Mouse-ear cress)	AT5G60390.3 | Symbols: | GTP binding Elongation factor Tu family protein | chr5:24289226-24290675 FORWARD LENGTH=449	tr|F2CRH2|F2CRH2_HORVD	LOC_Os03g08050.1	IPR004539 (Translation elongation factor EF1A, eukaryotic/archaeal), IPR009000 (Translation elongation/initiation factor/Ribosomal, beta-barrel), IPR009001 (Translation elongation factor EF1A/initiation factor IF2gamma, C-terminal)	***-[3.894]	AK356416//AK250421.1
CUST_18921_PI427708080	1.09654	0.992467	1.18149	1.2075	0.889185	1.14762	2.08031	1.14713	1	0.905091	1.07747	1.1012	1	1.29064	2.33956	1.29009	0	-0.143865	0.107646	0.139071	0	0.368085	1.22624	0.367477		Methyltransferase type 11	LOC_Os12g10200.1|13112.m01079|protein SAM-dependent methyltransferase, putative, expressed	U35_22606	U35_22606 Members:4 3pri:Y 1e-86 UniRef90_O80543 Cluster: Uncharacterized protein At1g22800; n=2; Arabidopsis thaliana|Rep: Uncharacterized protein At1g22800 - Arabidopsis thaliana (Mouse-ear cress)	AT1G22800.1 | Symbols: | S-adenosyl-L-methionine-dependent methyltransferases superfamily protein | chr1:8072020-8074039 FORWARD LENGTH=355	tr|A7HTX1|A7HTX1_PARL1	LOC_Os12g10200.1	IPR013216 (Methyltransferase type 11)	***-[1.23]	AK250873.1
CUST_23304_PI427708080	1.06611	0.984791	1.16265	1.16164	0.744449	0.901206	1.74165	1.09978	1	0.923726	1.09056	1.08961	1	1.21057	2.33952	1.47731	0	-0.114464	0.125064	0.12381	0	0.275684	1.22621	0.562976		40S ribosomal protein S3a, putative, expressed	LOC_Os12g21798.1|13112.m02212|protein 40S ribosomal protein S3a, putative, expressed	U35_685	U35_685 Members:190 3pri:Y 1e-128 UniRef90_P49397 Cluster: 40S ribosomal protein S3a; n=5; Oryza sativa|Rep: 40S ribosomal protein S3a - Oryza sativa (Rice)	AT4G34670.1 | Symbols: | Ribosomal protein S3Ae | chr4:16548724-16550222 FORWARD LENGTH=262	tr|Q10QD8|Q10QD8_ORYSJ	LOC_Os12g21798.1	IPR001593 (Ribosomal protein S3Ae)	***-[2.183]		4H	67.1388
CUST_24158_PI427708080	0.99517	0.989396	1.08091	1.35185	0.918954	1.04898	2.14434	1.48849	1	0.994198	1.08615	1.35841	1	1.14149	2.33346	1.61977	0	-0.00839536	0.119229	0.441921	0	0.190921	1.22247	0.695787		Solute carrier family 35 member E3	LOC_Os04g59550.4|13104.m06282|protein phosphate/phosphate translocator, putative, expressed	U35_4619	U35_4619 Members:8 3pri:N 1e-69 UniRef90_Q7XKA0 Cluster: OSJNBb0020J19.10 protein; n=1; Oryza sativa (japonica cultivar-group)|Rep: OSJNBb0020J19.10 protein - Oryza sativa (japonica cultivar-group)	AT1G77610.1 | Symbols: | EamA-like transporter family protein | chr1:29165489-29167486 FORWARD LENGTH=336	tr|G7J2Z9|G7J2Z9_MEDTR	LOC_Os04g59550.4	IPR000620 (Drug/metabolite transporter), IPR004853 (Domain of unknown function DUF250)	***-[2.532]		2H	149.15
CUST_8378_PI427708080	0.81712	0.65732	0.650093	0.735018	1.10358	1.5737	2.57174	0.603386	1	0.804436	0.79559	0.899523	1	1.42599	2.33036	0.546753	0	-0.313951	-0.329903	-0.152768	0	0.511965	1.22055	-0.871039		C-repeat binding factor 2A	LOC_Os09g35010.1|13109.m03474|protein dehydration-responsive element-binding protein, putative, expressed	U35_28072	U35_28072 Members:1 3pri:Y 1e-125 UniRef90_Q2VUD4 Rep: HvCBF2A - Hordeum vulgare var. distichum (Two-rowed barley)	AT5G51990.1 | Symbols: CBF4, DREB1D | C-repeat-binding factor 4 | chr5:21117113-21117787 REVERSE LENGTH=224	tr|Q3T5Q3|Q3T5Q3_HORVD	LOC_Os09g35010.1	IPR016177 (DNA-binding, integrase-type)	***-[2.019]
CUST_16005_PI427708080	0.930742	0.980411	0.877553	1.3222	0.976039	1.66895	2.27163	1.26761	1	1.05337	0.942853	1.42059	1	1.70992	2.3274	1.29873	0	0.0750066	-0.0848948	0.506486	0	0.773933	1.21872	0.3771		F-box domain containing protein	LOC_Os08g20440.2|13108.m09366|protein OsMADS69 - MADS-box family gene with M-alpha type-box, expressed	U35_9879	U35_9879 Members:3 3pri:Y 5e-82 UniRef90_Q7EY22 Cluster: Hypothetical protein B1123E10.108; n=1; Oryza sativa (japonica cultivar-group)|Rep: Hypothetical protein B1123E10.108 - Oryza sativa (japonica cultivar	AT3G19130.1 | Symbols: ATRBP47B, RBP47B | RNA-binding protein 47B | chr3:6611398-6613823 REVERSE LENGTH=435	tr|B6TBN8|B6TBN8_MAIZE	LOC_Os08g20440.2		***-[2.817]	MLOC_74053.1
CUST_4816_PI427708080	1.15813	0.990198	1.16684	1.18367	0.81376	0.964784	1.89355	1.19834	1	0.854999	1.00752	1.02206	1	1.18559	2.32692	1.47259	0	-0.226006	0.0108079	0.0314765	0	0.245603	1.21842	0.558357		purple acid phosphatase 27 LENGTH=611	LOC_Os08g41880.1|13108.m04500|protein nucleotide pyrophosphatase/phosphodiesterase, putative, expressed	U35_14519	U35_14519 Members:209 3pri:Y 0.0 UniRef90_Q6ZI95 Cluster: Putative diphosphonucleotide phosphatase; n=1; Oryza sativa (japonica cultivar-group)|Rep: Putative diphosphonucleotide phosphatase - Oryza sativa (jap	AT5G50400.1 | Symbols: ATPAP27, PAP27 | purple acid phosphatase 27 | chr5:20523575-20526231 REVERSE LENGTH=611	AT5G50400.1	LOC_Os08g41880.1	IPR004843 (Metallophosphoesterase domain)	***-[3.854]	MLOC_63625.1
CUST_4648_PI427708080	1.10137	1.09128	1.1941	1.3937	0.847682	1.03725	1.97243	1.26146	1	0.990836	1.08419	1.26542	1	1.22363	2.32685	1.48813	0	-0.0132824	0.116619	0.33962	0	0.291163	1.21838	0.573498		Ran-specific GTPase-activating protein	LOC_Os03g18180.1|13103.m02177|protein ranBP1 domain containing protein, expressed	U35_16513	U35_16513 Members:36 3pri:Y 1e-109 UniRef90_A0MA43 Rep: Ran-binding protein - Triticum aestivum (Wheat)	AT5G58590.1 | Symbols: RANBP1 | RAN binding protein 1 | chr5:23680319-23681714 REVERSE LENGTH=219	tr|C3KH80|C3KH80_ANOFI	LOC_Os03g18180.1	IPR011993 (Pleckstrin homology-like domain)	*-*-[1.553]	MLOC_62568.1	4H	52.6912
CUST_12682_PI427708080	1.22465	1.08604	1.27744	1.53759	0.751763	0.841054	1.74882	0.982653	1	0.886818	1.04311	1.25554	1	1.11878	2.3263	1.30713	0	-0.17329	0.0608914	0.328305	0	0.161921	1.21804	0.386405		Kinesin-like protein	LOC_Os10g36880.1|13110.m03348|protein kinesin motor domain containing protein, putative, expressed	U35_23213	U35_23213 Members:4 3pri:Y 1e-117 UniRef90_Q7XCW8 Cluster: Kinesin heavy chain, putative, expressed; n=2; Oryza sativa (japonica cultivar-group)|Rep: Kinesin heavy chain, putative, expressed - Oryza sativa (jap	AT4G39050.1 | Symbols: | Kinesin motor family protein | chr4:18193462-18200148 FORWARD LENGTH=1055	tr|Q9FW70|Q9FW70_ORYSJ	LOC_Os10g36880.1	IPR013083 (Zinc finger, RING/FYVE/PHD-type)	***-[1.4]	MLOC_50473.1	1H	48.3003
CUST_13746_PI427708080	1.08597	1.01994	1.26758	1.36006	0.749908	0.852553	1.74429	1.13372	1	0.939197	1.16724	1.25239	1	1.13688	2.32601	1.51181	0	-0.0904999	0.223096	0.324681	0	0.185075	1.21786	0.596274		Clathrin heavy chain, putative	LOC_Os11g01380.1|13111.m00048|protein clathrin heavy chain, putative, expressed	U35_1487	U35_1487 Members:64 3pri:Y 0.0 UniRef90_Q2RBN7 Cluster: Clathrin heavy chain, putative, expressed; n=11; Magnoliophyta|Rep: Clathrin heavy chain, putative, expressed - Oryza sativa (japonica cultivar-group)	AT3G11130.1 | Symbols: | Clathrin, heavy chain | chr3:3482575-3491667 REVERSE LENGTH=1705	tr|B9SQP2|B9SQP2_RICCO	LOC_Os11g01380.1	IPR016341 (Clathrin, heavy chain)	***-[3.833]	MLOC_57760.2	5H	46.5972
CUST_14563_PI427708080	1.49957	0.859088	1.47918	1.63407	0.328634	0.309089	0.761705	0.419648	1	0.57289	0.986405	1.08969	1	0.940524	2.31779	1.27695	0	-0.803669	-0.019748	0.123923	0	-0.088463	1.21275	0.352698		3-hydroxy-3-methylglutaryl-coenzyme A reductase	LOC_Os09g31970.1|13109.m03170|protein 3-hydroxy-3-methylglutaryl-coenzyme A reductase, putative, expressed	U35_2104	U35_2104 Members:39 3pri:Y 0.0 UniRef90_Q42466 Cluster: 3-hydroxy-3-methylglutaryl-CoA reductase; n=4; Oryza sativa|Rep: 3-hydroxy-3-methylglutaryl-CoA reductase - Oryza sativa (Rice)	AT1G76490.1 | Symbols: HMG1, HMGR1, AtHMGR1 | hydroxy methylglutaryl CoA reductase 1 | chr1:28695801-28698206 FORWARD LENGTH=642	tr|G9CKH8|G9CKH8_9ASPA	LOC_Os09g31970.1	IPR002202 (Hydroxymethylglutaryl-CoA reductase, class I/II), IPR023074 (Hydroxymethylglutaryl-CoA reductase, class I/II, catalytic domain), IPR023282 (Hydroxymethylglutaryl-CoA reductase, N-terminal)	***-[4.551]	MLOC_63505.1
CUST_12873_PI427708080	1.41654	0.882926	0.992368	0.912724	0.562817	0.58797	1.3039	1.24657	1	0.623298	0.700558	0.644333	1	1.04469	2.31674	2.21487	0	-0.682007	-0.513423	-0.634121	0	0.0630782	1.2121	1.14723		Metal tolerance protein C3	LOC_Os01g03914.1|13101.m00345|protein cation efflux family protein, putative, expressed	U35_25039	U35_25039 Members:2 3pri:Y 5e-45 UniRef90_Q9LDU0 Cluster: Putative cation diffusion facilitator 9; n=1; Oryza sativa (japonica cultivar-group)|Rep: Putative cation diffusion facilitator 9 - Oryza sativa (japon	AT1G79520.1 | Symbols: | Cation efflux family protein | chr1:29912369-29914515 REVERSE LENGTH=402	tr|B6TV88|B6TV88_MAIZE	LOC_Os01g03914.1	IPR002524 (Cation efflux protein)	***-[2.658]		3H	8.42776
CUST_1893_PI427708080	1.03237	0.838126	0.914102	1.1348	0.793206	1.04224	1.83511	1.29	1	0.811843	0.885436	1.09922	1	1.31395	2.31354	1.62632	0	-0.300728	-0.17554	0.136477	0	0.393915	1.2101	0.701608		Tubulin folding cofactor B	LOC_Os04g59560.1|13104.m06284|protein tubulin folding cofactor B, putative, expressed	U35_20013	U35_20013 Members:9 3pri:Y 1e-114 UniRef90_Q0J8Q8 Cluster: Os04g0692100 protein; n=2; Oryza sativa (japonica cultivar-group)|Rep: Os04g0692100 protein - Oryza sativa (japonica cultivar-group)	AT3G10220.1 | Symbols: | tubulin folding cofactor B | chr3:3161977-3164037 FORWARD LENGTH=243	tr|A5CFZ4|A5CFZ4_HORVD	LOC_Os04g59560.1	IPR000938 (CAP Gly-rich domain), IPR017690 (Outer membrane insertion C-terminal signal, omp85 target)	***-[3.246]	MLOC_20130.1//MLOC_20132.1	2H	149.15
CUST_4789_PI427708100	1.03822	0.873589	0.842882	1.69916	0.897707	0.646605	2.07685	0.84375	1	0.84143	0.811853	1.63661	1	0.720285	2.3135	0.939894	0	-0.249085	-0.300709	0.710706	0	-0.47336	1.21008	-0.0894297			LOC_Os02g02740.3|13102.m00227|protein PPR repeat containing protein, expressed	U35_50632	U35_50632 Members:1 3pri:N 1e-09 UniRef90_Q9LP15 Rep: F9C16.3 - Arabidopsis thaliana (Mouse-ear cress)	AT5G50860.1 | Symbols: | Protein kinase superfamily protein | chr5:20693778-20696983 REVERSE LENGTH=580		LOC_Os02g02740.3
CUST_3978_PI427708100	0.917254	0.965908	1.04129	1.04387	0.915068	0.904983	2.11168	0.851855	1	1.05304	1.13523	1.13804	1	0.988979	2.30768	0.930919	0	0.0745652	0.182983	0.186554	0	-0.0159889	1.20644	-0.103272			LOC_Os12g36980.1|13112.m03795|protein hypothetical protein	U35_25602	U35_25602 Members:2 3pri:N 3e-05 UniRef90_Q4W2V7 Cluster: Merzoite surface protein 1; n=1; Plasmodium reichenowi|Rep: Merzoite surface protein 1 - Plasmodium reichenowi	No hits found		LOC_Os12g36980.1
CUST_20560_PI427708080	1.06859	1.12284	1.3259	1.15582	0.882964	0.890564	2.03704	1.09211	1	1.05077	1.24079	1.08162	1	1.00861	2.30704	1.23687	0	0.0714419	0.311256	0.113198	0	0.0123649	1.20605	0.306695		C2 calcium/lipid-binding plant phosphoribosyltransferase family protein LENGTH=794	LOC_Os06g41090.1|13106.m04286|protein anthranilate phosphoribosyltransferase, putative, expressed	U35_25646	U35_25646 Members:2 3pri:N 2e-80 UniRef90_Q69T22 Cluster: Anthranilate phosphoribosyltransferase-like protein; n=1; Oryza sativa (japonica cultivar-group)|Rep: Anthranilate phosphoribosyltransferase-like prote	AT5G06850.1 | Symbols: | C2 calcium/lipid-binding plant phosphoribosyltransferase family protein | chr5:2127200-2129584 REVERSE LENGTH=794	AT5G06850.1	LOC_Os06g41090.1	IPR008973 (C2 calcium/lipid-binding domain, CaLB), IPR013583 (Phosphoribosyltransferase C-terminal)	***-[3.996]	AK362526
CUST_3313_PI427708080	1.14318	1.19336	1.49766	1.88244	0.782028	0.92963	1.80253	0.914112	1	1.04389	1.31009	1.64668	1	1.18874	2.30494	1.1689	0	0.0619766	0.389666	0.719557	0	0.249437	1.20473	0.225152		RNA recognition motif containing protein	LOC_Os03g50560.1|13103.m05500|protein RNA recognition motif containing protein, putative, expressed	U35_20963	U35_20963 Members:7 3pri:Y 1e-134 UniRef90_Q8W319 Cluster: Putative splicing regulatory protein; n=2; Oryza sativa (japonica cultivar-group)|Rep: Putative splicing regulatory protein - Oryza sativa (japonica	AT4G17720.1 | Symbols: | RNA-binding (RRM/RBD/RNP motifs) family protein | chr4:9862660-9864498 REVERSE LENGTH=313	tr|B6TAS2|B6TAS2_MAIZE	LOC_Os03g50560.1	IPR001395 (Aldo/keto reductase), IPR012677 (Nucleotide-binding, alpha-beta plait)	***-[3.141]	MLOC_54877.1	4H	27.4788
CUST_24645_PI427708080	0.770884	1.12538	1.18014	1.21659	1.14064	1.20693	2.62472	1.95039	1	1.45986	1.5309	1.57818	1	1.05812	2.3011	1.70991	0	0.545828	0.614378	0.658261	0	0.0815012	1.20232	0.77392		Receptor protein kinase-like protein	LOC_Os12g13300.1|13112.m01411|protein expressed protein	U35_27748	U35_27748 Members:2 3pri:Y 2e-39 UniRef90_Q2QVC2 Cluster: Protein kinase domain containing protein; n=1; Oryza sativa (japonica cultivar-group)|Rep: Protein kinase domain containing protein - Oryza sativa (jap	AT1G67510.1 | Symbols: | Leucine-rich repeat protein kinase family protein | chr1:25297477-25300184 REVERSE LENGTH=719	tr|G7KTA0|G7KTA0_MEDTR	LOC_Os12g13300.1	IPR001611 (Leucine-rich repeat), IPR011009 (Protein kinase-like domain), IPR013210 (Leucine-rich repeat-containing N-terminal, type 2)	***-[2.047]
CUST_2375_PI427708080	1.21092	1.19137	0.997029	1.15238	0.626439	0.750906	1.44119	1.01083	1	0.983856	0.823363	0.951659	1	1.19869	2.30061	1.61361	0	-0.0234811	-0.280399	-0.0714839	0	0.261459	1.20201	0.690292		Embryo-specific 3	LOC_Os05g07890.1|13105.m00865|protein embryo-specific 3, putative, expressed	U35_17064	U35_17064 Members:9 3pri:Y 6e-64 UniRef90_Q65XR8 Cluster: Hypothetical protein P0685E10.11; n=1; Oryza sativa (japonica cultivar-group)|Rep: Hypothetical protein P0685E10.11 - Oryza sativa (japonica cultivar-g	AT2G41475.1 | Symbols: | Embryo-specific protein 3, (ATS3) | chr2:17295259-17296329 REVERSE LENGTH=179	tr|Q2HUA9|Q2HUA9_MEDTR	LOC_Os05g07890.1	IPR010417 (Embryo-specific 3)	***-[2.899]	MLOC_37416.2
CUST_13915_PI427708080	1.24959	1.14833	1.25829	1.28335	0.679257	0.779853	1.56151	1.30614	1	0.918965	1.00696	1.02701	1	1.1481	2.29885	1.92289	0	-0.121918	0.0100087	0.0384537	0	0.199244	1.20092	0.943278		Pentatricopeptide repeat-containing protein, putative	LOC_Os07g42354.1|13107.m04420|protein PPR repeat domain containing protein, putative, expressed	U35_13622	U35_13622 Members:2 3pri:Y	AT5G01110.1 | Symbols: | Tetratricopeptide repeat (TPR)-like superfamily protein | chr5:42114-44303 REVERSE LENGTH=729	tr|B9SNU2|B9SNU2_RICCO	LOC_Os07g42354.1	IPR002885 (Pentatricopeptide repeat)	***-[1.993]	MLOC_58926.1	3H	2.69122
CUST_1210_PI427708080	1.2647	1.18911	1.59723	1.68787	0.503909	0.846848	1.15616	0.858476	1	0.940229	1.26293	1.3346	1	1.68056	2.29438	1.70363	0	-0.0889154	0.336779	0.416408	0	0.74894	1.19811	0.768615		unknown protein; FUNCTIONS IN: molecular_function unknown; INVOLVED IN: response to karrikin; EXPRESSED IN: 21 plant structures; EXPRESSED DURING: 12 growth stages; BEST Arabidopsis thaliana protein match is: unknown protein . LENGTH=117	LOC_Os04g58790.1|13104.m06192|protein hypothetical protein	U35_33099	U35_33099 Members:1 3pri:Y	AT5G06270.1 | Symbols: | unknown protein; FUNCTIONS IN: molecular_function unknown; INVOLVED IN: biological_process unknown; LOCATED IN: chloroplast; EXPRESSED IN: 21 plant structures; EXPRESSED DURING: 11 growth stages; BEST Arabidopsis thaliana protein match is: unknown protein (TAIR:AT3G11600.1); Has 1807 Blast hits to 1807 proteins in 277 species: Archae - 0; Bacteria - 0; Metazoa - 736; Fung…	AT3G11600.1	LOC_Os04g58790.1		***-[9.88]	MLOC_12736.1	2H	70.8215
CUST_7160_PI427708080	1.0624	0.989363	1.17865	1.39257	0.867479	1.23082	1.98629	1.00536	1	0.931253	1.10943	1.31078	1	1.41885	2.28973	1.15894	0	-0.102755	0.149813	0.390423	0	0.504717	1.19518	0.212808		Non-specific lipid-transfer protein	LOC_Os11g24070.1|13111.m02293|protein LTPL10 - Protease inhibitor/seed storage/LTP family protein precursor, expressed	U35_91	U35_91 Members:213 3pri:Y 3e-57 UniRef90_Q43767 Cluster: Nonspecific lipid-transfer protein 4.1 precursor; n=4; Hordeum vulgare|Rep: Nonspecific lipid-transfer protein 4.1 precursor - Hordeum vulgare (Barley)	AT5G59310.1 | Symbols: LTP4 | lipid transfer protein 4 | chr5:23925296-23925772 REVERSE LENGTH=112	tr|F2DCX3|F2DCX3_HORVD	LOC_Os11g24070.1	IPR000528 (Plant lipid transfer protein/Par allergen), IPR016140 (Bifunctional inhibitor/plant lipid transfer protein/seed storage helical domain)	***-[4.904]
CUST_19713_PI427708080	0.99722	1.04088	1.00277	1.19264	0.797215	0.972535	1.82326	1.29537	1	1.04379	1.00557	1.19597	1	1.21991	2.28703	1.62486	0	0.0618257	0.00801105	0.258181	0	0.28678	1.19348	0.700318		Leucine-tRNA ligase	LOC_Os09g32650.1|13109.m03258|protein leucyl-tRNA synthetase, cytoplasmic, putative, expressed	U35_18813	U35_18813 Members:13 3pri:N 0.0 UniRef90_Q0J0N6 Cluster: Os09g0503400 protein; n=2; Oryza sativa (japonica cultivar-group)|Rep: Os09g0503400 protein - Oryza sativa (japonica cultivar-group)	AT1G09620.1 | Symbols: | ATP binding;leucine-tRNA ligases;aminoacyl-tRNA ligases;nucleotide binding;ATP binding;aminoacyl-tRNA ligases | chr1:3113077-3116455 REVERSE LENGTH=1091	tr|A8NJL8|A8NJL8_COPC7	LOC_Os09g32650.1	IPR004493 (Leucyl-tRNA synthetase, class Ia, archaeal/eukaryotic cytosolic), IPR009080 (Aminoacyl-tRNA synthetase, class 1a, anticodon-binding)	***-[1.831]	AK356763
CUST_2638_PI427708080	1.09552	1.08585	1.17301	1.57616	0.756987	0.829984	1.72977	1.23093	1	0.991177	1.07074	1.43874	1	1.09643	2.28507	1.6261	0	-0.0127853	0.0986062	0.524802	0	0.132815	1.19224	0.701413		2-dehydro-3-deoxyphosphooctonate aldolase, putative, expressed	LOC_Os12g10784.2|13112.m01148|protein 2-dehydro-3-deoxyphosphooctonate aldolase, putative, expressed	U35_1937	U35_1937 Members:20 3pri:Y 1e-158 UniRef90_Q0IPE5 Cluster: Os12g0210800 protein; n=2; Oryza sativa (japonica cultivar-group)|Rep: Os12g0210800 protein - Oryza sativa (japonica cultivar-group)	AT1G79500.4 | Symbols: AtkdsA1 | Aldolase-type TIM barrel family protein | chr1:29903604-29905989 FORWARD LENGTH=290	tr|Q0IPE5|Q0IPE5_ORYSJ	LOC_Os12g10784.2	IPR006269 (3-deoxy-8-phosphooctulonate synthase), IPR013785 (Aldolase-type TIM barrel)	***-[3.984]	MLOC_44325.2
CUST_13953_PI427708080	1.28096	1.03699	1.35863	1.44711	0.654478	1.3013	1.49164	0.880439	1	0.809541	1.06063	1.1297	1	1.9883	2.27913	1.34525	0	-0.304824	0.0849203	0.175942	0	0.991537	1.18848	0.427879		Pentatricopeptide repeat protein	LOC_Os10g35436.1|13110.m03179|protein Rf1, mitochondrial precursor, putative	U35_26990	U35_26990 Members:2 3pri:N 8e-11 UniRef90_A0N015 Cluster: Vegetative cell wall protein; n=1; Chlamydomonas incerta|Rep: Vegetative cell wall protein - Chlamydomonas incerta	AT1G63130.1 | Symbols: | Tetratricopeptide repeat (TPR)-like superfamily protein | chr1:23412854-23414746 FORWARD LENGTH=630	tr|A7BJL1|A7BJL1_RAPSA	LOC_Os10g35436.1	IPR002885 (Pentatricopeptide repeat), IPR011990 (Tetratricopeptide-like helical)	***-[2.006]		1H	43.2011
CUST_1646_PI427708083	1.25832	0.998916	0.867296	1.24122	0.656466	0.706348	1.4953	0.733529	1	0.79385	0.689251	0.986416	1	1.07599	2.27781	1.11739	0	-0.333061	-0.5369	-0.0197323	0	0.105659	1.18765	0.160133			LOC_Os06g04290.1|13106.m00382|protein S10/S20 domain containing ribosomal protein, putative, expressed	U35_14673	U35_14673 Members:11 3pri:Y 3e-58 UniRef90_P35686 Rep: 40S ribosomal protein S20 - Oryza sativa (Rice)	AT5G62300.2 | Symbols: | Ribosomal protein S10p/S20e family protein | chr5:25021388-25022235 REVERSE LENGTH=124		LOC_Os06g04290.1
CUST_22277_PI427708080	1.0811	0.974639	1.14295	1.3087	0.80319	0.98192	1.82865	1.30939	1	0.901528	1.05721	1.21053	1	1.22252	2.27673	1.63024	0	-0.149555	0.0802635	0.275634	0	0.289863	1.18696	0.705083		Exportin-2	LOC_Os01g13430.1|13101.m01476|protein importin-alpha re-exporter, putative, expressed	U35_2881	U35_2881 Members:27 3pri:Y 0.0 UniRef90_Q9LI34 Cluster: Putative importin-alpha re-exporter; n=2; Oryza sativa (japonica cultivar-group)|Rep: Putative importin-alpha re-exporter - Oryza sativa (japonica cult	AT2G46520.1 | Symbols: | cellular apoptosis susceptibility protein, putative / importin-alpha re-exporter, putative | chr2:19096867-19099785 FORWARD LENGTH=972	tr|G7KL09|G7KL09_MEDTR	LOC_Os01g13430.1	IPR016024 (Armadillo-type fold)	***-[1.84]	AK372187
CUST_7320_PI427708080	1.2232	1.25327	1.5253	1.79636	0.685719	0.717432	1.56112	0.931669	1	1.02459	1.24698	1.46858	1	1.04625	2.27662	1.35867	0	0.0350409	0.318435	0.554422	0	0.0652236	1.18689	0.442199		Cellulose synthase	LOC_Os05g08370.1|13105.m00920|protein CESA1 - cellulose synthase, expressed	U35_15793	U35_15793 Members:47 3pri:Y 0.0 UniRef90_Q9LLI9 Rep: Cellulose synthase-1 - Zea mays (Maize)	AT4G32410.1 | Symbols: CESA1, RSW1, AtCESA1 | cellulose synthase 1 | chr4:15641009-15646388 REVERSE LENGTH=1081	tr|D5FJ45|D5FJ45_9POAL	LOC_Os05g08370.1	IPR005150 (Cellulose synthase)	***-[2.988]
CUST_3846_PI427708083	0.989314	0.719318	1.09447	1.31418	0.791282	0.96648	1.80076	0.954594	1	0.727087	1.10629	1.32838	1	1.22141	2.27575	1.20639	0	-0.4598	0.14573	0.409664	0	0.288547	1.18634	0.270695			LOC_Os11g44350.1|13111.m04423|protein retrotransposon protein, putative, unclassified	U35_49015	U35_49015 Members:1 3pri:Y 3e-15 UniRef90_Q2QS77 Cluster: Retrotransposon protein, putative, unclassified; n=1; Oryza sativa (japonica cultivar-group)|Rep: Retrotransposon protein, putative, unclassified - Ory	AT3G12040.1 | Symbols: | DNA-3-methyladenine glycosylase (MAG) | chr3:3835349-3836781 REVERSE LENGTH=254		LOC_Os11g44350.1
CUST_210_PI415269222	1.08297	1.14539	1.24601	1.34457	0.785336	0.886301	1.78658	1.14939	1	1.05763	1.15054	1.24155	1	1.12856	2.27492	1.46357	0	0.0808358	0.202317	0.312146	0	0.174486	1.18581	0.54949
CUST_25444_PI427708080	1.00265	1.04657	0.967847	1.08412	0.877545	1.04065	1.99494	1.36983	1	1.04381	0.965289	1.08126	1	1.18587	2.27332	1.56098	0	0.0618537	-0.0509677	0.112707	0	0.245943	1.1848	0.642456		Chaperone protein htpG family protein LENGTH=780	LOC_Os12g32986.1|13112.m03364|protein heat shock protein, putative, expressed	U35_1935	U35_1935 Members:45 3pri:Y 0.0 UniRef90_Q0IN14 Cluster: Os12g0514500 protein; n=1; Oryza sativa (japonica cultivar-group)|Rep: Os12g0514500 protein - Oryza sativa (japonica cultivar-group)	AT3G07770.1 | Symbols: Hsp89.1, AtHsp90.6, AtHsp90-6 | HEAT SHOCK PROTEIN 89.1 | chr3:2479611-2483970 FORWARD LENGTH=799	AT2G04030.1	LOC_Os12g32986.1	IPR001404 (Heat shock protein Hsp90)	***-[2.913]	AK370395
CUST_18744_PI427708080	1.28475	1.20953	1.38476	1.59728	0.653777	0.760937	1.47957	0.838843	1	0.941447	1.07784	1.24326	1	1.16391	2.26311	1.28307	0	-0.0870487	0.108145	0.314124	0	0.218977	1.17831	0.359602		Chitinase, putative	LOC_Os09g32080.2|13109.m03184|protein CHIT13 - Chitinase family protein precursor, expressed	U35_1882	U35_1882 Members:44 3pri:Y 1e-163 UniRef90_Q0J0L1 Cluster: Os09g0494200 protein; n=1; Oryza sativa (japonica cultivar-group)|Rep: Os09g0494200 protein - Oryza sativa (japonica cultivar-group)	AT1G05850.1 | Symbols: POM1, ERH2, ELP1, CTL1, ELP, HOT2, ATCTL1 | Chitinase family protein | chr1:1766833-1768117 REVERSE LENGTH=321	tr|B9RPJ5|B9RPJ5_RICCO	LOC_Os09g32080.2	IPR016283 (Glycoside hydrolase, family 19), IPR023346 (Lysozyme-like domain)	***-[1.906]	AK249826.1//MLOC_66533.1	5H	80.3472
CUST_4283_PI427708083	1.10073	1.0271	1.08842	1.19559	0.845711	0.859325	1.91294	0.74803	1	0.933106	0.988819	1.08618	1	1.0161	2.26194	0.884499	0	-0.0998878	-0.0162212	0.119267	0	0.0230392	1.17756	-0.177068			LOC_Os07g03110.1|13107.m00248|protein OsFBX213 - F-box domain containing protein, expressed	U35_11357	U35_11357 Members:2 3pri:N 1e-36 UniRef90_Q0D8W5 Cluster: Os07g0122900 protein; n=1; Oryza sativa (japonica cultivar-group)|Rep: Os07g0122900 protein - Oryza sativa (japonica cultivar-group)	AT4G22505.1 | Symbols: | Bifunctional inhibitor/lipid-transfer protein/seed storage 2S albumin superfamily protein | chr4:11851363-11852955 REVERSE LENGTH=530		LOC_Os07g03110.1
CUST_5_PI390715121	1.42734	1.71903	1.44109	1.72458	0.414122	0.38833	0.935295	0.364161	1	1.20436	1.00963	1.20825	1	0.937718	2.2585	0.879356	0	0.268266	0.0138286	0.27292	0	-0.0927743	1.17537	-0.18548
CUST_23102_PI427708080	1.02875	0.889949	1.14129	1.20453	0.912119	1.17735	2.0563	1.21839	1	0.865076	1.10939	1.17086	1	1.29078	2.25442	1.33578	0	-0.209101	0.149764	0.227572	0	0.368244	1.17276	0.417685		Structural constituent of ribosome	LOC_Os10g34320.1|13110.m03053|protein ribosomal L18p/L5e family protein, expressed	U35_28645	U35_28645 Members:1 3pri:N 3e-09 UniRef90_Q337J7 Cluster: Expressed protein; n=2; Oryza sativa (japonica cultivar-group)|Rep: Expressed protein - Oryza sativa (japonica cultivar-group)	AT3G22450.1 | Symbols: | Ribosomal L18p/L5e family protein | chr3:7962443-7963378 FORWARD LENGTH=311	tr|D7L1Q2|D7L1Q2_ARALL	LOC_Os10g34320.1	IPR005484 (Ribosomal protein L18/L5)	***-[2.671]	AK376852	1H	49.0085
CUST_22372_PI427708080	1.04427	1.01904	1.15677	1.18584	0.870325	1.12131	1.96153	1.2572	1	0.975841	1.10773	1.13556	1	1.28838	2.25379	1.44452	0	-0.0352825	0.147607	0.183404	0	0.365557	1.17235	0.530589		Ribosome production factor	LOC_Os06g04600.2|13106.m00421|protein Brix domain containing protein, putative, expressed	U35_3442	U35_3442 Members:19 3pri:Y 1e-165 UniRef90_Q0DES6 Cluster: Os06g0137500 protein; n=2; Oryza sativa (japonica cultivar-group)|Rep: Os06g0137500 protein - Oryza sativa (japonica cultivar-group)	AT4G01560.1 | Symbols: MEE49 | Ribosomal RNA processing Brix domain protein | chr4:677266-679164 REVERSE LENGTH=343	tr|G7ZZ42|G7ZZ42_MEDTR	LOC_Os06g04600.2	IPR004154 (Anticodon-binding), IPR007109 (Brix domain)	***-[2.93]	AK372727
CUST_19794_PI427708080	0.983283	1.09316	1.08087	1.14621	0.931241	1.07035	2.09874	1.27085	1	1.11174	1.09925	1.16569	1	1.14938	2.25371	1.36468	0	0.152824	0.136519	0.221187	0	0.200852	1.1723	0.448568		1-(5-phosphoribosyl)-5-[(5- phosphoribosylamino)methylideneamino] imidazole-4-carboxamide isomerase, putative	LOC_Os05g33260.3|13105.m03437|protein 1-5-phosphoribosyl-5-5-phosphoribosylaminomethylideneaminoimidazole-4-carboxamide isomerase, chloroplast precursor, putative, expressed	U35_11517	U35_11517 Members:2 3pri:Y 7e-67 UniRef90_Q0DIC5 Cluster: Os05g0400800 protein; n=2; Oryza sativa (japonica cultivar-group)|Rep: Os05g0400800 protein - Oryza sativa (japonica cultivar-group)	AT2G36230.1 | Symbols: APG10, HISN3 | Aldolase-type TIM barrel family protein | chr2:15193878-15195509 REVERSE LENGTH=304	tr|D0NQR0|D0NQR0_PHYIT	LOC_Os05g33260.3	IPR006062 (Histidine biosynthesis), IPR011858 (Phosphoribosylformimino-5-aminoimidazole carboxamide ribotide isomerase, eukaryotic), IPR013785 (Aldolase-type TIM barrel)	***-[4.41]
CUST_22858_PI427708080	0.897141	1.04965	1.04925	1.20678	0.904063	1.02463	2.03366	1.27929	1	1.17	1.16954	1.34514	1	1.13336	2.24947	1.41504	0	0.226507	0.225947	0.42776	0	0.180608	1.16958	0.500846		Mitochondrial transcription termination factor-like	LOC_Os06g12100.1|13106.m01314|protein mTERF family protein, expressed	U35_10352	U35_10352 Members:2 3pri:Y 2e-26 UniRef90_Q0DDG5 Cluster: Os06g0225100 protein; n=2; Oryza sativa (japonica cultivar-group)|Rep: Os06g0225100 protein - Oryza sativa (japonica cultivar-group)	AT5G07900.1 | Symbols: | Mitochondrial transcription termination factor family protein | chr5:2520188-2521405 FORWARD LENGTH=405	tr|Q67UH1|Q67UH1_ORYSJ	LOC_Os06g12100.1	IPR003690 (Mitochodrial transcription termination factor-related)	***-[5]	AK375537
CUST_13454_PI427708080	1.05323	0.939014	1.11831	1.26925	0.839197	0.922311	1.88698	0.931068	1	0.891554	1.06179	1.2051	1	1.09904	2.24855	1.10947	0	-0.165606	0.0865009	0.269155	0	0.136243	1.169	0.149877		CLIP-associating protein	LOC_Os02g40430.1|13102.m04505|protein HEAT repeat family protein, putative, expressed	U35_38710	U35_38710 Members:1 3pri:Y 4e-34 UniRef90_Q01IV2 Rep: OSIGBa0157A06.7 protein - Oryza sativa (Rice)	AT2G20190.1 | Symbols: ATCLASP, CLASP | CLIP-associated protein | chr2:8711862-8718813 REVERSE LENGTH=1439	tr|G7KZK2|G7KZK2_MEDTR	LOC_Os02g40430.1	IPR016024 (Armadillo-type fold), IPR017690 (Outer membrane insertion C-terminal signal, omp85 target)	***-[2.798]	MLOC_55960.2	6H	54.8867
CUST_6644_PI427708080	1.12618	1.23134	1.31591	1.37699	0.787889	1.06956	1.77132	0.989028	1	1.09338	1.16847	1.2227	1	1.35751	2.24819	1.25529	0	0.12879	0.22462	0.290073	0	0.44096	1.16876	0.328019		Kinesin-related protein	LOC_Os04g45580.1|13104.m04573|protein kinesin motor domain containing protein, expressed	U35_24055	U35_24055 Members:3 3pri:N 1e-111 UniRef90_Q7FB17 Rep: OSJNBa0091D06.23 protein - Oryza sativa (Rice)	AT4G38950.2 | Symbols: | ATP binding microtubule motor family protein | chr4:18154606-18158461 REVERSE LENGTH=836	tr|G7KGE9|G7KGE9_MEDTR	LOC_Os04g45580.1	IPR001752 (Kinesin, motor domain), IPR021881 (Protein of unknown function DUF3490)	***-[1.847]	MLOC_77511.1
CUST_16942_PI427708080	1.04408	0.775595	1.12083	1.46513	0.701582	1.18966	1.57687	0.82794	1	0.742853	1.07352	1.40328	1	1.69568	2.24759	1.1801	0	-0.428852	0.102346	0.488806	0	0.761868	1.16838	0.238914		Cyst nematode resistance protein-like protein	LOC_Os09g23810.1|13109.m02254|protein retrotransposon protein, putative, unclassified	U35_29129	U35_29129 Members:1 3pri:Y 4e-35 UniRef90_Q01N39 Rep: H0215A08.3 protein - Oryza sativa (Rice)	AT1G33710.1 | Symbols: | RNA-directed DNA polymerase (reverse transcriptase)-related family protein | chr1:12219657-12220289 FORWARD LENGTH=210	tr|Q8LID8|Q8LID8_ORYSJ	LOC_Os09g23810.1		***-[3.923]
CUST_13941_PI427708083	1.27328	1.2041	1.36735	1.58444	0.662916	0.724364	1.48856	0.826889	1	0.945666	1.07388	1.24437	1	1.09269	2.24547	1.24735	0	-0.0805967	0.102827	0.315419	0	0.127889	1.16702	0.318867			LOC_Os09g32080.2|13109.m03184|protein CHIT13 - Chitinase family protein precursor, expressed	U35_1882	U35_1882 Members:44 3pri:Y 1e-163 UniRef90_Q0J0L1 Cluster: Os09g0494200 protein; n=1; Oryza sativa (japonica cultivar-group)|Rep: Os09g0494200 protein - Oryza sativa (japonica cultivar-group)	AT1G05850.1 | Symbols: POM1, ERH2, ELP1, CTL1, ELP, HOT2, ATCTL1 | Chitinase family protein | chr1:1766833-1768117 REVERSE LENGTH=321		LOC_Os09g32080.2
CUST_22183_PI427708080	1.1909	1.3975	1.63288	1.78104	0.767701	0.888486	1.72155	1.22758	1	1.17348	1.37113	1.49554	1	1.15733	2.24247	1.59904	0	0.230795	0.455363	0.580662	0	0.210805	1.16509	0.677205		Calcium-transporting ATPase 1	LOC_Os04g51610.1|13104.m05268|protein calcium-transporting ATPase, plasma membrane-type, putative, expressed	U35_9316	U35_9316 Members:3 3pri:Y 0.0 UniRef90_Q94IM4 Rep: P-type ATPase - Hordeum vulgare (Barley)	AT5G57110.2 | Symbols: ACA8, AT-ACA8 | autoinhibited Ca2+ -ATPase, isoform 8 | chr5:23109729-23116857 REVERSE LENGTH=1074	tr|Q7XBH9|Q7XBH9_CERRI	LOC_Os04g51610.1	IPR001757 (ATPase, P-type, K/Mg/Cd/Cu/Zn/Na/Ca/Na/H-transporter), IPR023214 (HAD-like domain), IPR023298 (ATPase, P-type, transmembrane domain), IPR023299 (ATPase, P-type, cytoplasmic domain N), IPR023300 (ATPase, P-type, cytoplasmic transduction domain A)	***-[1.321]	AK371703	6H	54.745
CUST_9462_PI427708080	0.957401	0.820027	1.29103	1.39238	0.858811	1.07665	1.92547	1.12639	1	0.856513	1.34847	1.45433	1	1.25365	2.24202	1.31157	0	-0.223453	0.431323	0.540358	0	0.326134	1.1648	0.391289		Leucine-rich repeat receptor-like protein kinase	LOC_Os06g47650.1|13106.m05061|protein phytosulfokine receptor precursor, putative, expressed	U35_23129	U35_23129 Members:4 3pri:Y 5e-51 UniRef90_Q0D9Y1 Cluster: Os06g0692700 protein; n=2; Oryza sativa (japonica cultivar-group)|Rep: Os06g0692700 protein - Oryza sativa (japonica cultivar-group)	AT1G72300.1 | Symbols: | Leucine-rich receptor-like protein kinase family protein | chr1:27217679-27220966 REVERSE LENGTH=1095	tr|C0LGI8|C0LGI8_ARATH	LOC_Os06g47650.1	IPR001611 (Leucine-rich repeat), IPR013210 (Leucine-rich repeat-containing N-terminal, type 2)	***-[5.043]	MLOC_16591.2
CUST_4464_PI427708080	1.44617	1.43669	1.51151	1.70575	0.487082	0.457054	1.09083	0.747902	1	0.993444	1.04518	1.1795	1	0.938351	2.23953	1.53547	0	-0.00948966	0.0637548	0.238171	0	-0.0918002	1.16319	0.618683		Receptor-like protein kinase-like protein	LOC_Os04g58910.1|13104.m06207|protein receptor protein kinase TMK1 precursor, putative, expressed	U35_19020	U35_19020 Members:13 3pri:Y 1e-134 UniRef90_Q259M6 Rep: H0723C07.6 protein - Oryza sativa (Rice)	AT2G01820.1 | Symbols: | Leucine-rich repeat protein kinase family protein | chr2:357664-360681 REVERSE LENGTH=943	tr|Q84P72|Q84P72_ORYSJ	LOC_Os04g58910.1	IPR001611 (Leucine-rich repeat), IPR011009 (Protein kinase-like domain), IPR013210 (Leucine-rich repeat-containing N-terminal, type 2), IPR013320 (Concanavalin A-like lectin/glucanase, subgroup)	***-[1.965]		2H	143.13
CUST_7102_PI427708083	0.990064	1.28057	1.13139	1.05196	0.907752	0.964375	2.03277	1.36397	1	1.29342	1.14275	1.06252	1	1.06238	2.23935	1.50258	0	0.371195	0.192504	0.0874872	0	0.087297	1.16308	0.58744			LOC_Os03g37490.1|13103.m04074|protein MATE efflux family protein, putative, expressed	U35_17385	U35_17385 Members:25 3pri:N 0.0 UniRef90_Q0DQQ2 Cluster: Os03g0571900 protein; n=3; Oryza sativa (japonica cultivar-group)|Rep: Os03g0571900 protein - Oryza sativa (japonica cultivar-group)	AT3G21690.1 | Symbols: | MATE efflux family protein | chr3:7638750-7641861 FORWARD LENGTH=506		LOC_Os03g37490.1
CUST_4822_PI427708080	1.17243	1.00252	1.21607	1.48415	0.777672	1.05557	1.74132	1.1176	1	0.855079	1.03722	1.26588	1	1.35735	2.23914	1.43711	0	-0.225871	0.0527231	0.340138	0	0.440788	1.16294	0.523171		Transducin/WD40 repeat-like superfamily protein LENGTH=837	LOC_Os06g44030.2|13106.m04619|protein WD domain, G-beta repeat domain containing protein, expressed	U35_18094	U35_18094 Members:3 3pri:Y 1e-110 UniRef90_Q67UR9 Cluster: Putative TAF5; n=1; Oryza sativa (japonica cultivar-group)|Rep: Putative TAF5 - Oryza sativa (japonica cultivar-group)	AT5G25150.1 | Symbols: TAF5 | TBP-associated factor 5 | chr5:8677117-8682058 FORWARD LENGTH=669	AT5G23430.1	LOC_Os06g44030.2	IPR015943 (WD40/YVTN repeat-like-containing domain), IPR020472 (G-protein beta WD-40 repeat)	*-*-[2.82]	MLOC_63666.1	7H	126.275
CUST_7276_PI427708083	1.0639	0.792342	0.984562	0.976683	0.889286	0.98773	1.98852	1.24763	1	0.744749	0.925424	0.918017	1	1.1107	2.23608	1.40295	0	-0.425174	-0.111814	-0.123406	0	0.151469	1.16097	0.488467			LOC_Os02g40770.2|13102.m04545|protein SET domain containing protein, expressed	U35_33578	U35_33578 Members:1 3pri:N 4e-05 UniRef90_Q6K9F7 Cluster: Putative SET domain protein SUVR2; n=1; Oryza sativa (japonica cultivar-group)|Rep: Putative SET domain protein SUVR2 - Oryza sativa (japonica cultivar	AT3G04380.2 | Symbols: SUVR4, SDG31 | SET-domain containing protein lysine methyltransferase family protein | chr3:1161602-1164539 FORWARD LENGTH=465		LOC_Os02g40770.2				2H	113.314
CUST_1044_PI427708086	1.03648	1.09444	1.21331	1.16615	0.818337	0.960457	1.82679	1.16559	1	1.05592	1.17061	1.12511	1	1.17367	2.23232	1.42434	0	0.0785069	0.227257	0.170072	0	0.231025	1.15855	0.510292			LOC_Os05g51890.1|13105.m05612|protein retrotransposon protein, putative, unclassified	U35_14087	U35_14087 Members:8 3pri:Y 1e-71 UniRef90_Q9FUD9 Cluster: Putative glutathione S-transferase OsGSTF4; n=2; Oryza sativa (japonica cultivar-group)|Rep: Putative glutathione S-transferase OsGSTF4 - Oryza sativa	AT3G05630.1 | Symbols: PLDP2, PDLZ2, PLDZETA2 | phospholipase D P2 | chr3:1635321-1640105 FORWARD LENGTH=1046		LOC_Os05g51890.1
CUST_18935_PI427708080	1.10054	0.948929	1.00874	0.97066	0.72163	0.890202	1.61039	1.09933	1	0.86224	0.916588	0.881986	1	1.2336	2.2316	1.5234	0	-0.213839	-0.125655	-0.181173	0	0.302874	1.15808	0.607295		50S ribosomal protein L25	LOC_Os03g41612.1|13103.m04483|protein ribosomal protein L25, putative, expressed	U35_19096	U35_19096 Members:13 3pri:Y 1e-113 UniRef90_Q10GV3 Cluster: Ribosomal 5S rRNA E-loop binding protein Ctc/L25/TL5 containing protein, expressed; n=3; Oryza sativa (japonica cultivar-group)|Rep: Ribosomal 5S rRNA	AT5G66860.1 | Symbols: | Ribosomal protein L25/Gln-tRNA synthetase, anti-codon-binding domain | chr5:26701233-26702531 REVERSE LENGTH=249	tr|G7LGD1|G7LGD1_MEDTR	LOC_Os03g41612.1	IPR011035 (Ribosomal protein L25/Gln-tRNA synthetase, anti-codon-binding domain)	***-[3.845]
CUST_12295_PI427708083	1.02613	1.09817	0.893531	1.50143	0.867586	1.20384	1.93451	0.691011	1	1.07021	0.870781	1.4632	1	1.38757	2.22976	0.796476	0	0.0978953	-0.199618	0.549126	0	0.472565	1.15689	-0.328298			LOC_Os02g13130.1|13102.m01454|protein KH domain-containing protein, putative, expressed	U35_43011	U35_43011 Members:1 3pri:Y 8e-33 UniRef90_O82762 Cluster: Hypothetical protein At2g25970; n=1; Arabidopsis thaliana|Rep: Hypothetical protein At2g25970 - Arabidopsis thaliana (Mouse-ear cress)	AT2G25970.1 | Symbols: | KH domain-containing protein | chr2:11071844-11075604 REVERSE LENGTH=632		LOC_Os02g13130.1
CUST_13610_PI427708083	0.9872	0.985694	0.932546	1.09764	0.924749	0.902179	2.06146	0.85268	1	0.998475	0.944638	1.11187	1	0.975593	2.22921	0.922066	0	-0.00220226	-0.082167	0.152994	0	-0.035648	1.15653	-0.117058			LOC_Os06g06600.1|13106.m00681|protein OsFBX187 - F-box domain containing protein, expressed	U35_28948	U35_28948 Members:1 3pri:N 7e-15 UniRef90_Q69SQ8 Cluster: Hypothetical protein OSJNBa0016O19.22; n=1; Oryza sativa (japonica cultivar-group)|Rep: Hypothetical protein OSJNBa0016O19.22 - Oryza sativa (japonica	AT1G13570.1 | Symbols: | F-box/RNI-like superfamily protein | chr1:4642528-4643930 REVERSE LENGTH=416		LOC_Os06g06600.1
CUST_98_PI427708080	1.10913	0.962235	1.14149	1.22655	0.810625	0.972485	1.80677	1.1411	1	0.867562	1.02918	1.10587	1	1.19967	2.22886	1.40768	0	-0.204962	0.0414957	0.145179	0	0.262642	1.15631	0.493317		Dihydroorotase	LOC_Os01g54370.1|13101.m05711|protein dihydropyrimidinase, putative, expressed	U35_7130	U35_7130 Members:6 3pri:Y 1e-117 UniRef90_Q0JJD1 Cluster: Os01g0747500 protein; n=2; Oryza sativa (japonica cultivar-group)|Rep: Os01g0747500 protein - Oryza sativa (japonica cultivar-group)	AT4G22930.1 | Symbols: PYR4, DHOASE | pyrimidin 4 | chr4:12019315-12021200 FORWARD LENGTH=377	tr|B6U6Z4|B6U6Z4_MAIZE	LOC_Os01g54370.1	IPR004721 (Dihydroorotase homodimeric type)	***-[2]	MLOC_2480.1	3H	62.3938
CUST_10826_PI427708080	1.14474	1.12073	1.77192	2.33917	0.787209	0.859725	1.75408	1.16526	1	0.979024	1.54788	2.04341	1	1.09212	2.22823	1.48024	0	-0.0305831	0.630291	1.03098	0	0.127128	1.1559	0.565834		B12D protein	LOC_Os06g13680.1|13106.m01510|protein B12D protein, putative, expressed	U35_14887	U35_14887 Members:273 3pri:Y 4e-44 UniRef90_Q40019 Rep: HvB12D protein - Hordeum vulgare (Barley)	AT3G48140.1 | Symbols: | B12D protein | chr3:17778471-17779299 FORWARD LENGTH=88	tr|B6T1H8|B6T1H8_MAIZE	LOC_Os06g13680.1	IPR010530 (NADH-ubiquinone reductase complex 1 MLRQ subunit)	*-*-[1.943]		1H	48.3711
CUST_24883_PI427708080	1.11755	1.22601	1.43254	1.57713	0.754068	0.845728	1.67501	1.14676	1	1.09706	1.28186	1.41124	1	1.12155	2.2213	1.52077	0	0.133638	0.358243	0.496966	0	0.165499	1.15141	0.6048		unknown protein; BEST Arabidopsis thaliana protein match is: unknown protein . LENGTH=561	LOC_Os07g43990.1|13107.m04624|protein expressed protein	U35_17994	U35_17994 Members:19 3pri:Y 0.0 UniRef90_Q8L465 Cluster: Hypothetical protein P0455H11.104; n=1; Oryza sativa (japonica cultivar-group)|Rep: Hypothetical protein P0455H11.104 - Oryza sativa (japonica cultivar	AT4G08810.1 | Symbols: SUB1 | calcium ion binding | chr4:5616204-5617862 REVERSE LENGTH=552	AT4G12700.1	LOC_Os07g43990.1		***-[5.901]	AK365243
CUST_7168_PI427708080	1.26562	1.67336	1.78401	2.10537	0.568424	0.676585	1.26024	0.625777	1	1.32217	1.4096	1.66351	1	1.19028	2.21708	1.1009	0	0.402903	0.495282	0.734229	0	0.251304	1.14866	0.138683		Endo-1,4-beta-glucanase	LOC_Os03g52630.1|13103.m05732|protein endoglucanase, putative, expressed	U35_1473	U35_1473 Members:68 3pri:Y 0.0 UniRef90_Q84R49 Rep: Endoglucanase 10 - Oryza sativa (Rice)	AT5G49720.1 | Symbols: ATGH9A1, TSD1, DEC, KOR, RSW2, IRX2, KOR1, GH9A1 | glycosyl hydrolase 9A1 | chr5:20197765-20200168 REVERSE LENGTH=621	tr|Q8RWR6|Q8RWR6_WHEAT	LOC_Os03g52630.1	IPR001701 (Glycoside hydrolase, family 9), IPR008928 (Six-hairpin glycosidase-like)	***-[2.334]		4H	43.4844
CUST_8133_PI427708083	1.31209	1.09498	1.43091	1.3842	0.560635	0.575331	1.24217	0.596123	1	0.834534	1.09056	1.05496	1	1.02621	2.21565	1.0633	0	-0.260958	0.125068	0.0771816	0	0.0373311	1.14773	0.0885469			LOC_Os03g45920.1|13103.m04936|protein tubulin/FtsZ domain containing protein, putative, expressed	U35_14329	U35_14329 Members:15 3pri:Y 0.0 UniRef90_P18026 Cluster: Tubulin beta-2 chain; n=27; Viridiplantae|Rep: Tubulin beta-2 chain - Zea mays (Maize)	AT5G23860.2 | Symbols: TUB8 | tubulin beta 8 | chr5:8042962-8044528 FORWARD LENGTH=449		LOC_Os03g45920.1
CUST_18781_PI427708080	0.968924	0.939112	1.11453	1.30289	0.986746	1.31075	2.18542	1.09987	1	0.969232	1.15027	1.34467	1	1.32836	2.21478	1.11464	0	-0.0450854	0.201977	0.427257	0	0.409643	1.14716	0.156576		Non-specific lipid-transfer protein	LOC_Os11g24070.1|13111.m02293|protein LTPL10 - Protease inhibitor/seed storage/LTP family protein precursor, expressed	U35_287	U35_287 Members:3 3pri:Y 2e-50 UniRef90_Q43767 Cluster: Nonspecific lipid-transfer protein 4.1 precursor; n=4; Hordeum vulgare|Rep: Nonspecific lipid-transfer protein 4.1 precursor - Hordeum vulgare (Barley)	AT5G59310.1 | Symbols: LTP4 | lipid transfer protein 4 | chr5:23925296-23925772 REVERSE LENGTH=112	tr|F2CSG7|F2CSG7_HORVD	LOC_Os11g24070.1	IPR000528 (Plant lipid transfer protein/Par allergen), IPR016140 (Bifunctional inhibitor/plant lipid transfer protein/seed storage helical domain)	***-[4.91]
CUST_3318_PI427708080	0.842602	0.776426	0.814221	0.754624	1.07256	1.1387	2.37458	1.62814	1	0.921462	0.966318	0.895589	1	1.06166	2.21394	1.51799	0	-0.118003	-0.0494304	-0.159092	0	0.0863278	1.14662	0.602167		Epoxide hydrolase, putative, expressed	LOC_Os10g35520.1|13110.m03192|protein hydrolase, alpha/beta fold family domain containing protein, expressed	U35_46858	U35_46858 Members:1 3pri:N 5e-59 UniRef90_Q8W3F6 Cluster: Putative epoxide hydrolase; n=1; Oryza sativa (japonica cultivar-group)|Rep: Putative epoxide hydrolase - Oryza sativa (japonica cultivar-group)	AT3G51000.1 | Symbols: | alpha/beta-Hydrolases superfamily protein | chr3:18945258-18946499 REVERSE LENGTH=323	tr|Q8W3F4|Q8W3F4_ORYSJ	LOC_Os10g35520.1	IPR000073 (Alpha/beta hydrolase fold-1), IPR000639 (Epoxide hydrolase-like)	***-[2.654]	MLOC_54916.3//MLOC_54917.1	1H	48.0878
CUST_17172_PI427708080	1.06737	0.990264	1.20868	1.36942	0.890782	1.18965	1.96886	1.09366	1	0.927762	1.13239	1.28299	1	1.33551	2.21026	1.22776	0	-0.108174	0.179368	0.359508	0	0.417389	1.14422	0.296025		Non-specific lipid-transfer protein	LOC_Os11g24070.1|13111.m02293|protein LTPL10 - Protease inhibitor/seed storage/LTP family protein precursor, expressed	U35_394	U35_394 Members:328 3pri:Y 1e-55 UniRef90_Q43767 Cluster: Nonspecific lipid-transfer protein 4.1 precursor; n=4; Hordeum vulgare|Rep: Nonspecific lipid-transfer protein 4.1 precursor - Hordeum vulgare (Barley)	AT5G59310.1 | Symbols: LTP4 | lipid transfer protein 4 | chr5:23925296-23925772 REVERSE LENGTH=112	tr|F2CSG7|F2CSG7_HORVD	LOC_Os11g24070.1	IPR000528 (Plant lipid transfer protein/Par allergen), IPR016140 (Bifunctional inhibitor/plant lipid transfer protein/seed storage helical domain)	***-[4.904]
CUST_2180_PI427708086	1.00442	1.09602	1.13882	1.17128	0.836275	1.00214	1.84637	1.00311	1	1.09119	1.13381	1.16612	1	1.19833	2.20785	1.19949	0	0.125906	0.181182	0.221721	0	0.261029	1.14264	0.262423			No hits found	U35_29813	U35_29813 Members:1 3pri:Y 2e-10 UniRef90_Q0DYA2 Cluster: Os02g0706600 protein; n=2; Oryza sativa (japonica cultivar-group)|Rep: Os02g0706600 protein - Oryza sativa (japonica cultivar-group)	No hits found		No hits found				2H	146.388
CUST_24036_PI427708080	1.07534	1.33735	1.3462	1.54537	0.841504	1.01329	1.85504	1.2073	1	1.24365	1.25188	1.43709	1	1.20414	2.20443	1.4347	0	0.31458	0.324091	0.523153	0	0.267999	1.14041	0.520746		Protein of unknown function (DUF288) LENGTH=765	LOC_Os05g32500.1|13105.m03348|protein expressed protein	U35_3974	U35_3974 Members:17 3pri:Y 0.0 UniRef90_Q0DIG6 Cluster: Os05g0391200 protein; n=2; Oryza sativa (japonica cultivar-group)|Rep: Os05g0391200 protein - Oryza sativa (japonica cultivar-group)	AT3G57420.1 | Symbols: | Protein of unknown function (DUF288) | chr3:21252605-21255115 REVERSE LENGTH=765	AT3G57420.1	LOC_Os05g32500.1	IPR005049 (Protein of unknown function DUF288)	***-[3.03]
CUST_21273_PI427708080	1.07051	0.940587	1.14343	1.10998	0.720479	0.910826	1.58749	1.07625	1	0.878638	1.06812	1.03688	1	1.26419	2.20338	1.4938	0	-0.186659	0.0950791	0.0522432	0	0.338219	1.13972	0.578988		60S ribosomal protein L4	LOC_Os03g58204.1|13103.m06394|protein ribosomal protein L4, putative, expressed	U35_14967	U35_14967 Members:194 3pri:Y 0.0 UniRef90_Q7Y1I5 Cluster: Putative 60S ribosomal protein L1; n=1; Oryza sativa (japonica cultivar-group)|Rep: Putative 60S ribosomal protein L1 - Oryza sativa (japonica	AT3G09630.1 | Symbols: | Ribosomal protein L4/L1 family | chr3:2953813-2955444 FORWARD LENGTH=406	tr|B6T3L6|B6T3L6_MAIZE	LOC_Os03g58204.1	IPR002136 (Ribosomal protein L4/L1e), IPR023574 (Ribosomal protein L4 domain)	***-[1.477]	AK366280
CUST_20081_PI427708080	1.22	1.30037	1.49037	1.41718	0.738266	0.773993	1.62431	0.848066	1	1.06588	1.22161	1.16163	1	1.04839	2.20016	1.14873	0	0.0920477	0.288788	0.216149	0	0.068181	1.13761	0.200036		Protein of unknown function (DUF620) LENGTH=485	LOC_Os07g40150.1|13107.m04171|protein expressed protein	U35_7026	U35_7026 Members:6 3pri:Y 3e-87 UniRef90_Q6ZLH2 Cluster: Lipase-like protein; n=1; Oryza sativa (japonica cultivar-group)|Rep: Lipase-like protein - Oryza sativa (japonica cultivar-group)	AT3G19540.1 | Symbols: | Protein of unknown function (DUF620) | chr3:6780762-6782633 FORWARD LENGTH=485	AT3G19540.1	LOC_Os07g40150.1	IPR006873 (Protein of unknown function DUF620)	***-[3.888]	AK359336
CUST_21022_PI427708080	1.14189	1.01827	1.14686	1.3675	0.819619	0.997116	1.80195	1.33508	1	0.891741	1.00436	1.19758	1	1.21656	2.19852	1.62891	0	-0.165303	0.00627253	0.260117	0	0.282808	1.13653	0.703905		Upf0533 protein c5orf44-like protein	LOC_Os10g35570.1|13110.m03199|protein expressed protein	U35_7989	U35_7989 Members:4 3pri:Y 3e-74 UniRef90_Q8LNH7 Cluster: Hypothetical protein OSJNBa0078O01.3; n=2; Oryza sativa (japonica cultivar-group)|Rep: Hypothetical protein OSJNBa0078O01.3 - Oryza sativa (japonica cu	AT2G47960.1 | Symbols: | unknown protein; CONTAINS InterPro DOMAIN/s: Protein of unknown function DUF974 (InterPro:IPR010378); Has 285 Blast hits to 284 proteins in 126 species: Archae - 0; Bacteria - 0; Metazoa - 150; Fungi - 68; Plants - 32; Viruses - 0; Other Eukaryotes - 35 (source: NCBI BLink). | chr2:19625631-19628869 FORWARD LENGTH=442	tr|E3TE54|E3TE54_ICTPU	LOC_Os10g35570.1	IPR010378 (Protein of unknown function DUF974)	***-[1.853]	AK365078	1H	48.0878
CUST_26044_PI427708080	1.11487	1.20831	1.6306	1.72873	0.827336	0.875656	1.81686	1.09264	1	1.08381	1.46259	1.55061	1	1.0584	2.19604	1.32067	0	0.116116	0.548522	0.632833	0	0.0818918	1.1349	0.401269		unknown protein; FUNCTIONS IN: molecular_function unknown; INVOLVED IN: biological_process unknown; LOCATED IN: endomembrane system; EXPRESSED IN: 23 plant structures; EXPRESSED DURING: 13 growth stages; BEST Arabidopsis thaliana protein match is: unknown protein . LENGTH=172	LOC_Os01g40700.1|13101.m04170|protein expressed protein	U35_5061	U35_5061 Members:11 3pri:Y 3e-76 UniRef90_Q5ZC72 Cluster: Light stress-responsive one-helix protein-like; n=1; Oryza sativa (japonica cultivar-group)|Rep: Light stress-responsive one-helix protein-like - Oryza	AT1G22790.2 | Symbols: | unknown protein; FUNCTIONS IN: molecular_function unknown; INVOLVED IN: biological_process unknown; LOCATED IN: plasma membrane; EXPRESSED IN: 22 plant structures; EXPRESSED DURING: 13 growth stages; BEST Arabidopsis thaliana protein match is: unknown protein (TAIR:AT1G34010.1); Has 35333 Blast hits to 34131 proteins in 2444 species: Archae - 798; Bacteria - 22429; Metazo…	AT3G13480.1	LOC_Os01g40700.1		--*-[10.397]	AK376084//MLOC_38170.1	3H	51.7705
CUST_14988_PI427708080	0.907659	1.11708	0.927176	1.07944	0.989382	1.03462	2.17259	1.1745	1	1.23073	1.0215	1.18926	1	1.04572	2.1959	1.18711	0	0.299513	0.0306931	0.250067	0	0.0644982	1.13481	0.24745		Plant protein of unknown function (DUF641) LENGTH=425	LOC_Os08g39740.1|13108.m04243|protein expressed protein	U35_26639	U35_26639 Members:2 3pri:Y 1e-101 UniRef90_Q6YVT7 Cluster: Hypothetical protein B1168A08.6; n=1; Oryza sativa (japonica cultivar-group)|Rep: Hypothetical protein B1168A08.6 - Oryza sativa (japonica cultivar-gro	AT5G12900.1 | Symbols: | unknown protein; FUNCTIONS IN: molecular_function unknown; INVOLVED IN: biological_process unknown; LOCATED IN: chloroplast; EXPRESSED IN: 21 plant structures; EXPRESSED DURING: 13 growth stages; BEST Arabidopsis thaliana protein match is: unknown protein (TAIR:AT1G12330.1); Has 1807 Blast hits to 1807 proteins in 277 species: Archae - 0; Bacteria - 0; Metazoa - 736; Fung…	AT2G45260.1	LOC_Os08g39740.1		*-*-[3.236]	MLOC_6654.3
CUST_6338_PI427708083	1.13603	1.24617	1.53418	1.4268	0.816925	0.882319	1.78966	0.801192	1	1.09695	1.35047	1.25595	1	1.08005	2.19073	0.980741	0	0.133497	0.433466	0.328779	0	0.111096	1.13141	-0.0280558			LOC_Os03g49190.1|13103.m05324|protein oleosin, putative, expressed	U35_14	U35_14 Members:196 3pri:Y 8e-96 UniRef90_Q43769 Rep: High molecular weight oleosin - Hordeum vulgare (Barley)	AT5G40420.1 | Symbols: OLEO2, OLE2 | oleosin 2 | chr5:16173622-16174740 REVERSE LENGTH=199		LOC_Os03g49190.1
CUST_19465_PI427708080	1.10952	1.15193	1.15286	1.61817	0.761577	0.918727	1.66809	1.35903	1	1.03822	1.03906	1.45844	1	1.20635	2.19031	1.78449	0	0.0541153	0.0552797	0.544429	0	0.270646	1.13114	0.835511		5'-methylthioadenosine/S-adenosylhomocysteine nucleosidase	LOC_Os01g12940.1|13101.m01415|protein phosphorylase domain containing protein, putative	U35_1245	U35_1245 Members:86 3pri:Y 1e-132 UniRef90_Q0JPC4 Cluster: Os01g0229800 protein; n=1; Oryza sativa (japonica cultivar-group)|Rep: Os01g0229800 protein - Oryza sativa (japonica cultivar-group)	AT4G28940.1 | Symbols: | Phosphorylase superfamily protein | chr4:14274414-14276920 FORWARD LENGTH=348	tr|G7ZWI8|G7ZWI8_MEDTR	LOC_Os01g12940.1	IPR018017 (Nucleoside phosphorylase)	***-[2.373]
CUST_22179_PI427708080	1.09241	1.17993	1.14471	1.2135	0.811804	1.02716	1.77556	1.3158	1	1.08012	1.04787	1.11084	1	1.26528	2.18717	1.62083	0	0.111186	0.0674613	0.151652	0	0.339455	1.12907	0.696734		Nascent polypeptide-associated complex subunit beta	LOC_Os03g01910.1|13103.m00128|protein transcription factor BTF3, putative, expressed	U35_1419	U35_1419 Members:60 3pri:Y 2e-87 UniRef90_Q8H7V1 Cluster: Putative transcription factor; n=3; Oryza sativa (japonica cultivar-group)|Rep: Putative transcription factor - Oryza sativa (japonica	AT1G73230.1 | Symbols: | Nascent polypeptide-associated complex NAC | chr1:27540506-27541364 REVERSE LENGTH=165	tr|G7IW73|G7IW73_MEDTR	LOC_Os03g01910.1	IPR002715 (Nascent polypeptide-associated complex NAC)	***-[4.104]
CUST_3927_PI427708080	0.934177	0.756886	0.967576	1.27296	0.947722	0.880016	2.07109	1.23811	1	0.810217	1.03575	1.36265	1	0.92856	2.18533	1.3064	0	-0.30362	0.0506799	0.446417	0	-0.106933	1.12785	0.385602		Unknown protein	LOC_Os01g56900.2|13101.m06036|protein expressed protein	U35_23176	U35_23176 Members:4 3pri:Y 6e-57 UniRef90_Q0JIU6 Cluster: Os01g0776800 protein; n=3; Oryza sativa (japonica cultivar-group)|Rep: Os01g0776800 protein - Oryza sativa (japonica cultivar-group)	AT1G62760.1 | Symbols: | Plant invertase/pectin methylesterase inhibitor superfamily protein | chr1:23237574-23238512 REVERSE LENGTH=312		LOC_Os01g56900.2	IPR011676 (Domain of unknown function DUF1618)		MLOC_58356.1	5H	43.9583
CUST_15324_PI427708080	0.992001	0.619532	0.961083	1.12409	0.87594	0.82441	1.91299	1.59909	1	0.624528	0.968832	1.13315	1	0.941171	2.18392	1.82557	0	-0.679162	-0.0456809	0.180345	0	-0.0874713	1.12692	0.868347		alpha/beta-Hydrolases superfamily protein LENGTH=361	LOC_Os07g11060.1|13107.m01138|protein expressed protein	U35_50424	U35_50424 Members:1 3pri:N 1e-70 UniRef90_Q7F1B1 Cluster: Hypothetical protein OJ1664_D08.103-1; n=1; Oryza sativa (japonica cultivar-group)|Rep: Hypothetical protein OJ1664_D08.103-1 - Oryza sativa (japonica	AT5G19050.1 | Symbols: | alpha/beta-Hydrolases superfamily protein | chr5:6369307-6371726 FORWARD LENGTH=361	AT5G19050.1	LOC_Os07g11060.1		*-*-[4]	MLOC_68950.1	2H	58.9235
CUST_23324_PI427708080	1.23217	1.05155	1.20341	1.36037	0.71423	0.766779	1.55944	1.0317	1	0.853409	0.976657	1.10404	1	1.07357	2.18338	1.44449	0	-0.228691	-0.0340757	0.142793	0	0.102423	1.12657	0.530558		Glycerophosphoryl diester phosphodiesterase, putative	LOC_Os01g55780.1|13101.m05884|protein glycerophosphoryl diester phosphodiesterase family protein, putative, expressed	U35_6244	U35_6244 Members:7 3pri:N 1e-102 UniRef90_Q8LR39 Cluster: Hypothetical protein P0512C01.48; n=1; Oryza sativa (japonica cultivar-group)|Rep: Hypothetical protein P0512C01.48 - Oryza sativa (japonica cultivar-g	AT5G08030.1 | Symbols: | PLC-like phosphodiesterases superfamily protein | chr5:2575152-2576770 REVERSE LENGTH=372	tr|B9RLN1|B9RLN1_RICCO	LOC_Os01g55780.1	IPR004129 (Glycerophosphoryl diester phosphodiesterase)	***-[3.797]	AK250115.1
CUST_9036_PI427708083	0.696879	0.378308	0.427555	0.451012	0.832363	0.786262	1.81451	1.22678	1	0.542861	0.613528	0.647188	1	0.944614	2.17995	1.47385	0	-0.881346	-0.704798	-0.627744	0	-0.0822031	1.12429	0.559587			LOC_Os05g16200.1|13105.m01706|protein blight resistance protein T118, putative	U35_12528	U35_12528 Members:2 3pri:Y 3e-14 UniRef90_Q0IPH7 Cluster: Os12g0199100 protein; n=1; Oryza sativa (japonica cultivar-group)|Rep: Os12g0199100 protein - Oryza sativa (japonica cultivar-group)	AT3G50950.1 | Symbols: ZAR1 | HOPZ-ACTIVATED RESISTANCE 1 | chr3:18936127-18938685 FORWARD LENGTH=852		LOC_Os05g16200.1
[truncated: 104 more rows]

## Sheet: C v Rp 24h 0.05
Vol C vs Rp 24h Raw 0.05
CE_aphid
Infestation ()*	Control	B+Mc	B+Mp	B+Rp	Control	B+Mc	B+Mp	B+Rp	Control	B+Mc	B+Mp	B+Rp	Control	B+Mc	B+Mp	B+Rp	Control	B+Mc	B+Mp	B+Rp	Control	B+Mc	B+Mp	B+Rp
Time (hours)S	3				24				3				24				3				24
Systematic	Normalized data								Ratio								Log2								Gene Symbol	Description	top rice hit	H35	top Harvest35 hit	top Arabidopsis hit	AHRD Blast-Hit-Accession	rice	AHRD Interpro-ID (Description)	AHRD-Quality-Code	HC_genes	POPSEQ chromosome	POPSEQ cM
[truncated: 405 more rows]
