# Supplementary material for: Barley transcriptome analyses upon interaction with different aphid species identify thionins contributing to resistance
Source: Plant Cell Environ. 2017 Jul 18;40(11):2628–43. doi: 10.1111/pce.12979 (PMC6084319; doi:10.1111/pce.12979)
Supplement: Supplementary file 1 — Supplementary Figure 1: Assessment of variation between 3 h and 24 h control samples in microarray analyses. (a) Venn diagram showing the overlap between the gene set identified as differentially expressed between the 3 h and 24 h control barley samples (331 genes, shown in the green circle on the left) and the gene set identified as differentially expressed genes across barley‐aphid interactions (974 genes, shown in the red circle on the right). The statistical analyses used were paired t‐test between samples (p ≤ 0.05). (b) Clustering analysis of the 854 differentially expressed across different aphid interactions after excluding the 120 genes differentially expressed between the 3 h and 24 h control samples that overlapped with the set of 974 differentially expressed genes across aphid interactions. Blue color indicates low expression level and red color indicates high expression level. No‐aphid control (C), R. padi (Rp), M. persicae (Mp), and M. cerasi (Mc) treatments are indicated. Supplementary Figure 2: Aphid probing on different cultivars Optic and Morex. Images showing aphid stylet short probes and pathways in barley cv Optic and Morex. Pictures were taken two days after aphid challenge and visualized by staining with acid fuchsine. Images were taken with a light microscope. The stylets short probes and pathways are indicated arrows. Scale bars are 20 μm. Supplementary Figure 3: Additional pictures displaying callose deposition two days after probing for the aphid species R. padi , M. persicae and M. cerasi . The callose was visualized with aniline blue and confocal microscope (wavelength 516 nm). Six leaf samples were used per aphid species per replicate and the experiment was done in three independent biological replicates. White arrows point stylet probing paths. Scale bars are 20 μm. Supplementary Figure 4: MapMan analyses of genes differentially regulated during interactions with R. padi and M. persicae at the 24 h timepoint. Genes were mapped using th [file PCE-40-2628-s001.zip › STable2.xlsx]

## Sheet: Sheet2
Supporting Information table 2

## Sheet: Cluster A
All 3h +24h up 3h up 24h
CE_aphid
Genes selected by hand from Vol all 3h +24h.
Infestation ()*	Control	B+Mc	B+Mp	B+Rp	Control	B+Mc	B+Mp	B+Rp	Control	B+Mc	B+Mp	B+Rp	Control	B+Mc	B+Mp	B+Rp	Control	B+Mc	B+Mp	B+Rp	Control	B+Mc	B+Mp	B+Rp
Time (hours)S	3h				24h				3h				24h				3h				24h
Systematic	Normalized data								Ratio								LOG2									H35	top Harvest35 hit	top Arabidopsis hit	AHRD Blast-Hit-Accession	rice	AHRD Interpro-ID (Description)	AHRD-Quality-Code	HC_genes	POPSEQ chromosome	POPSEQ cM
CUST_9992_PI427708100	0.605363	0.801274	0.264293	0.417638	1.21192	0.559158	9.23339	0.338735	1	1.32362	0.436586	0.689896	1	0.461382	7.61882	0.279503	0	0.404494	-1.19566	-0.53555	0	-1.11597	2.92957	-1.83906	LOC_Os05g01760.1|13105.m00121|protein lysine ketoglutarate reductase trans-splicing related 1, putative, expressed	U35_10787	U35_10787 Members:2 3pri:Y 8e-08 UniRef90_Q0DQZ8 Cluster: Os03g0431200 protein; n=2; Oryza sativa (japonica cultivar-group)|Rep: Os03g0431200 protein - Oryza sativa (japonica cultivar-group)	AT3G57670.1 | Symbols: NTT, WIP2 | C2H2-type zinc finger family protein | chr3:21370936-21373121 FORWARD LENGTH=383		LOC_Os05g01760.1
CUST_14699_PI427708080	0.784241	0.726732	0.731606	0.659858	0.912678	0.880567	1.8531	0.675904	1	0.926669	0.932884	0.841397	1	0.964817	2.0304	0.740572	0	-0.109874	-0.10023	-0.249142	0	-0.0516726	1.02176	-0.433288	LOC_Os11g01836.1|13111.m00099|protein pentatricopeptide, putative, expressed	U35_23036	U35_23036 Members:4 3pri:Y 1e-159 UniRef90_Q0IV66 Cluster: Os11g0109600 protein; n=1; Oryza sativa (japonica cultivar-group)|Rep: Os11g0109600 protein - Oryza sativa (japonica cultivar-group)	AT3G08820.1 | Symbols: | Pentatricopeptide repeat (PPR) superfamily protein | chr3:2677122-2679179 REVERSE LENGTH=685	tr|G7IRS9|G7IRS9_MEDTR	LOC_Os11g01836.1	IPR002885 (Pentatricopeptide repeat), IPR011990 (Tetratricopeptide-like helical)	***-[2.635]	MLOC_64467.1	5H	44.0972
CUST_6950_PI427708100	0.802365	0.652236	0.741466	0.394127	1.0707	0.451002	5.98409	0.441004	1	0.812891	0.9241	0.491207	1	0.421222	5.58896	0.411884	0	-0.298866	-0.113879	-1.0256	0	-1.24735	2.48258	-1.27969	LOC_Os12g43740.1|13112.m04614|protein oxidoreductase, short chain dehydrogenase/reductase family, putative, expressed	U35_9385	U35_9385 Members:3 3pri:Y	AT4G01070.1 | Symbols: GT72B1, UGT72B1 | UDP-Glycosyltransferase superfamily protein | chr4:461858-463300 REVERSE LENGTH=480		LOC_Os12g43740.1
CUST_8325_PI427708100	1.09785	0.588905	0.670882	0.928841	0.795827	0.858583	5.17131	0.45452	1	0.536415	0.611085	0.846051	1	1.07886	6.49804	0.571129	0	-0.898579	-0.710555	-0.241183	0	0.109503	2.7	-0.808111	No hits found	U35_3242	U35_3242 Members:23 3pri:Y 2e-77 UniRef90_Q7XPM7 Cluster: OSJNBa0060D06.17 protein; n=1; Oryza sativa (japonica cultivar-group)|Rep: OSJNBa0060D06.17 protein - Oryza sativa (japonica cultivar-group)	No hits found		No hits found
CUST_1458_PI427708086	0.953474	0.573758	0.601777	1.05203	0.742632	0.61465	6.40582	0.365716	1	0.601755	0.631142	1.10337	1	0.827664	8.62583	0.492459	0	-0.732751	-0.663964	0.141914	0	-0.272882	3.10866	-1.02193	LOC_Os05g01540.2|13105.m00092|protein serine/arginine repetitive matrix protein 1, putative, expressed	U35_1009	U35_1009 Members:127 3pri:Y 1e-105 UniRef90_Q6K7C2 Rep: Putative OsCTTP - Oryza sativa (japonica cultivar-group)	AT3G22120.1 | Symbols: CWLP | cell wall-plasma membrane linker protein | chr3:7795283-7796287 REVERSE LENGTH=334		LOC_Os05g01540.2
CUST_13776_PI427708080	0.858086	0.777723	0.846112	1.1624	1.09472	0.698253	6.78171	0.456105	1	0.906346	0.986046	1.35465	1	0.637835	6.1949	0.416639	0	-0.141866	-0.0202736	0.437918	0	-0.648746	2.63108	-1.26313	LOC_Os07g02060.1|13107.m00127|protein OsWRKY29 - Superfamily of TFs having WRKY and zinc finger domains, expressed	U35_35424	U35_35424 Members:1 3pri:N	AT1G69310.2 | Symbols: WRKY57, ATWRKY57 | WRKY DNA-binding protein 57 | chr1:26056118-26057909 REVERSE LENGTH=287	tr|Q6IEQ2|Q6IEQ2_ORYSJ	LOC_Os07g02060.1	IPR003657 (DNA-binding WRKY)	***-[3.177]		2H	56.3739
CUST_7528_PI427708100	0.981398	0.981712	1.27187	1.22741	0.801112	0.872799	5.01567	0.77969	1	1.00032	1.29598	1.25068	1	1.08948	6.26088	0.97326	0	0.000462989	0.374038	0.322713	0	0.123645	2.64637	-0.0391031	LOC_Os12g13080.1|13112.m01381|protein transposon protein, putative, CACTA, En/Spm sub-class	U35_25287	U35_25287 Members:2 3pri:N 5e-84 UniRef90_Q60EP7 Cluster: Unknow protein; n=1; Oryza sativa (japonica cultivar-group)|Rep: Unknow protein - Oryza sativa (japonica cultivar-group)	AT3G32400.1 | Symbols: | Actin-binding FH2/DRF autoregulatory protein | chr3:13356995-13360572 REVERSE LENGTH=488		LOC_Os12g13080.1
CUST_3978_PI427708100	0.917254	0.965908	1.04129	1.04387	0.915068	0.904983	2.11168	0.851855	1	1.05304	1.13523	1.13804	1	0.988979	2.30768	0.930919	0	0.0745652	0.182983	0.186554	0	-0.0159889	1.20644	-0.103272	LOC_Os12g36980.1|13112.m03795|protein hypothetical protein	U35_25602	U35_25602 Members:2 3pri:N 3e-05 UniRef90_Q4W2V7 Cluster: Merzoite surface protein 1; n=1; Plasmodium reichenowi|Rep: Merzoite surface protein 1 - Plasmodium reichenowi	No hits found		LOC_Os12g36980.1
CUST_25_PI427708086	0.891785	0.599453	0.732531	0.880834	0.788922	0.559192	10.1022	0.504887	1	0.672195	0.821421	0.98772	1	0.708805	12.8051	0.639971	0	-0.573048	-0.283806	-0.0178265	0	-0.496539	3.67865	-0.643922	No hits found	U35_16352	U35_16352 Members:20 3pri:Y 9e-20 UniRef90_Q0J7B6 Cluster: Os08g0205800 protein; n=1; Oryza sativa (japonica cultivar-group)|Rep: Os08g0205800 protein - Oryza sativa (japonica cultivar-group)	No hits found		No hits found				7H	76.5581
CUST_13610_PI427708083	0.9872	0.985694	0.932546	1.09764	0.924749	0.902179	2.06146	0.85268	1	0.998475	0.944638	1.11187	1	0.975593	2.22921	0.922066	0	-0.00220226	-0.082167	0.152994	0	-0.035648	1.15653	-0.117058	LOC_Os06g06600.1|13106.m00681|protein OsFBX187 - F-box domain containing protein, expressed	U35_28948	U35_28948 Members:1 3pri:N 7e-15 UniRef90_Q69SQ8 Cluster: Hypothetical protein OSJNBa0016O19.22; n=1; Oryza sativa (japonica cultivar-group)|Rep: Hypothetical protein OSJNBa0016O19.22 - Oryza sativa (japonica	AT1G13570.1 | Symbols: | F-box/RNI-like superfamily protein | chr1:4642528-4643930 REVERSE LENGTH=416		LOC_Os06g06600.1
CUST_1432_PI427708100	1.12822	0.824783	0.758588	0.728487	0.670859	0.87036	12.8325	0.531027	1	0.731047	0.672375	0.645695	1	1.29738	19.1285	0.791563	0	-0.451965	-0.572663	-0.631076	0	0.375603	4.25765	-0.337224	LOC_Os05g38280.1|13105.m04008|protein expressed protein	U35_8280	U35_8280 Members:4 3pri:Y	AT5G64200.2 | Symbols: ATSC35, SC35, At-SC35 | ortholog of human splicing factor SC35 | chr5:25681849-25683553 REVERSE LENGTH=303		LOC_Os05g38280.1
CUST_6341_PI427708083	1.05133	0.877822	0.92538	0.743914	0.846359	0.894709	1.7041	0.872531	1	0.834966	0.880203	0.707595	1	1.05713	2.01345	1.03092	0	-0.26021	-0.184092	-0.499003	0	0.0801496	1.00967	0.0439363	LOC_Os06g07080.1|13106.m00735|protein pre-mRNA-processing-splicing factor 8, putative, expressed	U35_15558	U35_15558 Members:58 3pri:Y 0.0 UniRef90_Q9SSD2 Rep: F18B13.15 protein - Arabidopsis thaliana (Mouse-ear cress)	AT1G80070.1 | Symbols: SUS2, EMB33, EMB177, EMB14 | Pre-mRNA-processing-splicing factor | chr1:30118052-30127574 FORWARD LENGTH=2359		LOC_Os06g07080.1
CUST_460_PI427708086	1.25179	0.539451	1.40078	0.832674	0.727412	0.930938	6.18529	0.828954	1	0.430943	1.11902	0.665186	1	1.2798	8.50316	1.13959	0	-1.21443	0.162241	-0.588171	0	0.355914	3.088	0.188519	LOC_Os01g42710.1|13101.m04395|protein retrotransposon protein, putative, unclassified, expressed	U35_47390	U35_47390 Members:1 3pri:N 4e-12 UniRef90_Q8V0L5 Rep: Glycoprotein gp2 - Equid herpesvirus 1 (Equine herpesvirus 1)	AT3G04570.1 | Symbols: AHL19 | AT-hook motif nuclear-localized protein 19 | chr3:1231221-1232168 FORWARD LENGTH=315		LOC_Os01g42710.1
CUST_3327_PI427708083	1.16445	0.583821	1.27273	0.655452	0.581304	0.755041	13.0211	0.435905	1	0.501371	1.09299	0.562886	1	1.29888	22.3999	0.749874	0	-0.99605	0.12828	-0.829086	0	0.377263	4.48542	-0.415279	LOC_Os10g26110.1|13110.m02217|protein decarboxylase, putative, expressed	U35_3594	U35_3594 Members:13 3pri:Y 1e-136 UniRef90_Q6BD07 Cluster: Tryptophan decarboxylase; n=2; Oryza sativa (japonica cultivar-group)|Rep: Tryptophan decarboxylase - Oryza sativa (japonica cultivar-group)	AT2G20340.1 | Symbols: | Pyridoxal phosphate (PLP)-dependent transferases superfamily protein | chr2:8779804-8782490 FORWARD LENGTH=490		LOC_Os10g26110.1				2H	148.159
CUST_428_PI427708086	1.3543	0.655134	1.02983	0.701634	0.510102	1.06178	5.45818	0.811275	1	0.483744	0.760415	0.518079	1	2.08151	10.7002	1.59042	0	-1.04768	-0.395141	-0.948755	0	1.05763	3.41956	0.669405	LOC_Os01g07400.2|13101.m00753|protein WD40-like domain containing protein, putative, expressed	U35_1492	U35_1492 Members:22 3pri:Y 0.0 UniRef90_P49970 Cluster: Signal recognition particle 54 kDa protein 3; n=1; Hordeum vulgare|Rep: Signal recognition particle 54 kDa protein 3 - Hordeum vulgare (Barley)	AT5G46340.1 | Symbols: | O-acetyltransferase family protein | chr5:18796361-18799725 REVERSE LENGTH=540		LOC_Os01g07400.2
CUST_6099_PI427708100	1.38853	0.250184	0.427034	0.491539	0.413759	0.315124	4.3147	0.307847	1	0.180178	0.307543	0.353999	1	0.761612	10.4281	0.744024	0	-2.4725	-1.70114	-1.49818	0	-0.392873	3.3824	-0.426578	LOC_Os12g17840.1|13112.m01891|protein ubiquitin family protein, expressed	U35_4880	U35_4880 Members:12 3pri:Y 1e-168 UniRef90_Q336W3 Cluster: Protein phosphatase 2C containing protein, expressed; n=2; Oryza sativa|Rep: Protein phosphatase 2C containing protein, expressed - Oryza sativa (japon	AT1G15130.1 | Symbols: | Endosomal targeting BRO1-like domain-containing protein | chr1:5206217-5209848 REVERSE LENGTH=846		LOC_Os12g17840.1
CUST_3091_PI427708080	1.26729	0.760785	0.629776	0.740651	0.702691	0.745234	2.04306	0.686028	1	0.600324	0.496947	0.584437	1	1.06054	2.90748	0.976287	0	-0.736187	-1.00884	-0.774881	0	0.0848028	1.53977	-0.0346223	LOC_Os03g12680.1|13103.m01455|protein protein kinase, putative, expressed	U35_5276	U35_5276 Members:10 3pri:Y 1e-154 UniRef90_Q6I5K7 Cluster: Hypothetical protein OSJNBb0088F07.12; n=1; Oryza sativa (japonica cultivar-group)|Rep: Hypothetical protein OSJNBb0088F07.12 - Oryza sativa (japonica	AT4G34500.1 | Symbols: | Protein kinase superfamily protein | chr4:16488005-16490792 REVERSE LENGTH=437	tr|G7J722|G7J722_MEDTR	LOC_Os03g12680.1	IPR011009 (Protein kinase-like domain)	***-[1.962]		4H	59.4901
CUST_7344_PI427708083	1.18631	0.594456	0.914811	0.89108	0.659038	0.659864	3.27882	0.238978	1	0.501097	0.771141	0.751137	1	1.00125	4.97516	0.362616	0	-0.996837	-0.374934	-0.412853	0	0.00180717	2.31474	-1.46349	LOC_Os05g39250.1|13105.m04132|protein phosphatidylethanolamine-binding protein, putative, expressed	U35_1631	U35_1631 Members:58 3pri:Y 2e-88 UniRef90_Q8H0B8 Rep: Cold regulated protein - Triticum aestivum (Wheat)	AT5G01300.2 | Symbols: | PEBP (phosphatidylethanolamine-binding protein) family protein | chr5:121643-122128 REVERSE LENGTH=128		LOC_Os05g39250.1
CUST_7099_PI427708100	0.888345	0.549929	0.881022	0.984601	0.896893	0.607739	3.53273	0.288773	1	0.619049	0.991757	1.10835	1	0.677604	3.93886	0.32197	0	-0.691875	-0.0119413	0.14842	0	-0.561485	1.97778	-1.635	No hits found	U35_12153	U35_12153 Members:2 3pri:Y	No hits found		No hits found
CUST_2029_PI427708086	1.19221	0.475947	0.935917	1.15246	0.598132	0.712852	3.07009	0.370356	1	0.399214	0.785028	0.966659	1	1.1918	5.13279	0.619187	0	-1.32476	-0.349183	-0.0489209	0	0.253138	2.35974	-0.691554	LOC_Os05g16390.1|13105.m01727|protein retrotransposon protein, putative, Ty3-gypsy subclass	U35_46375	U35_46375 Members:1 3pri:N	No hits found		LOC_Os05g16390.1
CUST_6355_PI427708083	0.910686	0.604396	0.780746	0.750104	1.00672	0.842452	2.30426	0.480552	1	0.663671	0.857317	0.823669	1	0.836825	2.28887	0.477342	0	-0.59146	-0.222099	-0.279863	0	-0.257002	1.19463	-1.0669	LOC_Os02g03310.1|13102.m00311|protein KH domain containing protein, putative, expressed	U35_27133	U35_27133 Members:2 3pri:Y 5e-20 UniRef90_Q10L20 Cluster: Expressed protein; n=1; Oryza sativa (japonica cultivar-group)|Rep: Expressed protein - Oryza sativa (japonica cultivar-group)	AT3G04610.1 | Symbols: FLK | RNA-binding KH domain-containing protein | chr3:1250762-1254272 REVERSE LENGTH=577		LOC_Os02g03310.1
CUST_12319_PI427708083	0.984546	0.639737	0.776992	0.739922	0.876314	0.839918	2.61336	0.37427	1	0.649779	0.789189	0.751536	1	0.958467	2.98223	0.427096	0	-0.621979	-0.341558	-0.412086	0	-0.0611994	1.57639	-1.22737	LOC_Os04g33300.1|13104.m03213|protein amino acid kinase, putative, expressed	U35_386	U35_386 Members:21 3pri:Y 2e-73 UniRef90_Q7XLY4 Rep: OSJNBa0042I15.6 protein - Oryza sativa (Rice)	AT3G10030.1 | Symbols: | aspartate/glutamate/uridylate kinase family protein | chr3:3092277-3094831 REVERSE LENGTH=542		LOC_Os04g33300.1				2H	57.4363
CUST_4927_PI427708080	0.912114	0.813535	1.15414	1.07358	0.863149	1.22599	3.17064	0.367891	1	0.891923	1.26535	1.17703	1	1.42037	3.67335	0.42622	0	-0.165009	0.339538	0.235147	0	0.506269	1.87709	-1.23033	LOC_Os07g09520.1|13107.m00959|protein expressed protein	U35_46908	U35_46908 Members:1 3pri:N 1e-107 UniRef90_Q0D805 Cluster: Os07g0193000 protein; n=2; Oryza sativa (japonica cultivar-group)|Rep: Os07g0193000 protein - Oryza sativa (japonica cultivar-group)	AT1G74790.1 | Symbols: | catalytics | chr1:28098912-28101673 FORWARD LENGTH=695	tr|C3TX91|C3TX91_BRASY	LOC_Os07g09520.1	IPR011042 (Six-bladed beta-propeller, TolB-like), IPR018143 (Folate receptor-like)	***-[1.913]	MLOC_64160.1	7H	67.9178
CUST_3161_PI427708086	1.15991	0.887259	0.773594	0.760199	0.717715	0.545602	3.64735	0.313153	1	0.764935	0.66694	0.655392	1	0.760193	5.08189	0.43632	0	-0.386592	-0.584371	-0.609569	0	-0.395563	2.34537	-1.19654	LOC_Os04g43960.1|13104.m04376|protein transposon protein, putative, CACTA, En/Spm sub-class	U35_8910	U35_8910 Members:4 3pri:N 3e-95 UniRef90_Q0J3D8 Cluster: Os09g0128400 protein; n=1; Oryza sativa (japonica cultivar-group)|Rep: Os09g0128400 protein - Oryza sativa (japonica cultivar-group)	No hits found		LOC_Os04g43960.1
CUST_9443_PI427708080	0.77388	0.690266	0.526161	0.715925	1.20034	0.591782	1.78551	0.459013	1	0.891955	0.679901	0.925111	1	0.493012	1.4875	0.382402	0	-0.164957	-0.556604	-0.112301	0	-1.02031	0.572889	-1.38684	LOC_Os04g40070.1|13104.m03890|protein GRAM and C2 domains containing protein, putative, expressed	U35_11636	U35_11636 Members:2 3pri:N 0.0 UniRef90_Q5Z6I4 Cluster: Putative Osnop; n=1; Oryza sativa (japonica cultivar-group)|Rep: Putative Osnop - Oryza sativa (japonica cultivar-group)	AT5G50170.1 | Symbols: | C2 calcium/lipid-binding and GRAM domain containing protein | chr5:20421150-20425524 FORWARD LENGTH=1027	tr|G7J4S2|G7J4S2_MEDTR	LOC_Os04g40070.1	IPR004182 (GRAM), IPR008973 (C2 calcium/lipid-binding domain, CaLB)	***-[2.718]
CUST_7008_PI427708100	0.899709	0.335119	0.558478	0.781368	0.901814	0.502448	2.0794	0.379553	1	0.372475	0.620733	0.868468	1	0.557153	2.30579	0.420877	0	-1.42478	-0.687956	-0.203455	0	-0.843856	1.20526	-1.24853	LOC_Os12g12664.2|13112.m01339|protein expressed protein	U35_5607	U35_5607 Members:9 3pri:N 5e-11 UniRef90_Q123S7 Cluster: Putative prolin-rich exported protein precursor; n=1; Polaromonas sp. JS666|Rep: Putative prolin-rich exported protein precursor - Polaromonas sp. (str	AT1G61080.1 | Symbols: | Hydroxyproline-rich glycoprotein family protein | chr1:22493194-22497019 REVERSE LENGTH=907		LOC_Os12g12664.2
CUST_2455_PI427708100	0.805043	0.309643	0.566676	0.668654	1.07979	0.32352	3.51677	0.318334	1	0.384628	0.703907	0.830581	1	0.299615	3.25691	0.294811	0	-1.37846	-0.506543	-0.267807	0	-1.73882	1.7035	-1.76214	LOC_Os02g51190.1|13102.m05819|protein retrotransposon protein, putative, unclassified	No	No hits found	AT5G04290.1 | Symbols: KTF1, SPT5L | kow domain-containing transcription factor 1 | chr5:1196069-1202653 FORWARD LENGTH=1493		LOC_Os02g51190.1
CUST_5586_PI427708080	0.77741	0.27543	0.481807	0.474357	1.01313	0.361275	1.92499	0.242409	1	0.354292	0.619759	0.610177	1	0.356594	1.90005	0.239268	0	-1.49699	-0.690221	-0.712701	0	-1.48765	0.926037	-2.0633	LOC_Os01g53980.1|13101.m05665|protein IQ calmodulin-binding motif family protein, expressed	U35_11490	U35_11490 Members:2 3pri:N 3e-37 UniRef90_Q5JKU0 Cluster: Calmodulin-binding protein-like; n=1; Oryza sativa (japonica cultivar-group)|Rep: Calmodulin-binding protein-like - Oryza sativa (japonica cultivar-gro	AT3G16490.1 | Symbols: IQD26 | IQ-domain 26 | chr3:5603962-5605489 REVERSE LENGTH=389	tr|G7LGP8|G7LGP8_MEDTR	LOC_Os01g53980.1	IPR000048 (IQ motif, EF-hand binding site)	***-[1.732]	MLOC_68083.6	3H	62.5354
CUST_7509_PI427708086	0.823886	0.678821	0.960243	0.785873	1.07622	0.45561	1.73071	0.328966	1	0.823925	1.1655	0.953861	1	0.423344	1.60814	0.305669	0	-0.279415	0.220955	-0.0681485	0	-1.2401	0.685393	-1.70996	LOC_Os11g31120.1|13111.m03014|protein hypothetical protein	U35_43990	U35_43990 Members:1 3pri:N 8e-44 UniRef90_Q6I5Q3 Cluster: 'putative triglyceride lipase, PF01764'; n=1; Oryza sativa (japonica cultivar-group)|Rep: 'putative triglyceride lipase, PF01764' - Oryza sativa (japon	AT5G18190.1 | Symbols: | Protein kinase family protein | chr5:6010215-6013724 REVERSE LENGTH=691		LOC_Os11g31120.1
CUST_543_PI427708100	0.91222	0.58476	0.491442	0.592495	0.927284	0.307013	2.78347	0.432431	1	0.64103	0.538732	0.649509	1	0.331089	3.00174	0.466342	0	-0.641536	-0.892361	-0.622579	0	-1.59471	1.5858	-1.10054	LOC_Os07g29600.1|13107.m02974|protein zinc finger, C3HC4 type, domain containing protein, expressed	U35_25780	U35_25780 Members:2 3pri:N	No hits found		LOC_Os07g29600.1				2H	26.204
CUST_3139_PI427708100	1.11515	0.653237	0.717415	0.941132	0.819083	0.379338	4.08619	0.522117	1	0.585782	0.643332	0.843947	1	0.463125	4.98873	0.637441	0	-0.771565	-0.636364	-0.244775	0	-1.11053	2.31867	-0.649636	No hits found	U35_3486	U35_3486 Members:11 3pri:Y 2e-22 UniRef90_Q5VQE0 Cluster: Hypothetical protein OJ1316_H05.23; n=1; Oryza sativa (japonica cultivar-group)|Rep: Hypothetical protein OJ1316_H05.23 - Oryza sativa (japonica cultiv	No hits found		No hits found
CUST_24272_PI427708080	0.969864	0.655039	0.567152	0.693385	0.607784	0.257381	2.41115	0.671901	1	0.675393	0.584775	0.71493	1	0.423474	3.96711	1.10549	0	-0.566202	-0.774046	-0.484126	0	-1.23965	1.98809	0.144689	LOC_Os11g12520.1|13111.m01325|protein serpin domain containing protein, putative	U35_14791	U35_14791 Members:51 3pri:Y 0.0 UniRef90_Q40066 Rep: Protein zx - Hordeum vulgare (Barley)	AT1G47710.1 | Symbols: | Serine protease inhibitor (SERPIN) family protein | chr1:17558271-17560061 FORWARD LENGTH=391	tr|Q2HSM8|Q2HSM8_MEDTR	LOC_Os11g12520.1	IPR000215 (Protease inhibitor I4, serpin), IPR023796 (Serpin domain)	***-[1.941]
CUST_21370_PI427708080	1.19742	0.774927	1.19251	1.07569	0.727377	0.325574	1.94693	0.729021	1	0.647162	0.9959	0.898341	1	0.447601	2.67665	1.00226	0	-0.627801	-0.0059268	-0.154664	0	-1.15972	1.42043	0.00325726	LOC_Os03g11300.1|13103.m01273|protein expressed protein	U35_34323	U35_34323 Members:1 3pri:Y 5e-12 UniRef90_Q0DU26 Cluster: Os03g0211500 protein; n=1; Oryza sativa (japonica cultivar-group)|Rep: Os03g0211500 protein - Oryza sativa (japonica cultivar-group)	AT5G61280.1 | Symbols: | Remorin family protein | chr5:24643625-24644910 REVERSE LENGTH=263	AT5G61280.1	LOC_Os03g11300.1	IPR005516 (Remorin, C-terminal)	*-*-[1.983]		4H	63.3853
CUST_8378_PI427708080	0.81712	0.65732	0.650093	0.735018	1.10358	1.5737	2.57174	0.603386	1	0.804436	0.79559	0.899523	1	1.42599	2.33036	0.546753	0	-0.313951	-0.329903	-0.152768	0	0.511965	1.22055	-0.871039	LOC_Os09g35010.1|13109.m03474|protein dehydration-responsive element-binding protein, putative, expressed	U35_28072	U35_28072 Members:1 3pri:Y 1e-125 UniRef90_Q2VUD4 Rep: HvCBF2A - Hordeum vulgare var. distichum (Two-rowed barley)	AT5G51990.1 | Symbols: CBF4, DREB1D | C-repeat-binding factor 4 | chr5:21117113-21117787 REVERSE LENGTH=224	tr|Q3T5Q3|Q3T5Q3_HORVD	LOC_Os09g35010.1	IPR016177 (DNA-binding, integrase-type)	***-[2.019]
CUST_2548_PI427708086	0.59162	0.360963	0.660593	0.626442	0.936867	1.10823	2.97835	0.396148	1	0.610126	1.11658	1.05886	1	1.18291	3.17906	0.422843	0	-0.71282	0.159091	0.0825103	0	0.242335	1.6686	-1.2418	No hits found	U35_1431	U35_1431 Members:47 3pri:Y 3e-18 UniRef90_Q96465 Cluster: Subtilisin-chymotrypsin inhibitor 2; n=1; Hordeum vulgare|Rep: Subtilisin-chymotrypsin inhibitor 2 - Hordeum vulgare (Barley)	No hits found		No hits found
CUST_15241_PI427708080	0.637214	0.496648	1.08036	0.678146	1.32325	1.28837	2.04127	0.645053	1	0.779406	1.69544	1.06424	1	0.973637	1.54262	0.487476	0	-0.359553	0.761663	0.0898172	0	-0.0385436	0.625381	-1.0366	LOC_Os01g61440.1|13101.m06541|protein expressed protein	U35_13579	U35_13579 Members:2 3pri:N	AT3G11150.1 | Symbols: | 2-oxoglutarate (2OG) and Fe(II)-dependent oxygenase superfamily protein | chr3:3492986-3494599 REVERSE LENGTH=371	AT3G11150.1	LOC_Os01g61440.1		***-[4.978]	MLOC_68371.1	3H	100.283
CUST_5550_PI427708080	0.856371	0.635533	0.86623	0.633833	1.09459	1.16365	1.34858	0.528566	1	0.742124	1.01151	0.740139	1	1.06309	1.23204	0.48289	0	-0.430268	0.0165151	-0.434132	0	0.0882693	0.301053	-1.05023	LOC_Os01g61080.1|13101.m06501|protein OsWRKY24 - Superfamily of TFs having WRKY and zinc finger domains, expressed	U35_20194	U35_20194 Members:8 3pri:Y 5e-44 UniRef90_Q38704 Rep: DNA-binding protein - Avena fatua (Wild oats)	AT2G38470.1 | Symbols: WRKY33, ATWRKY33 | WRKY DNA-binding protein 33 | chr2:16108476-16110539 FORWARD LENGTH=519	tr|Q6IEL1|Q6IEL1_ORYSI	LOC_Os01g61080.1	IPR003657 (DNA-binding WRKY)	***-[2.546]	MLOC_67851.2
CUST_10142_PI427708080	0.761661	0.558764	0.676366	0.583517	1.20637	1.14378	1.26774	0.578745	1	0.733612	0.888014	0.76611	1	0.948117	1.05088	0.479741	0	-0.446911	-0.171346	-0.384376	0	-0.0768628	0.0715921	-1.05967	LOC_Os06g41450.1|13106.m04327|protein VQ domain containing protein, putative, expressed	U35_22195	U35_22195 Members:5 3pri:Y 4e-37 UniRef90_Q69XP8 Cluster: Hypothetical protein P0012B02.16; n=1; Oryza sativa (japonica cultivar-group)|Rep: Hypothetical protein P0012B02.16 - Oryza sativa (japonica cultivar-g	No hits found	tr|B6SS41|B6SS41_MAIZE	LOC_Os06g41450.1		*-*-[2]		7H	84.5609
CUST_6348_PI427708083	0.629635	0.66221	1.00897	1.09752	1.24428	0.924949	1.3826	0.616481	1	1.05174	1.60247	1.7431	1	0.743362	1.11117	0.495453	0	0.0727724	0.680298	0.801657	0	-0.427862	0.152074	-1.01318	LOC_Os09g39120.1|13109.m03916|protein thiol protease SEN102 precursor, putative, expressed	U35_16090	U35_16090 Members:16 3pri:Y 2e-61 UniRef90_Q76CZ3 Rep: Cysteine protease - Triticum aestivum (Wheat)	AT1G29080.1 | Symbols: | Papain family cysteine protease | chr1:10157494-10158674 REVERSE LENGTH=346		LOC_Os09g39120.1				1H	12.4646
CUST_437_PI427708100	0.611759	0.67128	0.737505	0.801226	1.27822	0.964264	1.2626	0.547346	1	1.09729	1.20555	1.30971	1	0.754377	0.987775	0.428208	0	0.133951	0.26969	0.389246	0	-0.406642	-0.017746	-1.22361	LOC_Os05g06028.1|13105.m00642|protein retrotransposon protein, putative, unclassified	U35_32148	U35_32148 Members:1 3pri:N 3e-06 UniRef90_Q5VMB4 Cluster: Putative elicitor inducible gene product EIG-I24; n=1; Oryza sativa (japonica cultivar-group)|Rep: Putative elicitor inducible gene product EIG-I24 - O	AT2G43800.1 | Symbols: | Actin-binding FH2 (formin homology 2) family protein | chr2:18145721-18148721 FORWARD LENGTH=894		LOC_Os05g06028.1
CUST_22550_PI427708080	0.80054	0.240479	0.685644	0.592479	1.01014	0.253957	0.756499	0.241644	1	0.300396	0.856477	0.740099	1	0.251408	0.748908	0.239219	0	-1.73506	-0.223513	-0.434211	0	-1.99189	-0.417139	-2.0636	LOC_Os02g37070.1|13102.m04057|protein expressed protein	U35_36680	U35_36680 Members:1 3pri:N 1e-05 UniRef90_Q1YIY5 Rep: Hypothetical protein - Aurantimonas sp. SI85-9A1	AT3G05858.1 | Symbols: | unknown protein; FUNCTIONS IN: molecular_function unknown; INVOLVED IN: biological_process unknown; LOCATED IN: cellular_component unknown; BEST Arabidopsis thaliana protein match is: unknown protein (TAIR:AT5G26620.1); Has 30201 Blast hits to 17322 proteins in 780 species: Archae - 12; Bacteria - 1396; Metazoa - 17338; Fungi - 3422; Plants - 5037; Viruses - 0; Other Euka…	tr|D0VLU6|D0VLU6_9POAL	LOC_Os02g37070.1		***-[2]	AK373754
CUST_10975_PI427708083	0.909579	0.369591	0.846906	0.591564	1.07166	0.430052	1.27273	0.855922	1	0.406332	0.931097	0.650371	1	0.401297	1.18763	0.798691	0	-1.29927	-0.102997	-0.620665	0	-1.31726	0.248083	-0.324291	LOC_Os12g35900.1|13112.m03680|protein transposon protein, putative, Pong sub-class	U35_23829	U35_23829 Members:3 3pri:Y 7e-12 UniRef90_Q10QE9 Cluster: Expressed protein; n=1; Oryza sativa (japonica cultivar-group)|Rep: Expressed protein - Oryza sativa (japonica cultivar-group)	AT2G13770.1 | Symbols: | CONTAINS InterPro DOMAIN/s: Putative harbinger transposase-derived nuclease (InterPro:IPR006912); Has 451 Blast hits to 352 proteins in 33 species: Archae - 0; Bacteria - 0; Metazoa - 28; Fungi - 8; Plants - 388; Viruses - 0; Other Eukaryotes - 27 (source: NCBI BLink). | chr2:5736603-5737847 FORWARD LENGTH=343		LOC_Os12g35900.1
CUST_9837_PI427708080	1.12125	1.43526	1.95512	2.21669	0.848508	1.08931	3.53228	1.91209	1	1.28005	1.74369	1.97698	1	1.28379	4.16293	2.25347	0	0.356196	0.802146	0.983295	0	0.360409	2.0576	1.17215	LOC_Os03g47034.1|13103.m12848|protein expressed protein	U35_7316	U35_7316 Members:5 3pri:Y 1e-22 UniRef90_Q10FB7 Cluster: Expressed protein; n=1; Oryza sativa (japonica cultivar-group)|Rep: Expressed protein - Oryza sativa (japonica cultivar-group)	No hits found	tr|B9R6T8|B9R6T8_RICCO	LOC_Os03g47034.1		***-[6]
CUST_13929_PI427708080	0.889	1.3249	1.74473	1.96042	0.698512	0.808365	3.05702	1.63467	1	1.49033	1.96257	2.2052	1	1.15727	4.37647	2.34022	0	0.575633	0.972747	1.14091	0	0.210721	2.12977	1.22665	LOC_Os05g43252.2|13105.m04553|protein expressed protein	U35_49335	U35_49335 Members:1 3pri:Y 3e-19 UniRef90_Q84YS4 Cluster: Hypothetical protein OSJNBa0027N13.110; n=1; Oryza sativa (japonica cultivar-group)|Rep: Hypothetical protein OSJNBa0027N13.110 - Oryza sativa (japonic	AT5G45480.1 | Symbols: | Protein of unknown function (DUF594) | chr5:18426296-18428929 REVERSE LENGTH=877	AT5G45480.1	LOC_Os05g43252.2	IPR007658 (Protein of unknown function DUF594)	--*-[3.212]	MLOC_59056.1	1H	97.5212
CUST_5040_PI427708080	1.05586	1.30127	1.63398	1.9328	0.788351	0.904231	2.52047	1.73188	1	1.23243	1.54754	1.83055	1	1.14699	3.19714	2.19683	0	0.301504	0.629975	0.872274	0	0.197854	1.67678	1.13543	LOC_Os02g33110.1|13102.m03585|protein glycosyl hydrolases, putative, expressed	U35_16716	U35_16716 Members:34 3pri:Y 1e-166 UniRef90_Q2QI10 Rep: Cell wall invertase - Lolium perenne (Perennial ryegrass)	AT3G52600.1 | Symbols: AtcwINV2, CWINV2 | cell wall invertase 2 | chr3:19507080-19509273 REVERSE LENGTH=590	tr|Q84V20|Q84V20_SOLLC	LOC_Os02g33110.1	IPR008985 (Concanavalin A-like lectin/glucanase), IPR013148 (Glycosyl hydrolases family 32, N-terminal), IPR023296 (Glycosyl hydrolase family 43, five-bladed beta-propellor domain)	***-[1.794]	MLOC_64782.2	4H	111.225
CUST_516_PI415269222	1.05261	1.40174	1.79523	1.69809	0.760735	0.821168	3.11388	1.86338	1	1.33168	1.7055	1.61322	1	1.07944	4.09326	2.44945	0	0.413248	0.770193	0.689944	0	0.110284	2.03325	1.29246
CUST_3342_PI427708080	1.19128	1.35163	1.67872	2.1501	0.730914	0.84941	3.9898	2.32636	1	1.1346	1.40917	1.80486	1	1.16212	5.45865	3.1828	0	0.182188	0.494842	0.85189	0	0.21676	2.44854	1.6703	LOC_Os03g49380.1|13103.m05343|protein lipoxygenase, putative, expressed	U35_14195	U35_14195 Members:118 3pri:Y 0.0 UniRef90_Q42846 Rep: Lipoxygenase - Hordeum vulgare (Barley)	AT1G55020.1 | Symbols: LOX1, ATLOX1 | lipoxygenase 1 | chr1:20525798-20530143 FORWARD LENGTH=859	tr|F2DQ55|F2DQ55_HORVD	LOC_Os03g49380.1	IPR000907 (Lipoxygenase), IPR008976 (Lipase/lipooxygenase, PLAT/LH2)	***-[2]	MLOC_55029.1	4H	20.8924
CUST_19606_PI427708080	1.22138	1.95531	2.39702	3.06919	0.517821	0.717248	8.27589	3.36709	1	1.6009	1.96255	2.51288	1	1.38513	15.9821	6.50243	0	0.678883	0.972727	1.32934	0	0.470019	3.99839	2.70098	LOC_Os02g13870.1|13102.m01542|protein aquaporin protein, putative, expressed	U35_5627	U35_5627 Members:7 3pri:Y 1e-123 UniRef90_Q40746 Rep: Major intrinsic protein - Oryza sativa (Rice)	AT4G18910.1 | Symbols: NIP1;2, NLM2, ATNLM2 | NOD26-like intrinsic protein 1;2 | chr4:10366211-10368179 FORWARD LENGTH=294	tr|E5GC22|E5GC22_CUCME	LOC_Os02g13870.1	IPR000425 (Major intrinsic protein), IPR023271 (Aquaporin-like)	***-[1.854]	AK356027
CUST_7245_PI427708080	1.20832	1.28107	1.80987	2.02563	0.769553	1.04054	3.77549	2.18128	1	1.06021	1.49784	1.6764	1	1.35214	4.90608	2.83448	0	0.0843466	0.582881	0.745365	0	0.435246	2.29457	1.50308	LOC_Os11g11890.1|13111.m01260|protein protein kinase domain containing protein, expressed	U35_2599	U35_2599 Members:19 3pri:Y 2e-97 UniRef90_Q5BQ31 Cluster: Serine/threonine protein kinase; n=1; Triticum aestivum|Rep: Serine/threonine protein kinase - Triticum aestivum (Wheat)	AT4G23180.1 | Symbols: CRK10, RLK4 | cysteine-rich RLK (RECEPTOR-like protein kinase) 10 | chr4:12138171-12140780 FORWARD LENGTH=669	tr|E0CW94|E0CW94_ORYCO	LOC_Os11g11890.1	IPR011009 (Protein kinase-like domain)	***-[1.876]
CUST_4827_PI427708080	1.21073	1.18292	1.76931	2.1436	0.778732	1.01243	3.21184	1.98649	1	0.97703	1.46136	1.7705	1	1.3001	4.12444	2.55093	0	-0.0335256	0.547311	0.824156	0	0.378617	2.0442	1.35102	LOC_Os11g11890.1|13111.m01260|protein protein kinase domain containing protein, expressed	U35_2599	U35_2599 Members:19 3pri:Y 2e-97 UniRef90_Q5BQ31 Cluster: Serine/threonine protein kinase; n=1; Triticum aestivum|Rep: Serine/threonine protein kinase - Triticum aestivum (Wheat)	AT4G23180.1 | Symbols: CRK10, RLK4 | cysteine-rich RLK (RECEPTOR-like protein kinase) 10 | chr4:12138171-12140780 FORWARD LENGTH=669	tr|E0CW94|E0CW94_ORYCO	LOC_Os11g11890.1	IPR011009 (Protein kinase-like domain)	***-[1.878]		2H	58.0382
CUST_7075_PI427708080	0.983993	1.29933	1.3165	1.68688	0.897285	1.04823	2.35867	1.47239	1	1.32047	1.33792	1.71432	1	1.16823	2.62867	1.64094	0	0.401048	0.419988	0.777636	0	0.224318	1.39433	0.714525	LOC_Os06g30930.1|13106.m03201|protein expressed protein	U35_22807	U35_22807 Members:4 3pri:Y 3e-59 UniRef90_Q654C8 Cluster: Hypothetical protein OSJNBb0026G06.13; n=1; Oryza sativa (japonica cultivar-group)|Rep: Hypothetical protein OSJNBb0026G06.13 - Oryza sativa (japonica	AT5G53280.1 | Symbols: PDV1 | plastid division1 | chr5:21607586-21609080 FORWARD LENGTH=272	sp|Q9FK13|PDV1_ARATH	LOC_Os06g30930.1		***-[2.9]
CUST_25599_PI427708080	1.01606	1.22894	1.27955	1.36925	0.936056	1.04216	1.88576	1.30518	1	1.20952	1.25933	1.34762	1	1.11335	2.01458	1.39434	0	0.274432	0.332655	0.430411	0	0.154912	1.01048	0.479583	LOC_Os04g55560.3|13104.m05761|protein AP2 domain containing protein, expressed	U35_6537	U35_6537 Members:7 3pri:Y 3e-17 UniRef90_Q7XT53 Cluster: OSJNBa0010D21.13 protein; n=2; Oryza sativa (japonica cultivar-group)|Rep: OSJNBa0010D21.13 protein - Oryza sativa (japonica cultivar-group)	AT4G36920.2 | Symbols: AP2 | Integrase-type DNA-binding superfamily protein | chr4:17400998-17403140 FORWARD LENGTH=432	tr|G5EM17|G5EM17_9BRYO	LOC_Os04g55560.3	IPR016177 (DNA-binding, integrase-type)	*-*-[3.79]	AK371953	2H	127.054
CUST_23212_PI427708080	0.973387	1.38103	1.60787	1.91279	0.897767	0.928307	3.75143	1.81104	1	1.41879	1.65183	1.96509	1	1.03402	4.17863	2.01728	0	0.504657	0.724069	0.974597	0	0.0482622	2.06303	1.01241	LOC_Os04g43800.1|13104.m04357|protein phenylalanine ammonia-lyase, putative, expressed	U35_14237	U35_14237 Members:36 3pri:Y 0.0 UniRef90_Q43210 Rep: Phenylalanine ammonia-lyase - Triticum aestivum (Wheat)	AT2G37040.1 | Symbols: PAL1, ATPAL1 | PHE ammonia lyase 1 | chr2:15557602-15560237 REVERSE LENGTH=725	tr|F2D1K4|F2D1K4_HORVD	LOC_Os04g43800.1	IPR001106 (Aromatic amino acid lyase), IPR023144 (Phenylalanine ammonia-lyase, shielding domain), IPR024083 (L-Aspartase-like, N-terminal)	***-[3.7]	AK248841.1
CUST_5075_PI427708080	1.02392	1.27369	1.38737	1.57079	0.845818	1.0248	2.64618	1.6158	1	1.24393	1.35495	1.53409	1	1.21161	3.12855	1.91034	0	0.31491	0.438244	0.617387	0	0.276927	1.64549	0.933833	LOC_Os07g36130.1|13107.m03705|protein core histone H2A/H2B/H3/H4, putative, expressed	U35_13929	U35_13929 Members:104 3pri:Y 2e-67 UniRef90_Q43208 Rep: Histone H2A.4 - Triticum aestivum (Wheat)	AT5G54640.1 | Symbols: HTA1, RAT5, ATHTA1 | Histone superfamily protein | chr5:22196540-22197279 FORWARD LENGTH=130	tr|F2D4K3|F2D4K3_HORVD	LOC_Os07g36130.1	IPR009072 (Histone-fold)	***-[2.995]	MLOC_64939.2	2H	58.0737
CUST_21893_PI427708080	1.01964	1.23505	1.47638	1.70107	0.91599	1.03998	2.82182	1.81359	1	1.21125	1.44793	1.6683	1	1.13536	3.08063	1.97992	0	0.276498	0.533993	0.738376	0	0.183155	1.62322	0.985442	LOC_Os05g43576.1|13105.m04592|protein radical SAM enzyme, putative, expressed	U35_21366	U35_21366 Members:6 3pri:Y 1e-171 UniRef90_Q6L534 Cluster: 'putative lipoic acid synthase, contains radical SAM superfamily'; n=1; Oryza sativa (japonica cultivar-group)|Rep: 'putative lipoic acid synthase,	AT5G08415.1 | Symbols: | Radical SAM superfamily protein | chr5:2710983-2713101 REVERSE LENGTH=394	tr|F6RMC6|F6RMC6_MACMU	LOC_Os05g43576.1	IPR003698 (Lipoate synthase), IPR007197 (Radical SAM)	***-[3.349]
CUST_22099_PI427708080	1.07838	1.61277	2.94334	2.55082	0.465608	0.402245	8.24511	2.09405	1	1.49555	2.72941	2.36542	1	0.863914	17.7083	4.49746	0	0.580675	1.44859	1.2421	0	-0.21104	4.14635	2.16911	LOC_Os08g01520.1|13108.m00073|protein cytochrome P450, putative	U35_15962	U35_15962 Members:57 3pri:Y 1e-157 UniRef90_Q6ZD80 Cluster: Putative P450; n=2; Oryza sativa (japonica cultivar-group)|Rep: Putative P450 - Oryza sativa (japonica cultivar-group)	AT3G48280.1 | Symbols: CYP71A25 | cytochrome P450, family 71, subfamily A, polypeptide 25 | chr3:17879594-17881164 FORWARD LENGTH=490	tr|Q2R4P9|Q2R4P9_ORYSJ	LOC_Os08g01520.1	IPR001128 (Cytochrome P450)	***-[2.332]
CUST_6726_PI427708080	1.36293	1.89847	1.77878	1.73051	0.565599	0.780251	5.33778	2.71653	1	1.39293	1.30512	1.2697	1	1.37951	9.43738	4.80292	0	0.478126	0.384182	0.344485	0	0.464158	3.23839	2.26391	LOC_Os03g18850.1|13103.m02258|protein pathogenesis-related Bet v I family protein, putative, expressed	U35_2035	U35_2035 Members:25 3pri:Y 4e-78 UniRef90_Q945E9 Rep: Pathogen-related protein - Oryza sativa (Rice)	AT5G28010.1 | Symbols: | Polyketide cyclase/dehydrase and lipid transport superfamily protein | chr5:10024813-10025382 FORWARD LENGTH=166	sp|P43179|BEV1F_BETPN	LOC_Os03g18850.1	IPR000916 (Bet v I domain), IPR023393 (START-like domain)	***-[1.601]	MLOC_79172.1
CUST_495_PI427708083	1.03612	1.10976	1.15398	1.20343	0.731083	0.885495	1.92029	1.38113	1	1.07107	1.11375	1.16147	1	1.21121	2.62664	1.88915	0	0.0990497	0.155427	0.215958	0	0.276449	1.39322	0.917739	LOC_Os03g59310.1|13103.m06511|protein ribosomal protein, putative, expressed	U35_841	U35_841 Members:84 3pri:Y 1e-141 UniRef90_Q6ZIW7 Cluster: Putative 40S ribosomal protein S2; n=3; Oryza sativa (japonica cultivar-group)|Rep: Putative 40S ribosomal protein S2 - Oryza sativa (japonica	AT2G41840.1 | Symbols: | Ribosomal protein S5 family protein | chr2:17460016-17461398 REVERSE LENGTH=285		LOC_Os03g59310.1
CUST_24152_PI427708080	1.05089	1.14297	1.21198	1.2235	0.74185	0.903756	1.93851	1.46177	1	1.08762	1.15329	1.16425	1	1.21825	2.61308	1.97043	0	0.121181	0.205757	0.219406	0	0.284805	1.38575	0.978513	LOC_Os03g59310.1|13103.m06511|protein ribosomal protein, putative, expressed	U35_841	U35_841 Members:84 3pri:Y 1e-141 UniRef90_Q6ZIW7 Cluster: Putative 40S ribosomal protein S2; n=3; Oryza sativa (japonica cultivar-group)|Rep: Putative 40S ribosomal protein S2 - Oryza sativa (japonica	AT3G57490.1 | Symbols: | Ribosomal protein S5 family protein | chr3:21279824-21280887 REVERSE LENGTH=276	sp|Q38US8|RS5_LACSS	LOC_Os03g59310.1	IPR000851 (Ribosomal protein S5), IPR014720 (Double-stranded RNA-binding-like)	*-*-[2.239]	AK358657
CUST_19754_PI427708080	1.21476	1.38132	1.27127	1.36339	0.657059	0.867568	2.93086	1.89747	1	1.13711	1.04652	1.12236	1	1.32038	4.46057	2.88783	0	0.185373	0.065596	0.166531	0	0.400954	2.15723	1.52998	LOC_Os11g26850.2|13111.m02570|protein erythronate-4-phosphate dehydrogenase, putative, expressed	U35_14558	U35_14558 Members:88 3pri:Y 0.0 UniRef90_O23255 Rep: Adenosylhomocysteinase 1 - Arabidopsis thaliana (Mouse-ear cress)	AT4G13940.1 | Symbols: HOG1, EMB1395, SAHH1, MEE58, ATSAHH1 | S-adenosyl-L-homocysteine hydrolase | chr4:8054931-8056676 FORWARD LENGTH=485	tr|F2CZE7|F2CZE7_HORVD	LOC_Os11g26850.2	IPR000043 (Adenosylhomocysteinase)	***-[2]	AK357003
CUST_10649_PI427708083	1.18241	1.33523	1.21483	1.27686	0.784789	1.01902	2.16858	1.68322	1	1.12924	1.02742	1.07988	1	1.29846	2.76326	2.1448	0	0.175355	0.0390209	0.110872	0	0.376798	1.46637	1.10084	LOC_Os03g02390.1|13103.m00195|protein mitochondrial import inner membrane translocase subunit Tim17, putative, expressed	U35_20502	U35_20502 Members:8 3pri:Y 2e-79 UniRef90_Q8GZW5 Cluster: Putative mitochondrial inner membrane protein; n=1; Oryza sativa (japonica cultivar-group)|Rep: Putative mitochondrial inner membrane protein - Oryza s	AT1G17530.1 | Symbols: ATTIM23-1, TIM23-1 | translocase of inner mitochondrial membrane 23 | chr1:6027723-6028286 FORWARD LENGTH=187		LOC_Os03g02390.1
CUST_475_PI427708083	1.16757	1.35984	1.2782	1.40929	0.797422	1.10192	2.4436	1.78209	1	1.16467	1.09476	1.20703	1	1.38185	3.06437	2.23481	0	0.219927	0.130609	0.271462	0	0.466605	1.61559	1.16015	LOC_Os08g33920.1|13108.m03544|protein 60S ribosomal protein L34, putative, expressed	U35_1900	U35_1900 Members:43 3pri:Y 1e-57 UniRef90_Q5I7K8 Cluster: Ribosomal protein l34; n=4; Magnoliophyta|Rep: Ribosomal protein l34 - Triticum aestivum (Wheat)	AT1G69620.1 | Symbols: RPL34 | ribosomal protein L34 | chr1:26189900-26191081 FORWARD LENGTH=119		LOC_Os08g33920.1
CUST_22179_PI427708080	1.09241	1.17993	1.14471	1.2135	0.811804	1.02716	1.77556	1.3158	1	1.08012	1.04787	1.11084	1	1.26528	2.18717	1.62083	0	0.111186	0.0674613	0.151652	0	0.339455	1.12907	0.696734	LOC_Os03g01910.1|13103.m00128|protein transcription factor BTF3, putative, expressed	U35_1419	U35_1419 Members:60 3pri:Y 2e-87 UniRef90_Q8H7V1 Cluster: Putative transcription factor; n=3; Oryza sativa (japonica cultivar-group)|Rep: Putative transcription factor - Oryza sativa (japonica	AT1G73230.1 | Symbols: | Nascent polypeptide-associated complex NAC | chr1:27540506-27541364 REVERSE LENGTH=165	tr|G7IW73|G7IW73_MEDTR	LOC_Os03g01910.1	IPR002715 (Nascent polypeptide-associated complex NAC)	***-[4.104]
CUST_392_PI427708080	1.10274	1.45859	1.62092	1.90081	0.820956	0.988696	3.73718	2.3172	1	1.32269	1.4699	1.72371	1	1.20432	4.55223	2.82257	0	0.403479	0.555716	0.785517	0	0.268221	2.18657	1.49701	LOC_Os12g25690.1|13112.m02604|protein UDP-glucose 6-dehydrogenase, putative, expressed	U35_397	U35_397 Members:150 3pri:Y 0.0 UniRef90_Q96558 Rep: UDP-glucose 6-dehydrogenase - Glycine max (Soybean)	AT5G15490.1 | Symbols: | UDP-glucose 6-dehydrogenase family protein | chr5:5027872-5029314 REVERSE LENGTH=480	tr|F2D0E7|F2D0E7_HORVD	LOC_Os12g25690.1	IPR017476 (Nucleotide sugar dehydrogenase), IPR021157 (Cytochrome c1, transmembrane anchor, C-terminal)	***-[3.785]	MLOC_5287.1	4H	50.9915
CUST_22193_PI427708080	1.05697	1.25149	1.20918	1.37348	0.86434	0.998159	2.15049	1.62906	1	1.18403	1.14401	1.29945	1	1.15482	2.48802	1.88475	0	0.243708	0.194094	0.377899	0	0.20767	1.315	0.91437	LOC_Os03g14990.1|13103.m01751|protein chorismate synthase 2, chloroplast precursor, putative, expressed	U35_2091	U35_2091 Members:40 3pri:Y 0.0 UniRef90_Q10NY1 Cluster: Chorismate synthase 2, chloroplast, putative, expressed; n=1; Oryza sativa (japonica cultivar-group)|Rep: Chorismate synthase 2, chloroplast, putative,	AT1G48850.1 | Symbols: EMB1144 | chorismate synthase, putative / 5-enolpyruvylshikimate-3-phosphate phospholyase, putative | chr1:18065154-18067956 REVERSE LENGTH=436	tr|B5AAU3|B5AAU3_HORVD	LOC_Os03g14990.1	IPR000453 (Chorismate synthase)	***-[3]	AK371742	4H	55.2762
CUST_24492_PI427708080	0.99811	1.32752	1.16168	1.37323	0.681215	0.785628	2.12896	1.79104	1	1.33004	1.16388	1.37583	1	1.15328	3.12525	2.62919	0	0.411467	0.218939	0.460306	0	0.205737	1.64397	1.39462	LOC_Os04g58710.1|13104.m06176|protein AMP-binding domain containing protein, expressed	U35_5423	U35_5423 Members:10 3pri:Y 1e-83 UniRef90_Q259Q6 Rep: H0306F12.7 protein - Oryza sativa (Rice)	AT3G48990.1 | Symbols: | AMP-dependent synthetase and ligase family protein | chr3:18159031-18161294 REVERSE LENGTH=514	tr|G7IZP1|G7IZP1_MEDTR	LOC_Os04g58710.1	IPR000873 (AMP-dependent synthetase/ligase)	***-[2.09]	AK362027
CUST_18792_PI427708080	1.00883	1.70546	1.4306	1.73076	0.796921	0.830467	3.16077	1.98534	1	1.69054	1.41809	1.71561	1	1.04209	3.96623	2.49127	0	0.757486	0.503946	0.778725	0	0.0594865	1.98777	1.31688	LOC_Os04g43800.1|13104.m04357|protein phenylalanine ammonia-lyase, putative, expressed	U35_14239	U35_14239 Members:40 3pri:Y 0.0 UniRef90_Q43210 Rep: Phenylalanine ammonia-lyase - Triticum aestivum (Wheat)	AT2G37040.1 | Symbols: PAL1, ATPAL1 | PHE ammonia lyase 1 | chr2:15557602-15560237 REVERSE LENGTH=725	tr|F2D1K4|F2D1K4_HORVD	LOC_Os04g43800.1	IPR001106 (Aromatic amino acid lyase), IPR023144 (Phenylalanine ammonia-lyase, shielding domain), IPR024083 (L-Aspartase-like, N-terminal)	***-[3.7]	AK250100.1
CUST_17210_PI427708080	1.02128	1.7381	1.45605	1.75169	0.806818	0.862142	3.1868	1.91732	1	1.70188	1.4257	1.71518	1	1.06857	3.94983	2.3764	0	0.767129	0.511674	0.778362	0	0.0956815	1.98179	1.24878	LOC_Os04g43800.1|13104.m04357|protein phenylalanine ammonia-lyase, putative, expressed	U35_14239	U35_14239 Members:40 3pri:Y 0.0 UniRef90_Q43210 Rep: Phenylalanine ammonia-lyase - Triticum aestivum (Wheat)	AT2G37040.1 | Symbols: PAL1, ATPAL1 | PHE ammonia lyase 1 | chr2:15557602-15560237 REVERSE LENGTH=725	tr|F2CQA7|F2CQA7_HORVD	LOC_Os04g43800.1	IPR001106 (Aromatic amino acid lyase), IPR023144 (Phenylalanine ammonia-lyase, shielding domain), IPR024083 (L-Aspartase-like, N-terminal)	***-[3.697]
CUST_17175_PI427708080	1.02615	1.70623	1.42274	1.71884	0.809644	0.842874	3.03188	1.80013	1	1.66275	1.38649	1.67504	1	1.04104	3.74471	2.22335	0	0.733573	0.471435	0.7442	0	0.0580292	1.90485	1.15274	LOC_Os04g43800.1|13104.m04357|protein phenylalanine ammonia-lyase, putative, expressed	U35_14237	U35_14237 Members:36 3pri:Y 0.0 UniRef90_Q43210 Rep: Phenylalanine ammonia-lyase - Triticum aestivum (Wheat)	AT2G37040.1 | Symbols: PAL1, ATPAL1 | PHE ammonia lyase 1 | chr2:15557602-15560237 REVERSE LENGTH=725	tr|F2D1K4|F2D1K4_HORVD	LOC_Os04g43800.1	IPR001106 (Aromatic amino acid lyase), IPR023144 (Phenylalanine ammonia-lyase, shielding domain), IPR024083 (L-Aspartase-like, N-terminal)	***-[3.7]
CUST_5859_PI427708083	1.04166	1.42836	1.12209	1.34635	0.694461	0.785598	2.14652	1.11679	1	1.37124	1.07722	1.29251	1	1.13123	3.09092	1.60813	0	0.455476	0.107307	0.370175	0	0.177897	1.62804	0.685388	LOC_Os03g52410.1|13103.m05709|protein expressed protein	U35_17050	U35_17050 Members:29 3pri:Y 3e-21 UniRef90_Q7XI29 Cluster: Hypothetical protein P0506C07.1; n=1; Oryza sativa (japonica cultivar-group)|Rep: Hypothetical protein P0506C07.1 - Oryza sativa (japonica cultivar-gro	AT3G57450.1 | Symbols: | unknown protein; Has 65 Blast hits to 65 proteins in 11 species: Archae - 0; Bacteria - 0; Metazoa - 0; Fungi - 0; Plants - 65; Viruses - 0; Other Eukaryotes - 0 (source: NCBI BLink). | chr3:21262028-21262318 FORWARD LENGTH=96		LOC_Os03g52410.1
CUST_4019_PI427708080	1.05673	1.35398	1.30813	1.36771	0.808089	0.818528	2.39745	1.22836	1	1.28129	1.23791	1.29429	1	1.01292	2.96681	1.52007	0	0.357599	0.307903	0.372164	0	0.018517	1.56891	0.604141	LOC_Os09g04050.1|13109.m00327|protein dehydrogenase, putative, expressed	U35_2353	U35_2353 Members:33 3pri:Y 0.0 UniRef90_Q4KUK8 Rep: Cinnamoyl-CoA reductase - Triticum aestivum (Wheat)	AT1G15950.1 | Symbols: CCR1, IRX4, ATCCR1 | cinnamoyl coa reductase 1 | chr1:5478855-5481915 FORWARD LENGTH=344	tr|Q4KUK8|Q4KUK8_WHEAT	LOC_Os09g04050.1	IPR001509 (NAD-dependent epimerase/dehydratase), IPR016040 (NAD(P)-binding domain)	***-[3.587]	MLOC_58800.2	5H	48.2639
CUST_21653_PI427708080	0.991742	1.11577	1.16401	1.62089	0.785514	0.723748	2.80138	1.24397	1	1.12506	1.17371	1.63439	1	0.921369	3.56631	1.58363	0	0.170005	0.231071	0.708749	0	-0.118149	1.83443	0.66324	LOC_Os05g03450.1|13105.m00330|protein lectin protein kinase family protein, putative, expressed	U35_11611	U35_11611 Members:2 3pri:N 4e-33 UniRef90_Q6L4L2 Cluster: Putative receptor like protein kinase LRK1; n=1; Oryza sativa (japonica cultivar-group)|Rep: Putative receptor like protein kinase LRK1 - Oryza sativa	AT3G53380.1 | Symbols: | Concanavalin A-like lectin protein kinase family protein | chr3:19789204-19791351 REVERSE LENGTH=715	tr|B9S9R7|B9S9R7_RICCO	LOC_Os05g03450.1	IPR008985 (Concanavalin A-like lectin/glucanase), IPR011009 (Protein kinase-like domain)	*-*-[1.85]
CUST_98_PI427708080	1.10913	0.962235	1.14149	1.22655	0.810625	0.972485	1.80677	1.1411	1	0.867562	1.02918	1.10587	1	1.19967	2.22886	1.40768	0	-0.204962	0.0414957	0.145179	0	0.262642	1.15631	0.493317	LOC_Os01g54370.1|13101.m05711|protein dihydropyrimidinase, putative, expressed	U35_7130	U35_7130 Members:6 3pri:Y 1e-117 UniRef90_Q0JJD1 Cluster: Os01g0747500 protein; n=2; Oryza sativa (japonica cultivar-group)|Rep: Os01g0747500 protein - Oryza sativa (japonica cultivar-group)	AT4G22930.1 | Symbols: PYR4, DHOASE | pyrimidin 4 | chr4:12019315-12021200 FORWARD LENGTH=377	tr|B6U6Z4|B6U6Z4_MAIZE	LOC_Os01g54370.1	IPR004721 (Dihydroorotase homodimeric type)	***-[2]	MLOC_2480.1	3H	62.3938
CUST_4816_PI427708080	1.15813	0.990198	1.16684	1.18367	0.81376	0.964784	1.89355	1.19834	1	0.854999	1.00752	1.02206	1	1.18559	2.32692	1.47259	0	-0.226006	0.0108079	0.0314765	0	0.245603	1.21842	0.558357	LOC_Os08g41880.1|13108.m04500|protein nucleotide pyrophosphatase/phosphodiesterase, putative, expressed	U35_14519	U35_14519 Members:209 3pri:Y 0.0 UniRef90_Q6ZI95 Cluster: Putative diphosphonucleotide phosphatase; n=1; Oryza sativa (japonica cultivar-group)|Rep: Putative diphosphonucleotide phosphatase - Oryza sativa (jap	AT5G50400.1 | Symbols: ATPAP27, PAP27 | purple acid phosphatase 27 | chr5:20523575-20526231 REVERSE LENGTH=611	AT5G50400.1	LOC_Os08g41880.1	IPR004843 (Metallophosphoesterase domain)	***-[3.854]	MLOC_63625.1
CUST_23304_PI427708080	1.06611	0.984791	1.16265	1.16164	0.744449	0.901206	1.74165	1.09978	1	0.923726	1.09056	1.08961	1	1.21057	2.33952	1.47731	0	-0.114464	0.125064	0.12381	0	0.275684	1.22621	0.562976	LOC_Os12g21798.1|13112.m02212|protein 40S ribosomal protein S3a, putative, expressed	U35_685	U35_685 Members:190 3pri:Y 1e-128 UniRef90_P49397 Cluster: 40S ribosomal protein S3a; n=5; Oryza sativa|Rep: 40S ribosomal protein S3a - Oryza sativa (Rice)	AT4G34670.1 | Symbols: | Ribosomal protein S3Ae | chr4:16548724-16550222 FORWARD LENGTH=262	tr|Q10QD8|Q10QD8_ORYSJ	LOC_Os12g21798.1	IPR001593 (Ribosomal protein S3Ae)	***-[2.183]		4H	67.1388
CUST_21273_PI427708080	1.07051	0.940587	1.14343	1.10998	0.720479	0.910826	1.58749	1.07625	1	0.878638	1.06812	1.03688	1	1.26419	2.20338	1.4938	0	-0.186659	0.0950791	0.0522432	0	0.338219	1.13972	0.578988	LOC_Os03g58204.1|13103.m06394|protein ribosomal protein L4, putative, expressed	U35_14967	U35_14967 Members:194 3pri:Y 0.0 UniRef90_Q7Y1I5 Cluster: Putative 60S ribosomal protein L1; n=1; Oryza sativa (japonica cultivar-group)|Rep: Putative 60S ribosomal protein L1 - Oryza sativa (japonica	AT3G09630.1 | Symbols: | Ribosomal protein L4/L1 family | chr3:2953813-2955444 FORWARD LENGTH=406	tr|B6T3L6|B6T3L6_MAIZE	LOC_Os03g58204.1	IPR002136 (Ribosomal protein L4/L1e), IPR023574 (Ribosomal protein L4 domain)	***-[1.477]	AK366280
CUST_14022_PI427708080	1.23145	1.10164	1.5152	1.39463	0.75384	1.00755	2.4494	1.51698	1	0.894587	1.23042	1.13251	1	1.33655	3.24923	2.01234	0	-0.160707	0.299152	0.179528	0	0.418515	1.7001	1.00887	LOC_Os12g03720.1|13112.m00333|protein glucosamine--fructose-6-phosphate aminotransferase 1, putative, expressed	U35_7289	U35_7289 Members:5 3pri:Y 1e-131 UniRef90_Q2RAY0 Cluster: Glucosamine-fructose-6-phosphate aminotransferase, isomerizing family protein, expressed; n=4; Oryza sativa (japonica cultivar-group)|Rep:	AT3G24090.1 | Symbols: | glutamine-fructose-6-phosphate transaminase (isomerizing)s;sugar binding;transaminases | chr3:8697838-8700971 REVERSE LENGTH=677	tr|E2AQI6|E2AQI6_CAMFO	LOC_Os12g03720.1	IPR005855 (Glucosamine-fructose-6-phosphate aminotransferase, isomerising)	***-[5.261]	MLOC_59721.1	5H	44.2361
CUST_7825_PI427708080	1.05189	0.997251	1.11929	1.23597	0.760595	0.952963	1.96381	1.17057	1	0.948056	1.06408	1.175	1	1.25292	2.58194	1.53901	0	-0.076956	0.0896008	0.232659	0	0.325291	1.36845	0.622005	LOC_Os09g32650.1|13109.m03258|protein leucyl-tRNA synthetase, cytoplasmic, putative, expressed	U35_18813	U35_18813 Members:13 3pri:N 0.0 UniRef90_Q0J0N6 Cluster: Os09g0503400 protein; n=2; Oryza sativa (japonica cultivar-group)|Rep: Os09g0503400 protein - Oryza sativa (japonica cultivar-group)	AT1G09620.1 | Symbols: | ATP binding;leucine-tRNA ligases;aminoacyl-tRNA ligases;nucleotide binding;ATP binding;aminoacyl-tRNA ligases | chr1:3113077-3116455 REVERSE LENGTH=1091	tr|A8NJL8|A8NJL8_COPC7	LOC_Os09g32650.1	IPR004493 (Leucyl-tRNA synthetase, class Ia, archaeal/eukaryotic cytosolic), IPR009080 (Aminoacyl-tRNA synthetase, class 1a, anticodon-binding)	***-[2.951]		2H	51.4873
CUST_4648_PI427708080	1.10137	1.09128	1.1941	1.3937	0.847682	1.03725	1.97243	1.26146	1	0.990836	1.08419	1.26542	1	1.22363	2.32685	1.48813	0	-0.0132824	0.116619	0.33962	0	0.291163	1.21838	0.573498	LOC_Os03g18180.1|13103.m02177|protein ranBP1 domain containing protein, expressed	U35_16513	U35_16513 Members:36 3pri:Y 1e-109 UniRef90_A0MA43 Rep: Ran-binding protein - Triticum aestivum (Wheat)	AT5G58590.1 | Symbols: RANBP1 | RAN binding protein 1 | chr5:23680319-23681714 REVERSE LENGTH=219	tr|C3KH80|C3KH80_ANOFI	LOC_Os03g18180.1	IPR011993 (Pleckstrin homology-like domain)	*-*-[1.553]	MLOC_62568.1	4H	52.6912
CUST_23247_PI427708080	1.09892	1.05558	1.10991	1.30104	0.835646	1.04046	1.80437	1.11998	1	0.960567	1.01	1.18393	1	1.24509	2.15925	1.34025	0	-0.0580416	0.014356	0.24358	0	0.316254	1.11053	0.422503	LOC_Os08g34970.1|13108.m03659|protein conserved oligomeric Golgi complex component 3, putative, expressed	U35_3385	U35_3385 Members:21 3pri:Y 1e-168 UniRef90_Q6ZLF0 Cluster: Putative tethering factor SEC34; n=1; Oryza sativa (japonica cultivar-group)|Rep: Putative tethering factor SEC34 - Oryza sativa (japonica cultivar-gro	AT1G73430.2 | Symbols: | sec34-like family protein | chr1:27604096-27610829 FORWARD LENGTH=784	tr|G7JS37|G7JS37_MEDTR	LOC_Os08g34970.1	IPR007265 (Conserved oligomeric Golgi complex, subunit 3)	***-[4.931]	AK249208.1
CUST_19035_PI427708080	1.08465	1.04538	1.0684	1.20561	0.848415	1.00491	1.74623	1.22192	1	0.963799	0.985023	1.11152	1	1.18446	2.05823	1.44024	0	-0.0531951	-0.0217711	0.152538	0	0.244231	1.04141	0.52631	LOC_Os02g53420.1|13102.m06103|protein DnaK family protein, putative, expressed	U35_1230	U35_1230 Members:77 3pri:Y 0.0 UniRef90_Q10SR3 Cluster: Heat shock 70 kDa protein, mitochondrial, putative, expressed; n=3; Oryza sativa (japonica cultivar-group)|Rep: Heat shock 70 kDa protein,	AT5G09590.1 | Symbols: MTHSC70-2, HSC70-5 | mitochondrial HSO70 2 | chr5:2975721-2978508 FORWARD LENGTH=682	tr|A2Q199|A2Q199_MEDTR	LOC_Os02g53420.1	IPR001023 (Heat shock protein Hsp70)	***-[2.966]	AK251565.1
CUST_14120_PI427708083	1.06914	1.04261	1.11428	1.15369	0.842787	1.00295	1.68562	1.1978	1	0.975187	1.04222	1.07909	1	1.19004	2.00006	1.42124	0	-0.0362498	0.0596594	0.10981	0	0.251016	1.00004	0.507149	LOC_Os03g08050.1|13103.m30164|protein elongation factor Tu, putative, expressed	U35_13812	U35_13812 Members:367 3pri:Y 0.0 UniRef90_P13905 Cluster: Elongation factor 1-alpha; n=109; cellular organisms|Rep: Elongation factor 1-alpha - Arabidopsis thaliana (Mouse-ear cress)	AT5G60390.3 | Symbols: | GTP binding Elongation factor Tu family protein | chr5:24289226-24290675 FORWARD LENGTH=449		LOC_Os03g08050.1
CUST_6843_PI427708080	1.03637	1.07853	1.17411	1.31753	0.856957	0.941535	1.76185	1.27613	1	1.04068	1.1329	1.27129	1	1.0987	2.05594	1.48914	0	0.057531	0.180022	0.346292	0	0.135792	1.0398	0.574478	LOC_Os09g37000.1|13109.m03660|protein 26S proteasome non-ATPase regulatory subunit 3, putative, expressed	U35_3678	U35_3678 Members:19 3pri:Y 0.0 UniRef90_Q06364 Cluster: Probable 26S proteasome non-ATPase regulatory subunit 3; n=1; Daucus carota|Rep: Probable 26S proteasome non-ATPase regulatory subunit 3 - Daucus carot	AT1G20200.1 | Symbols: EMB2719, HAP15 | PAM domain (PCI/PINT associated module) protein | chr1:7001409-7004154 REVERSE LENGTH=488	tr|B6TAE2|B6TAE2_MAIZE	LOC_Os09g37000.1	IPR000717 (Proteasome component (PCI) domain), IPR013586 (26S proteasome regulatory subunit, C-terminal)	***-[5.407]	MLOC_81613.2//MLOC_81614.1
CUST_19142_PI427708080	1.09487	1.06225	1.22168	1.34106	0.834389	0.949896	2.07585	1.35746	1	0.970209	1.11582	1.22486	1	1.13843	2.48787	1.62689	0	-0.0436328	0.158102	0.292611	0	0.187049	1.31491	0.702118	LOC_Os03g36730.1|13103.m04009|protein OST3/OST6 family protein, putative, expressed	U35_2812	U35_2812 Members:27 3pri:Y 1e-162 UniRef90_Q94I55 Cluster: Hypothetical protein OSJNBa0084C09.17; n=1; Oryza sativa (japonica cultivar-group)|Rep: Hypothetical protein OSJNBa0084C09.17 - Oryza sativa (japonica	AT1G61790.1 | Symbols: | Oligosaccharyltransferase complex/magnesium transporter family protein | chr1:22814390-22815430 FORWARD LENGTH=346	tr|F4WUP4|F4WUP4_ACREC	LOC_Os03g36730.1	IPR021149 (Oligosaccharyl transferase complex, subunit OST3/OST6)	***-[2.53]	AK252330.1
CUST_430_PI427708080	1.1773	1.24122	1.29337	1.57142	0.715762	1.01289	3.1657	1.72806	1	1.05429	1.0986	1.33477	1	1.41513	4.42284	2.4143	0	0.0762771	0.13566	0.416596	0	0.50093	2.14497	1.2716	LOC_Os12g13380.1|13112.m01420|protein adenylate kinase, putative, expressed	U35_15202	U35_15202 Members:18 3pri:Y 1e-123 UniRef90_Q08480 Rep: Adenylate kinase B - Oryza sativa (Rice)	AT5G63400.1 | Symbols: ADK1 | adenylate kinase 1 | chr5:25393274-25394817 REVERSE LENGTH=246	tr|B7FN18|B7FN18_MEDTR	LOC_Os12g13380.1	IPR000850 (Adenylate kinase)	***-[2.987]	MLOC_5567.1	7H	77.6204
CUST_1647_PI427708080	1.12349	1.22979	1.23945	1.45574	0.796659	0.934354	2.37981	1.60121	1	1.09462	1.10322	1.29573	1	1.17284	2.98724	2.00991	0	0.130434	0.14172	0.373768	0	0.230007	1.57881	1.00713	LOC_Os03g13380.1|13103.m01550|protein transmembrane 9 superfamily member, putative, expressed	U35_15754	U35_15754 Members:71 3pri:Y 0.0 UniRef90_Q8H012 Cluster: Putative endosomal protein; n=1; Oryza sativa (japonica cultivar-group)|Rep: Putative endosomal protein - Oryza sativa (japonica cultivar-group)	AT2G01970.1 | Symbols: | Endomembrane protein 70 protein family | chr2:452197-454819 REVERSE LENGTH=592	tr|B6TZ24|B6TZ24_MAIZE	LOC_Os03g13380.1	IPR004240 (Nonaspanin (TM9SF)), IPR016196 (Major facilitator superfamily domain, general substrate transporter)	***-[2.935]	MLOC_16677.1	4H	59.7734
CUST_12990_PI427708080	1.19091	1.2963	1.39736	1.86453	0.720555	1.00232	3.23413	1.96736	1	1.08849	1.17335	1.56563	1	1.39104	4.48839	2.73034	0	0.122327	0.230638	0.646743	0	0.476167	2.1662	1.44908	LOC_Os12g12590.1|13112.m01330|protein NADP-dependent oxidoreductase, putative, expressed	U35_2349	U35_2349 Members:13 3pri:Y 0.0 UniRef90_Q2KM86 Cluster: 2-alkenal reductase; n=1; Hordeum vulgare subsp. vulgare|Rep: 2-alkenal reductase - Hordeum vulgare var. distichum (Two-rowed barley)	AT3G03080.1 | Symbols: | Zinc-binding dehydrogenase family protein | chr3:698530-700278 REVERSE LENGTH=350	tr|Q26G91|Q26G91_FLABB	LOC_Os12g12590.1	IPR002085 (Alcohol dehydrogenase superfamily, zinc-type), IPR011032 (GroES-like), IPR013149 (Alcohol dehydrogenase, C-terminal), IPR016040 (NAD(P)-binding domain)	***-[3.164]	MLOC_52865.1	5H	43.6806
CUST_226_PI427708083	1.06466	1.10651	1.15083	1.41272	0.859311	1.03126	1.73809	1.35633	1	1.03931	1.08093	1.32692	1	1.2001	2.02265	1.57839	0	0.0556219	0.112275	0.408081	0	0.26315	1.01625	0.658455	LOC_Os01g45910.1|13101.m04713|protein plastidic ATP/ADP-transporter, putative, expressed	U35_16038	U35_16038 Members:25 3pri:Y 0.0 UniRef90_Q2TJ67 Cluster: Plastid ATP/ADP transporter; n=3; Oryza sativa (japonica cultivar-group)|Rep: Plastid ATP/ADP transporter - Oryza sativa (japonica cultivar-group)	AT1G80300.1 | Symbols: NTT1, ATNTT1 | nucleotide transporter 1 | chr1:30191954-30194280 FORWARD LENGTH=624		LOC_Os01g45910.1
CUST_22277_PI427708080	1.0811	0.974639	1.14295	1.3087	0.80319	0.98192	1.82865	1.30939	1	0.901528	1.05721	1.21053	1	1.22252	2.27673	1.63024	0	-0.149555	0.0802635	0.275634	0	0.289863	1.18696	0.705083	LOC_Os01g13430.1|13101.m01476|protein importin-alpha re-exporter, putative, expressed	U35_2881	U35_2881 Members:27 3pri:Y 0.0 UniRef90_Q9LI34 Cluster: Putative importin-alpha re-exporter; n=2; Oryza sativa (japonica cultivar-group)|Rep: Putative importin-alpha re-exporter - Oryza sativa (japonica cult	AT2G46520.1 | Symbols: | cellular apoptosis susceptibility protein, putative / importin-alpha re-exporter, putative | chr2:19096867-19099785 FORWARD LENGTH=972	tr|G7KL09|G7KL09_MEDTR	LOC_Os01g13430.1	IPR016024 (Armadillo-type fold)	***-[1.84]	AK372187
CUST_21022_PI427708080	1.14189	1.01827	1.14686	1.3675	0.819619	0.997116	1.80195	1.33508	1	0.891741	1.00436	1.19758	1	1.21656	2.19852	1.62891	0	-0.165303	0.00627253	0.260117	0	0.282808	1.13653	0.703905	LOC_Os10g35570.1|13110.m03199|protein expressed protein	U35_7989	U35_7989 Members:4 3pri:Y 3e-74 UniRef90_Q8LNH7 Cluster: Hypothetical protein OSJNBa0078O01.3; n=2; Oryza sativa (japonica cultivar-group)|Rep: Hypothetical protein OSJNBa0078O01.3 - Oryza sativa (japonica cu	AT2G47960.1 | Symbols: | unknown protein; CONTAINS InterPro DOMAIN/s: Protein of unknown function DUF974 (InterPro:IPR010378); Has 285 Blast hits to 284 proteins in 126 species: Archae - 0; Bacteria - 0; Metazoa - 150; Fungi - 68; Plants - 32; Viruses - 0; Other Eukaryotes - 35 (source: NCBI BLink). | chr2:19625631-19628869 FORWARD LENGTH=442	tr|E3TE54|E3TE54_ICTPU	LOC_Os10g35570.1	IPR010378 (Protein of unknown function DUF974)	***-[1.853]	AK365078	1H	48.0878
CUST_5876_PI427708080	1.02028	1.08105	1.0686	1.4347	0.85062	0.981406	2.31754	1.38497	1	1.05956	1.04736	1.40618	1	1.15375	2.72453	1.62818	0	0.0834662	0.0667533	0.491783	0	0.206335	1.44601	0.703264	LOC_Os09g38690.1|13109.m03859|protein transporter family protein, putative, expressed	U35_24900	U35_24900 Members:2 3pri:N 1e-135 UniRef90_Q653R2 Cluster: Putative SV2 related protein; n=1; Oryza sativa (japonica cultivar-group)|Rep: Putative SV2 related protein - Oryza sativa (japonica cultivar-group)	AT3G13050.1 | Symbols: | Major facilitator superfamily protein | chr3:4176866-4178868 FORWARD LENGTH=500	sp|Q66J54|S226A_XENLA	LOC_Os09g38690.1	IPR005828 (General substrate transporter), IPR016196 (Major facilitator superfamily domain, general substrate transporter)	***-[3.638]	MLOC_70271.1	5H	113.889
CUST_19713_PI427708080	0.99722	1.04088	1.00277	1.19264	0.797215	0.972535	1.82326	1.29537	1	1.04379	1.00557	1.19597	1	1.21991	2.28703	1.62486	0	0.0618257	0.00801105	0.258181	0	0.28678	1.19348	0.700318	LOC_Os09g32650.1|13109.m03258|protein leucyl-tRNA synthetase, cytoplasmic, putative, expressed	U35_18813	U35_18813 Members:13 3pri:N 0.0 UniRef90_Q0J0N6 Cluster: Os09g0503400 protein; n=2; Oryza sativa (japonica cultivar-group)|Rep: Os09g0503400 protein - Oryza sativa (japonica cultivar-group)	AT1G09620.1 | Symbols: | ATP binding;leucine-tRNA ligases;aminoacyl-tRNA ligases;nucleotide binding;ATP binding;aminoacyl-tRNA ligases | chr1:3113077-3116455 REVERSE LENGTH=1091	tr|A8NJL8|A8NJL8_COPC7	LOC_Os09g32650.1	IPR004493 (Leucyl-tRNA synthetase, class Ia, archaeal/eukaryotic cytosolic), IPR009080 (Aminoacyl-tRNA synthetase, class 1a, anticodon-binding)	***-[1.831]	AK356763
CUST_7419_PI427708080	1.29662	1.34529	1.65752	2.17307	0.409504	0.689902	4.47502	1.81433	1	1.03753	1.27834	1.67595	1	1.68472	10.9279	4.43054	0	0.053157	0.354267	0.744979	0	0.752513	3.44995	2.14748	LOC_Os03g14730.1|13103.m01721|protein gibberellin receptor GID1L2, putative, expressed	U35_30808	U35_30808 Members:1 3pri:N 6e-74 UniRef90_Q10P08 Cluster: Esterase, putative, expressed; n=1; Oryza sativa (japonica cultivar-group)|Rep: Esterase, putative, expressed - Oryza sativa (japonica cultivar-group)	AT2G45600.1 | Symbols: | alpha/beta-Hydrolases superfamily protein | chr2:18789799-18790788 FORWARD LENGTH=329	tr|G7LCQ8|G7LCQ8_MEDTR	LOC_Os03g14730.1	IPR013094 (Alpha/beta hydrolase fold-3)	***-[2.938]		4H	57.2946
CUST_4071_PI427708080	1.15848	1.21745	1.26606	1.44643	0.737205	0.918033	2.11583	1.47335	1	1.0509	1.09286	1.24856	1	1.24529	2.87007	1.99857	0	0.071631	0.128114	0.320263	0	0.316481	1.52108	0.998965	LOC_Os01g46070.1|13101.m04729|protein lactate/malate dehydrogenase, putative, expressed	U35_169	U35_169 Members:94 3pri:Y 1e-170 UniRef90_Q7FSL4 Cluster: Malate dehydrogenase; n=3; Oryza sativa|Rep: Malate dehydrogenase - Oryza sativa (Rice)	AT1G53240.1 | Symbols: mMDH1 | Lactate/malate dehydrogenase family protein | chr1:19854966-19856802 REVERSE LENGTH=341	tr|B4FRJ1|B4FRJ1_MAIZE	LOC_Os01g46070.1	IPR001557 (L-lactate/malate dehydrogenase)	***-[3]	MLOC_59050.1//AK375738	3H	51.7705
CUST_3713_PI427708080	1.14629	1.16023	1.16851	1.23721	0.788208	0.906824	1.66286	1.26605	1	1.01216	1.01939	1.07932	1	1.15049	2.10967	1.60624	0	0.0174374	0.0277029	0.110125	0	0.202247	1.07702	0.683688	LOC_Os05g01300.1|13105.m00055|protein expressed protein	U35_16353	U35_16353 Members:13 3pri:Y 7e-67 UniRef90_Q0DLG4 Cluster: Os05g0103500 protein; n=1; Oryza sativa (japonica cultivar-group)|Rep: Os05g0103500 protein - Oryza sativa (japonica cultivar-group)	AT4G12340.1 | Symbols: | copper ion binding | chr4:7321492-7322004 REVERSE LENGTH=170	AT4G12340.1	LOC_Os05g01300.1		***-[3.824]		1H	4.10765
CUST_25082_PI427708080	1.23005	1.41835	1.33575	1.52548	0.681187	0.858538	2.37149	1.52832	1	1.15308	1.08592	1.24017	1	1.26036	3.48141	2.24362	0	0.205487	0.118922	0.310537	0	0.333833	1.79967	1.16583	LOC_Os09g12600.1|13109.m01142|protein phosphate/phosphate translocator, putative, expressed	U35_2130	U35_2130 Members:39 3pri:Y 1e-175 UniRef90_Q94JW4 Cluster: Phosphoenolpyruvate/phosphate translocator; n=2; Oryza sativa|Rep: Phosphoenolpyruvate/phosphate translocator - Oryza sativa (Rice)	AT5G33320.1 | Symbols: CUE1, PPT, ARAPPT | Glucose-6-phosphate/phosphate translocator-related | chr5:12588950-12591408 FORWARD LENGTH=408	AT5G33320.1	LOC_Os09g12600.1	IPR004696 (Tpt phosphate/phosphoenolpyruvate translocator), IPR004853 (Domain of unknown function DUF250)	***-[2.094]	AK367025	5H	47.5
CUST_23903_PI427708080	1.10261	1.16513	1.16058	1.18062	0.797144	0.950474	1.86727	1.2731	1	1.0567	1.05257	1.07074	1	1.19235	2.34245	1.59707	0	0.0795602	0.0739165	0.0986122	0	0.253806	1.22802	0.675431	LOC_Os03g08050.1|13103.m30164|protein elongation factor Tu, putative, expressed	U35_13812	U35_13812 Members:367 3pri:Y 0.0 UniRef90_P13905 Cluster: Elongation factor 1-alpha; n=109; cellular organisms|Rep: Elongation factor 1-alpha - Arabidopsis thaliana (Mouse-ear cress)	AT5G60390.3 | Symbols: | GTP binding Elongation factor Tu family protein | chr5:24289226-24290675 FORWARD LENGTH=449	tr|F2CRH2|F2CRH2_HORVD	LOC_Os03g08050.1	IPR004539 (Translation elongation factor EF1A, eukaryotic/archaeal), IPR009000 (Translation elongation/initiation factor/Ribosomal, beta-barrel), IPR009001 (Translation elongation factor EF1A/initiation factor IF2gamma, C-terminal)	***-[3.894]	AK356416//AK250421.1
CUST_23572_PI427708080	1.11566	1.18196	1.16551	1.27134	0.757817	0.93655	1.93168	1.26356	1	1.05943	1.04468	1.13954	1	1.23585	2.54901	1.66736	0	0.0832868	0.0630619	0.188454	0	0.305508	1.34994	0.737568	LOC_Os03g08440.1|13103.m00970|protein ribosomal protein S2, putative, expressed	U35_437	U35_437 Members:131 3pri:Y 1e-131 UniRef90_Q8H3I3 Cluster: Putative 40S ribosomal protein; n=1; Oryza sativa (japonica cultivar-group)|Rep: Putative 40S ribosomal protein - Oryza sativa (japonica	AT1G72370.2 | Symbols: P40, AP40, RP40, RPSAA | 40s ribosomal protein SA | chr1:27243148-27244842 REVERSE LENGTH=294	tr|B6T6X2|B6T6X2_MAIZE	LOC_Os03g08440.1	IPR001865 (Ribosomal protein S2), IPR023591 (Ribosomal protein S2, flavodoxin-like domain)	***-[2.803]	AK252834.1
CUST_13439_PI427708080	1.12204	1.18936	1.19693	1.25851	0.794041	0.906702	1.89558	1.29824	1	1.06	1.06675	1.12163	1	1.14188	2.38726	1.63498	0	0.0840678	0.0932196	0.165598	0	0.191416	1.25535	0.709271	LOC_Os02g48720.2|13102.m05513|protein mitochondrial carrier protein, putative, expressed	U35_14437	U35_14437 Members:615 3pri:Y 0.0 UniRef90_P04709 Cluster: ADP,ATP carrier protein 1, mitochondrial precursor; n=6; Poaceae|Rep: ADP,ATP carrier protein 1, mitochondrial precursor - Zea mays (Maize)	AT3G08580.2 | Symbols: AAC1 | ADP/ATP carrier 1 | chr3:2605706-2607030 REVERSE LENGTH=381	tr|B4G178|B4G178_MAIZE	LOC_Os02g48720.2	IPR002067 (Mitochondrial carrier protein), IPR023395 (Mitochondrial carrier domain)	***-[3.297]	MLOC_55848.1//MLOC_55849.1	6H	65.9348
CUST_19619_PI427708080	1.15183	1.11366	1.11684	1.20832	0.718625	0.892442	1.8138	1.20595	1	0.96686	0.969619	1.04904	1	1.24187	2.52398	1.67813	0	-0.0486214	-0.0445102	0.0690717	0	0.312519	1.3357	0.746858	LOC_Os02g32030.1|13102.m03460|protein elongation factor, putative, expressed	U35_393	U35_393 Members:230 3pri:Y 0.0 UniRef90_O23755 Cluster: Elongation factor 2; n=17; Magnoliophyta|Rep: Elongation factor 2 - Beta vulgaris (Sugar beet)	AT1G56070.1 | Symbols: LOS1 | Ribosomal protein S5/Elongation factor G/III/V family protein | chr1:20968245-20971077 REVERSE LENGTH=843	tr|Q6H4L2|Q6H4L2_ORYSJ	LOC_Os02g32030.1	IPR000795 (Protein synthesis factor, GTP-binding), IPR009000 (Translation elongation/initiation factor/Ribosomal, beta-barrel), IPR009022 (Elongation factor G/III/V), IPR020568 (Ribosomal protein S5 domain 2-type fold)	***-[3]	AK356124
CUST_3067_PI427708080	1.195	1.49991	1.32356	1.4203	0.758122	1.03864	2.83831	1.39055	1	1.25515	1.10758	1.18853	1	1.37002	3.74388	1.8342	0	0.327864	0.147415	0.249183	0	0.454196	1.90453	0.875154	LOC_Os12g42876.1|13112.m22136|protein 5-methyltetrahydropteroyltriglutamate--homocysteine methyltransferase, putative, expressed	U35_14375	U35_14375 Members:127 3pri:Y 0.0 UniRef90_Q4LB12 Cluster: Methionine synthase 2 enzyme; n=9; Poaceae|Rep: Methionine synthase 2 enzyme - Hordeum vulgare (Barley)	AT5G17920.2 | Symbols: ATCIMS | Cobalamin-independent synthase family protein | chr5:5935771-5939195 FORWARD LENGTH=765	tr|Q2QLY4|Q2QLY4_ORYSJ	LOC_Os12g42876.1	IPR006276 (Cobalamin-independent methionine synthase)	***-[3.965]	MLOC_53175.2	4H	3.47025
CUST_14000_PI427708080	1.09104	1.29015	1.32526	1.37952	0.786362	1.02915	1.96444	1.27087	1	1.1825	1.21468	1.26441	1	1.30874	2.49814	1.61614	0	0.24184	0.280574	0.338466	0	0.388183	1.32085	0.69255	LOC_Os04g13210.1|13104.m01212|protein multidrug resistance-associated protein, putative, expressed	U35_3019	U35_3019 Members:3 3pri:N 1e-175 UniRef90_Q8GU65 Cluster: MRP-like ABC transporter; n=2; Oryza sativa (japonica cultivar-group)|Rep: MRP-like ABC transporter - Oryza sativa (japonica cultivar-group)	AT3G62700.1 | Symbols: ATMRP10, MRP10, ABCC14 | multidrug resistance-associated protein 10 | chr3:23190428-23195727 REVERSE LENGTH=1539	tr|B9I9S5|B9I9S5_POPTR	LOC_Os04g13210.1	IPR003439 (ABC transporter-like), IPR011527 (ABC transporter, transmembrane domain, type 1)	***-[3.328]	MLOC_5957.1	2H	12.1105
CUST_12491_PI427708080	1.198	1.18204	1.26063	1.40024	0.750674	1.05961	1.82964	1.25282	1	0.986676	1.05227	1.16881	1	1.41154	2.43733	1.66892	0	-0.0193512	0.073508	0.22504	0	0.49727	1.2853	0.738919	LOC_Os05g32380.1|13105.m03333|protein phospholipase, putative, expressed	U35_17175	U35_17175 Members:27 3pri:Y 1e-134 UniRef90_Q9M9Y7 Rep: F4H5.11 protein - Arabidopsis thaliana (Mouse-ear cress)	AT2G30550.2 | Symbols: | alpha/beta-Hydrolases superfamily protein | chr2:13014884-13017005 FORWARD LENGTH=529	tr|G7JRN3|G7JRN3_MEDTR	LOC_Os05g32380.1	IPR002921 (Lipase, class 3)	***-[1.228]
CUST_7418_PI427708083	1.08095	1.06536	1.00897	1.20224	0.779144	0.861608	1.62753	1.11149	1	0.98558	0.933418	1.11221	1	1.10584	2.08887	1.42656	0	-0.0209548	-0.0994053	0.153431	0	0.14514	1.06272	0.512538	LOC_Os07g12710.1|13107.m01319|protein GIY-YIG catalytic domain containing protein, putative, expressed	U35_9624	U35_9624 Members:3 3pri:Y 1e-112 UniRef90_Q8H2J3 Cluster: Hypothetical protein OSJNBa0016A21.134; n=1; Oryza sativa (japonica cultivar-group)|Rep: Hypothetical protein OSJNBa0016A21.134 - Oryza sativa (japonic	AT2G30350.2 | Symbols: | Excinuclease ABC, C subunit, N-terminal | chr2:12934237-12935742 REVERSE LENGTH=368		LOC_Os07g12710.1
CUST_14378_PI427708083	1.1149	1.02927	1.04287	1.27202	0.804684	0.887638	1.90527	1.22889	1	0.923196	0.935396	1.14093	1	1.10309	2.36773	1.52717	0	-0.115291	-0.0963506	0.19021	0	0.141548	1.2435	0.610857	LOC_Os10g42390.1|13110.m03980|protein zinc finger, C3HC4 type domain containing protein, expressed	U35_41822	U35_41822 Members:1 3pri:Y 8e-28 UniRef90_Q0E2D7 Cluster: Os02g0249300 protein; n=2; Oryza sativa (japonica cultivar-group)|Rep: Os02g0249300 protein - Oryza sativa (japonica cultivar-group)	AT2G35420.1 | Symbols: | RING/U-box superfamily protein | chr2:14899715-14900479 REVERSE LENGTH=254		LOC_Os10g42390.1
CUST_23771_PI427708080	1.04045	0.885766	0.932567	1.10131	0.598655	0.71502	1.55892	1.08353	1	0.851326	0.896308	1.05849	1	1.19438	2.60403	1.80994	0	-0.232216	-0.157934	0.0820064	0	0.25626	1.38075	0.855939	LOC_Os08g33390.1|13108.m03478|protein Regulator of chromosome condensation domain containing protein, expressed	U35_17051	U35_17051 Members:28 3pri:Y 0.0 UniRef90_Q6ZKB8 Cluster: Putative UVB-resistance protein UVR8; n=1; Oryza sativa (japonica cultivar-group)|Rep: Putative UVB-resistance protein UVR8 - Oryza sativa (japonica	AT5G16040.1 | Symbols: | Regulator of chromosome condensation (RCC1) family protein | chr5:5240860-5243308 REVERSE LENGTH=396	AT5G16040.1	LOC_Os08g33390.1	IPR009091 (Regulator of chromosome condensation/beta-lactamase-inhibitor protein II)	***-[4.81]
CUST_1615_PI427708080	1.24272	0.94734	1.14174	1.28786	0.653408	0.822169	2.06667	1.20045	1	0.762312	0.918746	1.03633	1	1.25828	3.1629	1.83722	0	-0.391547	-0.122262	0.0514772	0	0.331452	1.66125	0.877523	LOC_Os11g03290.1|13111.m00267|protein nucleoside-triphosphatase, putative, expressed	U35_1206	U35_1206 Members:87 3pri:Y 0.0 UniRef90_Q2RB41 Cluster: GDA1/CD39 family protein; n=2; Oryza sativa (japonica cultivar-group)|Rep: GDA1/CD39 family protein - Oryza sativa (japonica cultivar-group)	AT5G18280.1 | Symbols: ATAPY2, APY2 | apyrase 2 | chr5:6050799-6054875 REVERSE LENGTH=578	tr|F2UDE5|F2UDE5_SALS5	LOC_Os11g03290.1	IPR000407 (Nucleoside phosphatase GDA1/CD39)	***-[3.563]	MLOC_16300.1	4H	113.385
CUST_667_PI427708080	1.18109	0.881472	1.13831	1.15295	0.68322	0.823872	2.25157	1.38705	1	0.746323	0.963781	0.976179	1	1.20587	3.29553	2.03016	0	-0.422128	-0.053223	-0.0347831	0	0.27007	1.72051	1.0216	LOC_Os04g41960.1|13104.m04127|protein NADP-dependent oxidoreductase, putative, expressed	U35_15352	U35_15352 Members:116 3pri:Y 1e-118 UniRef90_Q9SLN8 Rep: Allyl alcohol dehydrogenase - Nicotiana tabacum (Common tobacco)	AT5G16990.1 | Symbols: | Zinc-binding dehydrogenase family protein | chr5:5581831-5583849 REVERSE LENGTH=343	tr|B4WZD2|B4WZD2_9GAMM	LOC_Os04g41960.1	IPR002085 (Alcohol dehydrogenase superfamily, zinc-type), IPR011032 (GroES-like), IPR013149 (Alcohol dehydrogenase, C-terminal), IPR016040 (NAD(P)-binding domain)	***-[3.006]	MLOC_7196.1	3H	39.3768
CUST_224_PI415269222	1.1569	0.86702	1.1222	1.11173	0.694277	0.85072	2.21431	1.45198	1	0.749437	0.970012	0.960964	1	1.22533	3.18937	2.09136	0	-0.416122	-0.0439262	-0.0574461	0	0.293174	1.67327	1.06444
CUST_18935_PI427708080	1.10054	0.948929	1.00874	0.97066	0.72163	0.890202	1.61039	1.09933	1	0.86224	0.916588	0.881986	1	1.2336	2.2316	1.5234	0	-0.213839	-0.125655	-0.181173	0	0.302874	1.15808	0.607295	LOC_Os03g41612.1|13103.m04483|protein ribosomal protein L25, putative, expressed	U35_19096	U35_19096 Members:13 3pri:Y 1e-113 UniRef90_Q10GV3 Cluster: Ribosomal 5S rRNA E-loop binding protein Ctc/L25/TL5 containing protein, expressed; n=3; Oryza sativa (japonica cultivar-group)|Rep: Ribosomal 5S rRNA	AT5G66860.1 | Symbols: | Ribosomal protein L25/Gln-tRNA synthetase, anti-codon-binding domain | chr5:26701233-26702531 REVERSE LENGTH=249	tr|G7LGD1|G7LGD1_MEDTR	LOC_Os03g41612.1	IPR011035 (Ribosomal protein L25/Gln-tRNA synthetase, anti-codon-binding domain)	***-[3.845]
CUST_1113_PI427708080	1.10106	0.914082	1.03209	1.02321	0.805061	0.931428	1.61855	1.09155	1	0.830183	0.937359	0.929291	1	1.15696	2.01047	1.35586	0	-0.268499	-0.0933265	-0.105797	0	0.210345	1.00753	0.439207	LOC_Os08g13930.2|13108.m01494|protein mannose-1-phosphate guanyltransferase, putative, expressed	U35_3290	U35_3290 Members:22 3pri:Y 0.0 UniRef90_Q6Z9A3 Cluster: Putative GDP-mannose pyrophosphorylase; n=2; Oryza sativa (japonica cultivar-group)|Rep: Putative GDP-mannose pyrophosphorylase - Oryza sativa (japonic	AT2G39770.2 | Symbols: CYT1 | Glucose-1-phosphate adenylyltransferase family protein | chr2:16589401-16590741 FORWARD LENGTH=361	tr|B9SE08|B9SE08_RICCO	LOC_Os08g13930.2	IPR001451 (Bacterial transferase hexapeptide repeat), IPR005835 (Nucleotidyl transferase), IPR018357 (Hexapeptide transferase, conserved site)	***-[2.819]	MLOC_12015.1//AK361372
CUST_7556_PI427708083	1.29182	1.0951	1.06137	1.48744	0.621959	1.19191	2.61869	1.41126	1	0.847718	0.821613	1.15143	1	1.91637	4.21039	2.26906	0	-0.238343	-0.283468	0.203426	0	0.938378	2.07395	1.1821	LOC_Os01g56180.1|13101.m05936|protein expressed protein	U35_17071	U35_17071 Members:27 3pri:Y 0.0 UniRef90_Q8LIX4 Cluster: Hypothetical protein OSJNBb0053G03.20; n=1; Oryza sativa (japonica cultivar-group)|Rep: Hypothetical protein OSJNBb0053G03.20 - Oryza sativa (japonica	AT5G64510.1 | Symbols: TIN1 | unknown protein; FUNCTIONS IN: molecular_function unknown; INVOLVED IN: biological_process unknown; LOCATED IN: endomembrane system; EXPRESSED IN: 17 plant structures; EXPRESSED DURING: 10 growth stages; Has 35333 Blast hits to 34131 proteins in 2444 species: Archae - 798; Bacteria - 22429; Metazoa - 974; Fungi - 991; Plants - 531; Viruses - 0; Other Eukaryotes - 961…		LOC_Os01g56180.1
CUST_6075_PI427708083	1.18962	0.968033	0.847723	1.59698	0.511678	0.819103	2.63802	1.38404	1	0.813737	0.712603	1.34243	1	1.60082	5.15563	2.70491	0	-0.297366	-0.48883	0.424847	0	0.678808	2.36615	1.43558	LOC_Os04g11810.1|13104.m01075|protein transferase family protein, putative, expressed	U35_31719	U35_31719 Members:1 3pri:N 4e-37 UniRef90_A0B9Y7 Rep: OSIGBa0103O01.7 protein - Oryza sativa (Rice)	AT1G27620.1 | Symbols: | HXXXD-type acyl-transferase family protein | chr1:9608444-9610432 FORWARD LENGTH=442		LOC_Os04g11810.1
CUST_7158_PI427708083	1.21658	1.02922	1.05887	1.16159	0.67955	0.950532	1.79479	1.28455	1	0.845994	0.870365	0.9548	1	1.39877	2.64114	1.89029	0	-0.241281	-0.200307	-0.06673	0	0.484156	1.40116	0.918611	LOC_Os06g43690.1|13106.m04579|protein WD repeat-containing protein, putative, expressed	U35_6155	U35_6155 Members:8 3pri:Y 2e-39 UniRef90_Q67WP2 Cluster: Putative beta transducin; n=1; Oryza sativa (japonica cultivar-group)|Rep: Putative beta transducin - Oryza sativa (japonica cultivar-group)	AT4G04940.1 | Symbols: | transducin family protein / WD-40 repeat family protein | chr4:2511212-2517052 REVERSE LENGTH=910		LOC_Os06g43690.1
CUST_1765_PI427708083	1.27612	1.09386	0.967815	1.15652	0.649125	1.02314	2.00241	1.41521	1	0.857172	0.758402	0.906273	1	1.57619	3.08478	2.18019	0	-0.222344	-0.398966	-0.141983	0	0.656442	1.62517	1.12445	LOC_Os05g39530.1|13105.m04167|protein ribonuclease P family protein, putative, expressed	U35_40488	U35_40488 Members:1 3pri:N 3e-62 UniRef90_Q8LPV4 Rep: Alanine aminotransferase - Deschampsia antarctica (Antarctic hairgrass)	AT2G43190.4 | Symbols: | ribonuclease P family protein | chr2:17956220-17957833 FORWARD LENGTH=261		LOC_Os05g39530.1
CUST_8854_PI427708083	1.18523	1.17611	1.62574	1.39093	0.785737	1.00033	2.41669	1.27294	1	0.992306	1.37167	1.17356	1	1.27311	3.0757	1.62006	0	-0.0111436	0.455931	0.230889	0	0.348355	1.62091	0.696046	LOC_Os05g39560.1|13105.m04171|protein metal cation transporter, putative, expressed	U35_25480	U35_25480 Members:2 3pri:N 3e-47 UniRef90_Q7Y247 Rep: Putative zinc transporter OsZIP2 - Oryza sativa (Rice)	AT3G12750.1 | Symbols: ZIP1 | zinc transporter 1 precursor | chr3:4051950-4053156 REVERSE LENGTH=355		LOC_Os05g39560.1
CUST_1044_PI427708086	1.03648	1.09444	1.21331	1.16615	0.818337	0.960457	1.82679	1.16559	1	1.05592	1.17061	1.12511	1	1.17367	2.23232	1.42434	0	0.0785069	0.227257	0.170072	0	0.231025	1.15855	0.510292	LOC_Os05g51890.1|13105.m05612|protein retrotransposon protein, putative, unclassified	U35_14087	U35_14087 Members:8 3pri:Y 1e-71 UniRef90_Q9FUD9 Cluster: Putative glutathione S-transferase OsGSTF4; n=2; Oryza sativa (japonica cultivar-group)|Rep: Putative glutathione S-transferase OsGSTF4 - Oryza sativa	AT3G05630.1 | Symbols: PLDP2, PDLZ2, PLDZETA2 | phospholipase D P2 | chr3:1635321-1640105 FORWARD LENGTH=1046		LOC_Os05g51890.1
CUST_21688_PI427708080	1.01415	1.07038	1.27565	1.20775	0.891159	0.906814	1.85246	1.14959	1	1.05544	1.25785	1.19089	1	1.01757	2.07871	1.29	0	0.0778417	0.330957	0.252043	0	0.0251228	1.05569	0.367367	LOC_Os07g35880.1|13107.m03679|protein beta-amylase, putative, expressed	U35_41545	U35_41545 Members:1 3pri:N 3e-83 UniRef90_Q9ZR48 Rep: Beta-amylase - Triticum aestivum (Wheat)	AT4G15210.1 | Symbols: ATBETA-AMY, AT-BETA-AMY, RAM1, BMY1, BAM5 | beta-amylase 5 | chr4:8666734-8669357 REVERSE LENGTH=498	tr|F2DY58|F2DY58_HORVD	LOC_Os07g35880.1	IPR001554 (Glycoside hydrolase, family 14), IPR017853 (Glycoside hydrolase, superfamily)	***-[3]	AK368826
CUST_20560_PI427708080	1.06859	1.12284	1.3259	1.15582	0.882964	0.890564	2.03704	1.09211	1	1.05077	1.24079	1.08162	1	1.00861	2.30704	1.23687	0	0.0714419	0.311256	0.113198	0	0.0123649	1.20605	0.306695	LOC_Os06g41090.1|13106.m04286|protein anthranilate phosphoribosyltransferase, putative, expressed	U35_25646	U35_25646 Members:2 3pri:N 2e-80 UniRef90_Q69T22 Cluster: Anthranilate phosphoribosyltransferase-like protein; n=1; Oryza sativa (japonica cultivar-group)|Rep: Anthranilate phosphoribosyltransferase-like prote	AT5G06850.1 | Symbols: | C2 calcium/lipid-binding plant phosphoribosyltransferase family protein | chr5:2127200-2129584 REVERSE LENGTH=794	AT5G06850.1	LOC_Os06g41090.1	IPR008973 (C2 calcium/lipid-binding domain, CaLB), IPR013583 (Phosphoribosyltransferase C-terminal)	***-[3.996]	AK362526
CUST_6746_PI427708080	1.17452	0.965599	1.29046	1.41038	0.729554	0.775728	3.22655	1.24673	1	0.82212	1.09871	1.20081	1	1.06329	4.42264	1.70889	0	-0.28258	0.135814	0.26401	0	0.0885359	2.14491	0.773057	LOC_Os05g33220.1|13105.m03431|protein AWPM-19-like membrane family protein, putative, expressed	U35_25966	U35_25966 Members:2 3pri:N 1e-38 UniRef90_Q6ATY8 Cluster: Hypothetical protein OSJNBa0035J16.5; n=1; Oryza sativa (japonica cultivar-group)|Rep: Hypothetical protein OSJNBa0035J16.5 - Oryza sativa (japonica cu	AT5G18970.1 | Symbols: | AWPM-19-like family protein | chr5:6333714-6334539 REVERSE LENGTH=171	tr|B6UGF3|B6UGF3_MAIZE	LOC_Os05g33220.1	IPR008390 (AWPM-19-like)	***-[1.967]	MLOC_79687.1
CUST_5898_PI427708083	1.10735	1.00467	1.21625	1.15396	0.758181	0.845962	1.89193	1.05008	1	0.907276	1.09835	1.0421	1	1.11578	2.49535	1.38499	0	-0.140386	0.135333	0.0594907	0	0.15805	1.31924	0.469879	LOC_Os03g08440.2|13103.m00971|protein ribosomal protein S2, putative, expressed	U35_437	U35_437 Members:131 3pri:Y 1e-131 UniRef90_Q8H3I3 Cluster: Putative 40S ribosomal protein; n=1; Oryza sativa (japonica cultivar-group)|Rep: Putative 40S ribosomal protein - Oryza sativa (japonica	AT3G04770.2 | Symbols: RPSAb | 40s ribosomal protein SA B | chr3:1309544-1310846 REVERSE LENGTH=280		LOC_Os03g08440.2
CUST_2193_PI427708080	1.22876	1.03896	1.42283	1.42871	0.713391	0.824905	3.18456	1.23111	1	0.845539	1.15794	1.16272	1	1.15632	4.46397	1.72571	0	-0.242057	0.211561	0.217509	0	0.209536	2.15833	0.787191	LOC_Os01g50440.1|13101.m05247|protein AWPM-19-like membrane family protein, putative, expressed	U35_25966	U35_25966 Members:2 3pri:N 1e-38 UniRef90_Q6ATY8 Cluster: Hypothetical protein OSJNBa0035J16.5; n=1; Oryza sativa (japonica cultivar-group)|Rep: Hypothetical protein OSJNBa0035J16.5 - Oryza sativa (japonica cu	AT1G29520.1 | Symbols: | AWPM-19-like family protein | chr1:10323735-10324525 FORWARD LENGTH=158	tr|B4FLA8|B4FLA8_MAIZE	LOC_Os01g50440.1	IPR008390 (AWPM-19-like)	***-[2.032]	MLOC_34637.1	3H	55.5241
CUST_6636_PI427708083	1.09899	0.962989	1.15811	1.17406	0.770373	0.774893	1.86951	1.06062	1	0.876246	1.05379	1.06831	1	1.00587	2.42676	1.37676	0	-0.190592	0.0755844	0.0953259	0	0.00844078	1.27903	0.461276	LOC_Os07g42450.1|13107.m04437|protein ribosomal protein S2, putative, expressed	U35_437	U35_437 Members:131 3pri:Y 1e-131 UniRef90_Q8H3I3 Cluster: Putative 40S ribosomal protein; n=1; Oryza sativa (japonica cultivar-group)|Rep: Putative 40S ribosomal protein - Oryza sativa (japonica	AT3G04770.1 | Symbols: RPSAb | 40s ribosomal protein SA B | chr3:1309465-1310846 REVERSE LENGTH=332		LOC_Os07g42450.1
CUST_3386_PI427708080	1.18005	1.01592	1.14527	1.25163	0.769556	0.785712	1.94484	1.04252	1	0.860908	0.970524	1.06066	1	1.02099	2.52723	1.3547	0	-0.216069	-0.0431639	0.0849588	0	0.0299747	1.33756	0.437978	LOC_Os04g10460.1|13104.m00941|protein amidase, putative, expressed	U35_20890	U35_20890 Members:7 3pri:N 3e-78 UniRef90_Q01MY1 Cluster: OSIGBa0148J22.1 protein; n=3; Oryza sativa|Rep: OSIGBa0148J22.1 protein - Oryza sativa (Rice)	AT4G34880.1 | Symbols: | Amidase family protein | chr4:16615549-16617424 FORWARD LENGTH=466	tr|G7LHB5|G7LHB5_MEDTR	LOC_Os04g10460.1	IPR000120 (Amidase), IPR023631 (Amidase signature domain)	***-[5.874]	MLOC_55294.2	2H	6.44476
CUST_22841_PI427708080	1.25985	0.919584	1.44563	1.10099	0.708385	0.805055	2.44818	1.13539	1	0.729917	1.14747	0.873907	1	1.13647	3.456	1.60278	0	-0.454196	0.198451	-0.194449	0	0.184553	1.78911	0.680577	LOC_Os04g52390.1|13104.m05371|protein potassium transporter, putative, expressed	U35_9804	U35_9804 Members:3 3pri:Y 2e-99 UniRef90_Q0J7B3 Rep: Os08g0206400 protein - Oryza sativa (japonica cultivar-group)	AT1G31120.1 | Symbols: KUP10 | K+ uptake permease 10 | chr1:11104375-11107361 REVERSE LENGTH=796	tr|F4IIZ3|F4IIZ3_ARATH	LOC_Os04g52390.1	IPR003855 (K+ potassium transporter)	***-[2.592]	AK375441	1H	32.153
CUST_6820_PI427708080	1.0141	0.958573	1.24776	1.39938	0.772263	0.8951	1.9196	1.17186	1	0.945246	1.23042	1.37992	1	1.15906	2.48568	1.51744	0	-0.0812389	0.299147	0.464588	0	0.212957	1.31364	0.601638	LOC_Os07g42860.1|13107.m04491|protein cyclin, putative, expressed	U35_5503	U35_5503 Members:9 3pri:Y 1e-110 UniRef90_Q8LHA8 Cluster: Putative D-type cyclin; n=1; Oryza sativa (japonica cultivar-group)|Rep: Putative D-type cyclin - Oryza sativa (japonica cultivar-group)	AT2G22490.1 | Symbols: CYCD2;1, ATCYCD2;1 | Cyclin D2;1 | chr2:9554157-9555873 REVERSE LENGTH=361	tr|Q71FH0|Q71FH0_WHEAT	LOC_Os07g42860.1	IPR014400 (Cyclin A/B/D/E)	***-[1.832]	MLOC_81160.1
CUST_2006_PI427708080	1.0731	1.04256	1.22525	1.43264	0.870994	1.02658	1.89626	1.21539	1	0.971548	1.14179	1.33506	1	1.17863	2.17712	1.39541	0	-0.0416421	0.191297	0.416901	0	0.237107	1.12242	0.480687	LOC_Os07g09000.1|13107.m00902|protein WD domain, G-beta repeat domain containing protein, expressed	U35_7116	U35_7116 Members:6 3pri:N 1e-100 UniRef90_Q6Z4F3 Cluster: Transducin / WD-40 repeat protein-like; n=1; Oryza sativa (japonica cultivar-group)|Rep: Transducin / WD-40 repeat protein-like - Oryza sativa (japonic	AT3G52190.1 | Symbols: PHF1 | phosphate transporter traffic facilitator1 | chr3:19354117-19356910 REVERSE LENGTH=398	tr|B6SZ84|B6SZ84_MAIZE	LOC_Os07g09000.1	IPR015943 (WD40/YVTN repeat-like-containing domain)	***-[1.828]	MLOC_22417.1	7H	103.541
CUST_10356_PI427708083	1.06448	1.03675	1.32108	1.50336	0.827487	1.01845	2.29549	1.34023	1	0.97395	1.24105	1.41229	1	1.23078	2.77405	1.61964	0	-0.0380809	0.311563	0.498033	0	0.299572	1.472	0.695674	LOC_Os08g37060.1|13108.m03897|protein gibberellin receptor GID1L2, putative, expressed	U35_4281	U35_4281 Members:15 3pri:Y 1e-148 UniRef90_Q67IZ3 Cluster: Putative PrMC3; n=1; Oryza sativa (japonica cultivar-group)|Rep: Putative PrMC3 - Oryza sativa (japonica cultivar-group)	AT3G48690.1 | Symbols: ATCXE12, CXE12 | alpha/beta-Hydrolases superfamily protein | chr3:18037186-18038160 REVERSE LENGTH=324		LOC_Os08g37060.1
CUST_18817_PI427708080	1.22837	1.22602	1.73266	1.94878	0.737599	1.07911	2.99594	1.58498	1	0.998086	1.41053	1.58648	1	1.463	4.06175	2.14883	0	-0.00276455	0.496239	0.665825	0	0.548932	2.0221	1.10355	LOC_Os01g32660.1|13101.m03290|protein STE_MEK_ste7_MAP2K.2 - STE kinases include homologs to sterile 7, sterile 11 and sterile 20 from yeast, expressed	U35_2255	U35_2255 Members:32 3pri:Y 0.0 UniRef90_Q5QN75 Cluster: Mitogen-activated protein kinase kinase 1; n=4; Poaceae|Rep: Mitogen-activated protein kinase kinase 1 - Oryza sativa (Rice)	AT5G56580.1 | Symbols: ATMKK6, ANQ1, MKK6 | MAP kinase kinase 6 | chr5:22904851-22906620 REVERSE LENGTH=356	tr|G4VT52|G4VT52_SCHMA	LOC_Os01g32660.1	IPR011009 (Protein kinase-like domain)	***-[1.732]
CUST_19239_PI427708080	1.1376	1.18774	1.82621	1.98082	0.833788	1.14627	3.57557	1.36877	1	1.04407	1.60531	1.74122	1	1.37477	4.28834	1.64163	0	0.0622139	0.682851	0.800098	0	0.459193	2.10042	0.715132	LOC_Os06g04680.2|13106.m00433|protein expressed protein	U35_9941	U35_9941 Members:3 3pri:Y 2e-32 UniRef90_Q8LHE8 Cluster: Glycosylphosphatidylinositol anchor attachment 1-like; n=2; Oryza sativa (japonica cultivar-group)|Rep: Glycosylphosphatidylinositol anchor attachment	AT3G27230.1 | Symbols: | S-adenosyl-L-methionine-dependent methyltransferases superfamily protein | chr3:10054224-10055456 FORWARD LENGTH=410	AT3G27230.1	LOC_Os06g04680.2	IPR004159 (Putative S-adenosyl-L-methionine-dependent methyltransferase)	***-[4.382]		7H	21.1756
CUST_14345_PI427708083	1.07956	1.34084	2.03883	2.34801	0.837064	1.21317	4.58777	1.8382	1	1.24202	1.88858	2.17497	1	1.44931	5.48078	2.19601	0	0.312693	0.917301	1.121	0	0.535366	2.45438	1.13489	LOC_Os01g60190.2|13101.m06403|protein 2,3-bisphosphoglycerate-independent phosphoglycerate mutase, putative, expressed	U35_19988	U35_19988 Members:7 3pri:Y	AT3G08590.2 | Symbols: | Phosphoglycerate mutase, 2,3-bisphosphoglycerate-independent | chr3:2608683-2611237 REVERSE LENGTH=560		LOC_Os01g60190.2
CUST_480_PI415269222	1.10907	0.973331	1.34916	1.37796	0.738001	0.880911	1.89116	1.18567	1	0.877612	1.21648	1.24245	1	1.19365	2.56254	1.6066	0	-0.188345	0.282712	0.313186	0	0.255374	1.35758	0.684011
CUST_16402_PI427708080	1.07145	0.940872	1.51503	1.60933	0.674981	0.737653	2.71228	1.27064	1	0.878131	1.414	1.50201	1	1.09285	4.01831	1.88248	0	-0.187491	0.499786	0.586898	0	0.128096	2.00659	0.912634	LOC_Os02g11830.2|13102.m01281|protein coatomer subunit beta, putative, expressed	U35_5086	U35_5086 Members:11 3pri:N 1e-173 UniRef90_Q6H8D5 Cluster: Putative coatomer protein complex, subunit beta 2; n=2; Oryza sativa (japonica cultivar-group)|Rep: Putative coatomer protein complex, subunit beta 2 -	AT1G52360.2 | Symbols: | Coatomer, beta' subunit | chr1:19499420-19505397 FORWARD LENGTH=970	tr|B9SQC0|B9SQC0_RICCO	LOC_Os02g11830.2	IPR015943 (WD40/YVTN repeat-like-containing domain), IPR020472 (G-protein beta WD-40 repeat)	***-[3.013]		6H	54.8867
CUST_25401_PI427708080	1.07895	1.02237	1.23926	1.36141	0.801106	0.861255	1.61722	1.13376	1	0.947566	1.14858	1.26179	1	1.07508	2.01874	1.41524	0	-0.0777022	0.199848	0.335472	0	0.104447	1.01345	0.501047	LOC_Os11g24560.1|13111.m02341|protein protein transport protein, putative, expressed	U35_1735	U35_1735 Members:45 3pri:Y 0.0 UniRef90_Q53NR8 Cluster: At1g05520/T25N20_16; n=2; Oryza sativa (japonica cultivar-group)|Rep: At1g05520/T25N20_16 - Oryza sativa (japonica cultivar-group)	AT3G23660.1 | Symbols: | Sec23/Sec24 protein transport family protein | chr3:8513666-8517729 REVERSE LENGTH=765	tr|B9RRN0|B9RRN0_RICCO	LOC_Os11g24560.1	IPR006895 (Zinc finger, Sec23/Sec24-type), IPR006896 (Sec23/Sec24, trunk domain), IPR006900 (Sec23/Sec24, helical domain), IPR007123 (Gelsolin domain), IPR012990 (Sec23/Sec24 beta-sandwich)	***-[2.796]	AK370017
CUST_13746_PI427708080	1.08597	1.01994	1.26758	1.36006	0.749908	0.852553	1.74429	1.13372	1	0.939197	1.16724	1.25239	1	1.13688	2.32601	1.51181	0	-0.0904999	0.223096	0.324681	0	0.185075	1.21786	0.596274	LOC_Os11g01380.1|13111.m00048|protein clathrin heavy chain, putative, expressed	U35_1487	U35_1487 Members:64 3pri:Y 0.0 UniRef90_Q2RBN7 Cluster: Clathrin heavy chain, putative, expressed; n=11; Magnoliophyta|Rep: Clathrin heavy chain, putative, expressed - Oryza sativa (japonica cultivar-group)	AT3G11130.1 | Symbols: | Clathrin, heavy chain | chr3:3482575-3491667 REVERSE LENGTH=1705	tr|B9SQP2|B9SQP2_RICCO	LOC_Os11g01380.1	IPR016341 (Clathrin, heavy chain)	***-[3.833]	MLOC_57760.2	5H	46.5972
CUST_22281_PI427708080	1.19893	1.00154	1.37197	1.54337	0.69094	0.90642	2.1537	1.39795	1	0.83536	1.14433	1.28729	1	1.31187	3.11706	2.02326	0	-0.25953	0.194503	0.364335	0	0.39162	1.64019	1.01668	LOC_Os10g22960.1|13110.m01940|protein hydrolase protein, putative, expressed	U35_13463	U35_13463 Members:2 3pri:Y 1e-86 UniRef90_Q0IY30 Rep: Os10g0375700 protein - Oryza sativa (japonica cultivar-group)	AT5G09430.1 | Symbols: | alpha/beta-Hydrolases superfamily protein | chr5:2932162-2933362 FORWARD LENGTH=311	tr|Q10KC9|Q10KC9_ORYSJ	LOC_Os10g22960.1	IPR000073 (Alpha/beta hydrolase fold-1)	***-[2.25]
CUST_11844_PI427708083	1.13526	1.04863	1.2335	1.30226	0.764023	0.886719	1.85795	1.22411	1	0.923688	1.08653	1.1471	1	1.16059	2.43179	1.60219	0	-0.114522	0.119734	0.197994	0	0.214859	1.28202	0.680049	LOC_Os01g64760.1|13101.m06980|protein Yip1 domain containing protein, expressed	U35_18293	U35_18293 Members:17 3pri:Y 1e-139 UniRef90_Q5N967 Cluster: Putative terbinafine resistance locus protein; n=1; Oryza sativa (japonica cultivar-group)|Rep: Putative terbinafine resistance locus protein - Oryza s	AT4G30260.1 | Symbols: | Integral membrane Yip1 family protein | chr4:14816890-14818722 REVERSE LENGTH=280		LOC_Os01g64760.1
CUST_210_PI415269222	1.08297	1.14539	1.24601	1.34457	0.785336	0.886301	1.78658	1.14939	1	1.05763	1.15054	1.24155	1	1.12856	2.27492	1.46357	0	0.0808358	0.202317	0.312146	0	0.174486	1.18581	0.54949
CUST_165_PI427708080	1.12712	1.1396	1.32436	1.39867	0.831737	0.933035	1.80844	1.19317	1	1.01107	1.17499	1.24092	1	1.12179	2.1743	1.43455	0	0.0158818	0.23265	0.311407	0	0.165804	1.12055	0.520601	LOC_Os09g02729.1|13109.m00193|protein phospholipase C, putative, expressed	U35_19345	U35_19345 Members:11 3pri:Y 0.0 UniRef90_Q6YW97 Cluster: MAP3K protein kinase-like protein; n=1; Oryza sativa (japonica cultivar-group)|Rep: MAP3K protein kinase-like protein - Oryza sativa (japonica cultivar	AT5G67130.1 | Symbols: | PLC-like phosphodiesterases superfamily protein | chr5:26791599-26793649 FORWARD LENGTH=426	AT5G67130.1	LOC_Os09g02729.1	IPR017946 (PLC-like phosphodiesterase, TIM beta/alpha-barrel domain)	***-[1.845]	MLOC_3762.1	5H	47.2222
CUST_11462_PI427708080	1.21794	1.31754	1.47693	1.89367	0.76052	0.969755	2.42726	1.34126	1	1.08178	1.21265	1.55482	1	1.27512	3.19157	1.7636	0	0.113403	0.27816	0.636744	0	0.350634	1.67427	0.818527	LOC_Os10g36060.1|13110.m03258|protein protein transport protein-related, putative, expressed	U35_5588	U35_5588 Members:9 3pri:Y 1e-162 UniRef90_Q9FVX8 Cluster: Putative myosin; n=1; Oryza sativa (japonica cultivar-group)|Rep: Putative myosin - Oryza sativa (japonica cultivar-group)	AT1G63300.1 | Symbols: | Myosin heavy chain-related protein | chr1:23482193-23486067 FORWARD LENGTH=1029	tr|Q9C8T4|Q9C8T4_ARATH	LOC_Os10g36060.1		***-[3.723]	MLOC_37115.1	1H	47.9462
CUST_23084_PI427708080	1.01292	0.902825	1.17876	1.30213	0.842468	0.837237	1.70381	0.962644	1	0.891312	1.16373	1.28552	1	0.993791	2.02241	1.14265	0	-0.165998	0.218751	0.362357	0	-0.00898547	1.01607	0.192381	LOC_Os07g49290.1|13107.m05295|protein PHD finger family protein, putative, expressed	U35_50602	U35_50602 Members:1 3pri:N 7e-09 UniRef90_UPI00001628AD Cluster: DNA binding / N-acetyltransferase/ RNA binding / protein binding / zinc ion binding; n=1; Arabidopsis thaliana|Rep: DNA binding / N-acetyltransferase/	AT5G58610.1 | Symbols: | PHD finger transcription factor, putative | chr5:23686771-23691053 REVERSE LENGTH=1065	tr|G5DWM4|G5DWM4_SILLA	LOC_Os07g49290.1	IPR008395 (Agenet), IPR013083 (Zinc finger, RING/FYVE/PHD-type), IPR016181 (Acyl-CoA N-acyltransferase)	*-*-[7.411]	AK376759	4H	54.4618
CUST_19981_PI427708080	1.07702	0.970283	1.17352	1.30932	0.84141	0.886988	1.74115	1.10758	1	0.900894	1.0896	1.21569	1	1.05417	2.06932	1.31634	0	-0.150571	0.123797	0.281772	0	0.0761049	1.04916	0.396528	LOC_Os02g55010.1|13102.m06301|protein expressed protein	U35_15587	U35_15587 Members:14 3pri:Y 0.0 UniRef90_Q53PH6 Cluster: Expressed protein; n=3; Oryza sativa (japonica cultivar-group)|Rep: Expressed protein - Oryza sativa (japonica cultivar-group)	AT3G01780.1 | Symbols: TPLATE | ARM repeat superfamily protein | chr3:279171-283399 FORWARD LENGTH=1176	AT3G01780.1	LOC_Os02g55010.1	IPR016024 (Armadillo-type fold)	***-[2.636]	AK358541
CUST_6566_PI427708083	1.14848	0.920485	1.30784	1.30162	0.807011	0.926508	1.7504	1.115	1	0.801482	1.13876	1.13334	1	1.14807	2.16899	1.38164	0	-0.319258	0.187467	0.180581	0	0.199216	1.11702	0.46638	LOC_Os07g37750.1|13107.m03888|protein ATMIN7, putative, expressed	U35_2044	U35_2044 Members:42 3pri:Y 1e-143 UniRef90_Q9LXK4 Cluster: Guanine nucleotide-exchange-like protein; n=2; Arabidopsis thaliana|Rep: Guanine nucleotide-exchange-like protein - Arabidopsis thaliana (Mouse-ear cre	AT3G43300.2 | Symbols: ATMIN7 | HOPM interactor 7 | chr3:15234235-15245034 REVERSE LENGTH=1727		LOC_Os07g37750.1
CUST_4611_PI427708080	1.21353	1.0115	1.31828	1.42565	0.767936	0.969369	1.8229	1.17284	1	0.833515	1.08632	1.1748	1	1.26231	2.37377	1.52727	0	-0.26272	0.119452	0.232411	0	0.336061	1.24718	0.610954	LOC_Os12g44340.1|13112.m04688|protein ATMAP70 protein, putative, expressed	U35_18766	U35_18766 Members:14 3pri:Y 0.0 UniRef90_Q2QLI6 Cluster: Expressed protein; n=2; Oryza sativa (japonica cultivar-group)|Rep: Expressed protein - Oryza sativa (japonica cultivar-group)	AT1G24764.1 | Symbols: ATMAP70-2, MAP70-2 | microtubule-associated proteins 70-2 | chr1:8760001-8763256 REVERSE LENGTH=634	AT1G24764.1	LOC_Os12g44340.1	IPR009768 (Myosin II heavy chain-like)	***-[1.883]		5H	0.972222
CUST_19359_PI427708080	1.12915	0.954376	1.17417	1.25602	0.77911	0.952566	1.62023	1.06268	1	0.84522	1.03988	1.11237	1	1.22263	2.07959	1.36396	0	-0.242602	0.0564145	0.153631	0	0.289992	1.0563	0.447806	LOC_Os12g08170.1|13112.m00861|protein 2-oxo acid dehydrogenases acyltransferase domain containing protein, expressed	U35_19253	U35_19253 Members:12 3pri:Y 0.0 UniRef90_Q0IPM7 Cluster: Os12g0182200 protein; n=2; Oryza sativa (japonica cultivar-group)|Rep: Os12g0182200 protein - Oryza sativa (japonica cultivar-group)	AT3G25860.1 | Symbols: LTA2, PLE2 | 2-oxoacid dehydrogenases acyltransferase family protein | chr3:9460632-9462585 FORWARD LENGTH=480	tr|A5GUY8|A5GUY8_SYNR3	LOC_Os12g08170.1	IPR000089 (Biotin/lipoyl attachment), IPR001078 (2-oxoacid dehydrogenase acyltransferase, catalytic domain), IPR004167 (E3 binding), IPR023213 (Chloramphenicol acetyltransferase-like domain)	***-[6.09]	AK354350
CUST_25972_PI427708080	1.13487	1.05671	1.29682	1.36564	0.831384	0.992924	1.77319	1.07623	1	0.931134	1.14271	1.20335	1	1.1943	2.13281	1.2945	0	-0.10294	0.192456	0.267059	0	0.256168	1.09276	0.372399	LOC_Os09g38530.1|13109.m03834|protein transmembrane 9 superfamily member, putative, expressed	U35_16049	U35_16049 Members:26 3pri:Y 0.0 UniRef90_Q0IZP5 Cluster: Os09g0557800 protein; n=1; Oryza sativa (japonica cultivar-group)|Rep: Os09g0557800 protein - Oryza sativa (japonica cultivar-group)	AT5G25100.1 | Symbols: | Endomembrane protein 70 protein family | chr5:8648374-8651015 REVERSE LENGTH=644	tr|G7J9U2|G7J9U2_MEDTR	LOC_Os09g38530.1	IPR004240 (Nonaspanin (TM9SF))	***-[2.911]	AK375394
CUST_12936_PI427708080	1.22712	0.859661	1.21917	1.24937	0.734788	0.949319	1.76156	0.945557	1	0.700549	0.993521	1.01813	1	1.29196	2.39737	1.28684	0	-0.513442	-0.00937711	0.0259214	0	0.369565	1.26145	0.363836	LOC_Os03g18440.1|13103.m02210|protein expressed protein	U35_20535	U35_20535 Members:8 3pri:Y 0.0 UniRef90_Q10MT9 Cluster: Expressed protein; n=1; Oryza sativa (japonica cultivar-group)|Rep: Expressed protein - Oryza sativa (japonica cultivar-group)	AT5G58510.1 | Symbols: | unknown protein; FUNCTIONS IN: molecular_function unknown; INVOLVED IN: biological_process unknown; LOCATED IN: chloroplast; EXPRESSED IN: 23 plant structures; EXPRESSED DURING: 14 growth stages; BEST Arabidopsis thaliana protein match is: unknown protein (TAIR:AT5G55060.2); Has 30201 Blast hits to 17322 proteins in 780 species: Archae - 12; Bacteria - 1396; Metazoa - 173…	tr|D0NTB3|D0NTB3_PHYIT	LOC_Os03g18440.1		*-*-[5.499]	MLOC_52516.2	4H	52.4788
CUST_11154_PI427708083	1.1696	0.935654	1.13996	1.24377	0.70837	0.886207	1.82516	0.970253	1	0.799977	0.974659	1.06341	1	1.25105	2.57657	1.3697	0	-0.32197	-0.0370312	0.0887001	0	0.323141	1.36545	0.453859	LOC_Os03g08440.1|13103.m00970|protein ribosomal protein S2, putative, expressed	U35_437	U35_437 Members:131 3pri:Y 1e-131 UniRef90_Q8H3I3 Cluster: Putative 40S ribosomal protein; n=1; Oryza sativa (japonica cultivar-group)|Rep: Putative 40S ribosomal protein - Oryza sativa (japonica	AT3G04770.1 | Symbols: RPSAb | 40s ribosomal protein SA B | chr3:1309465-1310846 REVERSE LENGTH=332		LOC_Os03g08440.1
CUST_4822_PI427708080	1.17243	1.00252	1.21607	1.48415	0.777672	1.05557	1.74132	1.1176	1	0.855079	1.03722	1.26588	1	1.35735	2.23914	1.43711	0	-0.225871	0.0527231	0.340138	0	0.440788	1.16294	0.523171	LOC_Os06g44030.2|13106.m04619|protein WD domain, G-beta repeat domain containing protein, expressed	U35_18094	U35_18094 Members:3 3pri:Y 1e-110 UniRef90_Q67UR9 Cluster: Putative TAF5; n=1; Oryza sativa (japonica cultivar-group)|Rep: Putative TAF5 - Oryza sativa (japonica cultivar-group)	AT5G25150.1 | Symbols: TAF5 | TBP-associated factor 5 | chr5:8677117-8682058 FORWARD LENGTH=669	AT5G23430.1	LOC_Os06g44030.2	IPR015943 (WD40/YVTN repeat-like-containing domain), IPR020472 (G-protein beta WD-40 repeat)	*-*-[2.82]	MLOC_63666.1	7H	126.275
CUST_8201_PI427708080	1.24112	1.12165	1.53307	2.03601	0.578795	1.10737	2.41979	1.84581	1	0.903742	1.23523	1.64047	1	1.91324	4.18073	3.18906	0	-0.146018	0.304784	0.714106	0	0.936015	2.06376	1.67313	LOC_Os05g33130.1|13105.m03421|protein CHIT17 - Chitinase family protein precursor, expressed	U35_18202	U35_18202 Members:18 3pri:Y 1e-154 UniRef90_Q42839 Rep: Chitinase - Hordeum vulgare (Barley)	AT3G12500.1 | Symbols: ATHCHIB, PR3, PR-3, CHI-B, B-CHI, HCHIB | basic chitinase | chr3:3962501-3963984 REVERSE LENGTH=335	tr|Q42839|Q42839_HORVU	LOC_Os05g33130.1	IPR016283 (Glycoside hydrolase, family 19), IPR023346 (Lysozyme-like domain)	***-[2]
CUST_6104_PI427708080	1.54892	1.04237	2.48756	5.41709	0.264681	1.43756	15.7839	9.57042	1	0.672965	1.60599	3.49732	1	5.4313	59.6335	36.1583	0	-0.571397	0.683462	1.80625	0	2.4413	5.89805	5.17625	LOC_Os03g49260.2|13103.m13007|protein lipoxygenase, putative, expressed	U35_1539	U35_1539 Members:64 3pri:Y 0.0 UniRef90_A1XCI1 Rep: Lipoxygenase - Zea mays (Maize)	AT3G22400.1 | Symbols: LOX5 | PLAT/LH2 domain-containing lipoxygenase family protein | chr3:7927011-7931167 FORWARD LENGTH=886	tr|F2D5U6|F2D5U6_HORVD	LOC_Os03g49260.2	IPR000907 (Lipoxygenase), IPR008976 (Lipase/lipooxygenase, PLAT/LH2)	***-[2]	MLOC_71948.1	2H	132.153
CUST_810_PI427708080	1.29052	0.79933	2.14103	2.19733	0.346793	0.722644	4.93742	3.32788	1	0.619387	1.65905	1.70268	1	2.08379	14.2374	9.59616	0	-0.691086	0.730357	0.767805	0	1.05921	3.83161	3.26246	LOC_Os09g26780.1|13109.m02590|protein zinc-finger protein, putative, expressed	U35_4009	U35_4009 Members:17 3pri:Y 1e-58 UniRef90_Q69P94 Cluster: Hypothetical protein OJ1344_B01.13; n=1; Oryza sativa (japonica cultivar-group)|Rep: Hypothetical protein OJ1344_B01.13 - Oryza sativa (japonica cultiv	AT1G19180.1 | Symbols: JAZ1, TIFY10A | jasmonate-zim-domain protein 1 | chr1:6622312-6623271 FORWARD LENGTH=253	tr|B3Y563|B3Y563_TOBAC	LOC_Os09g26780.1	IPR010399 (Tify), IPR018467 (CO/COL/TOC1, conserved site)	*-*-[3.303]	MLOC_9995.2
CUST_7415_PI427708080	1.30332	0.800446	2.23887	2.39597	0.318893	0.664297	5.1638	3.44611	1	0.614161	1.71783	1.83837	1	2.08313	16.1929	10.8065	0	-0.703311	0.780585	0.878426	0	1.05876	4.01729	3.43382	LOC_Os09g26780.1|13109.m02590|protein zinc-finger protein, putative, expressed	U35_4009	U35_4009 Members:17 3pri:Y 1e-58 UniRef90_Q69P94 Cluster: Hypothetical protein OJ1344_B01.13; n=1; Oryza sativa (japonica cultivar-group)|Rep: Hypothetical protein OJ1344_B01.13 - Oryza sativa (japonica cultiv	AT1G17380.1 | Symbols: JAZ5, TIFY11A | jasmonate-zim-domain protein 5 | chr1:5955654-5957070 REVERSE LENGTH=274	tr|B4F860|B4F860_MAIZE	LOC_Os09g26780.1	IPR010399 (Tify), IPR018467 (CO/COL/TOC1, conserved site)	***-[3.025]
CUST_4703_PI427708080	1.62078	1.13808	3.1453	3.55298	0.251711	0.717705	11.8241	10.8939	1	0.70218	1.94061	2.19214	1	2.8513	46.9749	43.2795	0	-0.510086	0.956507	1.13234	0	1.51162	5.55382	5.43561	LOC_Os04g23550.1|13104.m02192|protein basic helix-loop-helix family protein, putative, expressed	U35_17337	U35_17337 Members:25 3pri:Y 2e-90 UniRef90_Q7XMC8 Rep: OSJNBb0018A10.7 protein - Oryza sativa (Rice)	AT5G57150.1 | Symbols: | basic helix-loop-helix (bHLH) DNA-binding superfamily protein | chr5:23152361-23154872 FORWARD LENGTH=247	AT5G57150.4	LOC_Os04g23550.1	IPR011598 (Helix-loop-helix DNA-binding)	*-*-[5.241]	MLOC_62844.2	2H	57.932
CUST_12069_PI427708080	1.34444	0.764286	2.48943	2.00735	0.487084	0.665753	6.87152	3.93176	1	0.568479	1.85165	1.49308	1	1.36681	14.1075	8.07204	0	-0.81482	0.888812	0.578289	0	0.450817	3.81839	3.01293	LOC_Os01g01870.1|13101.m00116|protein helix-loop-helix DNA-binding domain containing protein, expressed	U35_47472	U35_47472 Members:1 3pri:N 5e-35 UniRef90_Q8W0N9 Cluster: Hypothetical protein P0482C06.23-1; n=1; Oryza sativa (japonica cultivar-group)|Rep: Hypothetical protein P0482C06.23-1 - Oryza sativa (japonica cultiv	AT4G20970.1 | Symbols: | basic helix-loop-helix (bHLH) DNA-binding superfamily protein | chr4:11215259-11216212 FORWARD LENGTH=190	AT1G10585.1	LOC_Os01g01870.1	IPR011598 (Helix-loop-helix DNA-binding)	*-*-[4.106]	MLOC_43080.2	3H	0.0354108
CUST_7309_PI427708080	1.28198	0.833807	1.12208	1.28431	0.504907	0.73099	2.18651	1.71187	1	0.650407	0.875275	1.00182	1	1.44777	4.33052	3.39046	0	-0.620586	-0.192192	0.00262006	0	0.533834	2.11454	1.76148	LOC_Os03g50290.3|13103.m05469|protein 14-3-3 protein, putative, expressed	U35_14382	U35_14382 Members:377 3pri:Y 1e-142 UniRef90_P29305 Rep: 14-3-3-like protein A - Hordeum vulgare (Barley)	AT5G38480.1 | Symbols: GRF3, RCI1 | general regulatory factor 3 | chr5:15410277-15411285 FORWARD LENGTH=255	tr|O49082|O49082_FRIAG	LOC_Os03g50290.3	IPR000308 (14-3-3 protein), IPR023409 (14-3-3 protein, conserved site), IPR023410 (14-3-3 domain)	***-[1.36]
CUST_6614_PI427708080	1.31071	0.658141	0.939067	1.47932	0.296643	0.512347	2.39191	1.50573	1	0.502127	0.716459	1.12864	1	1.72715	8.06327	5.07591	0	-0.993874	-0.481044	0.174589	0	0.788394	3.01136	2.34367	LOC_Os01g07300.2|13101.m00730|protein uncharacterized 50.6 kDa protein in the 5region of gyrA and gyrB, putative, expressed	U35_10088	U35_10088 Members:3 3pri:N 3e-66 UniRef90_Q07810 Rep: Tritin - Triticum aestivum (Wheat)	AT1G53645.1 | Symbols: | hydroxyproline-rich glycoprotein family protein | chr1:20026434-20028587 REVERSE LENGTH=523	tr|Q07810|Q07810_WHEAT	LOC_Os01g07300.2	IPR001574 (Ribosome-inactivating protein)	***-[3]	MLOC_76914.1
CUST_5977_PI427708080	1.23194	1.10484	1.41507	1.56239	0.753744	0.897076	2.63943	1.97451	1	0.896828	1.14865	1.26823	1	1.19016	3.50176	2.61961	0	-0.157096	0.199935	0.342817	0	0.251154	1.80808	1.38935	LOC_Os03g55070.2|13103.m05983|protein UDP-glucose 6-dehydrogenase, putative, expressed	U35_271	U35_271 Members:51 3pri:Y 0.0 UniRef90_Q96558 Rep: UDP-glucose 6-dehydrogenase - Glycine max (Soybean)	AT3G29360.2 | Symbols: | UDP-glucose 6-dehydrogenase family protein | chr3:11267375-11268817 REVERSE LENGTH=480	tr|B7ZYP5|B7ZYP5_MAIZE	LOC_Os03g55070.2	IPR017476 (Nucleotide sugar dehydrogenase), IPR021157 (Cytochrome c1, transmembrane anchor, C-terminal)	***-[3.791]	MLOC_70967.1
CUST_19008_PI427708080	1.21239	1.17015	1.55859	1.47376	0.775681	0.854852	3.23856	1.96939	1	0.965161	1.28556	1.21559	1	1.10207	4.17512	2.53892	0	-0.0511591	0.362394	0.281654	0	0.14021	2.06182	1.34421	LOC_Os12g43380.1|13112.m04573|protein thaumatin, putative, expressed	U35_15843	U35_15843 Members:64 3pri:Y 2e-99 UniRef90_Q946Z1 Rep: Thaumatin-like protein TLP4 - Hordeum vulgare (Barley)	AT4G11650.1 | Symbols: ATOSM34, OSM34 | osmotin 34 | chr4:7025127-7026113 REVERSE LENGTH=244	tr|B8QX83|B8QX83_ZEAMP	LOC_Os12g43380.1	IPR001938 (Thaumatin, pathogenesis-related)	***-[1.882]	AK251422.1
CUST_5590_PI427708080	1.31501	1.26906	1.46778	1.74671	0.668995	0.7997	2.55699	1.80216	1	0.965057	1.11617	1.32829	1	1.19537	3.82213	2.69383	0	-0.0513132	0.158557	0.409569	0	0.257463	1.93438	1.42966	LOC_Os01g70770.1|13101.m07698|protein glutathione S-transferase, putative, expressed	U35_14091	U35_14091 Members:214 3pri:Y 1e-108 UniRef90_Q8GTB8 Rep: Glutathione transferase F5 - Triticum aestivum (Wheat)	AT3G62760.1 | Symbols: ATGSTF13 | Glutathione S-transferase family protein | chr3:23217425-23218246 REVERSE LENGTH=219	tr|Q8GTB8|Q8GTB8_WHEAT	LOC_Os01g70770.1	IPR010987 (Glutathione S-transferase, C-terminal-like), IPR012336 (Thioredoxin-like fold)	***-[3]	MLOC_68101.1	3H	126.7
CUST_21148_PI427708080	1.19948	1.13241	1.34456	1.5658	0.655127	0.81649	2.50438	1.76771	1	0.944081	1.12095	1.3054	1	1.24631	3.82274	2.69826	0	-0.0830179	0.164721	0.384489	0	0.317661	1.93461	1.43203	LOC_Os05g50600.1|13105.m05429|protein OsSCP31 - Putative Serine Carboxypeptidase homologue, expressed	U35_8299	U35_8299 Members:4 3pri:N 2e-52 UniRef90_Q75HY2 Cluster: Putative serine carboxypeptidase; n=2; Oryza sativa (japonica cultivar-group)|Rep: Putative serine carboxypeptidase - Oryza sativa (japonica	AT1G15000.1 | Symbols: scpl50 | serine carboxypeptidase-like 50 | chr1:5168613-5169947 FORWARD LENGTH=444	tr|G7KEM3|G7KEM3_MEDTR	LOC_Os05g50600.1	IPR001563 (Peptidase S10, serine carboxypeptidase)	***-[2.468]	AK365716
CUST_4023_PI427708080	1.24	1.14281	1.3542	1.49074	0.641039	0.702265	2.93386	1.86013	1	0.921618	1.0921	1.20221	1	1.09551	4.57673	2.90173	0	-0.117759	0.127099	0.26569	0	0.131603	2.19432	1.53692	LOC_Os06g02210.1|13106.m00140|protein bark storage protein A precursor, putative, expressed	U35_23954	U35_23954 Members:3 3pri:Y 1e-109 UniRef90_Q5VRZ8 Cluster: Putative vegetative storage protein win4.5; n=1; Oryza sativa (japonica cultivar-group)|Rep: Putative vegetative storage protein win4.5 - Oryza sativa	AT4G24350.1 | Symbols: | Phosphorylase superfamily protein | chr4:12609637-12611328 FORWARD LENGTH=336	tr|B9S216|B9S216_RICCO	LOC_Os06g02210.1	IPR018017 (Nucleoside phosphorylase)	***-[3.225]
CUST_19220_PI427708080	1.33346	1.1089	1.22826	1.43427	0.65157	0.718151	2.54325	1.70488	1	0.831594	0.921107	1.0756	1	1.10218	3.90326	2.61657	0	-0.266049	-0.11856	0.105138	0	0.140366	1.96468	1.38768	LOC_Os01g67520.1|13101.m07339|protein VTC2, putative, expressed	U35_7480	U35_7480 Members:5 3pri:Y 1e-144 UniRef90_Q7F1X6 Cluster: B1065G12.8 protein; n=2; Oryza sativa (japonica cultivar-group)|Rep: B1065G12.8 protein - Oryza sativa (japonica cultivar-group)	AT4G26850.1 | Symbols: VTC2 | mannose-1-phosphate guanylyltransferase (GDP)s;GDP-galactose:mannose-1-phosphate guanylyltransferases;GDP-galactose:glucose-1-phosphate guanylyltransferases;GDP-galactose:myoinositol-1-phosphate guanylyltransferases;glucose-1-phosphate guanylyltransferase | chr4:13499262-13501145 REVERSE LENGTH=442	sp|Q8HXE4|VTC2_MACFA	LOC_Os01g67520.1		***-[2.946]	AK252987.1//MLOC_5855.1
CUST_25294_PI427708080	1.34136	0.9991	1.52074	1.45167	0.604931	0.748565	2.77185	1.78394	1	0.744842	1.13373	1.08224	1	1.23744	4.58209	2.949	0	-0.424993	0.181076	0.114022	0	0.307356	2.19601	1.56023	LOC_Os11g02464.1|13111.m00177|protein vacuolar-sorting receptor precursor, putative, expressed	U35_3754	U35_3754 Members:18 3pri:Y 1e-142 UniRef90_Q2QYK3 Cluster: Vacuolar sorting receptor 1, putative, expressed; n=1; Oryza sativa (japonica cultivar-group)|Rep: Vacuolar sorting receptor 1, putative, expressed - O	AT3G52850.1 | Symbols: VSR1, BP-80, ATELP, BP80, BP80B, ATELP1, ATVSR1, GFS1, VSR1;1, BP80-1;1 | vacuolar sorting receptor homolog 1 | chr3:19587999-19591690 FORWARD LENGTH=623	tr|B9SRT1|B9SRT1_RICCO	LOC_Os11g02464.1	IPR003137 (Protease-associated domain, PA), IPR018097 (EGF-like calcium-binding, conserved site)	***-[3.832]
CUST_13642_PI427708080	1.17669	1.16906	1.22047	1.48012	0.757832	0.711122	2.77841	1.65484	1	0.993515	1.03721	1.25787	1	0.938363	3.66626	2.18365	0	-0.00938571	0.0527106	0.33098	0	-0.0917821	1.87431	1.12674	LOC_Os12g34510.1|13112.m03522|protein Core histone H2A/H2B/H3/H4 domain containing protein, putative, expressed	U35_13948	U35_13948 Members:52 3pri:Y 1e-59 UniRef90_Q2QPG9 Rep: Probable histone H2AXb - Oryza sativa (Rice)	AT1G54690.1 | Symbols: HTA3, H2AXB, G-H2AX, GAMMA-H2AX | gamma histone variant H2AX | chr1:20414607-20415206 REVERSE LENGTH=142	tr|F2EEP4|F2EEP4_HORVD	LOC_Os12g34510.1	IPR009072 (Histone-fold)	***-[2.994]	MLOC_57143.1	5H	43.9583
CUST_3522_PI427708100	1.14739	1.14708	1.05151	1.49169	0.793859	0.793891	2.0604	1.7182	1	0.99973	0.916433	1.30007	1	1.00004	2.59542	2.16436	0	-0.000388957	-0.125898	0.378587	0	5.74261e-05	1.37597	1.11394	LOC_Os08g01690.1|13108.m00095|protein retrotransposon protein, putative, unclassified, expressed	U35_29560	U35_29560 Members:1 3pri:Y	AT2G27390.1 | Symbols: | proline-rich family protein | chr2:11720484-11720888 REVERSE LENGTH=134		LOC_Os08g01690.1
CUST_4867_PI427708080	1.03102	0.529783	2.12131	1.53964	0.214649	0.321336	2.27364	1.87616	1	0.513842	2.05749	1.49332	1	1.49703	10.5924	8.74061	0	-0.960603	1.04088	0.578521	0	0.582104	3.40495	3.12773	LOC_Os11g05380.1|13111.m00515|protein cytochrome P450, putative, expressed	U35_21802	U35_21802 Members:4 3pri:N 1e-126 UniRef90_Q53PZ7 Cluster: Cytochrome P450; n=1; Oryza sativa (japonica cultivar-group)|Rep: Cytochrome P450 - Oryza sativa (japonica cultivar-group)	AT2G27690.1 | Symbols: CYP94C1 | cytochrome P450, family 94, subfamily C, polypeptide 1 | chr2:11809373-11810860 FORWARD LENGTH=495	tr|Q53PZ7|Q53PZ7_ORYSJ	LOC_Os11g05380.1	IPR001128 (Cytochrome P450)	***-[2.395]
CUST_1029_PI427708083	1.59782	1.15277	2.71691	2.69414	0.291801	0.377428	4.96245	5.74831	1	0.721464	1.70039	1.68613	1	1.29345	17.0063	19.6995	0	-0.471	0.765862	0.753719	0	0.371219	4.088	4.30008	LOC_Os08g06100.1|13108.m00605|protein O-methyltransferase, putative, expressed	U35_1884	U35_1884 Members:47 3pri:Y 1e-125 UniRef90_Q9ZTU0 Rep: Caffeic acid O-methyltransferase - Lolium perenne (Perennial ryegrass)	AT5G54160.1 | Symbols: ATOMT1, OMT1 | O-methyltransferase 1 | chr5:21982075-21984167 FORWARD LENGTH=363		LOC_Os08g06100.1
CUST_4015_PI427708080	1.42809	0.588247	1.81407	1.59104	0.252088	0.626082	2.69464	1.45285	1	0.411913	1.27028	1.11411	1	2.48359	10.6893	5.76328	0	-1.27959	0.345143	0.155889	0	1.31243	3.4181	2.52689	LOC_Os11g29290.1|13111.m02824|protein cytochrome P450, putative, expressed	U35_21622	U35_21622 Members:5 3pri:N 3e-71 UniRef90_Q2R491 Cluster: Cytochrome P450 family protein, expressed; n=2; Oryza sativa (japonica cultivar-group)|Rep: Cytochrome P450 family protein, expressed - Oryza sativa (j	AT3G48520.1 | Symbols: CYP94B3 | cytochrome P450, family 94, subfamily B, polypeptide 3 | chr3:17975104-17976624 REVERSE LENGTH=506	tr|Q2R491|Q2R491_ORYSJ	LOC_Os11g29290.1	IPR001128 (Cytochrome P450)	***-[2.398]	MLOC_58770.1	1H	100.567
CUST_9115_PI427708080	1.35911	1.08517	0.951659	0.949523	0.58748	0.899208	2.21991	1.1731	1	0.798441	0.700208	0.698636	1	1.53062	3.77869	1.99683	0	-0.324742	-0.514144	-0.517386	0	0.614114	1.91789	0.99771	LOC_Os06g39600.1|13106.m04105|protein protein phosphatase 2C, putative, expressed	U35_6635	U35_6635 Members:7 3pri:N 1e-131 UniRef90_Q69VD9 Cluster: Hypothetical protein P0417D05.18-1; n=2; Oryza sativa (japonica cultivar-group)|Rep: Hypothetical protein P0417D05.18-1 - Oryza sativa (japonica cultiv	AT2G25620.1 | Symbols: AtDBP1, DBP1 | DNA-binding protein phosphatase 1 | chr2:10903154-10904978 REVERSE LENGTH=392	tr|B4FDN2|B4FDN2_MAIZE	LOC_Os06g39600.1	IPR001932 (Protein phosphatase 2C-like), IPR015655 (Protein phosphatase 2C)	***-[2]	MLOC_13677.1
CUST_186_PI427708083	1.23709	1.03005	1.09226	0.893437	0.708581	0.963324	1.85765	1.02187	1	0.832637	0.882925	0.722207	1	1.35951	2.62165	1.44214	0	-0.264241	-0.179638	-0.469516	0	0.443089	1.39047	0.528212	LOC_Os06g51270.1|13106.m05531|protein 1,3-beta-glucan synthase component domain containing protein, expressed	U35_7880	U35_7880 Members:5 3pri:Y 9e-59 UniRef90_Q6K963 Cluster: Putative callose synthase 1 catalytic subunit; n=3; Oryza sativa (japonica cultivar-group)|Rep: Putative callose synthase 1 catalytic subunit - Oryza s	AT5G13000.2 | Symbols: ATGSL12, gsl12 | glucan synthase-like 12 | chr5:4110445-4121202 REVERSE LENGTH=1914		LOC_Os06g51270.1				6H	126.487
CUST_522_PI427708080	1.42043	0.856031	1.09237	0.984002	0.50499	0.583423	2.12385	1.08583	1	0.602654	0.769038	0.692747	1	1.15532	4.20572	2.1502	0	-0.730598	-0.378874	-0.529599	0	0.208287	2.07235	1.10447	LOC_Os01g67160.1|13101.m07283|protein cyclin-dependent kinase B1-1, putative, expressed	U35_18569	U35_18569 Members:15 3pri:Y 1e-154 UniRef90_Q5N8M3 Cluster: Putative cyclin-dependent kinase B1-2; n=2; Oryza sativa (japonica cultivar-group)|Rep: Putative cyclin-dependent kinase B1-2 - Oryza sativa (japonica	AT3G54180.1 | Symbols: CDC2B, CDKB1;1 | cyclin-dependent kinase B1;1 | chr3:20059882-20061250 FORWARD LENGTH=309	tr|Q84YE5|Q84YE5_SORBI	LOC_Os01g67160.1	IPR011009 (Protein kinase-like domain)	***-[3.266]	MLOC_6120.2
CUST_21959_PI427708080	1.59654	1.24301	1.62751	1.02768	0.367063	0.39243	5.54461	1.74236	1	0.778569	1.0194	0.643694	1	1.06911	15.1053	4.74676	0	-0.361103	0.027723	-0.635553	0	0.0964102	3.91699	2.24694	LOC_Os05g33860.1|13105.m03514|protein conserved hypothetical protein	U35_32016	U35_32016 Members:1 3pri:N 4e-47 UniRef90_Q6I571 Cluster: Hypothetical protein OSJNBb0014K18.10; n=1; Oryza sativa (japonica cultivar-group)|Rep: Hypothetical protein OSJNBb0014K18.10 - Oryza sativa (japonica	AT5G50290.1 | Symbols: | unknown protein; FUNCTIONS IN: molecular_function unknown; INVOLVED IN: biological_process unknown; LOCATED IN: endomembrane system; BEST Arabidopsis thaliana protein match is: unknown protein (TAIR:AT3G17350.1); Has 300 Blast hits to 300 proteins in 14 species: Archae - 0; Bacteria - 0; Metazoa - 0; Fungi - 0; Plants - 300; Viruses - 0; Other Eukaryotes - 0 (source: NCBI…	AT5G50290.1	LOC_Os05g33860.1		***-[13]
CUST_15000_PI427708080	1.2367	1.17079	1.27611	0.986519	0.703593	0.769027	2.25144	1.3385	1	0.946708	1.03187	0.797706	1	1.093	3.19993	1.90238	0	-0.0790086	0.0452641	-0.326071	0	0.128295	1.67804	0.927806	LOC_Os03g21510.3|13103.m02575|protein inactive receptor kinase At2g26730 precursor, putative, expressed	U35_8784	U35_8784 Members:4 3pri:N 0.0 UniRef90_Q10LW3 Cluster: Protein kinase domain containing protein, expressed; n=1; Oryza sativa (japonica cultivar-group)|Rep: Protein kinase domain containing protein, express	AT5G58300.2 | Symbols: | Leucine-rich repeat protein kinase family protein | chr5:23572821-23574871 FORWARD LENGTH=654	AT1G48480.1	LOC_Os03g21510.3	IPR001611 (Leucine-rich repeat), IPR011009 (Protein kinase-like domain), IPR013210 (Leucine-rich repeat-containing N-terminal, type 2)	*-*-[1.857]	MLOC_66623.1	4H	51.5581
CUST_3296_PI427708080	1.30436	1.2518	1.07798	1.2403	0.655988	0.827508	2.10341	1.48002	1	0.959705	0.826444	0.950884	1	1.26147	3.20648	2.25617	0	-0.0593365	-0.27501	-0.0726584	0	0.335105	1.68099	1.17388	LOC_Os09g20820.1|13109.m01981|protein enolase, putative, expressed	U35_10316	U35_10316 Members:3 3pri:N 1e-110 UniRef90_Q0J267 Cluster: Os09g0375000 protein; n=1; Oryza sativa (japonica cultivar-group)|Rep: Os09g0375000 protein - Oryza sativa (japonica cultivar-group)	AT1G74030.1 | Symbols: ENO1 | enolase 1 | chr1:27839465-27841901 REVERSE LENGTH=477	tr|F2DY57|F2DY57_HORVD	LOC_Os09g20820.1	IPR000941 (Enolase)	***-[2]	MLOC_54750.3//MLOC_54751.1	5H	50
CUST_13905_PI427708080	1.34245	1.40555	1.08532	1.32571	0.590863	0.965709	2.69373	1.69178	1	1.047	0.808464	0.987532	1	1.6344	4.55897	2.86324	0	0.0662674	-0.306745	-0.0181005	0	0.708764	2.18871	1.51765	LOC_Os01g42690.1|13101.m04390|protein OsPOP2 - Putative Prolyl Oligopeptidase homologue, expressed	U35_43117	U35_43117 Members:1 3pri:N 1e-83 UniRef90_Q5ZBI5 Cluster: Lysophospholipase 2-like; n=1; Oryza sativa (japonica cultivar-group)|Rep: Lysophospholipase 2-like - Oryza sativa (japonica cultivar-group)	AT5G20060.3 | Symbols: | alpha/beta-Hydrolases superfamily protein | chr5:6776800-6779447 FORWARD LENGTH=252	tr|B9SEM5|B9SEM5_RICCO	LOC_Os01g42690.1	IPR003140 (Phospholipase/carboxylesterase/thioesterase)	***-[2.915]	MLOC_58877.1	1H	130.807
CUST_18759_PI427708080	1.35518	1.30067	0.983305	1.28105	0.578285	0.800205	1.99065	1.66134	1	0.959773	0.725587	0.945295	1	1.38375	3.44233	2.87288	0	-0.0592355	-0.462779	-0.0811634	0	0.468588	1.78338	1.5225	LOC_Os06g01440.1|13106.m00046|protein integral membrane protein, putative, expressed	U35_12924	U35_12924 Members:2 3pri:Y 3e-21 UniRef90_Q0DFB4 Cluster: Os06g0103800 protein; n=2; Oryza sativa (japonica cultivar-group)|Rep: Os06g0103800 protein - Oryza sativa (japonica cultivar-group)	AT4G27870.1 | Symbols: | Vacuolar iron transporter (VIT) family protein | chr4:13878983-13882679 FORWARD LENGTH=761	AT5G24290.1	LOC_Os06g01440.1	IPR008217 (Domain of unknown function DUF125, transmembrane)	*-*-[4.52]	AK249926.1
CUST_21412_PI427708080	1.53877	1.74783	1.49667	1.11137	0.320661	0.685407	3.57959	1.74893	1	1.13586	0.972645	0.722249	1	2.13748	11.1631	5.45414	0	0.183789	-0.0400144	-0.469431	0	1.09591	3.48067	2.44735	LOC_Os02g06630.1|13102.m00735|protein peroxidase precursor, putative, expressed	U35_46358	U35_46358 Members:1 3pri:Y 3e-34 UniRef90_Q5U1R9 Cluster: Class III peroxidase 24 precursor; n=2; Oryza sativa (japonica cultivar-group)|Rep: Class III peroxidase 24 precursor - Oryza sativa (japonica cultivar	AT4G11290.1 | Symbols: | Peroxidase superfamily protein | chr4:6869993-6871476 FORWARD LENGTH=326	tr|B6THU9|B6THU9_MAIZE	LOC_Os02g06630.1	IPR010255 (Haem peroxidase)	***-[1.935]	AK367119
CUST_19230_PI427708080	1.31503	1.59235	1.37311	1.39158	0.666283	0.900021	2.56659	1.7417	1	1.21088	1.04416	1.05821	1	1.35081	3.8521	2.61406	0	0.276059	0.0623477	0.0816272	0	0.433824	1.94564	1.38629	LOC_Os11g26850.2|13111.m02570|protein erythronate-4-phosphate dehydrogenase, putative, expressed	U35_14559	U35_14559 Members:344 3pri:Y 0.0 UniRef90_O23255 Rep: Adenosylhomocysteinase 1 - Arabidopsis thaliana (Mouse-ear cress)	AT4G13940.1 | Symbols: HOG1, EMB1395, SAHH1, MEE58, ATSAHH1 | S-adenosyl-L-homocysteine hydrolase | chr4:8054931-8056676 FORWARD LENGTH=485	tr|F2CZE7|F2CZE7_HORVD	LOC_Os11g26850.2	IPR000043 (Adenosylhomocysteinase)	***-[2]	AK253091.1
CUST_21975_PI427708080	1.36129	1.29764	1.46678	1.31662	0.592933	0.836276	3.38658	2.49882	1	0.953246	1.07749	0.967191	1	1.41041	5.71158	4.21434	0	-0.0690799	0.107677	-0.0481277	0	0.49611	2.51389	2.07531	LOC_Os06g48250.1|13106.m05130|protein ATPase, putative, expressed	U35_21571	U35_21571 Members:6 3pri:Y 1e-127 UniRef90_Q5Z6G1 Cluster: AAA-type ATPase-like; n=1; Oryza sativa (japonica cultivar-group)|Rep: AAA-type ATPase-like - Oryza sativa (japonica cultivar-group)	AT3G28580.1 | Symbols: | P-loop containing nucleoside triphosphate hydrolases superfamily protein | chr3:10715736-10717238 FORWARD LENGTH=500	sp|B9KXV3|FTSH1_THERP	LOC_Os06g48250.1	IPR003959 (ATPase, AAA-type, core)	*-*-[5.05]
CUST_20674_PI427708080	0.775847	0.809293	0.794935	0.688433	0.375744	0.574304	1.69318	1.2926	1	1.04311	1.0246	0.88733	1	1.52845	4.5062	3.44011	0	0.0608889	0.0350639	-0.172458	0	0.612065	2.17191	1.78245	LOC_Os02g53130.1|13102.m06060|protein nitrate reductase, putative, expressed	U35_6525	U35_6525 Members:7 3pri:Y 0.0 UniRef90_P27968 Rep: Nitrate reductase [NAD(P)H] - Hordeum vulgare (Barley)	AT1G77760.1 | Symbols: NIA1, GNR1, NR1 | nitrate reductase 1 | chr1:29236005-29239367 REVERSE LENGTH=917	tr|F2DH29|F2DH29_HORVD	LOC_Os02g53130.1	IPR001834 (NADH:cytochrome b5 reductase (CBR)), IPR008335 (Eukaryotic molybdopterin oxidoreductase), IPR014756 (Immunoglobulin E-set), IPR017938 (Riboflavin synthase-like beta-barrel)	***-[2.757]	AK363196
CUST_14804_PI427708080	1.26815	0.900625	1.81408	1.02595	0.246068	0.63913	8.39433	4.19755	1	0.71019	1.43049	0.80901	1	2.59737	34.1139	17.0585	0	-0.493724	0.516513	-0.30577	0	1.37705	5.09229	4.09242	LOC_Os07g48050.1|13107.m05133|protein peroxidase precursor, putative, expressed	U35_14345	U35_14345 Members:13 3pri:Y 1e-162 UniRef90_Q9LEH6 Rep: Peroxidase precursor - Hordeum vulgare (Barley)	AT5G05340.1 | Symbols: | Peroxidase superfamily protein | chr5:1579142-1580819 REVERSE LENGTH=324	tr|Q5I3F7|Q5I3F7_TRIMO	LOC_Os07g48050.1	IPR010255 (Haem peroxidase)	***-[1.983]		2H	38.102
CUST_12856_PI427708080	1.23854	0.98934	1.13276	1.16672	0.696483	1.0168	1.96182	1.6012	1	0.798798	0.914597	0.942014	1	1.45991	2.81676	2.29897	0	-0.324097	-0.128792	-0.0861793	0	0.545877	1.49404	1.20099	LOC_Os02g33710.1|13102.m03658|protein decarboxylase, putative, expressed	U35_12109	U35_12109 Members:2 3pri:N 1e-120 UniRef90_Q6ESZ9 Cluster: Putative serine decarboxylase; n=1; Oryza sativa (japonica cultivar-group)|Rep: Putative serine decarboxylase - Oryza sativa (japonica cultivar-group)	AT1G43710.1 | Symbols: emb1075 | Pyridoxal phosphate (PLP)-dependent transferases superfamily protein | chr1:16486534-16488298 REVERSE LENGTH=482	tr|Q9MA74|Q9MA74_ARATH	LOC_Os02g33710.1	IPR002129 (Pyridoxal phosphate-dependent decarboxylase), IPR015424 (Pyridoxal phosphate-dependent transferase, major domain)	***-[1.495]		3H	147.167
CUST_11254_PI427708080	1.39101	1.10681	1.23529	1.14541	0.588153	0.942364	2.49031	1.80282	1	0.795689	0.888053	0.823433	1	1.60224	4.23412	3.06522	0	-0.329723	-0.171282	-0.280277	0	0.680092	2.08206	1.61599	LOC_Os12g34510.1|13112.m03522|protein Core histone H2A/H2B/H3/H4 domain containing protein, putative, expressed	U35_13949	U35_13949 Members:16 3pri:Y 3e-58 UniRef90_Q2QPG9 Rep: Probable histone H2AXb - Oryza sativa (Rice)	AT1G54690.1 | Symbols: HTA3, H2AXB, G-H2AX, GAMMA-H2AX | gamma histone variant H2AX | chr1:20414607-20415206 REVERSE LENGTH=142	tr|F2EEP4|F2EEP4_HORVD	LOC_Os12g34510.1	IPR009072 (Histone-fold)	***-[2.994]		7H	126.275
CUST_14809_PI427708080	1.31866	1.07191	1.12786	0.984257	0.586384	0.899446	1.69764	1.43316	1	0.812874	0.855302	0.746405	1	1.53389	2.8951	2.44405	0	-0.298896	-0.225494	-0.421969	0	0.617191	1.53361	1.28928	LOC_Os07g41564.1|13107.m24470|protein DEAD/DEAH box helicase domain protein, putative	U35_44750	U35_44750 Members:1 3pri:N	AT5G08110.1 | Symbols: | nucleic acid binding;ATP-dependent helicases;ATP binding;helicases;ATP-dependent helicases | chr5:2594854-2600114 REVERSE LENGTH=1141	tr|C1G2M6|C1G2M6_PARBD	LOC_Os07g41564.1	IPR018973 (DEAD/DEAH-box helicase, putative)	***-[3.39]
CUST_8481_PI427708083	1.26069	0.775132	0.948844	1.5697	0.675046	0.796595	2.31897	1.43235	1	0.614848	0.752639	1.24511	1	1.18006	3.43528	2.12186	0	-0.701698	-0.40997	0.316277	0	0.238861	1.78043	1.08533	LOC_Os06g35030.3|13106.m10552|protein RNA recognition motif containing protein, putative, expressed	U35_14360	U35_14360 Members:3 3pri:Y 4e-43 UniRef90_Q6ESU4 Cluster: Putative RNA-binding protein; n=1; Oryza sativa (japonica cultivar-group)|Rep: Putative RNA-binding protein - Oryza sativa (japonica cultivar-group)	AT1G32790.1 | Symbols: CID11 | CTC-interacting domain 11 | chr1:11875174-11877188 REVERSE LENGTH=358		LOC_Os06g35030.3				7H	131.586
CUST_26134_PI427708080	1.09632	0.767152	0.976025	1.50639	0.682536	0.64876	3.62189	2.06256	1	0.699749	0.89027	1.37404	1	0.950514	5.30651	3.0219	0	-0.515091	-0.167685	0.458423	0	-0.0732205	2.40776	1.59546	LOC_Os06g10700.1|13106.m01159|protein conserved hypothetical protein	U35_38876	U35_38876 Members:1 3pri:N 6e-43 UniRef90_Q8H058 Cluster: Hypothetical protein OSJNBa0014O06.14; n=1; Oryza sativa (japonica cultivar-group)|Rep: Hypothetical protein OSJNBa0014O06.14 - Oryza sativa (japonica	AT1G60870.1 | Symbols: MEE9 | maternal effect embryo arrest 9 | chr1:22409712-22410227 FORWARD LENGTH=147		LOC_Os06g10700.1
CUST_4729_PI427708100	1.24213	0.831387	1.02107	1.62039	0.7435	1.14764	2.13602	1.76374	1	0.669322	0.822028	1.30452	1	1.54356	2.87292	2.37221	0	-0.579228	-0.28274	0.383519	0	0.626264	1.52252	1.24623	No hits found	U35_38511	U35_38511 Members:1 3pri:Y	No hits found		No hits found
CUST_9240_PI427708080	1.01985	0.903936	1.54736	1.973	0.894171	1.05535	2.74989	1.82027	1	0.886344	1.51725	1.9346	1	1.18026	3.07536	2.03571	0	-0.174061	0.601455	0.952036	0	0.239103	1.62075	1.02553	LOC_Os04g44300.2|13104.m04414|protein transposon protein, putative, unclassified, expressed	U35_19114	U35_19114 Members:12 3pri:Y 0.0 UniRef90_Q01HR1 Cluster: OSIGBa0153E02-OSIGBa0093I20.14 protein; n=4; Oryza sativa|Rep: OSIGBa0153E02-OSIGBa0093I20.14 protein - Oryza sativa (Rice)	AT1G65730.1 | Symbols: YSL7 | YELLOW STRIPE like 7 | chr1:24442639-24446122 FORWARD LENGTH=688	tr|E3UJZ2|E3UJZ2_MAIZE	LOC_Os04g44300.2	IPR004813 (Oligopeptide transporter OPT superfamily)	***-[3.214]	MLOC_14661.4	2H	74.0793
CUST_7987_PI427708083	0.886008	1.02397	1.53577	2.03275	0.85776	0.96957	2.56387	1.867	1	1.15571	1.73336	2.29428	1	1.13035	2.98903	2.1766	0	0.208784	0.793573	1.19804	0	0.176771	1.57968	1.12208	LOC_Os04g44300.1|13104.m04413|protein transposon protein, putative, unclassified, expressed	U35_19114	U35_19114 Members:12 3pri:Y 0.0 UniRef90_Q01HR1 Cluster: OSIGBa0153E02-OSIGBa0093I20.14 protein; n=4; Oryza sativa|Rep: OSIGBa0153E02-OSIGBa0093I20.14 protein - Oryza sativa (Rice)	AT1G65730.1 | Symbols: YSL7 | YELLOW STRIPE like 7 | chr1:24442639-24446122 FORWARD LENGTH=688		LOC_Os04g44300.1
CUST_3782_PI427708086	0.903129	0.938217	1.58007	2.48361	0.615991	1.10288	2.75134	2.12507	1	1.03885	1.74955	2.75001	1	1.79042	4.46652	3.44984	0	0.0549897	0.806987	1.45944	0	0.840299	2.15915	1.78653	No hits found	U35_5450	U35_5450 Members:9 3pri:Y 1e-67 UniRef90_Q6YUA8 Cluster: Hypothetical protein B1116H04.24; n=1; Oryza sativa (japonica cultivar-group)|Rep: Hypothetical protein B1116H04.24 - Oryza sativa (japonica cultivar-g	No hits found		No hits found
CUST_6158_PI427708080	0.758085	1.60226	1.59767	1.80061	1.03264	0.878261	4.43664	2.16775	1	2.11357	2.10751	2.3752	1	0.850504	4.29642	2.09924	0	1.07968	1.07554	1.24805	0	-0.23361	2.10313	1.06987	LOC_Os10g34930.1|13110.m03120|protein secretory protein, putative, expressed	U35_414	U35_414 Members:134 3pri:Y 1e-131 UniRef90_O24002 Rep: Hypothetical protein precursor - Hordeum vulgare (Barley)	AT2G15130.1 | Symbols: | Plant basic secretory protein (BSP) family protein | chr2:6565154-6565831 FORWARD LENGTH=225	tr|C9S7G7|C9S7G7_VERA1	LOC_Os10g34930.1	IPR007541 (Uncharacterised protein family, basic secretory protein)	***-[2.643]	MLOC_72498.1
CUST_3675_PI427708083	0.875296	1.46672	1.9676	2.90793	1.034	1.08903	6.3615	4.39492	1	1.67568	2.24793	3.32222	1	1.05322	6.15232	4.2504	0	0.744751	1.1686	1.73215	0	0.0748133	2.62113	2.0876	LOC_Os05g33940.1|13105.m03524|protein alpha/beta hydrolase fold, putative, expressed	U35_4763	U35_4763 Members:6 3pri:Y 1e-117 UniRef90_Q6J657 Cluster: Cell death associated protein; n=1; Oryza sativa (japonica cultivar-group)|Rep: Cell death associated protein - Oryza sativa (japonica cultivar-group)	AT5G06570.2 | Symbols: | alpha/beta-Hydrolases superfamily protein | chr5:2008075-2011013 REVERSE LENGTH=329		LOC_Os05g33940.1				3H	106.091
CUST_23195_PI427708080	0.918205	1.49848	1.94594	2.7058	0.95924	1.14205	6.10926	4.35372	1	1.63197	2.11929	2.94684	1	1.19058	6.36885	4.53872	0	0.706616	1.08358	1.55917	0	0.251662	2.67103	2.18229	LOC_Os05g33940.1|13105.m03524|protein alpha/beta hydrolase fold, putative, expressed	U35_4763	U35_4763 Members:6 3pri:Y 1e-117 UniRef90_Q6J657 Cluster: Cell death associated protein; n=1; Oryza sativa (japonica cultivar-group)|Rep: Cell death associated protein - Oryza sativa (japonica cultivar-group)	AT5G06570.2 | Symbols: | alpha/beta-Hydrolases superfamily protein | chr5:2008075-2011013 REVERSE LENGTH=329	AT1G68620.1	LOC_Os05g33940.1	IPR013094 (Alpha/beta hydrolase fold-3)	***-[3.669]
CUST_8731_PI427708080	0.953436	0.976654	2.30943	2.05302	0.785182	1.61526	5.15822	2.60738	1	1.02435	2.42222	2.15329	1	2.05718	6.56946	3.32073	0	0.0347113	1.27633	1.10654	0	1.04067	2.71577	1.7315	LOC_Os01g40700.1|13101.m04170|protein expressed protein	U35_8790	U35_8790 Members:4 3pri:Y 2e-63 UniRef90_Q5ZC72 Cluster: Light stress-responsive one-helix protein-like; n=1; Oryza sativa (japonica cultivar-group)|Rep: Light stress-responsive one-helix protein-like - Oryza	AT1G22790.2 | Symbols: | unknown protein; FUNCTIONS IN: molecular_function unknown; INVOLVED IN: biological_process unknown; LOCATED IN: plasma membrane; EXPRESSED IN: 22 plant structures; EXPRESSED DURING: 13 growth stages; BEST Arabidopsis thaliana protein match is: unknown protein (TAIR:AT1G34010.1); Has 35333 Blast hits to 34131 proteins in 2444 species: Archae - 798; Bacteria - 22429; Metazo…	AT3G13480.1	LOC_Os01g40700.1		--*-[10.483]		1H	130.807
CUST_16990_PI427708080	1.04428	1.22835	1.49615	1.71493	0.83764	1.42492	3.03097	1.72137	1	1.17627	1.43271	1.64221	1	1.70111	3.61846	2.05503	0	0.234214	0.518742	0.715642	0	0.766475	1.85538	1.03916	LOC_Os01g47900.1|13101.m04960|protein S-locus-like receptor protein kinase, putative, expressed	U35_43686	U35_43686 Members:1 3pri:N 5e-53 UniRef90_Q0JKJ3 Cluster: Os01g0670100 protein; n=2; Oryza sativa (japonica cultivar-group)|Rep: Os01g0670100 protein - Oryza sativa (japonica cultivar-group)	AT1G34300.1 | Symbols: | lectin protein kinase family protein | chr1:12503450-12505939 FORWARD LENGTH=829	tr|Q5QLR7|Q5QLR7_ORYSJ	LOC_Os01g47900.1	IPR000858 (S-locus glycoprotein), IPR001480 (Bulb-type lectin domain), IPR003609 (Apple-like), IPR011009 (Protein kinase-like domain)	***-[1.973]	MLOC_8895.1	1H	100.142
CUST_12669_PI427708080	0.965571	1.1598	1.389	1.4631	0.868063	1.34316	2.29904	1.68748	1	1.20115	1.43852	1.51527	1	1.54731	2.64847	1.94396	0	0.264421	0.524589	0.599577	0	0.629758	1.40516	0.958999	LOC_Os07g01850.1|13107.m00104|protein NLI interacting factor-like phosphatase, putative, expressed	U35_22669	U35_22669 Members:4 3pri:Y 5e-15 UniRef90_Q8LKU4 Rep: Hypothetical protein 170F8.6 - Sorghum bicolor (Sorghum) (Sorghum vulgare)	AT4G26190.1 | Symbols: | Haloacid dehalogenase-like hydrolase (HAD) superfamily protein | chr4:13262473-13266282 REVERSE LENGTH=1057	AT4G26190.1	LOC_Os07g01850.1	IPR004274 (NLI interacting factor), IPR023214 (HAD-like domain)	*-*-[4.59]	MLOC_5031.3	2H	57.0467
CUST_8536_PI427708083	1.08231	1.28193	1.24069	1.57009	0.821864	1.22215	2.09597	1.47646	1	1.18443	1.14633	1.45068	1	1.48704	2.55027	1.79647	0	0.244196	0.197028	0.536733	0	0.572448	1.35065	0.845166	LOC_Os05g44420.1|13105.m04698|protein expressed protein	U35_4945	U35_4945 Members:11 3pri:Y 2e-81 UniRef90_Q5Z9B9 Cluster: Hypothetical protein P0427B07.49; n=1; Oryza sativa (japonica cultivar-group)|Rep: Hypothetical protein P0427B07.49 - Oryza sativa (japonica cultivar-g	AT3G16330.1 | Symbols: | unknown protein; BEST Arabidopsis thaliana protein match is: unknown protein (TAIR:AT1G52140.1); Has 109 Blast hits to 109 proteins in 16 species: Archae - 0; Bacteria - 0; Metazoa - 0; Fungi - 0; Plants - 109; Viruses - 0; Other Eukaryotes - 0 (source: NCBI BLink). | chr3:5535263-5535880 FORWARD LENGTH=205		LOC_Os05g44420.1
CUST_26128_PI427708080	1.09008	1.13724	1.1954	1.37591	0.741791	1.19552	2.31712	1.60923	1	1.04326	1.09661	1.26221	1	1.61167	3.12369	2.16938	0	0.0611043	0.133055	0.335948	0	0.688553	1.64325	1.11729	LOC_Os02g02740.3|13102.m00227|protein PPR repeat containing protein, expressed	U35_31651	U35_31651 Members:1 3pri:N 2e-48 UniRef90_Q8W0A6 Cluster: Putative leaf protein; n=1; Oryza sativa (japonica cultivar-group)|Rep: Putative leaf protein - Oryza sativa (japonica cultivar-group)	AT2G17670.1 | Symbols: | Tetratricopeptide repeat (TPR)-like superfamily protein | chr2:7674420-7675811 FORWARD LENGTH=463	tr|B9S6R2|B9S6R2_RICCO	LOC_Os02g02740.3	IPR002885 (Pentatricopeptide repeat)	*-*-[2.769]
CUST_9087_PI427708080	1.76545	1.37738	1.8032	2.87383	0.188774	0.4938	5.44486	3.75059	1	0.780186	1.02138	1.62782	1	2.61583	28.8433	19.8682	0	-0.35811	0.0305207	0.702937	0	1.38727	4.85017	4.31239	LOC_Os07g36750.1|13107.m03772|protein CSLF3 - cellulose synthase-like family F; beta1,3;1,4 glucan synthase, expressed	U35_21134	U35_21134 Members:6 3pri:Y 1e-162 UniRef90_Q944E0 Cluster: Cellulose synthase-like protein OsCslF3; n=3; Oryza sativa|Rep: Cellulose synthase-like protein OsCslF3 - Oryza sativa (Rice)	AT5G16910.1 | Symbols: ATCSLD2, CSLD2 | cellulose-synthase like D2 | chr5:5561679-5565290 FORWARD LENGTH=1145	tr|D0U5L9|D0U5L9_AVESA	LOC_Os07g36750.1	IPR005150 (Cellulose synthase)	***-[2.753]	MLOC_13463.1	2H	57.2946
CUST_1_PI390715121	1.73717	1.47163	1.63341	3.02424	0.201235	0.504563	5.71374	3.88048	1	0.847141	0.940269	1.7409	1	2.50733	28.3933	19.2833	0	-0.239326	-0.0888547	0.799833	0	1.32615	4.82748	4.26928
CUST_25477_PI427708080	1.53672	1.50578	1.79465	2.17104	0.423653	0.702594	3.4007	2.07969	1	0.979869	1.16785	1.41278	1	1.65842	8.02709	4.90894	0	-0.0293385	0.223852	0.498533	0	0.729808	3.00488	2.29541	LOC_Os01g51060.1|13101.m05319|protein hydrolase, putative, expressed	U35_1978	U35_1978 Members:28 3pri:Y 0.0 UniRef90_Q66VR4 Cluster: Auxin amidohydrolase; n=1; Triticum aestivum|Rep: Auxin amidohydrolase - Triticum aestivum (Wheat)	AT1G51760.1 | Symbols: IAR3, JR3 | peptidase M20/M25/M40 family protein | chr1:19199562-19201424 FORWARD LENGTH=440	tr|B6U9G1|B6U9G1_MAIZE	LOC_Os01g51060.1	IPR002933 (Peptidase M20)	***-[4.803]	AK370652
CUST_3930_PI427708083	1.55553	0.860338	1.52198	1.87462	0.20796	0.371007	2.89317	1.8048	1	0.553083	0.978433	1.20513	1	1.78403	13.9121	8.6786	0	-0.854431	-0.031455	0.269193	0	0.835142	3.79827	3.11746	LOC_Os06g41480.1|13106.m04330|protein vrga1, putative, expressed	U35_15173	U35_15173 Members:13 3pri:Y 1e-162 UniRef90_Q43490 Cluster: Jasmonate induced protein; n=1; Hordeum vulgare|Rep: Jasmonate induced protein - Hordeum vulgare (Barley)	AT5G57160.1 | Symbols: ATLIG4, LIG4 | DNA ligase IV | chr5:23155150-23161688 REVERSE LENGTH=1219		LOC_Os06g41480.1
CUST_13915_PI427708080	1.24959	1.14833	1.25829	1.28335	0.679257	0.779853	1.56151	1.30614	1	0.918965	1.00696	1.02701	1	1.1481	2.29885	1.92289	0	-0.121918	0.0100087	0.0384537	0	0.199244	1.20092	0.943278	LOC_Os07g42354.1|13107.m04420|protein PPR repeat domain containing protein, putative, expressed	U35_13622	U35_13622 Members:2 3pri:Y	AT5G01110.1 | Symbols: | Tetratricopeptide repeat (TPR)-like superfamily protein | chr5:42114-44303 REVERSE LENGTH=729	tr|B9SNU2|B9SNU2_RICCO	LOC_Os07g42354.1	IPR002885 (Pentatricopeptide repeat)	***-[1.993]	MLOC_58926.1	3H	2.69122
CUST_3929_PI427708083	1.50509	1.12263	1.36009	1.76746	0.133611	0.382579	2.6366	2.06963	1	0.745889	0.903657	1.17432	1	2.86339	19.7335	15.49	0	-0.422967	-0.146153	0.231823	0	1.51772	4.30257	3.95327	LOC_Os04g24460.1|13104.m02289|protein phytase, putative	U35_15173	U35_15173 Members:13 3pri:Y 1e-162 UniRef90_Q43490 Cluster: Jasmonate induced protein; n=1; Hordeum vulgare|Rep: Jasmonate induced protein - Hordeum vulgare (Barley)	No hits found		LOC_Os04g24460.1
CUST_334_PI427708083	1.44528	1.18324	1.31804	1.66036	0.21952	0.465076	2.57413	1.8671	1	0.81869	0.911958	1.14882	1	2.11861	11.7262	8.50539	0	-0.28861	-0.13296	0.200147	0	1.08312	3.55166	3.08838	LOC_Os04g24460.1|13104.m02289|protein phytase, putative	U35_15173	U35_15173 Members:13 3pri:Y 1e-162 UniRef90_Q43490 Cluster: Jasmonate induced protein; n=1; Hordeum vulgare|Rep: Jasmonate induced protein - Hordeum vulgare (Barley)	AT5G57160.1 | Symbols: ATLIG4, LIG4 | DNA ligase IV | chr5:23155150-23161688 REVERSE LENGTH=1219		LOC_Os04g24460.1				1H	0.212465
CUST_13951_PI427708083	1.658	1.05513	1.45934	2.05448	0.102813	0.295117	2.86339	1.95258	1	0.636383	0.88018	1.23913	1	2.87042	27.8504	18.9915	0	-0.652032	-0.18413	0.309328	0	1.52126	4.79962	4.24728	LOC_Os04g24460.1|13104.m02289|protein phytase, putative	U35_15175	U35_15175 Members:31 3pri:Y 2e-92 UniRef90_Q43490 Cluster: Jasmonate induced protein; n=1; Hordeum vulgare|Rep: Jasmonate induced protein - Hordeum vulgare (Barley)	AT3G50240.1 | Symbols: KICP-02 | ATP binding microtubule motor family protein | chr3:18623380-18628784 REVERSE LENGTH=1051		LOC_Os04g24460.1
CUST_24054_PI427708080	1.41185	0.796231	1.09403	1.86841	0.0287381	0.218227	1.93348	1.67647	1	0.563964	0.774894	1.32338	1	7.59364	67.2793	58.3359	0	-0.826326	-0.367929	0.404226	0	2.92479	6.07209	5.86631	LOC_Os04g24478.1|13104.m02291|protein jasmonate-induced protein, putative, expressed	U35_14317	U35_14317 Members:42 3pri:Y 6e-94 UniRef90_P32024 Cluster: 23 kDa jasmonate-induced protein; n=1; Hordeum vulgare|Rep: 23 kDa jasmonate-induced protein - Hordeum vulgare (Barley)	No hits found	tr|B4FSG4|B4FSG4_MAIZE	LOC_Os04g24478.1		***-[2.744]	AK357825
CUST_17931_PI427708080	1.4443	0.817057	1.11035	1.79417	0.0334343	0.212396	1.78631	1.5541	1	0.56571	0.768781	1.24224	1	6.35264	53.4274	46.4823	0	-0.821865	-0.379356	0.312945	0	2.66736	5.73951	5.53861	LOC_Os04g24478.1|13104.m02291|protein jasmonate-induced protein, putative, expressed	U35_14317	U35_14317 Members:42 3pri:Y 6e-94 UniRef90_P32024 Cluster: 23 kDa jasmonate-induced protein; n=1; Hordeum vulgare|Rep: 23 kDa jasmonate-induced protein - Hordeum vulgare (Barley)	No hits found	tr|B4FSG4|B4FSG4_MAIZE	LOC_Os04g24478.1		***-[2.744]	MLOC_15761.1//MLOC_1579.2	1H	0.106232
CUST_1688_PI427708080	1.38269	0.506126	0.711167	1.28186	0.0690557	0.232678	1.79182	1.50215	1	0.366044	0.514335	0.927075	1	3.36942	25.9475	21.7527	0	-1.44991	-0.95922	-0.109242	0	1.7525	4.69752	4.44312	LOC_Os05g32380.1|13105.m03333|protein phospholipase, putative, expressed	U35_19143	U35_19143 Members:12 3pri:Y 4e-31 UniRef90_Q9M9Y7 Rep: F4H5.11 protein - Arabidopsis thaliana (Mouse-ear cress)	AT1G06800.1 | Symbols: PLA-I{gamma}1 | alpha/beta-Hydrolases superfamily protein | chr1:2089538-2091443 REVERSE LENGTH=515	tr|G7JRN3|G7JRN3_MEDTR	LOC_Os05g32380.1	IPR002921 (Lipase, class 3)	***-[1.36]	MLOC_17298.2	3H	142.635
CUST_1371_PI427708080	1.22952	1.50503	1.34961	1.5743	0.717146	0.924451	1.86504	1.6216	1	1.22408	1.09767	1.28043	1	1.28907	2.60064	2.26118	0	0.2917	0.134451	0.356625	0	0.366329	1.37887	1.17708	LOC_Os05g33380.1|13105.m03450|protein fructose-bisphospate aldolase isozyme, putative, expressed	U35_14100	U35_14100 Members:110 3pri:Y 0.0 UniRef90_P17784 Cluster: Fructose-bisphosphate aldolase cytoplasmic isozyme; n=8; Poaceae|Rep: Fructose-bisphosphate aldolase cytoplasmic isozyme - Oryza sativa (Rice)	AT2G36460.1 | Symbols: | Aldolase superfamily protein | chr2:15296929-15298387 REVERSE LENGTH=358	tr|F2CXT7|F2CXT7_HORVD	LOC_Os05g33380.1	IPR000741 (Fructose-bisphosphate aldolase, class-I), IPR013785 (Aldolase-type TIM barrel)	***-[3.946]	MLOC_14013.1	3H	104.32
CUST_13656_PI427708083	1.70932	2.20899	2.5202	7.3085	0.123789	0.451974	6.52771	3.93427	1	1.29232	1.47439	4.27567	1	3.65117	52.7327	31.7821	0	0.369964	0.560117	2.09615	0	1.86836	5.72062	4.99014	LOC_Os05g10210.1|13105.m01096|protein HAD superfamily phosphatase, putative, expressed	U35_553	U35_553 Members:11 3pri:Y 1e-129 UniRef90_Q9M4D6 Cluster: Putative acid phosphatase; n=1; Hordeum vulgare|Rep: Putative acid phosphatase - Hordeum vulgare (Barley)	AT4G29260.1 | Symbols: | HAD superfamily, subfamily IIIB acid phosphatase | chr4:14422310-14423409 REVERSE LENGTH=255		LOC_Os05g10210.1
CUST_7967_PI427708080	1.32771	1.14426	1.64297	1.78269	0.538965	0.57293	1.80244	1.18086	1	0.86183	1.23745	1.34268	1	1.06302	3.34427	2.19098	0	-0.214524	0.307366	0.425117	0	0.0881681	1.74169	1.13158	LOC_Os02g52540.1|13102.m05991|protein EF hand family protein, putative, expressed	U35_12688	U35_12688 Members:2 3pri:Y 5e-37 UniRef90_Q6Z6G0 Cluster: Hypothetical protein P0486G03.28; n=1; Oryza sativa (japonica cultivar-group)|Rep: Hypothetical protein P0486G03.28 - Oryza sativa (japonica cultivar-g	AT3G10190.1 | Symbols: | Calcium-binding EF-hand family protein | chr3:3155309-3155938 FORWARD LENGTH=209	AT2G43290.1	LOC_Os02g52540.1	IPR011992 (EF-hand-like domain)	***-[3.086]		6H	75.4958
CUST_3821_PI427708080	1.50183	1.19461	1.55736	1.90679	0.363379	0.434564	1.95938	1.26071	1	0.795435	1.03698	1.26965	1	1.1959	5.39211	3.46941	0	-0.330183	0.0523828	0.344426	0	0.258091	2.43085	1.79469	LOC_Os03g22200.1|13103.m02668|protein nodulin MtN3 family protein, putative, expressed	U35_19190	U35_19190 Members:7 3pri:Y 1e-62 UniRef90_Q84WN3 Cluster: Putative cytochrome c oxidoreductase; n=2; Arabidopsis thaliana|Rep: Putative cytochrome c oxidoreductase - Arabidopsis thaliana (Mouse-ear cress)	AT4G15920.1 | Symbols: SWEET17, AtSWEET17 | Nodulin MtN3 family protein | chr4:9030742-9033343 REVERSE LENGTH=241	sp|P93332|NOD3_MEDTR	LOC_Os03g22200.1	IPR004316 (RAG1-activating protein-1-related)	***-[2.97]	MLOC_57761.1	5H	32.4306
CUST_3281_PI427708080	1.36792	1.2785	1.54233	1.80402	0.582835	0.693337	1.75652	1.31124	1	0.934628	1.1275	1.3188	1	1.18959	3.01375	2.24975	0	-0.0975353	0.173122	0.399224	0	0.250469	1.59156	1.16977	LOC_Os01g17430.1|13101.m01949|protein coatomer subunit beta-1, putative, expressed	U35_15402	U35_15402 Members:94 3pri:Y 0.0 UniRef90_Q0IU95 Cluster: Os11g0174000 protein; n=5; Oryza sativa (japonica cultivar-group)|Rep: Os11g0174000 protein - Oryza sativa (japonica cultivar-group)	AT4G31480.2 | Symbols: | Coatomer, beta subunit | chr4:15264145-15267384 FORWARD LENGTH=948	tr|A2WNI6|A2WNI6_ORYSI	LOC_Os01g17430.1	IPR016460 (Coatomer beta subunit)	***-[3.984]	MLOC_54627.2	3H	51.7705
CUST_20492_PI427708080	1.56954	1.29885	1.88079	1.8491	0.368246	0.45103	2.42267	1.13802	1	0.827535	1.19831	1.17811	1	1.22481	6.57895	3.09038	0	-0.273107	0.260995	0.236479	0	0.292554	2.71786	1.62778	LOC_Os02g57400.2|13102.m06616|protein 2-phosphoglycerate kinase-related, putative, expressed	U35_4896	U35_4896 Members:9 3pri:Y 0.0 UniRef90_Q0DWE0 Cluster: Os02g0819400 protein; n=1; Oryza sativa (japonica cultivar-group)|Rep: Os02g0819400 protein - Oryza sativa (japonica cultivar-group)	AT3G45090.1 | Symbols: | P-loop containing nucleoside triphosphate hydrolases superfamily protein | chr3:16490752-16494452 REVERSE LENGTH=717	tr|Q9FJH9|Q9FJH9_ARATH	LOC_Os02g57400.2		***-[2.874]	AK362136//MLOC_59084.1
CUST_5632_PI427708080	1.66448	1.03284	1.36232	1.71577	0.322418	0.420352	1.74855	1.28949	1	0.620516	0.818463	1.03082	1	1.30375	5.42325	3.99943	0	-0.688461	-0.28901	0.0437856	0	0.382668	2.43916	1.99979	LOC_Os03g32314.1|13103.m03681|protein allene oxide cyclase 4, chloroplast precursor, putative, expressed	U35_1757	U35_1757 Members:51 3pri:Y 1e-132 UniRef90_Q711R0 Rep: Allene oxide cyclase precursor - Hordeum vulgare (Barley)	AT1G13280.1 | Symbols: AOC4 | allene oxide cyclase 4 | chr1:4547624-4548552 FORWARD LENGTH=254	tr|Q8L6H4|Q8L6H4_ORYSA	LOC_Os03g32314.1	IPR009410 (Allene oxide cyclase)	***-[3.896]	MLOC_68391.4	6H	87.3229
CUST_18842_PI427708080	1.5804	1.01298	1.18931	1.84491	0.126608	0.206331	1.62898	1.10733	1	0.640967	0.752536	1.16737	1	1.62968	12.8663	8.74611	0	-0.641678	-0.410167	0.223264	0	0.704585	3.68553	3.12864	LOC_Os03g12500.1|13103.m01431|protein cytochrome P450, putative, expressed	U35_856	U35_856 Members:25 3pri:Y 0.0 UniRef90_Q9M4B1 Rep: Allene oxide synthase - Hordeum vulgare (Barley)	AT5G42650.1 | Symbols: AOS, CYP74A, DDE2 | allene oxide synthase | chr5:17097803-17099359 REVERSE LENGTH=518	tr|Q9M4B1|Q9M4B1_HORVU	LOC_Os03g12500.1	IPR001128 (Cytochrome P450)	***-[3.738]	AK250408.1	4H	59.7025
CUST_430_PI415269222	1.5354	1.08737	1.40779	1.56355	0.363049	0.48134	1.64921	1.1293	1	0.708204	0.916891	1.01834	1	1.32583	4.54267	3.11061	0	-0.497763	-0.125177	0.0262135	0	0.406892	2.18354	1.6372
CUST_19739_PI427708080	1.49997	1.13435	1.54316	1.50694	0.34386	0.487851	1.68905	1.17829	1	0.756247	1.02879	1.00465	1	1.41875	4.91202	3.42665	0	-0.403071	0.0409552	0.00669169	0	0.504618	2.29632	1.7768	LOC_Os09g31502.1|13109.m03157|protein dehydrogenase, putative, expressed	U35_932	U35_932 Members:13 3pri:Y 4e-93 UniRef90_Q69U05 Cluster: Putative cinnamoyl-CoA reductase; n=1; Oryza sativa (japonica cultivar-group)|Rep: Putative cinnamoyl-CoA reductase - Oryza sativa (japonica cultivar-g	AT2G33590.1 | Symbols: | NAD(P)-binding Rossmann-fold superfamily protein | chr2:14224622-14226365 FORWARD LENGTH=321	tr|B9R8T7|B9R8T7_RICCO	LOC_Os09g31502.1	IPR001509 (NAD-dependent epimerase/dehydratase), IPR016040 (NAD(P)-binding domain)	***-[3.219]	AK356922
CUST_12927_PI427708083	1.5736	1.0026	1.26889	1.48306	0.289926	0.449233	1.79814	1.31088	1	0.637139	0.806361	0.942465	1	1.54948	6.20207	4.52145	0	-0.650321	-0.310503	-0.0854894	0	0.631782	2.63275	2.17678	LOC_Os05g16370.1|13105.m01725|protein retrotransposon protein, putative, unclassified	U35_17106	U35_17106 Members:28 3pri:Y 1e-40 UniRef90_Q0JRC6 Cluster: Os01g0108400 protein; n=2; Oryza sativa (japonica cultivar-group)|Rep: Os01g0108400 protein - Oryza sativa (japonica cultivar-group)	AT1G34070.1 | Symbols: | CONTAINS InterPro DOMAIN/s: Retrotransposon gag protein (InterPro:IPR005162); BEST Arabidopsis thaliana protein match is: unknown protein (TAIR:AT5G48050.1); Has 648 Blast hits to 647 proteins in 29 species: Archae - 0; Bacteria - 0; Metazoa - 16; Fungi - 25; Plants - 607; Viruses - 0; Other Eukaryotes - 0 (source: NCBI BLink). | chr1:12402283-12403209 FORWARD LENGTH=308		LOC_Os05g16370.1				4H	114.943
CUST_25345_PI427708080	1.11205	0.614617	0.99341	1.17783	0.25236	0.332499	1.28799	0.772202	1	0.552686	0.893311	1.05915	1	1.31756	5.10379	3.05992	0	-0.855468	-0.162765	0.0829102	0	0.397863	2.35157	1.61349	LOC_Os05g48930.1|13105.m05226|protein OsGrx_S2 - glutaredoxin subgroup III, expressed	U35_17569	U35_17569 Members:10 3pri:Y 2e-39 UniRef90_P0C291 Rep: Monothiol glutaredoxin-S9 - Oryza sativa (Rice)	AT1G28480.1 | Symbols: GRX480, roxy19 | Thioredoxin superfamily protein | chr1:10013634-10014047 REVERSE LENGTH=137	tr|A2Q531|A2Q531_MEDTR	LOC_Os05g48930.1	IPR011905 (Glutaredoxin-like, plant II), IPR012336 (Thioredoxin-like fold)	***-[1.93]
CUST_22977_PI427708080	1.29225	1.00592	1.17937	1.254	0.677017	0.799248	1.40801	1.01299	1	0.778422	0.912642	0.970393	1	1.18054	2.07972	1.49626	0	-0.361376	-0.131878	-0.0433587	0	0.239452	1.05639	0.58136	LOC_Os01g07520.1|13101.m00766|protein proline-rich family protein, putative, expressed	U35_6319	U35_6319 Members:7 3pri:Y 1e-114 UniRef90_Q0JQC8 Cluster: Os01g0169900 protein; n=2; Oryza sativa (japonica cultivar-group)|Rep: Os01g0169900 protein - Oryza sativa (japonica cultivar-group)	AT5G14540.1 | Symbols: | Protein of unknown function (DUF1421) | chr5:4687333-4689624 REVERSE LENGTH=547	AT5G14540.1	LOC_Os01g07520.1	IPR010820 (Protein of unknown function DUF1421)	*-*-[3.786]		3H	39.4476
CUST_23204_PI427708080	1.53049	1.17791	1.37192	1.48339	0.407872	0.599158	2.1984	1.28291	1	0.769632	0.896394	0.969227	1	1.46898	5.38992	3.14536	0	-0.377759	-0.157795	-0.0450931	0	0.554818	2.43026	1.65323	LOC_Os01g01840.1|13101.m00113|protein helix-loop-helix DNA-binding domain containing protein, expressed	U35_17106	U35_17106 Members:28 3pri:Y 1e-40 UniRef90_Q0JRC6 Cluster: Os01g0108400 protein; n=2; Oryza sativa (japonica cultivar-group)|Rep: Os01g0108400 protein - Oryza sativa (japonica cultivar-group)	AT1G10586.2 | Symbols: | basic helix-loop-helix (bHLH) DNA-binding superfamily protein | chr1:3497131-3499278 REVERSE LENGTH=133	AT1G10585.1	LOC_Os01g01840.1	IPR011598 (Helix-loop-helix DNA-binding)	*-*-[6.286]	AK248746.1
CUST_14141_PI427708083	1.55978	1.0677	1.23141	1.13484	0.312994	0.331775	2.21389	1.13654	1	0.68452	0.789479	0.727566	1	1.06	7.07327	3.63118	0	-0.546836	-0.341027	-0.45885	0	0.0840696	2.82238	1.86044	LOC_Os02g55410.1|13102.m06352|protein MCM5 - Putative minichromosome maintenance MCM complex subunit 5, expressed	U35_17002	U35_17002 Members:29 3pri:Y 0.0 UniRef90_Q6KAJ4 Cluster: Putative minichromosome maintenance deficient protein 5; n=1; Oryza sativa (japonica cultivar-group)|Rep: Putative minichromosome maintenance deficient	AT2G07690.2 | Symbols: MCM5 | Minichromosome maintenance (MCM2/3/5) family protein | chr2:3523379-3527388 REVERSE LENGTH=725		LOC_Os02g55410.1
CUST_1982_PI427708080	1.8319	0.478308	1.34791	2.04057	0.110165	0.102667	1.57732	0.993159	1	0.2611	0.7358	1.11391	1	0.931934	14.3178	9.01519	0	-1.93733	-0.442614	0.155633	0	-0.1017	3.83973	3.17236	LOC_Os03g12500.1|13103.m01431|protein cytochrome P450, putative, expressed	U35_857	U35_857 Members:140 3pri:Y 0.0 UniRef90_Q9M4C7 Rep: Allene oxide synthase - Hordeum vulgare (Barley)	AT5G42650.1 | Symbols: AOS, CYP74A, DDE2 | allene oxide synthase | chr5:17097803-17099359 REVERSE LENGTH=518	tr|Q9M4C7|Q9M4C7_HORVU	LOC_Os03g12500.1	IPR001128 (Cytochrome P450)	***-[3.738]	MLOC_21933.2	4H	59.6317
CUST_222_PI427708083	1.6431	1.6236	2.40265	1.67854	0.307844	0.35278	2.90132	1.98192	1	0.988132	1.46227	1.02157	1	1.14597	9.42465	6.43807	0	-0.0172242	0.548209	0.0307843	0	0.196571	3.23644	2.68663	LOC_Os01g72009.1|13101.m07845|protein expressed protein	U35_17078	U35_17078 Members:28 3pri:Y 5e-22 UniRef90_Q5JMU3 Cluster: Hypothetical protein P0466H10.40-1; n=1; Oryza sativa (japonica cultivar-group)|Rep: Hypothetical protein P0466H10.40-1 - Oryza sativa (japonica cultiv	AT5G04080.1 | Symbols: | unknown protein; FUNCTIONS IN: molecular_function unknown; INVOLVED IN: biological_process unknown; LOCATED IN: plasma membrane; EXPRESSED IN: 16 plant structures; EXPRESSED DURING: 9 growth stages; Has 115 Blast hits to 115 proteins in 16 species: Archae - 0; Bacteria - 0; Metazoa - 0; Fungi - 5; Plants - 110; Viruses - 0; Other Eukaryotes - 0 (source: NCBI BLink). | chr…		LOC_Os01g72009.1				3H	138.173
CUST_16602_PI427708080	1.16839	1.19684	1.45104	1.78801	0.307917	0.29294	2.23823	1.92621	1	1.02435	1.24191	1.53031	1	0.95136	7.26895	6.25562	0	0.0347027	0.312562	0.613826	0	-0.0719361	2.86175	2.64515	LOC_Os04g41710.1|13104.m04100|protein expressed protein	U35_30767	U35_30767 Members:1 3pri:N 1e-41 UniRef90_A0B9Y7 Rep: OSIGBa0103O01.7 protein - Oryza sativa (Rice)	AT4G32460.2 | Symbols: | Protein of unknown function, DUF642 | chr4:15663036-15664859 REVERSE LENGTH=365	AT4G32460.1	LOC_Os04g41710.1	IPR006946 (Protein of unknown function DUF642), IPR008979 (Galactose-binding domain-like)	***-[4]
CUST_8838_PI427708083	1.31738	1.19189	1.3021	1.49194	0.66449	0.745063	1.86329	1.07351	1	0.904745	0.988407	1.13251	1	1.12126	2.80409	1.61554	0	-0.144417	-0.0168226	0.17952	0	0.165115	1.48754	0.692015	LOC_Os05g10310.3|13105.m01107|protein acid phosphatase, putative, expressed	U35_551	U35_551 Members:137 3pri:Y 1e-135 UniRef90_Q9M4D6 Cluster: Putative acid phosphatase; n=1; Hordeum vulgare|Rep: Putative acid phosphatase - Hordeum vulgare (Barley)	AT4G29270.1 | Symbols: | HAD superfamily, subfamily IIIB acid phosphatase | chr4:14423797-14424848 REVERSE LENGTH=256		LOC_Os05g10310.3
CUST_23324_PI427708080	1.23217	1.05155	1.20341	1.36037	0.71423	0.766779	1.55944	1.0317	1	0.853409	0.976657	1.10404	1	1.07357	2.18338	1.44449	0	-0.228691	-0.0340757	0.142793	0	0.102423	1.12657	0.530558	LOC_Os01g55780.1|13101.m05884|protein glycerophosphoryl diester phosphodiesterase family protein, putative, expressed	U35_6244	U35_6244 Members:7 3pri:N 1e-102 UniRef90_Q8LR39 Cluster: Hypothetical protein P0512C01.48; n=1; Oryza sativa (japonica cultivar-group)|Rep: Hypothetical protein P0512C01.48 - Oryza sativa (japonica cultivar-g	AT5G08030.1 | Symbols: | PLC-like phosphodiesterases superfamily protein | chr5:2575152-2576770 REVERSE LENGTH=372	tr|B9RLN1|B9RLN1_RICCO	LOC_Os01g55780.1	IPR004129 (Glycerophosphoryl diester phosphodiesterase)	***-[3.797]	AK250115.1
CUST_4396_PI427708080	1.25147	1.34492	1.28235	1.39679	0.723421	0.816786	1.7088	1.09248	1	1.07468	1.02467	1.11612	1	1.12906	2.36211	1.51016	0	0.103901	0.0351663	0.15849	0	0.175124	1.24007	0.594706	LOC_Os02g41590.1|13102.m04590|protein kinase, pfkB family, putative, expressed	U35_14937	U35_14937 Members:258 3pri:Y 1e-179 UniRef90_Q9XGC6 Rep: Adenosine kinase - Zea mays (Maize)	AT5G03300.1 | Symbols: ADK2 | adenosine kinase 2 | chr5:796573-798997 FORWARD LENGTH=345	tr|Q84P58|Q84P58_ORYSJ	LOC_Os02g41590.1	IPR001805 (Adenosine kinase)	***-[2.947]	MLOC_61064.1	6H	54.8159
CUST_23987_PI427708080	1.5627	1.28766	1.53536	1.44858	0.405684	0.532257	2.39754	0.904708	1	0.823997	0.982505	0.926974	1	1.312	5.90987	2.23008	0	-0.279289	-0.025463	-0.109399	0	0.391767	2.56313	1.1571	LOC_Os01g22230.1|13101.m02360|protein peroxidase precursor, putative, expressed	U35_3998	U35_3998 Members:11 3pri:Y 1e-139 UniRef90_Q654S1 Cluster: Putative peroxidase; n=3; Oryza sativa (japonica cultivar-group)|Rep: Putative peroxidase - Oryza sativa (japonica cultivar-group)	AT3G21770.1 | Symbols: | Peroxidase superfamily protein | chr3:7673345-7674661 FORWARD LENGTH=329	tr|B6TSD7|B6TSD7_MAIZE	LOC_Os01g22230.1	IPR010255 (Haem peroxidase)	***-[1.999]		7H	23.796
CUST_14_PI415269222	1.5333	1.3649	1.72588	1.51113	0.444138	0.545219	2.5724	0.978197	1	0.89017	1.1256	0.98554	1	1.22759	5.7919	2.20246	0	-0.167848	0.170693	-0.0210138	0	0.295829	2.53404	1.13912
CUST_265_PI427708083	1.24498	1.19513	1.24264	1.33492	0.656397	0.711007	2.1291	1.06377	1	0.959958	0.998118	1.07224	1	1.0832	3.24361	1.62063	0	-0.0589563	-0.00271811	0.100628	0	0.115295	1.6976	0.696551	LOC_Os05g43690.1|13105.m04605|protein glucan endo-1,3-beta-glucosidase-like protein 3 precursor, putative, expressed	U35_14601	U35_14601 Members:140 3pri:Y 3e-67 UniRef90_Q6L527 Cluster: Hypothetical protein OJ1005_B11.18; n=1; Oryza sativa (japonica cultivar-group)|Rep: Hypothetical protein OJ1005_B11.18 - Oryza sativa (japonica cultiv	AT1G69295.1 | Symbols: PDCB4 | plasmodesmata callose-binding protein 4 | chr1:26050492-26051843 REVERSE LENGTH=222		LOC_Os05g43690.1				1H	95.1841
CUST_8127_PI427708080	1.27524	1.14258	1.11634	1.17307	0.632434	0.679807	1.37368	0.964133	1	0.89597	0.875392	0.919879	1	1.07491	2.17204	1.52448	0	-0.158478	-0.191999	-0.120484	0	0.10421	1.11905	0.608317	LOC_Os12g42884.3|13112.m04524|protein 5-methyltetrahydropteroyltriglutamate--homocysteine methyltransferase, putative, expressed	U35_14376	U35_14376 Members:559 3pri:Y 0.0 UniRef90_Q4LB12 Cluster: Methionine synthase 2 enzyme; n=9; Poaceae|Rep: Methionine synthase 2 enzyme - Hordeum vulgare (Barley)	AT5G17920.2 | Symbols: ATCIMS | Cobalamin-independent synthase family protein | chr5:5935771-5939195 FORWARD LENGTH=765	tr|Q2QLY4|Q2QLY4_ORYSJ	LOC_Os12g42884.3	IPR002629 (Methionine synthase, vitamin-B12 independent), IPR013215 (Cobalamin (vitamin B12)-independent methionine synthase MetE, N-terminal)	***-[3.961]
CUST_23998_PI427708080	1.05152	1.22525	1.00001	1.50834	0.180128	0.169593	1.76741	0.625907	1	1.16522	0.951019	1.43444	1	0.941515	9.81194	3.47479	0	0.220608	-0.0724539	0.520488	0	-0.0869444	3.29454	1.79693	LOC_Os12g37260.1|13112.m03825|protein lipoxygenase 2.1, chloroplast precursor, putative, expressed	U35_14642	U35_14642 Members:3 3pri:Y 0.0 UniRef90_Q8GSM3 Cluster: Lipoxygenase 2.2, chloroplast precursor; n=1; Hordeum vulgare|Rep: Lipoxygenase 2.2, chloroplast precursor - Hordeum vulgare (Barley)	AT3G45140.1 | Symbols: LOX2, ATLOX2 | lipoxygenase 2 | chr3:16525437-16529233 FORWARD LENGTH=896	tr|F2DI84|F2DI84_HORVD	LOC_Os12g37260.1	IPR000907 (Lipoxygenase)	***-[2]
CUST_2375_PI427708080	1.21092	1.19137	0.997029	1.15238	0.626439	0.750906	1.44119	1.01083	1	0.983856	0.823363	0.951659	1	1.19869	2.30061	1.61361	0	-0.0234811	-0.280399	-0.0714839	0	0.261459	1.20201	0.690292	LOC_Os05g07890.1|13105.m00865|protein embryo-specific 3, putative, expressed	U35_17064	U35_17064 Members:9 3pri:Y 6e-64 UniRef90_Q65XR8 Cluster: Hypothetical protein P0685E10.11; n=1; Oryza sativa (japonica cultivar-group)|Rep: Hypothetical protein P0685E10.11 - Oryza sativa (japonica cultivar-g	AT2G41475.1 | Symbols: | Embryo-specific protein 3, (ATS3) | chr2:17295259-17296329 REVERSE LENGTH=179	tr|Q2HUA9|Q2HUA9_MEDTR	LOC_Os05g07890.1	IPR010417 (Embryo-specific 3)	***-[2.899]	MLOC_37416.2
CUST_14411_PI427708080	1.46832	1.26043	1.22176	1.50597	0.434295	0.734064	2.10526	0.813156	1	0.858416	0.832078	1.02564	1	1.69024	4.84754	1.87236	0	-0.220251	-0.26521	0.0365265	0	0.757232	2.27725	0.904858	LOC_Os08g34640.1|13108.m03624|protein receptor-like protein kinase precursor, putative, expressed	U35_22731	U35_22731 Members:4 3pri:N 1e-128 UniRef90_Q6ZAB7 Cluster: Putative receptor-like protein kinase; n=1; Oryza sativa (japonica cultivar-group)|Rep: Putative receptor-like protein kinase - Oryza sativa (japonica	AT1G73080.1 | Symbols: PEPR1, ATPEPR1 | PEP1 receptor 1 | chr1:27484513-27488021 FORWARD LENGTH=1123	tr|G7ZYC8|G7ZYC8_MEDTR	LOC_Os08g34640.1	IPR001611 (Leucine-rich repeat), IPR011009 (Protein kinase-like domain), IPR013210 (Leucine-rich repeat-containing N-terminal, type 2)	***-[2.046]	MLOC_62341.1	7H	48.7252
CUST_6771_PI427708080	1.30095	1.46175	1.34497	1.43205	0.687209	0.839955	2.03809	1.37791	1	1.1236	1.03384	1.10077	1	1.22227	2.96575	2.00508	0	0.168129	0.048007	0.138519	0	0.289564	1.5684	1.00366	LOC_Os12g22030.1|13112.m02237|protein serine hydroxymethyltransferase, mitochondrial precursor, putative, expressed	U35_605	U35_605 Members:149 3pri:Y 0.0 UniRef90_Q2QT32 Cluster: Serine hydroxymethyltransferase, mitochondrial, putative, expressed; n=2; Oryza sativa (japonica cultivar-group)|Rep: Serine hydroxymethyltransferase,	AT4G13930.1 | Symbols: SHM4 | serine hydroxymethyltransferase 4 | chr4:8048013-8050021 REVERSE LENGTH=471	tr|F2DET3|F2DET3_HORVD	LOC_Os12g22030.1	IPR001085 (Serine hydroxymethyltransferase), IPR015424 (Pyridoxal phosphate-dependent transferase, major domain)	***-[2.997]	MLOC_80158.1
CUST_23861_PI427708080	1.14419	1.26333	1.1599	1.24078	0.754607	0.88949	1.5675	1.15956	1	1.10412	1.01373	1.08442	1	1.17875	2.07723	1.53665	0	0.142901	0.0196779	0.116919	0	0.237254	1.05466	0.619784	LOC_Os03g51160.2|13103.m05562|protein fb27, putative, expressed	U35_14957	U35_14957 Members:11 3pri:Y 1e-92 UniRef90_Q6ASU6 Cluster: Expressed protein; n=1; Oryza sativa (japonica cultivar-group)|Rep: Expressed protein - Oryza sativa (japonica cultivar-group)	AT5G06660.1 | Symbols: | Protein of unknown function DUF106, transmembrane | chr5:2046863-2047453 FORWARD LENGTH=196	tr|B7FGM9|B7FGM9_MEDTR	LOC_Os03g51160.2	IPR002809 (Protein of unknown function DUF106, transmembrane)	***-[5.254]
CUST_6385_PI427708080	1.16838	1.38678	1.34579	1.52577	0.67	0.816941	1.84036	1.22585	1	1.18692	1.15184	1.30589	1	1.21932	2.7468	1.82962	0	0.247225	0.203936	0.385028	0	0.286072	1.45775	0.871545	LOC_Os03g50885.1|13103.m12851|protein actin, putative, expressed	U35_14175	U35_14175 Members:189 3pri:Y 0.0 UniRef90_P10987 Rep: Actin-5C - Drosophila melanogaster (Fruit fly)	AT3G12110.1 | Symbols: ACT11 | actin-11 | chr3:3858116-3859609 FORWARD LENGTH=377	tr|C3TX68|C3TX68_BRASY	LOC_Os03g50885.1	IPR004000 (Actin-like)	***-[2]	MLOC_74533.1
CUST_5417_PI427708080	1.30244	1.7727	1.57582	1.64951	0.619554	0.756448	2.11559	1.3882	1	1.36106	1.20989	1.26647	1	1.22096	3.41469	2.24064	0	0.444727	0.274882	0.340815	0	0.28801	1.77176	1.16391	LOC_Os02g08270.1|13102.m00953|protein class I glutamine amidotransferase, putative, expressed	U35_43994	U35_43994 Members:1 3pri:N 9e-26 UniRef90_Q6ETL5 Cluster: Putative glutamine amidotransferase class-I domain-containing protein; n=1; Oryza sativa (japonica cultivar-group)|Rep: Putative glutamine amidotransfe	AT2G23970.1 | Symbols: | Class I glutamine amidotransferase-like superfamily protein | chr2:10199698-10201081 FORWARD LENGTH=251	AT2G23970.1	LOC_Os02g08270.1	IPR017926 (Glutamine amidotransferase type 1)	***-[3.54]	MLOC_66904.1	6H	53.5411
CUST_5467_PI427708080	1.31496	1.864	1.81347	2.16252	0.542076	0.797789	3.77887	2.20925	1	1.41753	1.3791	1.64455	1	1.47173	6.97112	4.07554	0	0.503381	0.463732	0.717696	0	0.557513	2.80139	2.02699	LOC_Os01g36390.1|13101.m03685|protein MCM4 - Putative minichromosome maintenance MCM complex subunit 4, expressed	U35_2931	U35_2931 Members:26 3pri:Y 0.0 UniRef90_Q5JKB0 Cluster: Putative replication licensing factor MCM4; n=1; Oryza sativa (japonica cultivar-group)|Rep: Putative replication licensing factor MCM4 - Oryza sativa	AT2G16440.1 | Symbols: MCM4 | Minichromosome maintenance (MCM2/3/5) family protein | chr2:7126536-7130665 REVERSE LENGTH=847	tr|Q2TZM7|Q2TZM7_ASPOR	LOC_Os01g36390.1	IPR001208 (Mini-chromosome maintenance, DNA-dependent ATPase), IPR016027 (Nucleic acid-binding, OB-fold-like)	***-[4.162]
CUST_21294_PI427708080	1.03458	1.71866	1.6705	1.72289	0.326403	0.41693	4.42487	1.62707	1	1.66122	1.61467	1.66531	1	1.27735	13.5565	4.98486	0	0.732244	0.691238	0.735793	0	0.353153	3.76091	2.31755	LOC_Os11g02130.1|13111.m00133|protein peroxidase precursor, putative, expressed	U35_13858	U35_13858 Members:15 3pri:Y 1e-146 UniRef90_Q5U1F8 Cluster: Class III peroxidase 135 precursor; n=2; Oryza sativa (japonica cultivar-group)|Rep: Class III peroxidase 135 precursor - Oryza sativa (japonica cultiv	AT5G05340.1 | Symbols: | Peroxidase superfamily protein | chr5:1579142-1580819 REVERSE LENGTH=324	tr|B6U6W0|B6U6W0_MAIZE	LOC_Os11g02130.1	IPR010255 (Haem peroxidase)	***-[1.988]
CUST_6592_PI427708080	1.46172	1.10559	1.66785	1.6661	0.519683	0.6734	3.23749	1.60737	1	0.75636	1.14102	1.13982	1	1.29579	6.22974	3.09298	0	-0.402854	0.190322	0.188808	0	0.373833	2.63917	1.629	LOC_Os11g02464.1|13111.m00177|protein vacuolar-sorting receptor precursor, putative, expressed	U35_7090	U35_7090 Members:6 3pri:N 1e-120 UniRef90_Q2QYK3 Cluster: Vacuolar sorting receptor 1, putative, expressed; n=1; Oryza sativa (japonica cultivar-group)|Rep: Vacuolar sorting receptor 1, putative, expressed - O	AT3G52850.1 | Symbols: VSR1, BP-80, ATELP, BP80, BP80B, ATELP1, ATVSR1, GFS1, VSR1;1, BP80-1;1 | vacuolar sorting receptor homolog 1 | chr3:19587999-19591690 FORWARD LENGTH=623	tr|B9SRT1|B9SRT1_RICCO	LOC_Os11g02464.1	IPR003137 (Protease-associated domain, PA)	***-[3.864]	MLOC_76600.2
CUST_18818_PI427708080	1.29247	1.06655	1.21485	1.26644	0.645471	0.701371	1.79987	1.28601	1	0.825199	0.939942	0.979856	1	1.0866	2.78845	1.99236	0	-0.277186	-0.089356	-0.0293588	0	0.119824	1.47947	0.994477	LOC_Os06g08080.1|13106.m00844|protein inorganic H+ pyrophosphatase, putative, expressed	U35_536	U35_536 Members:141 3pri:Y 0.0 UniRef90_Q06572 Cluster: Pyrophosphate-energized vacuolar membrane proton pump (EC 3.6.1.1) (Pyrophosphate-energized inorganic pyrophosphatase) (H(+)-PPase); n=6; BEP	AT1G15690.1 | Symbols: AVP1, ATAVP3, AVP-3, AtVHP1;1 | Inorganic H pyrophosphatase family protein | chr1:5399115-5402185 FORWARD LENGTH=770	tr|E2GMU5|E2GMU5_GOSHI	LOC_Os06g08080.1	IPR004131 (Pyrophosphate-energised proton pump)	***-[3.306]	AK250247.1//AK359427
CUST_5464_PI427708080	1.33906	1.23187	1.60138	1.66942	0.618019	0.754219	2.32775	1.22561	1	0.919957	1.1959	1.24672	1	1.22038	3.76647	1.98313	0	-0.120362	0.258102	0.318135	0	0.287332	1.91321	0.987777	LOC_Os01g42234.1|13101.m04336|protein amino acid permease family protein, putative, expressed	U35_18260	U35_18260 Members:17 3pri:Y 0.0 UniRef90_Q0JLD5 Cluster: Os01g0607200 protein; n=1; Oryza sativa (japonica cultivar-group)|Rep: Os01g0607200 protein - Oryza sativa (japonica cultivar-group)	AT2G01170.1 | Symbols: BAT1 | bidirectional amino acid transporter 1 | chr2:102364-104462 REVERSE LENGTH=516	tr|G7JC64|G7JC64_MEDTR	LOC_Os01g42234.1	IPR002293 (Amino acid/polyamine transporter I), IPR004841 (Amino acid permease domain)	***-[3.73]		3H	39.5184
CUST_1385_PI427708080	1.21322	1.13358	1.41873	1.41149	0.712286	0.847309	1.82673	1.19165	1	0.934361	1.16939	1.16343	1	1.18956	2.56461	1.673	0	-0.0979486	0.225762	0.218379	0	0.250432	1.35874	0.742436	LOC_Os11g29200.1|13111.m02815|protein protein transport protein, putative, expressed	U35_15951	U35_15951 Members:58 3pri:Y 0.0 UniRef90_Q2R4A0 Cluster: Protein transport protein Sec24-like CEF, putative, expressed; n=2; Oryza sativa (japonica cultivar-group)|Rep: Protein transport protein	AT3G44340.1 | Symbols: CEF | clone eighty-four | chr3:16011923-16019873 REVERSE LENGTH=1096	sp|Q9M081|SC24B_ARATH	LOC_Os11g29200.1	IPR006895 (Zinc finger, Sec23/Sec24-type), IPR006896 (Sec23/Sec24, trunk domain), IPR006900 (Sec23/Sec24, helical domain), IPR007123 (Gelsolin domain), IPR012990 (Sec23/Sec24 beta-sandwich)	***-[2.743]	MLOC_14105.3	4H	50.9915
CUST_18215_PI427708080	1.30357	1.06872	1.53008	1.54897	0.569324	0.827368	2.10122	1.31847	1	0.819838	1.17376	1.18825	1	1.45325	3.69072	2.31586	0	-0.286589	0.23114	0.248842	0	0.53928	1.8839	1.21155	LOC_Os04g50970.1|13104.m05182|protein seed specific protein Bn15D1B, putative, expressed	U35_15438	U35_15438 Members:101 3pri:Y 2e-48 UniRef90_Q7XNU4 Rep: OSJNba0093F12.14 protein - Oryza sativa (Rice)	AT5G17165.1 | Symbols: | unknown protein; FUNCTIONS IN: molecular_function unknown; INVOLVED IN: biological_process unknown; LOCATED IN: cellular_component unknown; BEST Arabidopsis thaliana protein match is: unknown protein (TAIR:AT3G03150.1); Has 39 Blast hits to 39 proteins in 11 species: Archae - 0; Bacteria - 0; Metazoa - 0; Fungi - 0; Plants - 39; Viruses - 0; Other Eukaryotes - 0 (source: …	AT5G17165.1	LOC_Os04g50970.1		***-[6.553]	MLOC_60773.1
CUST_2652_PI427708080	1.18216	1.56794	2.01387	3.81436	0.527566	0.46543	5.42801	5.15664	1	1.32634	1.70355	3.22661	1	0.882221	10.2888	9.77438	0	0.407449	0.768547	1.69002	0	-0.180788	3.363	3.28901	LOC_Os04g49210.1|13104.m05023|protein naringenin,2-oxoglutarate 3-dioxygenase, putative, expressed	U35_4114	U35_4114 Members:16 3pri:Y 1e-134 UniRef90_Q10SI2 Cluster: Oxidoreductase, 2OG-Fe oxygenase family protein, expressed; n=2; Oryza sativa (japonica cultivar-group)|Rep: Oxidoreductase, 2OG-Fe oxygenase	AT4G10500.1 | Symbols: | 2-oxoglutarate (2OG) and Fe(II)-dependent oxygenase superfamily protein | chr4:6491089-6492342 FORWARD LENGTH=349	AT4G10500.1	LOC_Os04g49210.1	IPR005123 (Oxoglutarate/iron-dependent oxygenase)	***-[5.161]	MLOC_44478.2
CUST_17986_PI427708080	1.07252	1.3272	1.2381	1.76552	0.786623	0.740514	1.52684	1.76296	1	1.23747	1.15439	1.64615	1	0.941384	1.94101	2.24118	0	0.30739	0.207126	0.719096	0	-0.0871447	0.956805	1.16426	LOC_Os08g33710.1|13108.m03517|protein ribonuclease T2 family domain containing protein, expressed	U35_4402	U35_4402 Members:14 3pri:Y 1e-129 UniRef90_Q6R326 Rep: S-like RNase - Triticum aestivum (Wheat)	AT2G02990.1 | Symbols: RNS1, ATRNS1 | ribonuclease 1 | chr2:873714-874667 FORWARD LENGTH=230	tr|O04393|O04393_HORVU	LOC_Os08g33710.1	IPR001568 (Ribonuclease T2)	***-[1.988]
CUST_2638_PI427708080	1.09552	1.08585	1.17301	1.57616	0.756987	0.829984	1.72977	1.23093	1	0.991177	1.07074	1.43874	1	1.09643	2.28507	1.6261	0	-0.0127853	0.0986062	0.524802	0	0.132815	1.19224	0.701413	LOC_Os12g10784.2|13112.m01148|protein 2-dehydro-3-deoxyphosphooctonate aldolase, putative, expressed	U35_1937	U35_1937 Members:20 3pri:Y 1e-158 UniRef90_Q0IPE5 Cluster: Os12g0210800 protein; n=2; Oryza sativa (japonica cultivar-group)|Rep: Os12g0210800 protein - Oryza sativa (japonica cultivar-group)	AT1G79500.4 | Symbols: AtkdsA1 | Aldolase-type TIM barrel family protein | chr1:29903604-29905989 FORWARD LENGTH=290	tr|Q0IPE5|Q0IPE5_ORYSJ	LOC_Os12g10784.2	IPR006269 (3-deoxy-8-phosphooctulonate synthase), IPR013785 (Aldolase-type TIM barrel)	***-[3.984]	MLOC_44325.2
CUST_19465_PI427708080	1.10952	1.15193	1.15286	1.61817	0.761577	0.918727	1.66809	1.35903	1	1.03822	1.03906	1.45844	1	1.20635	2.19031	1.78449	0	0.0541153	0.0552797	0.544429	0	0.270646	1.13114	0.835511	LOC_Os01g12940.1|13101.m01415|protein phosphorylase domain containing protein, putative	U35_1245	U35_1245 Members:86 3pri:Y 1e-132 UniRef90_Q0JPC4 Cluster: Os01g0229800 protein; n=1; Oryza sativa (japonica cultivar-group)|Rep: Os01g0229800 protein - Oryza sativa (japonica cultivar-group)	AT4G28940.1 | Symbols: | Phosphorylase superfamily protein | chr4:14274414-14276920 FORWARD LENGTH=348	tr|G7ZWI8|G7ZWI8_MEDTR	LOC_Os01g12940.1	IPR018017 (Nucleoside phosphorylase)	***-[2.373]
CUST_5767_PI427708086	1.25786	0.782339	1.495	0.69395	0.728405	0.625497	3.52887	1.16771	1	0.621962	1.18853	0.551692	1	0.858722	4.84466	1.6031	0	-0.685101	0.249181	-0.858064	0	-0.219738	2.2764	0.680869	LOC_Os07g16790.1|13107.m01755|protein hypothetical protein	U35_26684	U35_26684 Members:2 3pri:Y	AT1G31810.1 | Symbols: AFH14 | Formin Homology 14 | chr1:11399922-11405761 REVERSE LENGTH=1230		LOC_Os07g16790.1
CUST_4577_PI427708100	1.42344	0.572893	1.87355	1.00447	0.538269	0.568804	4.67366	0.703414	1	0.402471	1.31621	0.705662	1	1.05673	8.68276	1.30681	0	-1.31304	0.396392	-0.502951	0	0.0796036	3.11815	0.386047	LOC_Os05g02500.2|13105.m00216|protein dual specificity protein phosphatase, putative, expressed	U35_36269	U35_36269 Members:1 3pri:N	AT5G20200.1 | Symbols: | nucleoporin-related | chr5:6816776-6821620 FORWARD LENGTH=762		LOC_Os05g02500.2
CUST_14261_PI427708080	1.03722	0.720397	1.21977	1.11691	0.752228	0.742574	1.80362	1.06395	1	0.694544	1.17599	1.07683	1	0.987166	2.3977	1.4144	0	-0.525862	0.233879	0.10679	0	-0.0186348	1.26165	0.500188	LOC_Os03g19690.1|13103.m02361|protein expressed protein	U35_20029	U35_20029 Members:9 3pri:Y 0.0 UniRef90_Q10MF7 Cluster: Expressed protein; n=3; Oryza sativa (japonica cultivar-group)|Rep: Expressed protein - Oryza sativa (japonica cultivar-group)	AT4G16180.2 | Symbols: | unknown protein; FUNCTIONS IN: molecular_function unknown; INVOLVED IN: biological_process unknown; LOCATED IN: plasma membrane; BEST Arabidopsis thaliana protein match is: unknown protein (TAIR:AT3G28720.1); Has 5 Blast hits to 5 proteins in 3 species: Archae - 0; Bacteria - 0; Metazoa - 0; Fungi - 0; Plants - 4; Viruses - 0; Other Eukaryotes - 1 (source: NCBI BLink). | …	AT4G16180.2	LOC_Os03g19690.1		***-[12.4]	MLOC_61348.1
CUST_12343_PI427708080	1.06852	0.325388	1.8438	0.895032	0.312858	0.385396	2.96624	1.57629	1	0.304523	1.72556	0.837637	1	1.23186	9.48111	5.03837	0	-1.71538	0.787067	-0.255602	0	0.300834	3.24506	2.33296	LOC_Os10g25230.1|13110.m02124|protein ZIM domain containing protein, putative, expressed	U35_1769	U35_1769 Members:17 3pri:Y 4e-26 UniRef90_Q7XEZ6 Cluster: ZIM motif family protein, expressed; n=1; Oryza sativa (japonica cultivar-group)|Rep: ZIM motif family protein, expressed - Oryza sativa (japonica cult	AT5G13220.3 | Symbols: JAZ10, TIFY9, JAS1 | jasmonate-zim-domain protein 10 | chr5:4219001-4219996 FORWARD LENGTH=185	tr|B6U6B4|B6U6B4_MAIZE	LOC_Os10g25230.1	IPR010399 (Tify), IPR018467 (CO/COL/TOC1, conserved site)	***-[3]		7H	66.2181
CUST_5209_PI427708080	0.70894	0.701978	0.686564	0.712767	0.507734	0.423371	1.75297	1.08063	1	0.990178	0.968436	1.0054	1	0.833843	3.45253	2.12834	0	-0.0142396	-0.0462712	0.0077668	0	-0.262152	1.78765	1.08973	LOC_Os03g50160.1|13103.m05456|protein plastocyanin-like domain containing protein, putative, expressed	U35_4524	U35_4524 Members:14 3pri:Y 5e-48 UniRef90_Q53RK6 Cluster: Plastocyanin-like domain, putative; n=1; Oryza sativa (japonica cultivar-group)|Rep: Plastocyanin-like domain, putative - Oryza sativa (japonica cultiv	AT2G02850.1 | Symbols: ARPN | plantacyanin | chr2:826630-827720 REVERSE LENGTH=129	tr|G7JE55|G7JE55_MEDTR	LOC_Os03g50160.1	IPR008972 (Cupredoxin)	***-[2.045]	MLOC_65674.2	4H	25.9207
CUST_19185_PI427708080	1.08539	0.871595	1.36496	0.859627	0.846781	0.35466	5.18313	1.91395	1	0.803026	1.25758	0.791999	1	0.418833	6.12098	2.26026	0	-0.316482	0.330645	-0.33643	0	-1.25555	2.61376	1.17649	LOC_Os01g66010.1|13101.m07140|protein amino acid transporter, putative, expressed	U35_781	U35_781 Members:38 3pri:Y 0.0 UniRef90_Q2QWV1 Cluster: Amino acid transporter, putative, expressed; n=2; Oryza sativa (japonica cultivar-group)|Rep: Amino acid transporter, putative, expressed - Oryza sativ	AT1G77380.1 | Symbols: AAP3, ATAAP3 | amino acid permease 3 | chr1:29075201-29077252 REVERSE LENGTH=476	tr|B9H4M6|B9H4M6_POPTR	LOC_Os01g66010.1	IPR013057 (Amino acid transporter, transmembrane)	***-[3.574]	AK252705.1
CUST_1829_PI427708083	1.11134	0.793131	1.18369	0.958747	0.69733	0.476824	2.55494	1.33932	1	0.713671	1.06511	0.862695	1	0.683785	3.66389	1.92064	0	-0.486669	0.0909963	-0.213078	0	-0.548386	1.87338	0.941584	LOC_Os08g27720.2|13108.m09303|protein pirin, putative, expressed	U35_18166	U35_18166 Members:18 3pri:Y 1e-130 UniRef90_Q0J657 Cluster: Os08g0364900 protein; n=2; Oryza sativa (japonica cultivar-group)|Rep: Os08g0364900 protein - Oryza sativa (japonica cultivar-group)	AT3G12080.1 | Symbols: emb2738 | GTP-binding family protein | chr3:3847851-3851980 FORWARD LENGTH=663		LOC_Os08g27720.2				1H	116.785
CUST_25833_PI427708080	1.20047	0.969727	1.05643	1.10341	0.701194	0.349218	1.75335	2.13146	1	0.807791	0.880018	0.919147	1	0.498033	2.50052	3.03976	0	-0.307946	-0.184395	-0.121632	0	-1.00569	1.32223	1.60396	LOC_Os04g34240.1|13104.m03323|protein histone H3, putative, expressed	U35_14040	U35_14040 Members:30 3pri:Y 3e-67 UniRef90_UPI00006C029D Cluster: PREDICTED: similar to H3 histone, family 2 isoform 2; n=1; Homo sapiens|Rep: PREDICTED: similar to H3 histone, family 2 isoform 2 - Homo sapiens	AT5G65360.1 | Symbols: | Histone superfamily protein | chr5:26120099-26120509 REVERSE LENGTH=136	tr|G7L647|G7L647_MEDTR	LOC_Os04g34240.1	IPR000164 (Histone H3), IPR009072 (Histone-fold)	***-[2]
CUST_8951_PI427708083	1.25025	1.28968	1.58067	1.7355	0.675891	1.08091	2.42276	1.1518	1	1.03154	1.26429	1.38813	1	1.59923	3.58455	1.70412	0	0.0447957	0.338322	0.473139	0	0.677378	1.84179	0.769025	LOC_Os02g08110.1|13102.m00933|protein membrane associated DUF588 domain containing protein, putative, expressed	U35_18765	U35_18765 Members:13 3pri:Y 3e-69 UniRef90_Q67W83 Cluster: Integral membrane protein-like; n=1; Oryza sativa (japonica cultivar-group)|Rep: Integral membrane protein-like - Oryza sativa (japonica cultivar-group	AT4G25830.1 | Symbols: | Uncharacterised protein family (UPF0497) | chr4:13133727-13134790 FORWARD LENGTH=175		LOC_Os02g08110.1				6H	52.9037
CUST_11033_PI427708100	1.17126	1.34572	1.38054	1.40112	0.76846	1.02915	2.03731	1.12917	1	1.14895	1.17868	1.19625	1	1.33924	2.65115	1.4694	0	0.200312	0.23717	0.258514	0	0.421415	1.40662	0.555224	No hits found	U35_827	U35_827 Members:20 3pri:N 2e-78 UniRef90_Q339K6 Cluster: Multicopper oxidase family protein, expressed; n=1; Oryza sativa (japonica cultivar-group)|Rep: Multicopper oxidase family protein, expressed - Oryza s	No hits found		No hits found
CUST_6644_PI427708080	1.12618	1.23134	1.31591	1.37699	0.787889	1.06956	1.77132	0.989028	1	1.09338	1.16847	1.2227	1	1.35751	2.24819	1.25529	0	0.12879	0.22462	0.290073	0	0.44096	1.16876	0.328019	LOC_Os04g45580.1|13104.m04573|protein kinesin motor domain containing protein, expressed	U35_24055	U35_24055 Members:3 3pri:N 1e-111 UniRef90_Q7FB17 Rep: OSJNBa0091D06.23 protein - Oryza sativa (Rice)	AT4G38950.2 | Symbols: | ATP binding microtubule motor family protein | chr4:18154606-18158461 REVERSE LENGTH=836	tr|G7KGE9|G7KGE9_MEDTR	LOC_Os04g45580.1	IPR001752 (Kinesin, motor domain), IPR021881 (Protein of unknown function DUF3490)	***-[1.847]	MLOC_77511.1
CUST_18751_PI427708080	1.19881	1.34363	1.30778	1.49283	0.773973	1.17173	2.00875	1.04374	1	1.1208	1.09089	1.24526	1	1.51392	2.59537	1.34855	0	0.164527	0.125512	0.316447	0	0.59829	1.37594	0.431413	LOC_Os05g04170.3|13105.m00413|protein AMP-binding enzyme, putative, expressed	U35_16083	U35_16083 Members:52 3pri:Y 0.0 UniRef90_Q0DL03 Cluster: Os05g0132100 protein; n=1; Oryza sativa (japonica cultivar-group)|Rep: Os05g0132100 protein - Oryza sativa (japonica cultivar-group)	AT4G23850.1 | Symbols: LACS4 | AMP-dependent synthetase and ligase family protein | chr4:12403720-12408263 REVERSE LENGTH=666	tr|B9RNA5|B9RNA5_RICCO	LOC_Os05g04170.3	IPR000873 (AMP-dependent synthetase/ligase)	***-[3.906]
CUST_6_PI390715121	0.898532	0.981856	1.21441	1.4011	0.57124	0.946635	2.00776	0.68075	1	1.09273	1.35155	1.55932	1	1.65716	3.51473	1.1917	0	0.127941	0.434614	0.640912	0	0.72871	1.81342	0.253027
CUST_17144_PI427708080	1.13859	1.12626	1.33439	1.59492	0.782894	1.12816	2.1123	0.997294	1	0.989173	1.17197	1.40078	1	1.44101	2.69806	1.27386	0	-0.0157056	0.22893	0.486235	0	0.527085	1.43192	0.349202	LOC_Os11g24070.1|13111.m02293|protein LTPL10 - Protease inhibitor/seed storage/LTP family protein precursor, expressed	U35_343	U35_343 Members:57 3pri:Y 5e-55 UniRef90_Q43767 Cluster: Nonspecific lipid-transfer protein 4.1 precursor; n=4; Hordeum vulgare|Rep: Nonspecific lipid-transfer protein 4.1 precursor - Hordeum vulgare (Barley)	AT5G59310.1 | Symbols: LTP4 | lipid transfer protein 4 | chr5:23925296-23925772 REVERSE LENGTH=112	tr|F2CSG7|F2CSG7_HORVD	LOC_Os11g24070.1	IPR000528 (Plant lipid transfer protein/Par allergen), IPR016140 (Bifunctional inhibitor/plant lipid transfer protein/seed storage helical domain)	***-[4.904]
CUST_663_PI427708086	1.21449	1.59007	2.26128	3.13035	0.607968	1.35562	4.58937	1.51439	1	1.30924	1.86191	2.57749	1	2.22976	7.54872	2.4909	0	0.388732	0.896787	1.36597	0	1.15689	2.91623	1.31667	LOC_Os05g40220.2|13105.m04242|protein transposon protein, putative, unclassified, expressed	U35_6782	U35_6782 Members:5 3pri:Y 5e-05 UniRef90_Q3JRC8 Cluster: Hypothetical protein; n=1; Burkholderia pseudomallei 1710b|Rep: Hypothetical protein - Burkholderia pseudomallei (strain 1710b)	AT3G48860.1 | Symbols: | unknown protein; INVOLVED IN: biological_process unknown; LOCATED IN: plasma membrane; EXPRESSED IN: 22 plant structures; EXPRESSED DURING: 13 growth stages; BEST Arabidopsis thaliana protein match is: unknown protein (TAIR:AT5G23700.1); Has 12232 Blast hits to 9546 proteins in 892 species: Archae - 172; Bacteria - 1174; Metazoa - 6487; Fungi - 1343; Plants - 856; Viruses…		LOC_Os05g40220.2				1H	17.7762
CUST_24036_PI427708080	1.07534	1.33735	1.3462	1.54537	0.841504	1.01329	1.85504	1.2073	1	1.24365	1.25188	1.43709	1	1.20414	2.20443	1.4347	0	0.31458	0.324091	0.523153	0	0.267999	1.14041	0.520746	LOC_Os05g32500.1|13105.m03348|protein expressed protein	U35_3974	U35_3974 Members:17 3pri:Y 0.0 UniRef90_Q0DIG6 Cluster: Os05g0391200 protein; n=2; Oryza sativa (japonica cultivar-group)|Rep: Os05g0391200 protein - Oryza sativa (japonica cultivar-group)	AT3G57420.1 | Symbols: | Protein of unknown function (DUF288) | chr3:21252605-21255115 REVERSE LENGTH=765	AT3G57420.1	LOC_Os05g32500.1	IPR005049 (Protein of unknown function DUF288)	***-[3.03]
CUST_7954_PI427708083	1.38141	1.28328	1.89346	2.01718	0.548659	0.722692	1.96586	1.05661	1	0.928963	1.37067	1.46023	1	1.3172	3.58303	1.92581	0	-0.106307	0.45488	0.546194	0	0.397472	1.84118	0.945464	LOC_Os06g46740.1|13106.m04941|protein early nodulin 20 precursor, putative, expressed	U35_17330	U35_17330 Members:23 3pri:Y 1e-159 UniRef90_Q4KXE0 Rep: Cold acclimation induced protein 2-1 - Triticum aestivum (Wheat)	AT3G20570.1 | Symbols: ENODL9, AtENODL9 | early nodulin-like protein 9 | chr3:7186754-7187453 REVERSE LENGTH=203		LOC_Os06g46740.1				7H	106.516
CUST_1919_PI427708080	1.36892	1.18302	1.8575	2.19403	0.615969	0.703644	2.21152	1.27204	1	0.864197	1.3569	1.60274	1	1.14234	3.59031	2.06511	0	-0.210568	0.440319	0.680544	0	0.191987	1.84411	1.04622	LOC_Os11g11890.1|13111.m01260|protein protein kinase domain containing protein, expressed	U35_16763	U35_16763 Members:29 3pri:Y 1e-104 UniRef90_Q5BQ31 Cluster: Serine/threonine protein kinase; n=1; Triticum aestivum|Rep: Serine/threonine protein kinase - Triticum aestivum (Wheat)	AT4G21410.1 | Symbols: CRK29 | cysteine-rich RLK (RECEPTOR-like protein kinase) 29 | chr4:11402463-11405025 REVERSE LENGTH=679	tr|E0CW94|E0CW94_ORYCO	LOC_Os11g11890.1	IPR011009 (Protein kinase-like domain)	***-[1.787]	MLOC_20786.2	4H	51.1331
CUST_24883_PI427708080	1.11755	1.22601	1.43254	1.57713	0.754068	0.845728	1.67501	1.14676	1	1.09706	1.28186	1.41124	1	1.12155	2.2213	1.52077	0	0.133638	0.358243	0.496966	0	0.165499	1.15141	0.6048	LOC_Os07g43990.1|13107.m04624|protein expressed protein	U35_17994	U35_17994 Members:19 3pri:Y 0.0 UniRef90_Q8L465 Cluster: Hypothetical protein P0455H11.104; n=1; Oryza sativa (japonica cultivar-group)|Rep: Hypothetical protein P0455H11.104 - Oryza sativa (japonica cultivar	AT4G08810.1 | Symbols: SUB1 | calcium ion binding | chr4:5616204-5617862 REVERSE LENGTH=552	AT4G12700.1	LOC_Os07g43990.1		***-[5.901]	AK365243
CUST_22183_PI427708080	1.1909	1.3975	1.63288	1.78104	0.767701	0.888486	1.72155	1.22758	1	1.17348	1.37113	1.49554	1	1.15733	2.24247	1.59904	0	0.230795	0.455363	0.580662	0	0.210805	1.16509	0.677205	LOC_Os04g51610.1|13104.m05268|protein calcium-transporting ATPase, plasma membrane-type, putative, expressed	U35_9316	U35_9316 Members:3 3pri:Y 0.0 UniRef90_Q94IM4 Rep: P-type ATPase - Hordeum vulgare (Barley)	AT5G57110.2 | Symbols: ACA8, AT-ACA8 | autoinhibited Ca2+ -ATPase, isoform 8 | chr5:23109729-23116857 REVERSE LENGTH=1074	tr|Q7XBH9|Q7XBH9_CERRI	LOC_Os04g51610.1	IPR001757 (ATPase, P-type, K/Mg/Cd/Cu/Zn/Na/Ca/Na/H-transporter), IPR023214 (HAD-like domain), IPR023298 (ATPase, P-type, transmembrane domain), IPR023299 (ATPase, P-type, cytoplasmic domain N), IPR023300 (ATPase, P-type, cytoplasmic transduction domain A)	***-[1.321]	AK371703	6H	54.745
CUST_26044_PI427708080	1.11487	1.20831	1.6306	1.72873	0.827336	0.875656	1.81686	1.09264	1	1.08381	1.46259	1.55061	1	1.0584	2.19604	1.32067	0	0.116116	0.548522	0.632833	0	0.0818918	1.1349	0.401269	LOC_Os01g40700.1|13101.m04170|protein expressed protein	U35_5061	U35_5061 Members:11 3pri:Y 3e-76 UniRef90_Q5ZC72 Cluster: Light stress-responsive one-helix protein-like; n=1; Oryza sativa (japonica cultivar-group)|Rep: Light stress-responsive one-helix protein-like - Oryza	AT1G22790.2 | Symbols: | unknown protein; FUNCTIONS IN: molecular_function unknown; INVOLVED IN: biological_process unknown; LOCATED IN: plasma membrane; EXPRESSED IN: 22 plant structures; EXPRESSED DURING: 13 growth stages; BEST Arabidopsis thaliana protein match is: unknown protein (TAIR:AT1G34010.1); Has 35333 Blast hits to 34131 proteins in 2444 species: Archae - 798; Bacteria - 22429; Metazo…	AT3G13480.1	LOC_Os01g40700.1		--*-[10.397]	AK376084//MLOC_38170.1	3H	51.7705
CUST_4589_PI427708080	1.126	1.27087	1.33967	1.59156	0.801417	0.932499	1.69979	1.13781	1	1.12865	1.18976	1.41346	1	1.16356	2.12098	1.41975	0	0.174604	0.250671	0.499235	0	0.218549	1.08473	0.505639	LOC_Os05g32500.1|13105.m03348|protein expressed protein	U35_3974	U35_3974 Members:17 3pri:Y 0.0 UniRef90_Q0DIG6 Cluster: Os05g0391200 protein; n=2; Oryza sativa (japonica cultivar-group)|Rep: Os05g0391200 protein - Oryza sativa (japonica cultivar-group)	AT3G57420.1 | Symbols: | Protein of unknown function (DUF288) | chr3:21252605-21255115 REVERSE LENGTH=765	AT2G41770.1	LOC_Os05g32500.1	IPR005049 (Protein of unknown function DUF288)	***-[3.021]	MLOC_62211.1	1H	59.4193
CUST_23613_PI427708080	1.23541	1.49033	1.64436	2.13278	0.712668	0.812067	2.4797	1.35984	1	1.20634	1.33102	1.72638	1	1.13947	3.47946	1.90809	0	0.270642	0.412534	0.787749	0	0.188369	1.79886	0.932131	LOC_Os01g02730.1|13101.m00213|protein TAK14, putative, expressed	U35_5409	U35_5409 Members:5 3pri:Y 0.0 UniRef90_Q9XHQ2 Rep: Receptor-like kinase - Hordeum vulgare (Barley)	AT1G66920.2 | Symbols: | Protein kinase superfamily protein | chr1:24965410-24967432 REVERSE LENGTH=617	tr|Q9XHQ2|Q9XHQ2_HORVU	LOC_Os01g02730.1	IPR011009 (Protein kinase-like domain)	***-[2.031]	AK353778//MLOC_74749.1
CUST_11347_PI427708080	1.11573	1.39088	1.26517	1.74183	0.745647	0.811736	1.78895	1.12571	1	1.2466	1.13393	1.56115	1	1.08863	2.39919	1.5097	0	0.318002	0.181337	0.64261	0	0.122518	1.26255	0.594266	LOC_Os01g53500.1|13101.m05603|protein RING-H2 finger protein ATL2M, putative, expressed	U35_47816	U35_47816 Members:1 3pri:N 2e-36 UniRef90_Q0JJI8 Cluster: Os01g0736600 protein; n=2; Oryza sativa (japonica cultivar-group)|Rep: Os01g0736600 protein - Oryza sativa (japonica cultivar-group)	AT2G46160.1 | Symbols: | RING/U-box superfamily protein | chr2:18963109-18963753 FORWARD LENGTH=214	tr|G7KQJ2|G7KQJ2_MEDTR	LOC_Os01g53500.1	IPR013083 (Zinc finger, RING/FYVE/PHD-type)	***-[1.829]		3H	60.8357
CUST_15594_PI427708080	1.19601	1.25695	1.22486	1.5178	0.773103	0.957531	1.62691	1.15479	1	1.05095	1.02412	1.26905	1	1.23856	2.10439	1.49371	0	0.0716955	0.0343823	0.343753	0	0.30866	1.0734	0.578905	LOC_Os03g19970.1|13103.m02394|protein CAS1 domain-containing protein 1 precursor, putative, expressed	U35_7693	U35_7693 Members:5 3pri:N 0.0 UniRef90_Q10MC5 Cluster: O-acetyltransferase, putative, expressed; n=1; Oryza sativa (japonica cultivar-group)|Rep: O-acetyltransferase, putative, expressed - Oryza sativa	AT5G46340.1 | Symbols: | O-acetyltransferase family protein | chr5:18796361-18799725 REVERSE LENGTH=540	tr|Q10MC5|Q10MC5_ORYSJ	LOC_Os03g19970.1	IPR012419 (Cas1p 10 TM acyl transferase domain)	***-[2]	MLOC_70853.3
CUST_7684_PI427708080	1.28164	1.22805	1.51849	1.80603	0.571854	0.569612	2.18194	0.905286	1	0.958185	1.1848	1.40915	1	0.996079	3.81556	1.58307	0	-0.0616246	0.244647	0.49483	0	-0.00566782	1.93189	0.662726	LOC_Os02g36600.1|13102.m03996|protein aldose 1-epimerase, putative, expressed	U35_17323	U35_17323 Members:23 3pri:Y 1e-133 UniRef90_Q69JW7 Cluster: Putative non-cell-autonomous protein pathway2; plasmodesmal receptor; n=1; Oryza sativa (japonica cultivar-group)|Rep: Putative non-cell-autonomous	AT5G15140.1 | Symbols: | Galactose mutarotase-like superfamily protein | chr5:4908686-4910670 FORWARD LENGTH=490	tr|B6SUB8|B6SUB8_MAIZE	LOC_Os02g36600.1	IPR008183 (Aldose 1-/Glucose-6-phosphate 1-epimerase), IPR011013 (Glycoside hydrolase-type carbohydrate-binding)	***-[2.993]
CUST_24134_PI427708080	1.14626	1.11427	1.52957	1.5551	0.752572	0.697967	1.90817	0.957896	1	0.972088	1.3344	1.35667	1	0.927442	2.53553	1.27283	0	-0.0408407	0.416191	0.440067	0	-0.108671	1.34229	0.348038	LOC_Os09g26660.1|13109.m02574|protein ferric reductase, putative, expressed	U35_18012	U35_18012 Members:19 3pri:Y 0.0 UniRef90_Q69LJ7 Cluster: Putative respiratory burst oxidase protein E; n=2; Oryza sativa (japonica cultivar-group)|Rep: Putative respiratory burst oxidase protein E - Oryza sat	AT1G19230.2 | Symbols: | Riboflavin synthase-like superfamily protein | chr1:6644189-6649149 FORWARD LENGTH=934	tr|B2D0N7|B2D0N7_HORVD	LOC_Os09g26660.1	IPR000778 (Cytochrome b245, heavy chain), IPR011992 (EF-hand-like domain), IPR017938 (Riboflavin synthase-like beta-barrel)	***-[3.227]	AK358503
CUST_7604_PI427708080	1.18917	1.17097	1.52147	1.82824	0.748875	0.844773	2.12397	1.17657	1	0.984694	1.27943	1.5374	1	1.12806	2.83621	1.57111	0	-0.022253	0.355505	0.620495	0	0.17384	1.50397	0.651786	LOC_Os01g02730.1|13101.m00213|protein TAK14, putative, expressed	U35_5409	U35_5409 Members:5 3pri:Y 0.0 UniRef90_Q9XHQ2 Rep: Receptor-like kinase - Hordeum vulgare (Barley)	AT1G66920.2 | Symbols: | Protein kinase superfamily protein | chr1:24965410-24967432 REVERSE LENGTH=617	tr|Q9XHQ2|Q9XHQ2_HORVU	LOC_Os01g02730.1	IPR011009 (Protein kinase-like domain)	***-[2.029]
CUST_24484_PI427708080	1.27425	1.05783	1.45912	1.61491	0.690693	0.834784	2.18568	1.08968	1	0.830157	1.14508	1.26735	1	1.20862	3.16447	1.57767	0	-0.268544	0.195454	0.341809	0	0.273357	1.66196	0.657792	LOC_Os12g39080.1|13112.m04040|protein amino acid permease family protein, putative, expressed	U35_22115	U35_22115 Members:5 3pri:Y 7e-54 UniRef90_Q2QN40 Cluster: Amino acid permease family protein, putative, expressed; n=1; Oryza sativa (japonica cultivar-group)|Rep: Amino acid permease family protein, putative,	AT3G19553.1 | Symbols: | Amino acid permease family protein | chr3:6790988-6792507 REVERSE LENGTH=479	tr|Q9LH39|Q9LH39_ARATH	LOC_Os12g39080.1	IPR002293 (Amino acid/polyamine transporter I), IPR004841 (Amino acid permease domain)	***-[3.643]	AK361924
CUST_21020_PI427708080	1.26693	0.988015	1.45378	1.59623	0.702471	0.823795	2.06566	1.06293	1	0.779853	1.14749	1.25992	1	1.17271	2.94056	1.51313	0	-0.358726	0.198477	0.333335	0	0.229847	1.55609	0.597535	LOC_Os12g39080.1|13112.m04040|protein amino acid permease family protein, putative, expressed	U35_22115	U35_22115 Members:5 3pri:Y 7e-54 UniRef90_Q2QN40 Cluster: Amino acid permease family protein, putative, expressed; n=1; Oryza sativa (japonica cultivar-group)|Rep: Amino acid permease family protein, putative,	AT3G19553.1 | Symbols: | Amino acid permease family protein | chr3:6790988-6792507 REVERSE LENGTH=479	tr|Q9LH39|Q9LH39_ARATH	LOC_Os12g39080.1	IPR002293 (Amino acid/polyamine transporter I), IPR004841 (Amino acid permease domain)	***-[3.647]	AK365071	5H	44.2361
CUST_7491_PI427708080	1.06269	1.03154	1.29779	1.43831	0.738086	0.817153	1.74133	0.902317	1	0.970681	1.22123	1.35345	1	1.10712	2.35926	1.22251	0	-0.0429305	0.288335	0.436645	0	0.146818	1.23833	0.289846	LOC_Os04g53350.1|13104.m05489|protein expressed protein	U35_18965	U35_18965 Members:13 3pri:Y 1e-164 UniRef90_Q7XPQ1 Cluster: OSJNBa0053K19.22 protein; n=2; Oryza sativa (japonica cultivar-group)|Rep: OSJNBa0053K19.22 protein - Oryza sativa (japonica cultivar-group)	AT3G20350.1 | Symbols: | unknown protein; INVOLVED IN: biological_process unknown; LOCATED IN: plasma membrane; EXPRESSED IN: cotyledon; BEST Arabidopsis thaliana protein match is: unknown protein (TAIR:AT1G50660.1); Has 15095 Blast hits to 11224 proteins in 1051 species: Archae - 223; Bacteria - 1586; Metazoa - 7000; Fungi - 1255; Plants - 746; Viruses - 40; Other Eukaryotes - 4245 (source: NCBI…	AT3G11590.1	LOC_Os04g53350.1		*-*-[9.516]
CUST_11932_PI427708100	1.14104	1.12475	1.3225	1.37805	0.801962	0.84732	1.65217	1.00247	1	0.985726	1.15903	1.20771	1	1.05656	2.06016	1.25002	0	-0.020741	0.212919	0.272273	0	0.0793726	1.04275	0.321949	LOC_Os09g24320.1|13109.m02308|protein 2-oxo acid dehydrogenases acyltransferase domain containing protein, expressed	U35_17681	U35_17681 Members:17 3pri:Y 1e-153 UniRef90_Q2EN85 Rep: Guanylyl cyclase - Triticum aestivum (Wheat)	AT3G55950.1 | Symbols: CCR3, ATCRR3 | CRINKLY4 related 3 | chr3:20753903-20756347 REVERSE LENGTH=814		LOC_Os09g24320.1
CUST_12682_PI427708080	1.22465	1.08604	1.27744	1.53759	0.751763	0.841054	1.74882	0.982653	1	0.886818	1.04311	1.25554	1	1.11878	2.3263	1.30713	0	-0.17329	0.0608914	0.328305	0	0.161921	1.21804	0.386405	LOC_Os10g36880.1|13110.m03348|protein kinesin motor domain containing protein, putative, expressed	U35_23213	U35_23213 Members:4 3pri:Y 1e-117 UniRef90_Q7XCW8 Cluster: Kinesin heavy chain, putative, expressed; n=2; Oryza sativa (japonica cultivar-group)|Rep: Kinesin heavy chain, putative, expressed - Oryza sativa (jap	AT4G39050.1 | Symbols: | Kinesin motor family protein | chr4:18193462-18200148 FORWARD LENGTH=1055	tr|Q9FW70|Q9FW70_ORYSJ	LOC_Os10g36880.1	IPR013083 (Zinc finger, RING/FYVE/PHD-type)	***-[1.4]	MLOC_50473.1	1H	48.3003
CUST_13807_PI427708083	1.22159	1.09692	1.52443	1.45239	0.743188	0.87353	1.78562	0.989587	1	0.897946	1.24791	1.18894	1	1.17538	2.40264	1.33154	0	-0.155299	0.319515	0.249677	0	0.23313	1.26462	0.413098	LOC_Os06g12940.1|13106.m01424|protein conserved hypothetical protein	U35_10358	U35_10358 Members:3 3pri:N 4e-15 UniRef90_Q67V84 Cluster: Hypothetical protein OSJNBa0080E19.32; n=1; Oryza sativa (japonica cultivar-group)|Rep: Hypothetical protein OSJNBa0080E19.32 - Oryza sativa (japonica	AT5G08139.1 | Symbols: | RING/U-box superfamily protein | chr5:2616487-2617617 FORWARD LENGTH=376		LOC_Os06g12940.1
CUST_10762_PI427708080	1.30779	1.11696	2.09819	1.73037	0.497843	0.518281	3.6997	0.955886	1	0.85408	1.60438	1.32313	1	1.04105	7.43145	1.92005	0	-0.227556	0.682014	0.403952	0	0.0580413	2.89364	0.941146	LOC_Os04g40410.1|13104.m03933|protein high affinity nitrate transporter, putative, expressed	U35_16400	U35_16400 Members:11 3pri:Y 4e-99 UniRef90_Q5UBW9 Rep: NAR2.1 - Triticum aestivum (Wheat)	AT5G50200.1 | Symbols: WR3, ATNRT3.1, NRT3.1 | nitrate transmembrane transporters | chr5:20436612-20437535 FORWARD LENGTH=210	tr|Q0VH26|Q0VH26_MAIZE	LOC_Os04g40410.1	IPR016605 (Transporter, high affinity nitrate, Nar2)	***-[3.822]		6H	54.9575
CUST_7536_PI427708083	1.09443	1.10275	1.21592	1.26933	0.745484	0.770382	1.59416	0.801199	1	1.0076	1.11101	1.15981	1	1.0334	2.13842	1.07474	0	0.0109258	0.151866	0.213894	0	0.0473964	1.09655	0.103982	LOC_Os07g47530.2|13107.m05064|protein AAA-type ATPase family protein, putative, expressed	U35_47458	U35_47458 Members:1 3pri:N 1e-18 UniRef90_Q7X989 Cluster: Putative MSP1(Mitochondrial sorting of proteins) protein; n=1; Oryza sativa (japonica cultivar-group)|Rep: Putative MSP1(Mitochondrial sorting of prote	AT4G02480.1 | Symbols: | AAA-type ATPase family protein | chr4:1082082-1088680 REVERSE LENGTH=1265		LOC_Os07g47530.2				2H	40.2266
CUST_15560_PI427708080	1.11524	1.13632	1.32405	1.40762	0.790732	0.769244	1.86885	0.860108	1	1.0189	1.18723	1.26217	1	0.972825	2.36344	1.08774	0	0.0270193	0.247604	0.335905	0	-0.0397485	1.24089	0.121328	LOC_Os06g10560.1|13106.m01142|protein leaf senescence related protein, putative, expressed	U35_12514	U35_12514 Members:2 3pri:Y 1e-179 UniRef90_Q69T67 Cluster: Lustrin A-like; n=2; Oryza sativa (japonica cultivar-group)|Rep: Lustrin A-like - Oryza sativa (japonica cultivar-group)	AT5G06700.1 | Symbols: TBR | Plant protein of unknown function (DUF828) | chr5:2063638-2065810 FORWARD LENGTH=608	tr|D9I8D9|D9I8D9_ARATH	LOC_Os06g10560.1		*-*-[2.831]	MLOC_70612.1	7H	60.8357
CUST_2451_PI427708080	1.20414	1.31002	1.33506	1.51386	0.764871	0.904062	1.99539	1.05961	1	1.08793	1.10873	1.25721	1	1.18198	2.60879	1.38534	0	0.121587	0.148907	0.330227	0	0.241204	1.38338	0.470241	LOC_Os03g64320.1|13103.m07146|protein expressed protein	U35_16210	U35_16210 Members:21 3pri:Y 0.0 UniRef90_Q10A91 Cluster: Expressed protein; n=2; Oryza sativa (japonica cultivar-group)|Rep: Expressed protein - Oryza sativa (japonica cultivar-group)	AT5G43310.2 | Symbols: | COP1-interacting protein-related | chr5:17379735-17385387 REVERSE LENGTH=1180	tr|G7I4V2|G7I4V2_MEDTR	LOC_Os03g64320.1		***-[1.904]	MLOC_38189.2	5H	169.375
CUST_18032_PI427708080	1.19902	1.34497	1.42804	1.49147	0.720476	0.776363	2.01228	1.02527	1	1.12173	1.19101	1.24391	1	1.07757	2.79299	1.42305	0	0.165721	0.252184	0.314885	0	0.107781	1.48181	0.508986	LOC_Os03g14250.1|13103.m01666|protein plant protein of unknown function DUF869 domain containing protein, expressed	U35_8778	U35_8778 Members:4 3pri:N 0.0 UniRef90_Q10P54 Cluster: Expressed protein; n=1; Oryza sativa (japonica cultivar-group)|Rep: Expressed protein - Oryza sativa (japonica cultivar-group)	AT1G19835.2 | Symbols: | Plant protein of unknown function (DUF869) | chr1:6856212-6859513 REVERSE LENGTH=982	tr|F4HV50|F4HV50_ARATH	LOC_Os03g14250.1	IPR008587 (Protein of unknown function DUF869, plant)	***-[2.557]	MLOC_43885.1	4H	57.2946
CUST_17335_PI427708080	1.16866	1.22291	1.3365	1.34539	0.780007	0.889955	1.622	0.983322	1	1.04642	1.14362	1.15123	1	1.14096	2.07946	1.26066	0	0.0654572	0.193609	0.203171	0	0.190246	1.05621	0.334177	LOC_Os06g03640.1|13106.m00300|protein BAG domain containing protein, expressed	U35_21900	U35_21900 Members:5 3pri:N 8e-21 UniRef90_Q651M9 Cluster: Hypothetical protein OSJNBa0047P18.22; n=1; Oryza sativa (japonica cultivar-group)|Rep: Hypothetical protein OSJNBa0047P18.22 - Oryza sativa (japonica	AT5G52060.1 | Symbols: ATBAG1, BAG1 | BCL-2-associated athanogene 1 | chr5:21152449-21153741 REVERSE LENGTH=342	sp|Q0WUQ1|BAG1_ARATH	LOC_Os06g03640.1	IPR003103 (BAG domain), IPR019955 (Ubiquitin supergroup)	*-*-[2.807]
CUST_19547_PI427708080	1.15702	1.09205	1.80946	1.94838	0.760737	0.804143	1.86185	1.27957	1	0.943842	1.56389	1.68396	1	1.05706	2.44743	1.68202	0	-0.0833828	0.645137	0.751857	0	0.080054	1.29127	0.750193	LOC_Os07g37100.2|13107.m10023|protein nucleoside transporter, putative, expressed	U35_20024	U35_20024 Members:8 3pri:Y 0.0 UniRef90_Q69S29 Cluster: Putative equilibrative nucleoside transporter ENT8 splice variant; n=1; Oryza sativa (japonica cultivar-group)|Rep: Putative equilibrative nucleoside	AT4G05120.1 | Symbols: ENT3, FUR1, ATENT3 | Major facilitator superfamily protein | chr4:2632886-2634824 REVERSE LENGTH=418	tr|F6IA08|F6IA08_SOLTU	LOC_Os07g37100.2	IPR002259 (Equilibrative nucleoside transporter), IPR016196 (Major facilitator superfamily domain, general substrate transporter)	***-[3.635]	AK355676
CUST_10826_PI427708080	1.14474	1.12073	1.77192	2.33917	0.787209	0.859725	1.75408	1.16526	1	0.979024	1.54788	2.04341	1	1.09212	2.22823	1.48024	0	-0.0305831	0.630291	1.03098	0	0.127128	1.1559	0.565834	LOC_Os06g13680.1|13106.m01510|protein B12D protein, putative, expressed	U35_14887	U35_14887 Members:273 3pri:Y 4e-44 UniRef90_Q40019 Rep: HvB12D protein - Hordeum vulgare (Barley)	AT3G48140.1 | Symbols: | B12D protein | chr3:17778471-17779299 FORWARD LENGTH=88	tr|B6T1H8|B6T1H8_MAIZE	LOC_Os06g13680.1	IPR010530 (NADH-ubiquinone reductase complex 1 MLRQ subunit)	*-*-[1.943]		1H	48.3711
CUST_8288_PI427708083	1.08952	1.78972	1.58647	1.95863	0.667987	0.899261	2.65886	0.691924	1	1.64267	1.45611	1.79769	1	1.34622	3.98041	1.03583	0	0.716042	0.542124	0.846148	0	0.428919	1.99292	0.0507937	LOC_Os06g45990.1|13106.m04855|protein patellin-5, putative, expressed	U35_32105	U35_32105 Members:1 3pri:N 7e-20 UniRef90_Q652I7 Cluster: SEC14 cytosolic factor-like; n=1; Oryza sativa (japonica cultivar-group)|Rep: SEC14 cytosolic factor-like - Oryza sativa (japonica cultivar-group)	AT1G30690.2 | Symbols: | Sec14p-like phosphatidylinositol transfer family protein | chr1:10888284-10890085 FORWARD LENGTH=540		LOC_Os06g45990.1				7H	110.269
CUST_3233_PI427708080	1.19003	1.85553	1.75653	1.63832	0.636909	0.887143	1.6996	0.766159	1	1.55922	1.47604	1.37671	1	1.39289	2.66852	1.20293	0	0.640829	0.561733	0.46122	0	0.478079	1.41604	0.266556	LOC_Os03g60340.1|13103.m06620|protein leaf senescence related protein, putative, expressed	U35_1524	U35_1524 Members:65 3pri:Y 1e-168 UniRef90_Q10BH4 Cluster: Expressed protein; n=2; Oryza sativa (japonica cultivar-group)|Rep: Expressed protein - Oryza sativa (japonica cultivar-group)	AT3G11030.1 | Symbols: TBL32 | TRICHOME BIREFRINGENCE-LIKE 32 | chr3:3457300-3459300 REVERSE LENGTH=451	tr|Q9SRL3|Q9SRL3_ARATH	LOC_Os03g60340.1		***-[2.994]	MLOC_54362.3	5H	149.653
CUST_6338_PI427708083	1.13603	1.24617	1.53418	1.4268	0.816925	0.882319	1.78966	0.801192	1	1.09695	1.35047	1.25595	1	1.08005	2.19073	0.980741	0	0.133497	0.433466	0.328779	0	0.111096	1.13141	-0.0280558	LOC_Os03g49190.1|13103.m05324|protein oleosin, putative, expressed	U35_14	U35_14 Members:196 3pri:Y 8e-96 UniRef90_Q43769 Rep: High molecular weight oleosin - Hordeum vulgare (Barley)	AT5G40420.1 | Symbols: OLEO2, OLE2 | oleosin 2 | chr5:16173622-16174740 REVERSE LENGTH=199		LOC_Os03g49190.1
CUST_22560_PI427708080	1.30394	1.27149	2.54838	2.48022	0.660519	0.795218	2.70341	0.67877	1	0.975113	1.95437	1.90209	1	1.20393	4.09285	1.02763	0	-0.0363591	0.966701	0.927587	0	0.267751	2.03311	0.0393224	LOC_Os01g66860.3|13101.m07243|protein serine/threonine protein kinase, putative, expressed	U35_10272	U35_10272 Members:3 3pri:Y 1e-97 UniRef90_Q5JLW4 Cluster: Putative ankyrin-kinase; n=1; Oryza sativa (japonica cultivar-group)|Rep: Putative ankyrin-kinase - Oryza sativa (japonica cultivar-group)	AT2G31800.1 | Symbols: | Integrin-linked protein kinase family | chr2:13520605-13523646 REVERSE LENGTH=476	tr|Q1EP67|Q1EP67_MUSBA	LOC_Os01g66860.3	IPR011009 (Protein kinase-like domain), IPR016253 (Integrin-linked protein kinase)	***-[1.833]	AK373791	3H	108.074
CUST_22644_PI427708080	1.09068	1.08506	1.97206	1.66198	0.607048	0.871294	2.73213	0.71638	1	0.994848	1.8081	1.52381	1	1.4353	4.50068	1.1801	0	-0.00745174	0.854473	0.607679	0	0.521348	2.17014	0.238914	LOC_Os12g39210.1|13112.m04056|protein cyclin, putative, expressed	U35_7636	U35_7636 Members:5 3pri:Y 1e-140 UniRef90_Q2QN26 Cluster: G2/mitotic-specific cyclin C13-1, putative, expressed; n=1; Oryza sativa (japonica cultivar-group)|Rep: G2/mitotic-specific cyclin C13-1, putative, exp	AT1G47230.1 | Symbols: CYCA3;4 | CYCLIN A3;4 | chr1:17306752-17308587 FORWARD LENGTH=369	tr|B6SKE9|B6SKE9_MAIZE	LOC_Os12g39210.1	IPR014400 (Cyclin A/B/D/E)	***-[2]
CUST_24715_PI427708080	0.930902	1.47845	1.92575	2.02891	0.899123	1.08483	2.28695	0.870605	1	1.58819	2.06869	2.17951	1	1.20654	2.54353	0.968283	0	0.667383	1.04872	1.12401	0	0.270874	1.34683	-0.0464998	LOC_Os01g67090.1|13101.m07274|protein IQ calmodulin-binding motif domain containing protein, expressed	U35_22332	U35_22332 Members:4 3pri:N 8e-37 UniRef90_Q8L4H1 Cluster: P0696G06.23 protein; n=3; Oryza sativa (japonica cultivar-group)|Rep: P0696G06.23 protein - Oryza sativa (japonica cultivar-group)	AT3G59690.1 | Symbols: IQD13 | IQ-domain 13 | chr3:22049572-22051479 FORWARD LENGTH=517	tr|G7JNM9|G7JNM9_MEDTR	LOC_Os01g67090.1	IPR000048 (IQ motif, EF-hand binding site)	*-*-[1.818]
CUST_6714_PI427708080	1.1386	1.19173	1.28305	1.88939	0.811771	1.11813	1.64214	0.907816	1	1.04667	1.12687	1.6594	1	1.37739	2.02291	1.11832	0	0.0658009	0.17232	0.730663	0	0.461942	1.01643	0.161327	LOC_Os01g51210.1|13101.m05338|protein uncharacterized protein PA4923, putative, expressed	U35_7222	U35_7222 Members:6 3pri:Y 1e-107 UniRef90_Q8LR50 Cluster: Lysine decarboxylase-like; n=1; Oryza sativa (japonica cultivar-group)|Rep: Lysine decarboxylase-like - Oryza sativa (japonica cultivar-group)	AT5G11950.2 | Symbols: | Putative lysine decarboxylase family protein | chr5:3855072-3856815 FORWARD LENGTH=216	tr|B6T4M5|B6T4M5_MAIZE	LOC_Os01g51210.1	IPR005269 (Cytokinin riboside 5'-monophosphate phosphoribohydrolase LOG)	***-[2.694]
CUST_3313_PI427708080	1.14318	1.19336	1.49766	1.88244	0.782028	0.92963	1.80253	0.914112	1	1.04389	1.31009	1.64668	1	1.18874	2.30494	1.1689	0	0.0619766	0.389666	0.719557	0	0.249437	1.20473	0.225152	LOC_Os03g50560.1|13103.m05500|protein RNA recognition motif containing protein, putative, expressed	U35_20963	U35_20963 Members:7 3pri:Y 1e-134 UniRef90_Q8W319 Cluster: Putative splicing regulatory protein; n=2; Oryza sativa (japonica cultivar-group)|Rep: Putative splicing regulatory protein - Oryza sativa (japonica	AT4G17720.1 | Symbols: | RNA-binding (RRM/RBD/RNP motifs) family protein | chr4:9862660-9864498 REVERSE LENGTH=313	tr|B6TAS2|B6TAS2_MAIZE	LOC_Os03g50560.1	IPR001395 (Aldo/keto reductase), IPR012677 (Nucleotide-binding, alpha-beta plait)	***-[3.141]	MLOC_54877.1	4H	27.4788
CUST_36_PI427708080	1.32161	0.922345	1.55507	2.71741	0.622577	0.685108	2.05652	0.461358	1	0.697892	1.17664	2.05613	1	1.10044	3.30325	0.741047	0	-0.518924	0.234676	1.03993	0	0.13808	1.72388	-0.432364	LOC_Os09g13650.1|13109.m01256|protein microtubule-associated protein, putative, expressed	U35_20134	U35_20134 Members:9 3pri:Y 1e-63 UniRef90_Q0J2S5 Cluster: Os09g0307300 protein; n=1; Oryza sativa (japonica cultivar-group)|Rep: Os09g0307300 protein - Oryza sativa (japonica cultivar-group)	AT5G37478.1 | Symbols: | TPX2 (targeting protein for Xklp2) protein family | chr5:14881560-14883799 FORWARD LENGTH=178	tr|F4K773|F4K773_ARATH	LOC_Os09g13650.1	IPR009675 (Xklp2 targeting protein)	***-[4.647]	MLOC_558.2
CUST_22971_PI427708080	1.04179	0.800897	1.46007	1.87654	0.720526	0.78637	1.82002	0.682907	1	0.768769	1.4015	1.80126	1	1.09138	2.52596	0.94779	0	-0.379378	0.486972	0.849008	0	0.126157	1.33683	-0.0773612	LOC_Os02g52550.1|13102.m05992|protein uncharacterized Cys-rich domain containing protein, putative, expressed	U35_10444	U35_10444 Members:3 3pri:Y 2e-79 UniRef90_Q6Z6F9 Cluster: Putative PGPS/D12; n=1; Oryza sativa (japonica cultivar-group)|Rep: Putative PGPS/D12 - Oryza sativa (japonica cultivar-group)	AT5G35525.1 | Symbols: | PLAC8 family protein | chr5:13707084-13707818 FORWARD LENGTH=152	AT1G14870.1	LOC_Os02g52550.1	IPR006461 (Uncharacterised protein family Cys-rich)	***-[3.284]
CUST_13159_PI427708083	1.01814	0.69729	1.24966	1.62723	0.786359	0.849239	1.87261	0.715273	1	0.684868	1.2274	1.59824	1	1.07996	2.38137	0.909602	0	-0.546101	0.295604	0.676484	0	0.110983	1.25179	-0.136693	LOC_Os05g48510.1|13105.m05167|protein phenylalanyl-tRNA synthetase beta chain, putative, expressed	U35_17117	U35_17117 Members:8 3pri:N 0.0 UniRef90_Q6AT40 Cluster: Putative phenylalanyl-tRNA synthetase beta chain; n=1; Oryza sativa (japonica cultivar-group)|Rep: Putative phenylalanyl-tRNA synthetase beta chain - O	AT1G72550.2 | Symbols: | tRNA synthetase beta subunit family protein | chr1:27319999-27323908 REVERSE LENGTH=584		LOC_Os05g48510.1
CUST_378_PI427708080	0.796685	1.46891	1.31623	1.21792	0.760969	0.687929	2.83892	0.768231	1	1.84377	1.65213	1.52873	1	0.904017	3.73066	1.00954	0	0.882662	0.724329	0.612333	0	-0.145578	1.89943	0.0137021	LOC_Os07g45060.1|13107.m04745|protein uncharacterized GPI-anchored protein At5g19240 precursor, putative, expressed	U35_2601	U35_2601 Members:30 3pri:Y 2e-87 UniRef90_Q0D458 Cluster: Os07g0645000 protein; n=2; Oryza sativa (japonica cultivar-group)|Rep: Os07g0645000 protein - Oryza sativa (japonica cultivar-group)	AT3G06035.1 | Symbols: | Glycoprotein membrane precursor GPI-anchored | chr3:1823172-1824110 REVERSE LENGTH=200	tr|B6TJC3|B6TJC3_MAIZE	LOC_Os07g45060.1		***-[3]	MLOC_5195.1	2H	50.4958
CUST_23337_PI427708080	0.935558	1.55164	1.69466	1.51007	0.810459	1.10959	2.47569	0.982023	1	1.65852	1.81139	1.61409	1	1.36908	3.05468	1.21169	0	0.729892	0.857098	0.690719	0	0.453211	1.61102	0.277016	LOC_Os01g14670.1|13101.m01613|protein Cupin domain containing protein, expressed	U35_4241	U35_4241 Members:15 3pri:Y 1e-119 UniRef90_Q0GR05 Cluster: Germin-like protein 6a; n=1; Hordeum vulgare subsp. vulgare|Rep: Germin-like protein 6a - Hordeum vulgare var. distichum (Two-rowed barley)	AT1G09560.1 | Symbols: GLP5 | germin-like protein 5 | chr1:3093896-3094639 FORWARD LENGTH=219	tr|Q0GR05|Q0GR05_HORVD	LOC_Os01g14670.1	IPR001929 (Germin), IPR011051 (Cupin, RmlC-type)	***-[2]
CUST_22510_PI427708080	0.953916	1.51068	1.60825	1.89212	0.903449	0.897428	2.26464	1.30414	1	1.58366	1.68595	1.98352	1	0.993335	2.50666	1.44351	0	0.663259	0.753561	0.988067	0	-0.00964711	1.32577	0.529582	LOC_Os05g02300.1|13105.m00194|protein Core histone H2A/H2B/H3/H4 domain containing protein, putative, expressed	U35_13907	U35_13907 Members:22 3pri:Y 6e-67 UniRef90_P40280 Rep: Histone H2A - Zea mays (Maize)	AT5G02560.1 | Symbols: HTA12 | histone H2A 12 | chr5:575437-576456 FORWARD LENGTH=153	tr|F2EBJ8|F2EBJ8_HORVD	LOC_Os05g02300.1	IPR009072 (Histone-fold)	***-[2.996]
CUST_1513_PI427708080	0.780588	1.53914	1.22544	1.32393	0.660185	0.697649	1.59505	0.863567	1	1.97176	1.56989	1.69606	1	1.05675	2.41606	1.30807	0	0.979487	0.650662	0.762191	0	0.0796307	1.27266	0.387438	LOC_Os07g12160.1|13107.m01251|protein KHG/KDPG aldolase, putative, expressed	U35_35410	U35_35410 Members:1 3pri:N 1e-25 UniRef90_Q0D7Q4 Cluster: Os07g0222900 protein; n=2; Oryza sativa (japonica cultivar-group)|Rep: Os07g0222900 protein - Oryza sativa (japonica cultivar-group)	No hits found	tr|F5UID5|F5UID5_9CYAN	LOC_Os07g12160.1	IPR000887 (KDPG/KHG aldolase), IPR013785 (Aldolase-type TIM barrel)	***-[4.169]	MLOC_15230.1
CUST_8548_PI427708080	1.11146	0.893456	0.94503	1.21687	0.846802	0.882179	1.77883	0.901928	1	0.803855	0.850256	1.09483	1	1.04178	2.10064	1.0651	0	-0.314993	-0.23403	0.130713	0	0.059047	1.07083	0.0909879	LOC_Os09g15330.2|13109.m01446|protein transporter family protein, putative, expressed	U35_17180	U35_17180 Members:7 3pri:Y 1e-52 UniRef90_Q69NC3 Cluster: Putative monosaccharide transporter; n=3; Oryza sativa (japonica cultivar-group)|Rep: Putative monosaccharide transporter - Oryza sativa (japonica cult	AT1G77210.2 | Symbols: STP14 | sugar transporter 14 | chr1:29009036-29010980 REVERSE LENGTH=504	tr|B9RTN4|B9RTN4_RICCO	LOC_Os09g15330.2	IPR005828 (General substrate transporter), IPR016196 (Major facilitator superfamily domain, general substrate transporter)	***-[0.793]
CUST_13454_PI427708080	1.05323	0.939014	1.11831	1.26925	0.839197	0.922311	1.88698	0.931068	1	0.891554	1.06179	1.2051	1	1.09904	2.24855	1.10947	0	-0.165606	0.0865009	0.269155	0	0.136243	1.169	0.149877	LOC_Os02g40430.1|13102.m04505|protein HEAT repeat family protein, putative, expressed	U35_38710	U35_38710 Members:1 3pri:Y 4e-34 UniRef90_Q01IV2 Rep: OSIGBa0157A06.7 protein - Oryza sativa (Rice)	AT2G20190.1 | Symbols: ATCLASP, CLASP | CLIP-associated protein | chr2:8711862-8718813 REVERSE LENGTH=1439	tr|G7KZK2|G7KZK2_MEDTR	LOC_Os02g40430.1	IPR016024 (Armadillo-type fold), IPR017690 (Outer membrane insertion C-terminal signal, omp85 target)	***-[2.798]	MLOC_55960.2	6H	54.8867
CUST_10994_PI427708080	1.09102	1.05616	1.09191	1.33926	0.830031	1.0019	1.69322	1.01595	1	0.968042	1.00081	1.22752	1	1.20707	2.03995	1.22399	0	-0.0468578	0.00116675	0.295751	0	0.271508	1.02853	0.291587	LOC_Os03g21080.1|13103.m02527|protein guanine nucleotide exchange factor, putative, expressed	U35_212	U35_212 Members:10 3pri:N 0.0 UniRef90_Q10M07 Cluster: Guanine nucleotide exchange factor, putative, expressed; n=3; Oryza sativa (japonica cultivar-group)|Rep: Guanine nucleotide exchange factor, putative,	AT4G16340.1 | Symbols: SPK1 | guanyl-nucleotide exchange factors;GTPase binding;GTP binding | chr4:9228773-9241060 REVERSE LENGTH=1830	tr|G7LB13|G7LB13_MEDTR	LOC_Os03g21080.1	IPR010703 (Dedicator of cytokinesis)	***-[2.862]	MLOC_32790.2
CUST_2921_PI427708080	1.26464	1.05308	1.0156	1.33084	0.721546	0.751617	1.83653	0.976398	1	0.832718	0.803074	1.05235	1	1.04167	2.54527	1.3532	0	-0.264101	-0.316395	0.0736162	0	0.0589051	1.34782	0.436377	LOC_Os04g52270.1|13104.m05353|protein coatomer subunit epsilon, putative, expressed	U35_1444	U35_1444 Members:70 3pri:Y 1e-151 UniRef90_Q9M639 Rep: Epsilon-COP - Zea mays (Maize)	AT1G30630.1 | Symbols: | Coatomer epsilon subunit | chr1:10858546-10860173 REVERSE LENGTH=292	tr|B6SZK9|B6SZK9_MAIZE	LOC_Os04g52270.1	IPR006822 (Coatomer, epsilon subunit)	***-[3.763]
CUST_12099_PI427708100	1.20287	0.993629	1.09749	1.38052	0.740804	0.739212	1.76382	0.874146	1	0.826047	0.91239	1.14768	1	0.997852	2.38096	1.18	0	-0.275705	-0.132278	0.198726	0	-0.00310241	1.25154	0.238783	No hits found	U35_29584	U35_29584 Members:1 3pri:Y 2e-18 UniRef90_Q0V2F0 Rep: Predicted protein - Phaeosphaeria nodorum SN15	AT4G25740.1 | Symbols: | RNA binding Plectin/S10 domain-containing protein | chr4:13107488-13108751 REVERSE LENGTH=177		No hits found
CUST_17758_PI427708080	1.14351	0.939614	1.07582	1.64719	0.815157	0.804286	1.96774	0.949234	1	0.821691	0.9408	1.44046	1	0.986664	2.41394	1.16448	0	-0.283333	-0.0880399	0.52653	0	-0.0193685	1.27139	0.219687	LOC_Os12g31480.1|13112.m03204|protein GPI mannosyltransferase 2, putative, expressed	U35_38419	U35_38419 Members:1 3pri:N 1e-73 UniRef90_Q2QQC9 Cluster: Expressed protein; n=1; Oryza sativa (japonica cultivar-group)|Rep: Expressed protein - Oryza sativa (japonica cultivar-group)	AT1G11880.1 | Symbols: | transferases, transferring hexosyl groups | chr1:4007909-4010327 REVERSE LENGTH=489	tr|Q2MGS0|Q2MGS0_MEDTR	LOC_Os12g31480.1	IPR007315 (GPI mannosyltransferase 2-like)	***-[2.851]		2H	110.482
CUST_12790_PI427708080	1.09973	0.795487	1.03957	1.31792	0.743328	0.771513	1.51179	0.811531	1	0.723346	0.945292	1.1984	1	1.03792	2.03381	1.09175	0	-0.467242	-0.0811681	0.261106	0	0.0536917	1.02419	0.126647	LOC_Os07g14140.1|13107.m01468|protein LTPL54 - Protease inhibitor/seed storage/LTP family protein precursor, putative, expressed	U35_32038	U35_32038 Members:1 3pri:N 5e-21 UniRef90_Q2R1Y3 Cluster: Expressed protein; n=2; Oryza sativa (japonica cultivar-group)|Rep: Expressed protein - Oryza sativa (japonica cultivar-group)	AT2G48130.1 | Symbols: | Bifunctional inhibitor/lipid-transfer protein/seed storage 2S albumin superfamily protein | chr2:19685263-19685977 REVERSE LENGTH=183		LOC_Os07g14140.1	IPR016140 (Bifunctional inhibitor/plant lipid transfer protein/seed storage helical domain)		MLOC_51511.1
CUST_4789_PI427708100	1.03822	0.873589	0.842882	1.69916	0.897707	0.646605	2.07685	0.84375	1	0.84143	0.811853	1.63661	1	0.720285	2.3135	0.939894	0	-0.249085	-0.300709	0.710706	0	-0.47336	1.21008	-0.0894297	LOC_Os02g02740.3|13102.m00227|protein PPR repeat containing protein, expressed	U35_50632	U35_50632 Members:1 3pri:N 1e-09 UniRef90_Q9LP15 Rep: F9C16.3 - Arabidopsis thaliana (Mouse-ear cress)	AT5G50860.1 | Symbols: | Protein kinase superfamily protein | chr5:20693778-20696983 REVERSE LENGTH=580		LOC_Os02g02740.3
CUST_25012_PI427708080	1.03625	0.911348	1.26333	1.93475	0.934147	0.859339	1.89056	1.13383	1	0.879466	1.21913	1.86707	1	0.919919	2.02384	1.21376	0	-0.1853	0.285857	0.900775	0	-0.120422	1.01709	0.279487	LOC_Os02g49950.1|13102.m05672|protein spotted leaf 11, putative, expressed	U35_3310	U35_3310 Members:22 3pri:Y 0.0 UniRef90_Q6Z2K3 Cluster: Putative Avr9/Cf-9 rapidly elicited protein 276; n=1; Oryza sativa (japonica cultivar-group)|Rep: Putative Avr9/Cf-9 rapidly elicited protein 276 - Ory	AT1G71020.1 | Symbols: | ARM repeat superfamily protein | chr1:26790825-26793105 REVERSE LENGTH=628	tr|G7JK02|G7JK02_MEDTR	LOC_Os02g49950.1	IPR013083 (Zinc finger, RING/FYVE/PHD-type), IPR016024 (Armadillo-type fold)	***-[2.643]
CUST_18285_PI427708080	1.25786	0.99072	0.734772	1.16583	0.681999	0.642429	1.60927	0.758807	1	0.787625	0.584146	0.92684	1	0.94198	2.35964	1.11262	0	-0.344419	-0.7756	-0.109608	0	-0.0862322	1.23857	0.153964	LOC_Os03g11440.1|13103.m01291|protein protein transport protein Sec61 subunit alpha, putative, expressed	U35_15060	U35_15060 Members:29 3pri:Y 0.0 UniRef90_Q9ZV90 Rep: F9K20.24 protein - Arabidopsis thaliana (Mouse-ear cress)	AT2G34250.2 | Symbols: | SecY protein transport family protein | chr2:14462635-14464572 FORWARD LENGTH=475	tr|G7LD29|G7LD29_MEDTR	LOC_Os03g11440.1	IPR002208 (SecY protein), IPR023201 (SecY subunit domain)	***-[4.578]	MLOC_63875.1	3H	54.6742
CUST_1646_PI427708083	1.25832	0.998916	0.867296	1.24122	0.656466	0.706348	1.4953	0.733529	1	0.79385	0.689251	0.986416	1	1.07599	2.27781	1.11739	0	-0.333061	-0.5369	-0.0197323	0	0.105659	1.18765	0.160133	LOC_Os06g04290.1|13106.m00382|protein S10/S20 domain containing ribosomal protein, putative, expressed	U35_14673	U35_14673 Members:11 3pri:Y 3e-58 UniRef90_P35686 Rep: 40S ribosomal protein S20 - Oryza sativa (Rice)	AT5G62300.2 | Symbols: | Ribosomal protein S10p/S20e family protein | chr5:25021388-25022235 REVERSE LENGTH=124		LOC_Os06g04290.1
CUST_17896_PI427708080	1.21822	1.01346	0.603525	1.13592	0.684181	0.705921	2.15983	0.867932	1	0.831913	0.495414	0.932437	1	1.03178	3.15681	1.26857	0	-0.265495	-1.01329	-0.100922	0	0.04513	1.65847	0.343204	LOC_Os07g03900.1|13107.m00328|protein lectin-like receptor kinase, putative	U35_20373	U35_20373 Members:4 3pri:N 1e-111 UniRef90_Q8H4I6 Cluster: Putative receptor-type protein kinase LRK1; n=1; Oryza sativa (japonica cultivar-group)|Rep: Putative receptor-type protein kinase LRK1 - Oryza sativa	AT3G53810.1 | Symbols: | Concanavalin A-like lectin protein kinase family protein | chr3:19933153-19935186 REVERSE LENGTH=677	tr|B9T8H0|B9T8H0_RICCO	LOC_Os07g03900.1	IPR008985 (Concanavalin A-like lectin/glucanase), IPR011009 (Protein kinase-like domain)	***-[1.928]	MLOC_11202.1	7H	0.283286
CUST_9669_PI427708083	1.33714	0.812866	0.904151	0.929758	0.594443	0.929203	2.81763	0.524192	1	0.607912	0.67618	0.695331	1	1.56315	4.73995	0.881822	0	-0.718066	-0.56452	-0.524228	0	0.644456	2.24487	-0.181441	LOC_Os04g49550.1|13104.m05060|protein RING-H2 finger protein ATL2A, putative, expressed	U35_27370	U35_27370 Members:2 3pri:Y	No hits found		LOC_Os04g49550.1				2H	107.365
CUST_7058_PI427708100	1.18918	0.884955	0.932135	1.08395	0.673698	0.981468	1.89398	0.628941	1	0.744171	0.783845	0.911509	1	1.45684	2.81132	0.933565	0	-0.426294	-0.35136	-0.133671	0	0.54284	1.49125	-0.0991777	No hits found	U35_22207	U35_22207 Members:5 3pri:N 4e-84 UniRef90_Q5JNF8 Cluster: Hypothetical protein P0435H01.7; n=1; Oryza sativa (japonica cultivar-group)|Rep: Hypothetical protein P0435H01.7 - Oryza sativa (japonica cultivar-gro	No hits found		No hits found
CUST_4283_PI427708083	1.10073	1.0271	1.08842	1.19559	0.845711	0.859325	1.91294	0.74803	1	0.933106	0.988819	1.08618	1	1.0161	2.26194	0.884499	0	-0.0998878	-0.0162212	0.119267	0	0.0230392	1.17756	-0.177068	LOC_Os07g03110.1|13107.m00248|protein OsFBX213 - F-box domain containing protein, expressed	U35_11357	U35_11357 Members:2 3pri:N 1e-36 UniRef90_Q0D8W5 Cluster: Os07g0122900 protein; n=1; Oryza sativa (japonica cultivar-group)|Rep: Os07g0122900 protein - Oryza sativa (japonica cultivar-group)	AT4G22505.1 | Symbols: | Bifunctional inhibitor/lipid-transfer protein/seed storage 2S albumin superfamily protein | chr4:11851363-11852955 REVERSE LENGTH=530		LOC_Os07g03110.1
CUST_16458_PI427708080	1.15718	0.97421	1.20947	1.14014	0.809723	0.922351	2.00957	0.809764	1	0.841882	1.04518	0.985275	1	1.13909	2.4818	1.00005	0	-0.248309	0.0637562	-0.0214013	0	0.187887	1.31139	7.24249e-05	LOC_Os09g35780.1|13109.m03507|protein BAP2, putative, expressed	U35_8343	U35_8343 Members:4 3pri:Y 4e-40 UniRef90_Q652B1 Cluster: Hypothetical protein OJ1439_F07.15; n=1; Oryza sativa (japonica cultivar-group)|Rep: Hypothetical protein OJ1439_F07.15 - Oryza sativa (japonica cultiv	AT2G45760.1 | Symbols: BAP2, BAL | BON association protein 2 | chr2:18847125-18847748 REVERSE LENGTH=207	AT2G45760.1	LOC_Os09g35780.1		***-[2.898]		5H	95.4861
CUST_15534_PI427708080	1.2274	1.00565	1.28013	1.24479	0.764111	1.06601	2.14068	0.91171	1	0.819333	1.04296	1.01417	1	1.3951	2.80153	1.19316	0	-0.287478	0.0606787	0.0202963	0	0.480366	1.48621	0.254793	LOC_Os01g70080.1|13101.m07605|protein NB-ARC domain containing protein, expressed	U35_10980	U35_10980 Members:2 3pri:N 3e-27 UniRef90_Q0ITC8 Cluster: Os11g0270500 protein; n=2; Oryza sativa (japonica cultivar-group)|Rep: Os11g0270500 protein - Oryza sativa (japonica cultivar-group)	AT5G48620.1 | Symbols: | Disease resistance protein (CC-NBS-LRR class) family | chr5:19717406-19720932 FORWARD LENGTH=908	tr|C6FF62|C6FF62_SOYBN	LOC_Os01g70080.1	IPR000767 (Disease resistance protein)	***-[1.994]		7H	75.2125
CUST_19360_PI427708080	1.28829	0.999606	1.09065	1.63616	0.682643	1.13568	2.42251	0.748688	1	0.775916	0.84659	1.27002	1	1.66365	3.54872	1.09675	0	-0.366028	-0.240265	0.344853	0	0.73435	1.8273	0.133234	LOC_Os01g01390.4|13101.m00056|protein expressed protein	U35_18821	U35_18821 Members:14 3pri:Y 0.0 UniRef90_Q0DT38 Cluster: Os03g0270700 protein; n=3; Oryza sativa (japonica cultivar-group)|Rep: Os03g0270700 protein - Oryza sativa (japonica cultivar-group)	AT1G76660.1 | Symbols: | FUNCTIONS IN: molecular_function unknown; INVOLVED IN: biological_process unknown; LOCATED IN: plasma membrane; EXPRESSED IN: 22 plant structures; EXPRESSED DURING: 13 growth stages; BEST Arabidopsis thaliana protein match is: hydroxyproline-rich glycoprotein family protein (TAIR:AT5G52430.1); Has 353 Blast hits to 231 proteins in 60 species: Archae - 0; Bacteria - 6; Met…	AT5G52430.1	LOC_Os01g01390.4		*-*-[2.755]	AK354358	5H	5.27778
CUST_12191_PI427708080	1.18032	1.27978	1.25673	1.59955	0.718253	1.14444	2.6562	0.750672	1	1.08426	1.06473	1.35518	1	1.59337	3.69814	1.04514	0	0.116708	0.0904932	0.43848	0	0.672084	1.8868	0.0636913	LOC_Os06g12280.1|13106.m01342|protein glycosyl transferase 8 domain containing protein, putative, expressed	U35_12915	U35_12915 Members:2 3pri:Y 4e-40 UniRef90_Q67WK4 Cluster: Glycosyl transferase protein A-like; n=1; Oryza sativa (japonica cultivar-group)|Rep: Glycosyl transferase protein A-like - Oryza sativa (japonica cult	AT3G02350.1 | Symbols: GAUT9 | galacturonosyltransferase 9 | chr3:479248-481178 FORWARD LENGTH=561	tr|B9NC17|B9NC17_POPTR	LOC_Os06g12280.1	IPR002495 (Glycosyl transferase, family 8)	***-[1.882]	MLOC_4421.1	7H	62.3938
CUST_12295_PI427708083	1.02613	1.09817	0.893531	1.50143	0.867586	1.20384	1.93451	0.691011	1	1.07021	0.870781	1.4632	1	1.38757	2.22976	0.796476	0	0.0978953	-0.199618	0.549126	0	0.472565	1.15689	-0.328298	LOC_Os02g13130.1|13102.m01454|protein KH domain-containing protein, putative, expressed	U35_43011	U35_43011 Members:1 3pri:Y 8e-33 UniRef90_O82762 Cluster: Hypothetical protein At2g25970; n=1; Arabidopsis thaliana|Rep: Hypothetical protein At2g25970 - Arabidopsis thaliana (Mouse-ear cress)	AT2G25970.1 | Symbols: | KH domain-containing protein | chr2:11071844-11075604 REVERSE LENGTH=632		LOC_Os02g13130.1
CUST_22936_PI427708080	1.26245	0.989713	1.32206	1.50672	0.659866	1.01515	1.75492	0.764123	1	0.78396	1.04721	1.19349	1	1.53842	2.65951	1.158	0	-0.351148	0.0665518	0.255181	0	0.621453	1.41116	0.211631	LOC_Os04g58700.1|13104.m06175|protein expressed protein	U35_47241	U35_47241 Members:1 3pri:Y 3e-56 UniRef90_Q259R0 Rep: H0306F12.6 protein - Oryza sativa (Rice)	AT1G63430.1 | Symbols: | Leucine-rich repeat protein kinase family protein | chr1:23522896-23526451 FORWARD LENGTH=664	tr|B9RC93|B9RC93_RICCO	LOC_Os04g58700.1	IPR001611 (Leucine-rich repeat), IPR011009 (Protein kinase-like domain), IPR013210 (Leucine-rich repeat-containing N-terminal, type 2)	***-[1.957]	AK375993
CUST_11461_PI427708080	1.21223	1.23191	1.32214	1.40652	0.734366	1.12432	1.57886	0.959148	1	1.01624	1.09067	1.16028	1	1.53101	2.14997	1.30609	0	0.0232427	0.125217	0.214474	0	0.614479	1.10431	0.385255	LOC_Os06g08380.1|13106.m00875|protein 1,3-beta-glucan synthase component domain containing protein, expressed	U35_7880	U35_7880 Members:5 3pri:Y 9e-59 UniRef90_Q6K963 Cluster: Putative callose synthase 1 catalytic subunit; n=3; Oryza sativa (japonica cultivar-group)|Rep: Putative callose synthase 1 catalytic subunit - Oryza s	AT3G07160.1 | Symbols: ATGSL10, gsl10, CALS9 | glucan synthase-like 10 | chr3:2265142-2279383 REVERSE LENGTH=1890	AT3G07160.1	LOC_Os06g08380.1		***-[1.841]	MLOC_37087.1	4H	110.694
CUST_13953_PI427708080	1.28096	1.03699	1.35863	1.44711	0.654478	1.3013	1.49164	0.880439	1	0.809541	1.06063	1.1297	1	1.9883	2.27913	1.34525	0	-0.304824	0.0849203	0.175942	0	0.991537	1.18848	0.427879	LOC_Os10g35436.1|13110.m03179|protein Rf1, mitochondrial precursor, putative	U35_26990	U35_26990 Members:2 3pri:N 8e-11 UniRef90_A0N015 Cluster: Vegetative cell wall protein; n=1; Chlamydomonas incerta|Rep: Vegetative cell wall protein - Chlamydomonas incerta	AT1G63130.1 | Symbols: | Tetratricopeptide repeat (TPR)-like superfamily protein | chr1:23412854-23414746 FORWARD LENGTH=630	tr|A7BJL1|A7BJL1_RAPSA	LOC_Os10g35436.1	IPR002885 (Pentatricopeptide repeat), IPR011990 (Tetratricopeptide-like helical)	***-[2.006]		1H	43.2011
CUST_16942_PI427708080	1.04408	0.775595	1.12083	1.46513	0.701582	1.18966	1.57687	0.82794	1	0.742853	1.07352	1.40328	1	1.69568	2.24759	1.1801	0	-0.428852	0.102346	0.488806	0	0.761868	1.16838	0.238914	LOC_Os09g23810.1|13109.m02254|protein retrotransposon protein, putative, unclassified	U35_29129	U35_29129 Members:1 3pri:Y 4e-35 UniRef90_Q01N39 Rep: H0215A08.3 protein - Oryza sativa (Rice)	AT1G33710.1 | Symbols: | RNA-directed DNA polymerase (reverse transcriptase)-related family protein | chr1:12219657-12220289 FORWARD LENGTH=210	tr|Q8LID8|Q8LID8_ORYSJ	LOC_Os09g23810.1		***-[3.923]
CUST_1654_PI427708086	1.46761	0.655597	0.927057	1.58853	0.45953	1.59053	3.30145	0.47383	1	0.446709	0.631676	1.08239	1	3.46121	7.18439	1.03112	0	-1.16259	-0.662743	0.114216	0	1.79128	2.84487	0.0442097	No hits found	U35_15194	U35_15194 Members:68 3pri:Y 0.0 UniRef90_Q01JY1 Rep: OSIGBa0116M22.7 protein - Oryza sativa (Rice)	AT5G16560.1 | Symbols: KAN, KAN1 | Homeodomain-like superfamily protein | chr5:5407365-5411092 REVERSE LENGTH=403		No hits found
CUST_9195_PI427708080	1.32951	1.02036	1.92645	1.10665	0.592118	0.969192	2.5465	0.845856	1	0.767466	1.44899	0.832373	1	1.63682	4.30067	1.42853	0	-0.381825	0.535048	-0.264699	0	0.710898	2.10456	0.514527	LOC_Os01g03130.1|13101.m00264|protein expressed protein	U35_6458	U35_6458 Members:7 3pri:Y 3e-37 UniRef90_Q9LGN4 Cluster: Hypothetical protein P0684C01.15; n=1; Oryza sativa (japonica cultivar-group)|Rep: Hypothetical protein P0684C01.15 - Oryza sativa (japonica cultivar-g	AT2G01300.1 | Symbols: | unknown protein; BEST Arabidopsis thaliana protein match is: unknown protein (TAIR:AT1G15010.1); Has 73 Blast hits to 73 proteins in 12 species: Archae - 0; Bacteria - 0; Metazoa - 0; Fungi - 0; Plants - 73; Viruses - 0; Other Eukaryotes - 0 (source: NCBI BLink). | chr2:151221-151691 REVERSE LENGTH=156	AT2G01300.1	LOC_Os01g03130.1		*-*-[6]	MLOC_14294.1	3H	10.5524
CUST_5457_PI427708080	1.25742	1.25486	1.62071	1.20305	0.693852	1.03925	2.42979	1.05551	1	0.997964	1.28892	0.95676	1	1.4978	3.50189	1.52123	0	-0.00293997	0.366162	-0.0637706	0	0.582847	1.80813	0.605234	LOC_Os10g40360.1|13110.m03738|protein proline oxidase, mitochondrial precursor, putative, expressed	U35_18196	U35_18196 Members:17 3pri:Y 1e-118 UniRef90_Q336U3 Cluster: Proline dehydrogenase family protein, expressed; n=2; Oryza sativa (japonica cultivar-group)|Rep: Proline dehydrogenase family protein, expressed - Ory	AT5G38710.1 | Symbols: | Methylenetetrahydrofolate reductase family protein | chr5:15501340-15503899 FORWARD LENGTH=476	tr|Q6RUF9|Q6RUF9_SOYBN	LOC_Os10g40360.1	IPR015659 (Proline oxidase)	***-[2.748]	MLOC_67213.1	1H	50.5666
CUST_11269_PI427708083	1.27242	1.34048	1.97926	1.35138	0.628555	0.971936	2.55895	1.33946	1	1.05349	1.55551	1.06206	1	1.5463	4.07117	2.13102	0	0.0751796	0.63739	0.0868662	0	0.628823	2.02544	1.09155	LOC_Os11g02570.1|13111.m00187|protein esterase, putative, expressed	U35_987	U35_987 Members:4 3pri:Y 3e-54 UniRef90_Q2QYJ1 Cluster: Hydrolase, alpha/beta fold family protein, expressed; n=1; Oryza sativa (japonica cultivar-group)|Rep: Hydrolase, alpha/beta fold family protein, expre	AT5G58310.1 | Symbols: ATMES18, MES18 | methyl esterase 18 | chr5:23575127-23576007 REVERSE LENGTH=263		LOC_Os11g02570.1
CUST_7781_PI427708083	1.31368	0.914499	1.00064	0.995866	0.653773	0.740443	1.38774	0.826711	1	0.696136	0.761705	0.758075	1	1.13257	2.12266	1.26452	0	-0.522559	-0.392696	-0.399588	0	0.179599	1.08587	0.338593	LOC_Os02g43830.2|13102.m04869|protein 3-isopropylmalate dehydratase small subunit 2, putative, expressed	U35_16277	U35_16277 Members:45 3pri:Y 1e-108 UniRef90_Q6H6I1 Cluster: 3-isopropylmalate dehydratase, small subunit-like; n=3; Oryza sativa|Rep: 3-isopropylmalate dehydratase, small subunit-like - Oryza sativa (japonica cu	AT2G43090.1 | Symbols: | Aconitase/3-isopropylmalate dehydratase protein | chr2:17918957-17919712 FORWARD LENGTH=251		LOC_Os02g43830.2
CUST_21454_PI427708080	1.24728	0.699347	0.870188	0.817425	0.355035	0.668576	1.7672	0.677779	1	0.560696	0.697666	0.655364	1	1.88313	4.97753	1.90905	0	-0.83471	-0.519392	-0.609631	0	0.913129	2.31543	0.932853	LOC_Os01g64360.1|13101.m06927|protein MYB family transcription factor, putative, expressed	U35_23342	U35_23342 Members:3 3pri:N 3e-44 UniRef90_Q6F2M6 Cluster: Putative myb-like transcription factor; n=1; Oryza sativa (japonica cultivar-group)|Rep: Putative myb-like transcription factor - Oryza sativa (japonic	AT5G58900.1 | Symbols: | Homeodomain-like transcriptional regulator | chr5:23783275-23784667 REVERSE LENGTH=288	tr|D7MR44|D7MR44_ARALL	LOC_Os01g64360.1	IPR006447 (Myb DNA-binding domain, plants), IPR009057 (Homeodomain-like)	***-[3.825]
CUST_5101_PI427708100	1.3463	0.881122	1.31923	1.05746	0.613555	0.882646	1.29469	0.842534	1	0.654478	0.979896	0.785455	1	1.43858	2.11014	1.3732	0	-0.611583	-0.029299	-0.3484	0	0.524642	1.07734	0.457542	No hits found	U35_2023	U35_2023 Members:42 3pri:Y 1e-124 UniRef90_Q0ILR7 Cluster: Os12g0628400 protein; n=1; Oryza sativa (japonica cultivar-group)|Rep: Os12g0628400 protein - Oryza sativa (japonica cultivar-group)	AT1G77122.1 | Symbols: | Uncharacterised protein family UPF0090 | chr1:28977427-28978674 REVERSE LENGTH=323		No hits found
CUST_18940_PI427708080	1.19862	1.37447	1.13956	1.23709	0.724186	1.14477	1.73555	1.09827	1	1.14671	0.950726	1.03209	1	1.58077	2.39656	1.51656	0	0.197499	-0.0728987	0.045572	0	0.660627	1.26096	0.600804	LOC_Os03g01530.1|13103.m00073|protein tubulin/FtsZ domain containing protein, putative, expressed	U35_14333	U35_14333 Members:21 3pri:Y 0.0 UniRef90_P29512 Rep: Tubulin beta-2/beta-3 chain - Arabidopsis thaliana (Mouse-ear cress)	AT5G62700.1 | Symbols: TUB3 | tubulin beta chain 3 | chr5:25184501-25186426 FORWARD LENGTH=450	tr|B9R9A9|B9R9A9_RICCO	LOC_Os03g01530.1	IPR000217 (Tubulin), IPR023123 (Tubulin, C-terminal)	***-[3.798]	AK251005.1
CUST_18063_PI427708080	1.20473	1.40224	1.02497	1.1198	0.682585	1.06006	1.74328	1.06887	1	1.16394	0.850785	0.929501	1	1.553	2.55393	1.56591	0	0.219016	-0.233134	-0.105472	0	0.635059	1.35272	0.646999	LOC_Os03g15050.2|13103.m01761|protein phosphoenolpyruvate carboxykinase, putative, expressed	U35_17068	U35_17068 Members:27 3pri:Y 0.0 UniRef90_Q10NX2 Cluster: Phosphoenolpyruvate carboxykinase, putative, expressed; n=4; Poaceae|Rep: Phosphoenolpyruvate carboxykinase, putative, expressed - Oryza sativa (japoni	AT4G37870.1 | Symbols: PCK1, PEPCK | phosphoenolpyruvate carboxykinase 1 | chr4:17802974-17806332 REVERSE LENGTH=671	tr|B9R6Q4|B9R6Q4_RICCO	LOC_Os03g15050.2	IPR001272 (Phosphoenolpyruvate carboxykinase, ATP-utilising)	***-[3.624]		4H	57.2946
CUST_9778_PI427708080	1.06056	0.919991	1.1009	1.15717	0.915666	1.1053	2.31995	1.19937	1	0.867457	1.03804	1.09109	1	1.2071	2.53362	1.30983	0	-0.205136	0.0538559	0.125774	0	0.271539	1.3412	0.38938	LOC_Os08g42730.1|13108.m04617|protein radical SAM enzyme, putative, expressed	U35_6959	U35_6959 Members:6 3pri:N 1e-165 UniRef90_Q69U93 Cluster: Putative biotin synthase; n=1; Oryza sativa (japonica cultivar-group)|Rep: Putative biotin synthase - Oryza sativa (japonica cultivar-group)	AT2G43360.1 | Symbols: BIO2, BIOB | Radical SAM superfamily protein | chr2:18010918-18013129 REVERSE LENGTH=378	tr|B6TM42|B6TM42_MAIZE	LOC_Os08g42730.1	IPR007197 (Radical SAM), IPR010722 (Biotin/thiamin synthesis-associated protein), IPR013785 (Aldolase-type TIM barrel)	***-[2.995]		7H	70.6799
CUST_5138_PI427708080	1.05397	0.862097	1.11404	1.14742	0.883878	1.11131	2.15296	1.30185	1	0.81795	1.05699	1.08866	1	1.25731	2.43581	1.47288	0	-0.289915	0.079958	0.12256	0	0.330338	1.2844	0.558643	LOC_Os02g50780.1|13102.m05763|protein glycosyl hydrolase family 47 domain contain protein, expressed	U35_24209	U35_24209 Members:3 3pri:Y 1e-178 UniRef90_Q6Z7S1 Cluster: Putative Mannosyl-oligosaccharide 1,2-alpha-mannosidase IB; n=1; Oryza sativa (japonica cultivar-group)|Rep: Putative Mannosyl-oligosaccharide 1,2-alph	AT1G27520.1 | Symbols: | Glycosyl hydrolase family 47 protein | chr1:9558752-9562091 FORWARD LENGTH=574	tr|G7JNQ9|G7JNQ9_MEDTR	LOC_Os02g50780.1	IPR001382 (Glycoside hydrolase, family 47)	***-[2.755]	MLOC_65251.6	6H	72.3796
CUST_42_PI427708080	1.01528	0.902104	1.12175	1.19376	0.971475	1.09479	1.95561	1.22385	1	0.888532	1.10487	1.1758	1	1.12693	2.01303	1.25979	0	-0.170504	0.143881	0.233646	0	0.172399	1.00937	0.333179	LOC_Os12g37780.1|13112.m03889|protein tetratricopeptide repeat domain containing protein, expressed	U35_6294	U35_6294 Members:7 3pri:Y 0.0 UniRef90_Q2QNH6 Cluster: Calmodulin-binding protein MPCBP, putative, expressed; n=1; Oryza sativa (japonica cultivar-group)|Rep: Calmodulin-binding protein MPCBP, putative, exp	AT2G43040.1 | Symbols: NPG1 | tetratricopeptide repeat (TPR)-containing protein | chr2:17896049-17898524 REVERSE LENGTH=704	tr|G7I4S4|G7I4S4_MEDTR	LOC_Os12g37780.1	IPR011990 (Tetratricopeptide-like helical)	***-[2.757]	MLOC_657.1	5H	43.6806
CUST_23102_PI427708080	1.02875	0.889949	1.14129	1.20453	0.912119	1.17735	2.0563	1.21839	1	0.865076	1.10939	1.17086	1	1.29078	2.25442	1.33578	0	-0.209101	0.149764	0.227572	0	0.368244	1.17276	0.417685	LOC_Os10g34320.1|13110.m03053|protein ribosomal L18p/L5e family protein, expressed	U35_28645	U35_28645 Members:1 3pri:N 3e-09 UniRef90_Q337J7 Cluster: Expressed protein; n=2; Oryza sativa (japonica cultivar-group)|Rep: Expressed protein - Oryza sativa (japonica cultivar-group)	AT3G22450.1 | Symbols: | Ribosomal L18p/L5e family protein | chr3:7962443-7963378 FORWARD LENGTH=311	tr|D7L1Q2|D7L1Q2_ARALL	LOC_Os10g34320.1	IPR005484 (Ribosomal protein L18/L5)	***-[2.671]	AK376852	1H	49.0085
CUST_9143_PI427708080	1.00932	0.71064	1.44672	1.4812	0.825716	1.13486	5.84812	1.99069	1	0.70408	1.43337	1.46752	1	1.3744	7.08249	2.41087	0	-0.506189	0.519412	0.553384	0	0.458798	2.82426	1.26955	LOC_Os06g51270.1|13106.m05531|protein 1,3-beta-glucan synthase component domain containing protein, expressed	U35_16348	U35_16348 Members:43 3pri:Y 0.0 UniRef90_Q6K963 Cluster: Putative callose synthase 1 catalytic subunit; n=3; Oryza sativa (japonica cultivar-group)|Rep: Putative callose synthase 1 catalytic subunit - Oryza s	AT1G06490.1 | Symbols: ATGSL07, gsl07, atgsl7, GSL7 | glucan synthase-like 7 | chr1:1978762-1989295 FORWARD LENGTH=1958	AT1G06490.1	LOC_Os06g51270.1	IPR003440 (Glycosyl transferase, family 48)	***-[1.918]		2H	135.765
CUST_9104_PI427708080	0.957969	0.877986	1.21646	1.22502	0.977862	1.09173	2.09112	1.32487	1	0.916508	1.26983	1.27877	1	1.11644	2.13846	1.35487	0	-0.125781	0.344635	0.354756	0	0.158909	1.09657	0.43815	LOC_Os03g55560.2|13103.m06044|protein STE_MEKK_ste11_MAP3K.15 - STE kinases include homologs to sterile 7, sterile 11 and sterile 20 from yeast, expressed	U35_9220	U35_9220 Members:3 3pri:N 1e-124 UniRef90_Q10EQ9 Cluster: Protein kinase domain containing protein, expressed; n=1; Oryza sativa (japonica cultivar-group)|Rep: Protein kinase domain containing	AT5G66850.1 | Symbols: MAPKKK5 | mitogen-activated protein kinase kinase kinase 5 | chr5:26695965-26699159 REVERSE LENGTH=716	AT1G63700.1	LOC_Os03g55560.2	IPR011009 (Protein kinase-like domain)	*-*-[1.782]		5H	129.549
CUST_5609_PI427708080	1.01237	0.81285	1.30659	1.13742	0.814954	1.23103	2.6599	1.26123	1	0.802921	1.29063	1.12352	1	1.51055	3.26386	1.54761	0	-0.316669	0.368076	0.168028	0	0.59507	1.70658	0.630038	LOC_Os09g35970.1|13109.m03532|protein 6-phosphogluconolactonase, putative, expressed	U35_20504	U35_20504 Members:8 3pri:Y 1e-126 UniRef90_Q6Z9C3 Cluster: Putative 6-phosphogluconolactonase; n=1; Oryza sativa (japonica cultivar-group)|Rep: Putative 6-phosphogluconolactonase - Oryza sativa (japonica	AT5G24400.1 | Symbols: EMB2024, PGL3 | NagB/RpiA/CoA transferase-like superfamily protein | chr5:8330532-8331784 REVERSE LENGTH=325	tr|B6U705|B6U705_MAIZE	LOC_Os09g35970.1	IPR006148 (Glucosamine/galactosamine-6-phosphate isomerase)	***-[2]	MLOC_68247.1	7H	70.5382
CUST_444_PI427708080	0.906607	0.605023	1.14567	1.12686	0.742961	0.951865	2.07336	1.08611	1	0.667349	1.26369	1.24294	1	1.28118	2.79068	1.46187	0	-0.583487	0.337648	0.313758	0	0.357472	1.48061	0.547814	LOC_Os04g38540.1|13104.m03701|protein aldose 1-epimerase, putative, expressed	U35_1720	U35_1720 Members:51 3pri:Y 1e-138 UniRef90_Q01JK3 Cluster: OSIGBa0097P08.2 protein; n=2; Oryza sativa|Rep: OSIGBa0097P08.2 protein - Oryza sativa (Rice)	AT5G15140.1 | Symbols: | Galactose mutarotase-like superfamily protein | chr5:4908686-4910670 FORWARD LENGTH=490	tr|B6SUB8|B6SUB8_MAIZE	LOC_Os04g38540.1	IPR008183 (Aldose 1-/Glucose-6-phosphate 1-epimerase), IPR011013 (Glycoside hydrolase-type carbohydrate-binding)	***-[2.993]	MLOC_5638.1	2H	58.7819
CUST_24734_PI427708080	1.09351	0.836536	1.1663	1.14645	0.855228	1.03054	1.83026	1.16744	1	0.765003	1.06657	1.04842	1	1.20499	2.14009	1.36506	0	-0.386462	0.0929816	0.0682168	0	0.269022	1.09767	0.44897	LOC_Os06g40060.1|13106.m04164|protein glycosyltransferase family protein, putative, expressed	U35_6715	U35_6715 Members:6 3pri:Y 3e-24 UniRef90_Q69XJ6 Cluster: Glycosylation enzyme-like protein; n=1; Oryza sativa (japonica cultivar-group)|Rep: Glycosylation enzyme-like protein - Oryza sativa (japonica cultivar	AT5G39990.1 | Symbols: | Core-2/I-branching beta-1,6-N-acetylglucosaminyltransferase family protein | chr5:16004494-16006428 FORWARD LENGTH=447	tr|G7ZX28|G7ZX28_MEDTR	LOC_Os06g40060.1	IPR003406 (Glycosyl transferase, family 14)	***-[3.454]
CUST_18372_PI427708080	1.05493	0.895735	1.27531	1.294	0.90742	1.18771	1.96408	1.36908	1	0.849094	1.20891	1.22662	1	1.30888	2.16446	1.50876	0	-0.236004	0.273703	0.294687	0	0.388336	1.11401	0.593359	LOC_Os03g03830.1|13103.m00382|protein EF hand family protein, putative, expressed	U35_5876	U35_5876 Members:8 3pri:N 0.0 UniRef90_Q10S92 Cluster: EF hand family protein, expressed; n=2; Oryza sativa (japonica cultivar-group)|Rep: EF hand family protein, expressed - Oryza sativa (japonica cultivar	AT1G20760.1 | Symbols: | Calcium-binding EF hand family protein | chr1:7209515-7214773 FORWARD LENGTH=1019	tr|G7ICF1|G7ICF1_MEDTR	LOC_Os03g03830.1	IPR000261 (EPS15 homology (EH)), IPR011992 (EF-hand-like domain)	*-*-[5.218]	MLOC_6899.3	4H	99.3272
CUST_8026_PI427708080	0.528305	0.367912	1.2017	0.694321	0.525139	0.473951	4.84764	1.38014	1	0.696402	2.27463	1.31424	1	0.902525	9.23117	2.62814	0	-0.522008	1.18563	0.394232	0	-0.147962	3.20651	1.39404	LOC_Os02g47090.1|13102.m05295|protein peptide transporter PTR2, putative, expressed	U35_39899	U35_39899 Members:1 3pri:N 8e-74 UniRef90_Q6Z8E5 Cluster: Putative nitrate transporter NRT1;; n=1; Oryza sativa (japonica cultivar-group)|Rep: Putative nitrate transporter NRT1; - Oryza sativa (japonica	AT2G02040.1 | Symbols: ATPTR2-B, NTR1, PTR2-B, PTR2, ATPTR2 | peptide transporter 2 | chr2:487542-489707 FORWARD LENGTH=585	AT1G62200.1	LOC_Os02g47090.1	IPR000109 (Oligopeptide transporter), IPR016196 (Major facilitator superfamily domain, general substrate transporter)	***-[2.207]
CUST_18013_PI427708080	0.930347	0.888821	1.60476	1.24387	0.884584	1.11282	3.80736	1.82369	1	0.955365	1.72491	1.33699	1	1.25801	4.30413	2.06164	0	-0.0658759	0.786521	0.418994	0	0.331146	2.10572	1.04379	LOC_Os04g51040.1|13104.m05190|protein OsWAK50 - OsWAK receptor-like protein kinase, expressed	U35_39851	U35_39851 Members:1 3pri:N 6e-69 UniRef90_Q0JAH7 Cluster: Os04g0598900 protein; n=1; Oryza sativa (japonica cultivar-group)|Rep: Os04g0598900 protein - Oryza sativa (japonica cultivar-group)	AT1G21270.1 | Symbols: WAK2 | wall-associated kinase 2 | chr1:7444997-7447345 FORWARD LENGTH=732	tr|B9RE26|B9RE26_RICCO	LOC_Os04g51040.1	IPR000742 (Epidermal growth factor-like domain), IPR011009 (Protein kinase-like domain)	***-[1.846]	MLOC_36933.5
CUST_6034_PI427708080	1.01711	0.822619	1.34868	1.12656	0.920884	0.996725	3.15007	1.32012	1	0.808777	1.32598	1.10761	1	1.08236	3.4207	1.43353	0	-0.306186	0.407062	0.147445	0	0.114175	1.77429	0.519576	LOC_Os04g37790.1|13104.m03617|protein expressed protein	U35_40282	U35_40282 Members:1 3pri:Y 9e-26 UniRef90_Q01J94 Rep: H0815C01.2 protein - Oryza sativa (Rice)	AT4G40020.1 | Symbols: | Myosin heavy chain-related protein | chr4:18553453-18555300 REVERSE LENGTH=615	tr|Q9SMQ3|Q9SMQ3_ARATH	LOC_Os04g37790.1		*-*-[3.927]	MLOC_71378.1	2H	57.7195
CUST_6320_PI427708086	0.936469	0.743226	2.45567	1.35982	0.981778	1.07041	4.73036	2.00446	1	0.793648	2.62227	1.45207	1	1.09027	4.81815	2.04166	0	-0.333429	1.39081	0.538116	0	0.12469	2.26848	1.02975	No hits found	U35_24443	U35_24443 Members:2 3pri:Y	No hits found		No hits found				3H	143.909
CUST_868_PI427708080	1.04029	1.05361	1.17764	1.36763	0.898306	1.08391	2.22014	1.45793	1	1.0128	1.13203	1.31467	1	1.20662	2.47148	1.62298	0	0.0183551	0.178917	0.394696	0	0.270973	1.30537	0.698648	LOC_Os05g44360.1|13105.m04691|protein oligosaccharyl transferase, putative, expressed	U35_3293	U35_3293 Members:22 3pri:Y 0.0 UniRef90_Q6F2Z1 Cluster: Putative oligosaccharyl transferase STT3 subunit; n=1; Oryza sativa (japonica cultivar-group)|Rep: Putative oligosaccharyl transferase STT3 subunit - O	AT5G19690.1 | Symbols: STT3A | staurosporin and temperature sensitive 3-like A | chr5:6652649-6658214 FORWARD LENGTH=779	tr|G7IE81|G7IE81_MEDTR	LOC_Os05g44360.1	IPR003674 (Oligosaccharyl transferase, STT3 subunit)	***-[3.526]		1H	92.3513
CUST_21845_PI427708080	1.05246	1.02965	1.35396	1.60049	0.866543	1.106	2.96373	1.80724	1	0.978327	1.28648	1.52072	1	1.27634	3.42017	2.08557	0	-0.0316115	0.363426	0.604752	0	0.352012	1.77407	1.06044	LOC_Os12g07590.2|13112.m00796|protein Protein-tyrosine phosphatase domain containing protein, expressed	U35_4907	U35_4907 Members:12 3pri:Y 2e-90 UniRef90_Q2QX07 Cluster: Protein-tyrosine phosphatase containing protein, expressed; n=1; Oryza sativa (japonica cultivar-group)|Rep: Protein-tyrosine phosphatase	AT1G71860.3 | Symbols: PTP1, ATPTP1 | protein tyrosine phosphatase 1 | chr1:27026866-27028675 FORWARD LENGTH=340	tr|B6TAK5|B6TAK5_MAIZE	LOC_Os12g07590.2	IPR000387 (Protein-tyrosine/Dual-specificity phosphatase)	***-[4.362]
CUST_24158_PI427708080	0.99517	0.989396	1.08091	1.35185	0.918954	1.04898	2.14434	1.48849	1	0.994198	1.08615	1.35841	1	1.14149	2.33346	1.61977	0	-0.00839536	0.119229	0.441921	0	0.190921	1.22247	0.695787	LOC_Os04g59550.4|13104.m06282|protein phosphate/phosphate translocator, putative, expressed	U35_4619	U35_4619 Members:8 3pri:N 1e-69 UniRef90_Q7XKA0 Cluster: OSJNBb0020J19.10 protein; n=1; Oryza sativa (japonica cultivar-group)|Rep: OSJNBb0020J19.10 protein - Oryza sativa (japonica cultivar-group)	AT1G77610.1 | Symbols: | EamA-like transporter family protein | chr1:29165489-29167486 FORWARD LENGTH=336	tr|G7J2Z9|G7J2Z9_MEDTR	LOC_Os04g59550.4	IPR000620 (Drug/metabolite transporter), IPR004853 (Domain of unknown function DUF250)	***-[2.532]		2H	149.15
CUST_1125_PI427708080	1.03522	0.899329	1.24958	1.58297	0.892125	1.09389	3.66569	1.95685	1	0.868731	1.20706	1.52911	1	1.22616	4.10895	2.19347	0	-0.203019	0.271501	0.612694	0	0.294151	2.03877	1.13322	LOC_Os09g32840.1|13109.m03286|protein nucleotide pyrophosphatase/phosphodiesterase, putative, expressed	U35_3574	U35_3574 Members:20 3pri:Y 0.0 UniRef90_Q0J0L3 Cluster: Os09g0506000 protein; n=1; Oryza sativa (japonica cultivar-group)|Rep: Os09g0506000 protein - Oryza sativa (japonica cultivar-group)	AT5G50400.1 | Symbols: ATPAP27, PAP27 | purple acid phosphatase 27 | chr5:20523575-20526231 REVERSE LENGTH=611	AT5G50400.1	LOC_Os09g32840.1	IPR004843 (Metallophosphoesterase domain), IPR008963 (Purple acid phosphatase-like, N-terminal)	***-[3.889]	MLOC_12105.1
CUST_6491_PI427708080	0.989749	1.11567	1.51746	1.57923	0.932734	1.28852	3.31782	2.02459	1	1.12723	1.53317	1.59559	1	1.38144	3.55709	2.1706	0	0.172776	0.61652	0.674091	0	0.466173	1.8307	1.11809	LOC_Os09g17750.1|13109.m01707|protein oxidoreductase, short chain dehydrogenase/reductase family domain containing protein, expressed	U35_974	U35_974 Members:5 3pri:Y 2e-91 UniRef90_Q0J2G1 Cluster: Os09g0346600 protein; n=1; Oryza sativa (japonica cultivar-group)|Rep: Os09g0346600 protein - Oryza sativa (japonica cultivar-group)	AT5G15940.1 | Symbols: | NAD(P)-binding Rossmann-fold superfamily protein | chr5:5202801-5204715 FORWARD LENGTH=364	tr|D7LXF4|D7LXF4_ARALL	LOC_Os09g17750.1	IPR002198 (Short-chain dehydrogenase/reductase SDR)	***-[3.374]	MLOC_75278.2
CUST_22379_PI427708080	0.971057	1.05673	1.23866	1.38178	0.972235	1.06706	2.0736	1.47755	1	1.08823	1.27557	1.42297	1	1.09753	2.13282	1.51975	0	0.121979	0.351147	0.508903	0	0.134265	1.09276	0.603834	LOC_Os02g32750.2|13102.m03550|protein glycosyltransferase, putative, expressed	U35_16649	U35_16649 Members:11 3pri:Y 0.0 UniRef90_Q6H765 Cluster: Putative galactomannan galactosyltransferase; n=1; Oryza sativa (japonica cultivar-group)|Rep: Putative galactomannan galactosyltransferase - Oryza sat	AT5G07720.1 | Symbols: | Galactosyl transferase GMA12/MNN10 family protein | chr5:2455757-2457130 FORWARD LENGTH=457	tr|D7M0L9|D7M0L9_ARALL	LOC_Os02g32750.2	IPR008630 (Galactosyl transferase)	***-[2.526]
CUST_3045_PI427708083	0.948832	0.998853	1.06762	1.39149	0.934969	0.984171	1.98105	1.29452	1	1.05272	1.12519	1.46652	1	1.05262	2.11884	1.38456	0	0.0741199	0.170171	0.552401	0	0.0739906	1.08328	0.469425	LOC_Os06g12080.1|13106.m01312|protein mTERF family protein, expressed	U35_37201	U35_37201 Members:1 3pri:N 3e-48 UniRef90_Q0DDG7 Cluster: Os06g0224900 protein; n=2; Oryza sativa (japonica cultivar-group)|Rep: Os06g0224900 protein - Oryza sativa (japonica cultivar-group)	AT1G21150.1 | Symbols: | Mitochondrial transcription termination factor family protein | chr1:7406406-7407578 REVERSE LENGTH=390		LOC_Os06g12080.1
CUST_5814_PI427708083	1.2716	1.1099	1.22872	1.75919	0.697739	1.17707	5.45461	2.60509	1	0.872843	0.966279	1.38345	1	1.68697	7.81755	3.73362	0	-0.196207	-0.049488	0.468272	0	0.754438	2.96672	1.90058	LOC_Os02g48110.1|13102.m05431|protein DnaK family protein, putative, expressed	U35_1571	U35_1571 Members:61 3pri:Y 0.0 UniRef90_Q6ZFX8 Cluster: Putative growth regulator; n=1; Oryza sativa (japonica cultivar-group)|Rep: Putative growth regulator - Oryza sativa (japonica cultivar-group)	AT4G16660.1 | Symbols: | heat shock protein 70 (Hsp 70) family protein | chr4:9377225-9381232 FORWARD LENGTH=867		LOC_Os02g48110.1
CUST_2079_PI427708080	1.08317	0.999804	1.06604	1.18486	0.884295	1.05767	1.79284	1.30486	1	0.923036	0.984189	1.09388	1	1.19606	2.02743	1.4756	0	-0.115541	-0.0229929	0.129461	0	0.258286	1.01965	0.5613	LOC_Os07g38430.1|13107.m03974|protein WD domain, G-beta repeat domain containing protein, expressed	U35_19810	U35_19810 Members:10 3pri:Y 1e-166 UniRef90_Q6YTU7 Cluster: Putative WD repeat domain 5 protein; n=1; Oryza sativa (japonica cultivar-group)|Rep: Putative WD repeat domain 5 protein - Oryza sativa (japonica cult	AT4G02730.1 | Symbols: | Transducin/WD40 repeat-like superfamily protein | chr4:1207759-1209066 FORWARD LENGTH=333	tr|B9S411|B9S411_RICCO	LOC_Os07g38430.1	IPR015943 (WD40/YVTN repeat-like-containing domain), IPR020472 (G-protein beta WD-40 repeat)	***-[1.4]	MLOC_27189.1	2H	57.7904
CUST_3299_PI427708080	1.11599	0.970599	1.12091	1.18395	0.874045	1.07804	1.89521	1.28369	1	0.869719	1.0044	1.0609	1	1.2334	2.16832	1.46868	0	-0.201378	0.00633952	0.0852859	0	0.302635	1.11658	0.554523	LOC_Os04g36560.2|13104.m11901|protein chloride channel protein, putative, expressed	U35_16491	U35_16491 Members:39 3pri:Y 0.0 UniRef90_Q8LPA2 Cluster: Chloride channel; n=1; Oryza sativa (japonica cultivar-group)|Rep: Chloride channel - Oryza sativa (japonica cultivar-group)	AT5G49890.1 | Symbols: CLC-C, ATCLC-C | chloride channel C | chr5:20288489-20292143 REVERSE LENGTH=779	tr|E9LFE6|E9LFE6_HORVD	LOC_Os04g36560.2	IPR001807 (Chloride channel, voltage gated)	***-[2.933]	MLOC_54762.1	2H	59.0652
CUST_418_PI415269222	1.01995	0.992632	1.23638	1.30724	0.903196	1.15642	2.59384	1.52073	1	0.973214	1.21219	1.28167	1	1.28037	2.87184	1.68373	0	-0.0391708	0.277615	0.358025	0	0.356557	1.52198	0.751657
CUST_22372_PI427708080	1.04427	1.01904	1.15677	1.18584	0.870325	1.12131	1.96153	1.2572	1	0.975841	1.10773	1.13556	1	1.28838	2.25379	1.44452	0	-0.0352825	0.147607	0.183404	0	0.365557	1.17235	0.530589	LOC_Os06g04600.2|13106.m00421|protein Brix domain containing protein, putative, expressed	U35_3442	U35_3442 Members:19 3pri:Y 1e-165 UniRef90_Q0DES6 Cluster: Os06g0137500 protein; n=2; Oryza sativa (japonica cultivar-group)|Rep: Os06g0137500 protein - Oryza sativa (japonica cultivar-group)	AT4G01560.1 | Symbols: MEE49 | Ribosomal RNA processing Brix domain protein | chr4:677266-679164 REVERSE LENGTH=343	tr|G7ZZ42|G7ZZ42_MEDTR	LOC_Os06g04600.2	IPR004154 (Anticodon-binding), IPR007109 (Brix domain)	***-[2.93]	AK372727
CUST_8430_PI427708080	1.09105	0.914489	1.1214	1.18561	0.855082	0.842245	3.04101	1.36566	1	0.838177	1.02782	1.08668	1	0.984988	3.5564	1.59711	0	-0.254674	0.0395896	0.119921	0	-0.0218216	1.83042	0.675466	LOC_Os02g30470.1|13102.m03327|protein expressed protein	U35_16623	U35_16623 Members:14 3pri:Y 7e-29 UniRef90_Q6K2G6 Cluster: Hypothetical protein OSJNBa0052M16.13; n=1; Oryza sativa (japonica cultivar-group)|Rep: Hypothetical protein OSJNBa0052M16.13 - Oryza sativa	AT3G48660.1 | Symbols: | Protein of unknown function (DUF 3339) | chr3:18029659-18030133 FORWARD LENGTH=89	AT5G63500.1	LOC_Os02g30470.1	IPR021775 (Protein of unknown function DUF3339)	***-[3.841]
CUST_6858_PI427708083	1.05735	0.938796	1.13898	1.12706	0.904595	0.915131	2.20806	1.13422	1	0.887872	1.07719	1.06593	1	1.01165	2.44094	1.25384	0	-0.171576	0.107279	0.0921061	0	0.0167066	1.28744	0.326358	LOC_Os07g29620.1|13107.m02977|protein OsSCP39 - Putative Serine Carboxypeptidase homologue, expressed	U35_16057	U35_16057 Members:32 3pri:Y 0.0 UniRef90_P52712 Cluster: Serine carboxypeptidase-like precursor; n=2; Oryza sativa|Rep: Serine carboxypeptidase-like precursor - Oryza sativa (Rice)	AT3G10410.1 | Symbols: SCPL49, CPY | SERINE CARBOXYPEPTIDASE-LIKE 49 | chr3:3235518-3238063 REVERSE LENGTH=516		LOC_Os07g29620.1
CUST_5494_PI427708080	1.05963	0.933083	1.38282	1.18016	0.801968	0.862434	3.62723	1.34312	1	0.880578	1.30501	1.11375	1	1.0754	4.52291	1.67478	0	-0.183477	0.384061	0.155426	0	0.10487	2.17725	0.743975	LOC_Os03g31690.1|13103.m03623|protein GCN5-related N-acetyltransferase, putative, expressed	U35_10787	U35_10787 Members:2 3pri:Y 8e-08 UniRef90_Q0DQZ8 Cluster: Os03g0431200 protein; n=2; Oryza sativa (japonica cultivar-group)|Rep: Os03g0431200 protein - Oryza sativa (japonica cultivar-group)	AT4G37670.2 | Symbols: NAGS2 | N-acetyl-l-glutamate synthase 2 | chr4:17696179-17698836 REVERSE LENGTH=613	tr|Q75KQ5|Q75KQ5_ORYSJ	LOC_Os03g31690.1	IPR010167 (Amino-acid N-acetyltransferase (ArgA)), IPR016181 (Acyl-CoA N-acyltransferase)	***-[3.969]	MLOC_67423.1
CUST_3684_PI427708083	1.0626	1.0046	1.14742	1.08348	0.915335	0.913032	1.85673	1.113	1	0.945416	1.07982	1.01964	1	0.997484	2.02847	1.21595	0	-0.0809792	0.110785	0.0280662	0	-0.00363434	1.0204	0.282081	LOC_Os07g29620.1|13107.m02977|protein OsSCP39 - Putative Serine Carboxypeptidase homologue, expressed	U35_16057	U35_16057 Members:32 3pri:Y 0.0 UniRef90_P52712 Cluster: Serine carboxypeptidase-like precursor; n=2; Oryza sativa|Rep: Serine carboxypeptidase-like precursor - Oryza sativa (Rice)	AT3G45010.1 | Symbols: scpl48 | serine carboxypeptidase-like 48 | chr3:16466328-16468845 FORWARD LENGTH=510		LOC_Os07g29620.1				2H	57.0467
CUST_5574_PI427708083	1.00283	0.967118	1.12349	1.12735	0.908891	0.997507	1.87629	1.18842	1	0.964386	1.12031	1.12416	1	1.0975	2.06437	1.30755	0	-0.0523172	0.163902	0.16885	0	0.13422	1.0457	0.386869	LOC_Os07g29620.1|13107.m02977|protein OsSCP39 - Putative Serine Carboxypeptidase homologue, expressed	U35_16057	U35_16057 Members:32 3pri:Y 0.0 UniRef90_P52712 Cluster: Serine carboxypeptidase-like precursor; n=2; Oryza sativa|Rep: Serine carboxypeptidase-like precursor - Oryza sativa (Rice)	AT3G10410.1 | Symbols: SCPL49, CPY | SERINE CARBOXYPEPTIDASE-LIKE 49 | chr3:3235518-3238063 REVERSE LENGTH=516		LOC_Os07g29620.1				4H	50.9915
CUST_5005_PI427708083	1.03314	1.00189	1.17929	1.18754	0.926273	0.982544	1.91768	1.32676	1	0.969751	1.14147	1.14945	1	1.06075	2.07032	1.43236	0	-0.0443144	0.19089	0.20094	0	0.0850842	1.04985	0.518397	LOC_Os07g29620.1|13107.m02977|protein OsSCP39 - Putative Serine Carboxypeptidase homologue, expressed	U35_16057	U35_16057 Members:32 3pri:Y 0.0 UniRef90_P52712 Cluster: Serine carboxypeptidase-like precursor; n=2; Oryza sativa|Rep: Serine carboxypeptidase-like precursor - Oryza sativa (Rice)	AT3G45010.1 | Symbols: scpl48 | serine carboxypeptidase-like 48 | chr3:16466328-16468845 FORWARD LENGTH=510		LOC_Os07g29620.1
CUST_19462_PI427708080	1.10298	1.01187	1.29373	1.33015	0.853581	0.925072	2.796	1.39551	1	0.917395	1.17295	1.20596	1	1.08375	3.27561	1.63489	0	-0.124384	0.230136	0.270182	0	0.116038	1.71176	0.709194	LOC_Os04g27850.1|13104.m02634|protein oxidoreductase, putative, expressed	U35_50099	U35_50099 Members:1 3pri:N 1e-88 UniRef90_Q01L65 Rep: OSIGBa0111I14.1 protein - Oryza sativa (Rice)	AT2G43080.1 | Symbols: AT-P4H-1 | P4H isoform 1 | chr2:17915755-17918599 FORWARD LENGTH=283	tr|G7IB16|G7IB16_MEDTR	LOC_Os04g27850.1	IPR005123 (Oxoglutarate/iron-dependent oxygenase)	***-[4.348]	AK355016
CUST_12170_PI427708080	1.12962	0.878814	1.18314	0.997984	0.855505	0.708528	3.54525	1.35516	1	0.777971	1.04737	0.883466	1	0.828198	4.14405	1.58405	0	-0.362212	0.0667744	-0.178754	0	-0.271952	2.05104	0.66362	LOC_Os02g30470.1|13102.m03327|protein expressed protein	U35_16623	U35_16623 Members:14 3pri:Y 7e-29 UniRef90_Q6K2G6 Cluster: Hypothetical protein OSJNBa0052M16.13; n=1; Oryza sativa (japonica cultivar-group)|Rep: Hypothetical protein OSJNBa0052M16.13 - Oryza sativa	AT3G48660.1 | Symbols: | Protein of unknown function (DUF 3339) | chr3:18029659-18030133 FORWARD LENGTH=89	AT5G63500.1	LOC_Os02g30470.1	IPR021775 (Protein of unknown function DUF3339)	***-[3.841]		4H	78.5411
CUST_569_PI427708080	1.00583	1.08185	1.50259	1.42333	0.93286	1.06742	2.70787	1.54376	1	1.07558	1.49388	1.41508	1	1.14425	2.90276	1.65487	0	0.105112	0.57906	0.50088	0	0.194398	1.53743	0.726716	LOC_Os08g39350.1|13108.m04197|protein glycerophosphoryl diester phosphodiesterase family protein, putative, expressed	U35_3093	U35_3093 Members:24 3pri:Y 1e-145 UniRef90_Q6ZFH9 Cluster: Putative glycerophosphoryl diester phosphodiesterase 2; n=1; Oryza sativa (japonica cultivar-group)|Rep: Putative glycerophosphoryl diester phosphodies	AT5G55480.1 | Symbols: SVL1 | SHV3-like 1 | chr5:22474277-22477819 FORWARD LENGTH=766	tr|B9SSQ8|B9SSQ8_RICCO	LOC_Os08g39350.1	IPR004129 (Glycerophosphoryl diester phosphodiesterase)	***-[3.795]	MLOC_6476.1	7H	69.2635
CUST_20049_PI427708080	1.02534	1.10267	1.33606	1.32333	0.865018	0.987773	2.37102	1.46738	1	1.07541	1.30304	1.29062	1	1.14191	2.74101	1.69636	0	0.104887	0.38188	0.368066	0	0.19145	1.45471	0.762443	LOC_Os09g15420.1|13109.m01457|protein NAD dependent epimerase/dehydratase family protein, putative, expressed	U35_4670	U35_4670 Members:13 3pri:Y 1e-115 UniRef90_Q58IJ5 Rep: UDP-D-glucose epimerase 2 - Hordeum vulgare (Barley)	AT4G10960.1 | Symbols: UGE5 | UDP-D-glucose/UDP-D-galactose 4-epimerase 5 | chr4:6716083-6718472 REVERSE LENGTH=351	tr|Q58IJ5|Q58IJ5_HORVU	LOC_Os09g15420.1	IPR001509 (NAD-dependent epimerase/dehydratase), IPR005886 (UDP-glucose 4-epimerase)	***-[3.589]	AK359027
CUST_4800_PI427708100	0.984277	1.18198	2.17686	1.38448	0.785434	0.973875	7.2582	2.38692	1	1.20086	2.21164	1.40659	1	1.23992	9.24101	3.03899	0	0.264064	1.14511	0.492207	0	0.310247	3.20805	1.60359	LOC_Os02g20040.1|13102.m02242|protein loricrin, putative, expressed	U35_4074	U35_4074 Members:16 3pri:Y 3e-48 UniRef90_Q6YVH3 Cluster: Putative heterogeneous nuclearribonucleoprotein A2; n=1; Oryza sativa (japonica cultivar-group)|Rep: Putative heterogeneous nuclearribonucleoprotein A2	No hits found		LOC_Os02g20040.1				3H	39.5184
CUST_5282_PI427708083	0.91528	1.34203	1.83565	1.55413	0.895285	1.16842	4.09728	1.95072	1	1.46625	2.00556	1.69799	1	1.30508	4.57651	2.17888	0	0.552133	1.004	0.763825	0	0.384134	2.19425	1.12359	LOC_Os02g52180.1|13102.m05947|protein plastocyanin-like domain containing protein, putative, expressed	U35_20889	U35_20889 Members:7 3pri:Y 2e-82 UniRef90_Q6Z7U7 Cluster: Putative Blue copper protein; n=1; Oryza sativa (japonica cultivar-group)|Rep: Putative Blue copper protein - Oryza sativa (japonica cultivar-group)	AT2G32300.1 | Symbols: UCC1 | uclacyanin 1 | chr2:13722510-13723464 FORWARD LENGTH=261		LOC_Os02g52180.1
CUST_80_PI415269222	1.18442	0.558735	1.21622	0.917464	0.711835	0.998132	4.3236	1.79188	1	0.471738	1.02685	0.774612	1	1.4022	6.07388	2.51727	0	-1.08394	0.0382231	-0.368453	0	0.487688	2.60262	1.33186
CUST_7276_PI427708083	1.0639	0.792342	0.984562	0.976683	0.889286	0.98773	1.98852	1.24763	1	0.744749	0.925424	0.918017	1	1.1107	2.23608	1.40295	0	-0.425174	-0.111814	-0.123406	0	0.151469	1.16097	0.488467	LOC_Os02g40770.2|13102.m04545|protein SET domain containing protein, expressed	U35_33578	U35_33578 Members:1 3pri:N 4e-05 UniRef90_Q6K9F7 Cluster: Putative SET domain protein SUVR2; n=1; Oryza sativa (japonica cultivar-group)|Rep: Putative SET domain protein SUVR2 - Oryza sativa (japonica cultivar	AT3G04380.2 | Symbols: SUVR4, SDG31 | SET-domain containing protein lysine methyltransferase family protein | chr3:1161602-1164539 FORWARD LENGTH=465		LOC_Os02g40770.2				2H	113.314
CUST_10600_PI427708080	1.10575	0.528422	1.11482	0.868633	0.73079	0.892326	4.97459	1.32805	1	0.477886	1.0082	0.785561	1	1.22104	6.80714	1.81727	0	-1.06526	0.0117815	-0.348205	0	0.288114	2.76705	0.861776	LOC_Os08g08230.1|13108.m00855|protein kinesin-like protein, identical, putative, expressed	U35_7551	U35_7551 Members:5 3pri:Y 4e-48 UniRef90_Q6Z9U4 Cluster: Kinesin-like; n=1; Oryza sativa (japonica cultivar-group)|Rep: Kinesin-like - Oryza sativa (japonica cultivar-group)	AT3G61670.1 | Symbols: | Protein of unknown function (DUF3133) | chr3:22819052-22821870 FORWARD LENGTH=790	tr|Q6Z9U4|Q6Z9U4_ORYSJ	LOC_Os08g08230.1		***-[2]
CUST_24407_PI427708080	1.10421	0.600349	1.02158	0.747339	0.777146	0.817071	4.86812	1.98833	1	0.543689	0.925165	0.676806	1	1.05137	6.26409	2.5585	0	-0.879147	-0.112218	-0.563185	0	0.0722769	2.64711	1.3553	LOC_Os02g14430.1|13102.m01605|protein peroxidase precursor, putative, expressed	U35_1035	U35_1035 Members:48 3pri:Y 1e-162 UniRef90_Q5I3F2 Rep: Peroxidase 6 - Triticum monococcum (Einkorn wheat) (Small spelt)	AT5G05340.1 | Symbols: | Peroxidase superfamily protein | chr5:1579142-1580819 REVERSE LENGTH=324	tr|Q5I3F2|Q5I3F2_TRIMO	LOC_Os02g14430.1	IPR010255 (Haem peroxidase)	***-[2]	AK361150	6H	24.3626
CUST_23050_PI427708080	1.23389	0.525176	0.842133	0.888352	0.516772	0.73596	7.54831	2.28251	1	0.425626	0.682502	0.71996	1	1.42415	14.6067	4.41687	0	-1.23234	-0.551094	-0.474011	0	0.510099	3.86855	2.14302	LOC_Os04g01500.1|13104.m00060|protein expressed protein	U35_7185	U35_7185 Members:3 3pri:Y 1e-33 UniRef90_Q01HX1 Rep: B0616E02-H0507E05.1 protein - Oryza sativa (Rice)	AT1G63310.1 | Symbols: | unknown protein; BEST Arabidopsis thaliana protein match is: unknown protein (TAIR:AT2G20362.1); Has 78 Blast hits to 77 proteins in 11 species: Archae - 0; Bacteria - 0; Metazoa - 0; Fungi - 0; Plants - 78; Viruses - 0; Other Eukaryotes - 0 (source: NCBI BLink). | chr1:23486580-23487044 REVERSE LENGTH=154	tr|Q01HX1|Q01HX1_ORYSA	LOC_Os04g01500.1		***-[3]
CUST_2303_PI427708083	1.05453	0.694616	0.964492	0.910497	0.705826	0.703846	2.33627	1.47314	1	0.658699	0.914619	0.863417	1	0.997194	3.30998	2.08711	0	-0.60231	-0.128757	-0.211871	0	-0.00405318	1.72682	1.06151	LOC_Os05g31470.1|13105.m03229|protein expressed protein	U35_17078	U35_17078 Members:28 3pri:Y 5e-22 UniRef90_Q5JMU3 Cluster: Hypothetical protein P0466H10.40-1; n=1; Oryza sativa (japonica cultivar-group)|Rep: Hypothetical protein P0466H10.40-1 - Oryza sativa (japonica cultiv	No hits found		LOC_Os05g31470.1
CUST_18256_PI427708080	1.18237	0.538406	0.767517	0.720427	0.599723	0.447378	6.98453	2.06576	1	0.45536	0.649132	0.609306	1	0.745974	11.6463	3.44452	0	-1.13492	-0.623417	-0.714762	0	-0.422803	3.54179	1.7843	LOC_Os03g04240.1|13103.m00431|protein glutathione S-transferase, putative, expressed	U35_3821	U35_3821 Members:18 3pri:Y 1e-111 UniRef90_Q8H8D8 Cluster: Putative glutathione S-transferase; n=1; Oryza sativa (japonica cultivar-group)|Rep: Putative glutathione S-transferase - Oryza sativa (japonica cultiv	AT2G47730.1 | Symbols: ATGSTF8, ATGSTF5, GST6, GSTF8 | glutathione S-transferase phi 8 | chr2:19558213-19559266 FORWARD LENGTH=263	tr|Q9FQC7|Q9FQC7_MAIZE	LOC_Os03g04240.1	IPR010987 (Glutathione S-transferase, C-terminal-like), IPR012336 (Thioredoxin-like fold)	***-[2.974]	MLOC_62563.1	4H	99.221
CUST_18107_PI427708080	1.18183	0.972533	1.09495	1.15925	0.811111	0.799889	3.51067	1.76884	1	0.822904	0.926483	0.980894	1	0.986166	4.32822	2.18076	0	-0.281204	-0.110164	-0.0278309	0	-0.0200983	2.11377	1.12483	LOC_Os07g44630.2|13107.m04698|protein thymidylate kinase, putative, expressed	U35_6231	U35_6231 Members:8 3pri:Y 1e-117 UniRef90_Q0D491 Cluster: Os07g0639900 protein; n=2; Oryza sativa (japonica cultivar-group)|Rep: Os07g0639900 protein - Oryza sativa (japonica cultivar-group)	AT5G59440.3 | Symbols: ZEU1 | P-loop containing nucleoside triphosphate hydrolases superfamily protein | chr5:23971397-23972729 FORWARD LENGTH=271	tr|B6TN98|B6TN98_MAIZE	LOC_Os07g44630.2	IPR018094 (Thymidylate kinase)	***-[2.961]		2H	51.4873
CUST_2168_PI427708080	1.23962	0.418419	0.837043	0.750347	0.667797	0.452689	4.5454	1.35182	1	0.337539	0.675243	0.605305	1	0.677885	6.80656	2.02429	0	-1.56688	-0.566521	-0.724266	0	-0.560888	2.76692	1.01742	LOC_Os07g13600.1|13107.m01417|protein expressed protein	U35_10464	U35_10464 Members:3 3pri:Y 3e-85 UniRef90_Q7F0B3 Cluster: Hypothetical protein P0523A04.123; n=1; Oryza sativa (japonica cultivar-group)|Rep: Hypothetical protein P0523A04.123 - Oryza sativa (japonica cultivar	AT5G05950.1 | Symbols: MEE60 | maternal effect embryo arrest 60 | chr5:1788814-1789341 FORWARD LENGTH=175	AT3G46890.1	LOC_Os07g13600.1		***-[7.447]		2H	57.0467
CUST_13858_PI427708080	1.11285	0.944724	1.08128	0.751056	0.769285	1.08008	3.62877	1.72663	1	0.848923	0.971629	0.674895	1	1.40401	4.71707	2.24446	0	-0.236294	-0.0415222	-0.567265	0	0.489551	2.23789	1.16637	LOC_Os09g02810.1|13109.m00202|protein CCAAT/enhancer-binding protein, putative, expressed	U35_8381	U35_8381 Members:4 3pri:Y 5e-60 UniRef90_Q6YU01 Cluster: CCAAT-box-binding transcription factor-like protein; n=2; Oryza sativa (japonica cultivar-group)|Rep: CCAAT-box-binding transcription factor-like prote	AT1G72440.1 | Symbols: EDA25, SWA2 | CCAAT-binding factor | chr1:27268325-27273596 REVERSE LENGTH=1043	tr|Q6YU01|Q6YU01_ORYSJ	LOC_Os09g02810.1	IPR005612 (CCAAT-binding factor), IPR016024 (Armadillo-type fold)	***-[3.41]	MLOC_58525.1	6H	54.8867
CUST_107_PI427708080	1.22812	0.727941	0.831925	0.803278	0.663524	1.01502	3.80313	1.48921	1	0.592726	0.677395	0.65407	1	1.52973	5.73171	2.24439	0	-0.754563	-0.56193	-0.612484	0	0.613281	2.51897	1.16633	LOC_Os03g58110.1|13103.m06383|protein uncharacterized protein At4g06744 precursor, putative, expressed	U35_19848	U35_19848 Members:10 3pri:Y 2e-81 UniRef90_Q6F383 Cluster: Putative leucine-rich receptor-like protein kinase; n=1; Oryza sativa (japonica cultivar-group)|Rep: Putative leucine-rich receptor-like protein kinase	AT4G13340.1 | Symbols: | Leucine-rich repeat (LRR) family protein | chr4:7758610-7760892 FORWARD LENGTH=760	AT2G33170.1	LOC_Os03g58110.1	IPR001611 (Leucine-rich repeat), IPR013210 (Leucine-rich repeat-containing N-terminal, type 2)	***-[4.276]		5H	139.236
CUST_9583_PI427708080	0.931572	1.18968	1.63292	1.85392	1.00616	1.70509	11.6816	9.32051	1	1.27707	1.75287	1.99009	1	1.69465	11.61	9.26343	0	0.352836	0.809715	0.992835	0	0.760989	3.5373	3.21155	LOC_Os01g01840.1|13101.m00113|protein helix-loop-helix DNA-binding domain containing protein, expressed	U35_17106	U35_17106 Members:28 3pri:Y 1e-40 UniRef90_Q0JRC6 Cluster: Os01g0108400 protein; n=2; Oryza sativa (japonica cultivar-group)|Rep: Os01g0108400 protein - Oryza sativa (japonica cultivar-group)	AT1G10585.1 | Symbols: | basic helix-loop-helix (bHLH) DNA-binding superfamily protein | chr1:3494115-3495104 REVERSE LENGTH=181	AT1G10585.1	LOC_Os01g01840.1	IPR011598 (Helix-loop-helix DNA-binding)	*-*-[6.249]		3H	0.0354108
CUST_14273_PI427708083	0.547517	0.637263	1.52183	2.21733	0.50735	1.5219	34.2963	32.3155	1	1.16391	2.7795	4.0498	1	2.9997	67.5989	63.6948	0	0.218985	1.47483	2.01785	0	1.58482	6.07893	5.9931	LOC_Os09g25060.1|13109.m02391|protein OsWRKY76 - Superfamily of TFs having WRKY and zinc finger domains, expressed	U35_9124	U35_9124 Members:3 3pri:Y 1e-107 UniRef90_Q20DP5 Rep: WRKY transcription factor 76 - Oryza sativa (Rice)	AT1G80840.1 | Symbols: WRKY40, ATWRKY40 | WRKY DNA-binding protein 40 | chr1:30383834-30385356 FORWARD LENGTH=302		LOC_Os09g25060.1
CUST_8212_PI427708080	0.926125	0.800318	0.885363	1.22085	0.864951	1.05769	5.86354	3.91567	1	0.864158	0.955986	1.31824	1	1.22284	6.77904	4.52704	0	-0.210633	-0.0649379	0.398612	0	0.290233	2.76108	2.17857	LOC_Os01g42030.1|13101.m04316|protein mitochondrial chaperone BCS1, putative, expressed	U35_20191	U35_20191 Members:9 3pri:Y 1e-163 UniRef90_Q5ZDA1 Cluster: BCS1 protein-like; n=1; Oryza sativa (japonica cultivar-group)|Rep: BCS1 protein-like - Oryza sativa (japonica cultivar-group)	AT3G50930.1 | Symbols: BCS1 | cytochrome BC1 synthesis | chr3:18929817-18931547 FORWARD LENGTH=576	sp|Q7URM7|FTSH2_RHOBA	LOC_Os01g42030.1	IPR003959 (ATPase, AAA-type, core)	*-*-[5.038]
CUST_19856_PI427708080	0.892827	0.905654	1.22454	1.37119	0.954094	1.08478	7.21842	4.80935	1	1.01437	1.37154	1.53579	1	1.13697	7.56574	5.04076	0	0.0205796	0.455792	0.618979	0	0.185195	2.91948	2.33364	LOC_Os01g68580.1|13101.m07472|protein LTPL38 - Protease inhibitor/seed storage/LTP family protein precursor, expressed	U35_1669	U35_1669 Members:15 3pri:Y 3e-17 UniRef90_Q0JGN6 Cluster: Os01g0914300 protein; n=1; Oryza sativa (japonica cultivar-group)|Rep: Os01g0914300 protein - Oryza sativa (japonica cultivar-group)	AT5G55450.1 | Symbols: | Bifunctional inhibitor/lipid-transfer protein/seed storage 2S albumin superfamily protein | chr5:22467560-22467874 FORWARD LENGTH=104	AT5G55410.2	LOC_Os01g68580.1	IPR016140 (Bifunctional inhibitor/plant lipid transfer protein/seed storage helical domain)	-**-[5.557]
CUST_18191_PI427708080	0.887494	0.927802	1.15639	1.5301	0.922685	1.2053	8.74258	5.65015	1	1.04542	1.30298	1.72407	1	1.3063	9.47514	6.12359	0	0.064081	0.381814	0.785816	0	0.385487	3.24415	2.61438	LOC_Os06g37080.1|13106.m03838|protein L-ascorbate oxidase precursor, putative, expressed	U35_2438	U35_2438 Members:33 3pri:Y 0.0 UniRef90_Q5Z645 Cluster: Putative ascorbate oxidase AO4; n=1; Oryza sativa (japonica cultivar-group)|Rep: Putative ascorbate oxidase AO4 - Oryza sativa (japonica cultivar-group	AT5G21105.1 | Symbols: | Plant L-ascorbate oxidase | chr5:7172727-7177409 FORWARD LENGTH=588	AT5G05390.1	LOC_Os06g37080.1	IPR017760 (L-ascorbate oxidase, plants)	***-[1.705]		7H	76.6997
CUST_5358_PI427708083	1.00691	1.00695	1.15232	1.31584	0.942569	1.10021	7.10661	3.75635	1	1.00004	1.14441	1.3068	1	1.16725	7.53962	3.98523	0	5.31555e-05	0.194598	0.386042	0	0.223114	2.91449	1.99466	LOC_Os03g57990.1|13103.m06367|protein LTPL74 - Protease inhibitor/seed storage/LTP family protein precursor, expressed	U35_19168	U35_19168 Members:6 3pri:Y 3e-53 UniRef90_Q8H567 Cluster: Protease inhibitor-like protein; n=1; Oryza sativa (japonica cultivar-group)|Rep: Protease inhibitor-like protein - Oryza sativa (japonica cultivar-gro	AT2G48130.1 | Symbols: | Bifunctional inhibitor/lipid-transfer protein/seed storage 2S albumin superfamily protein | chr2:19685263-19685977 REVERSE LENGTH=183		LOC_Os03g57990.1
CUST_20142_PI427708080	0.99238	0.861575	1.19336	1.15685	0.966121	1.45741	10.3151	7.44565	1	0.868191	1.20252	1.16574	1	1.50851	10.6769	7.70675	0	-0.203915	0.266061	0.221244	0	0.593125	3.41642	2.94612	LOC_Os04g23550.1|13104.m02192|protein basic helix-loop-helix family protein, putative, expressed	U35_19773	U35_19773 Members:2 3pri:Y 5e-08 UniRef90_Q336V3 Cluster: Cytochrome P450 family protein, expressed; n=2; Oryza sativa (japonica cultivar-group)|Rep: Cytochrome P450 family protein, expressed - Oryza sativa (j	AT5G57150.1 | Symbols: | basic helix-loop-helix (bHLH) DNA-binding superfamily protein | chr5:23152361-23154872 FORWARD LENGTH=247	AT5G57150.4	LOC_Os04g23550.1	IPR011598 (Helix-loop-helix DNA-binding)	***-[4.888]
CUST_14019_PI427708080	0.998893	1.07934	1.14827	1.2124	0.979705	1.33686	32.1024	16.2268	1	1.08054	1.14955	1.21375	1	1.36456	32.7674	16.563	0	0.111746	0.201063	0.279468	0	0.448432	5.03419	4.04989	LOC_Os05g40060.1|13105.m04226|protein OsWRKY48 - Superfamily of TFs having WRKY and zinc finger domains, expressed	U35_13381	U35_13381 Members:2 3pri:N 4e-50 UniRef90_Q6IEN3 Cluster: WRKY transcription factor 48; n=1; Oryza sativa (indica cultivar-group)|Rep: WRKY transcription factor 48 - Oryza sativa (indica cultivar-group)	AT3G56400.1 | Symbols: WRKY70, ATWRKY70 | WRKY DNA-binding protein 70 | chr3:20909082-20910409 REVERSE LENGTH=294	tr|B2KJ73|B2KJ73_HORVD	LOC_Os05g40060.1	IPR003657 (DNA-binding WRKY)	*-*-[3.25]	MLOC_5971.1	1H	72.5212
CUST_9091_PI427708080	0.901143	0.992328	1.11933	1.10637	0.958924	1.12056	3.87949	2.11587	1	1.10119	1.24213	1.22774	1	1.16856	4.04567	2.20651	0	0.139061	0.312812	0.296007	0	0.224738	2.01638	1.14177	LOC_Os06g12030.2|13106.m01307|protein glutaredoxin domain containing protein, putative, expressed	U35_24316	U35_24316 Members:3 3pri:N 2e-51 UniRef90_Q67UI1 Cluster: Glutaredoxin-related-like protein; n=1; Oryza sativa (japonica cultivar-group)|Rep: Glutaredoxin-related-like protein - Oryza sativa	AT4G08550.1 | Symbols: | electron carriers;protein disulfide oxidoreductases | chr4:5444345-5446825 FORWARD LENGTH=637	AT1G16750.1	LOC_Os06g12030.2	IPR006869 (Domain of unknown function DUF547), IPR011991 (Winged helix-turn-helix transcription repressor DNA-binding), IPR012336 (Thioredoxin-like fold)	*-*-[3.532]	MLOC_13482.1	7H	62.1105
CUST_2270_PI427708080	0.797123	1.03182	1.04978	1.08907	0.959484	1.20847	6.10369	2.2643	1	1.29443	1.31696	1.36626	1	1.2595	6.36143	2.35992	0	0.372322	0.397208	0.450227	0	0.332851	2.66935	1.23874	LOC_Os09g10910.3|13109.m00967|protein fiber protein Fb34, putative, expressed	U35_3856	U35_3856 Members:18 3pri:Y 7e-91 UniRef90_Q6H422 Cluster: Putative fiber protein Fb34; n=1; Oryza sativa (japonica cultivar-group)|Rep: Putative fiber protein Fb34 - Oryza sativa (japonica cultivar-group)	AT1G13380.1 | Symbols: | Protein of unknown function (DUF1218) | chr1:4589218-4590362 REVERSE LENGTH=188	AT1G13380.1	LOC_Os09g10910.3	IPR009606 (Protein of unknown function DUF1218)	***-[3.3]
CUST_16520_PI427708080	0.955603	1.04178	1.16869	1.2056	1.00225	1.32565	3.21032	2.0822	1	1.09018	1.22299	1.26161	1	1.32267	3.20311	2.07753	0	0.124563	0.290411	0.335271	0	0.403458	1.67948	1.05487	LOC_Os04g49660.1|13104.m05076|protein DUF581 domain containing protein, expressed	U35_18952	U35_18952 Members:13 3pri:Y 1e-50 UniRef90_Q01K59 Rep: H0307D04.7 protein - Oryza sativa (Rice)	AT5G47060.1 | Symbols: | Protein of unknown function (DUF581) | chr5:19116843-19117639 FORWARD LENGTH=177	AT4G17670.1	LOC_Os04g49660.1	IPR007650 (Protein of unknown function DUF581)	*-*-[4]	MLOC_78415.2
CUST_570_PI427708083	0.855831	1.5919	2.36787	2.46145	1.06101	2.13249	35.1835	12.1562	1	1.86007	2.76675	2.8761	1	2.00986	33.1603	11.4571	0	0.895357	1.46819	1.52411	0	1.0071	5.05138	3.51817	LOC_Os11g42970.1|13111.m04274|protein membrane associated DUF588 domain containing protein, putative, expressed	U35_30810	U35_30810 Members:1 3pri:Y	AT5G27870.1 | Symbols: | Plant invertase/pectin methylesterase inhibitor superfamily | chr5:9878991-9881806 REVERSE LENGTH=732		LOC_Os11g42970.1
CUST_23935_PI427708080	0.954807	1.13678	1.11562	1.09226	0.942459	1.19704	2.98544	2.06414	1	1.19059	1.16843	1.14396	1	1.27013	3.16772	2.19017	0	0.251673	0.22457	0.194032	0	0.344974	1.66344	1.13104	LOC_Os07g44190.1|13107.m04648|protein h/ACA ribonucleoprotein complex subunit 4, putative, expressed	U35_2414	U35_2414 Members:24 3pri:Y 0.0 UniRef90_Q8H5T5 Cluster: Putative centromere/microtubule binding protein; n=2; BEP clade|Rep: Putative centromere/microtubule binding protein - Oryza sativa (japonica cultivar-	AT3G57150.1 | Symbols: NAP57, AtNAP57, CBF5, AtCBF5 | homologue of NAP57 | chr3:21154255-21155952 REVERSE LENGTH=565	sp|A5D2S3|TRUB_PELTS	LOC_Os07g44190.1	IPR002501 (Pseudouridine synthase II), IPR015947 (PUA-like domain)	*-*-[3.455]		2H	50.4958
CUST_20237_PI427708080	1.012	1.34127	1.46268	1.53684	0.938617	1.43438	8.4896	4.3862	1	1.32536	1.44533	1.51861	1	1.52818	9.04479	4.67305	0	0.406386	0.531401	0.602754	0	0.611818	3.17709	2.22436	LOC_Os06g50300.1|13106.m05403|protein heat shock protein, putative, expressed	U35_14103	U35_14103 Members:70 3pri:Y 0.0 UniRef90_P36183 Cluster: Endoplasmin homolog precursor; n=5; BEP clade|Rep: Endoplasmin homolog precursor - Hordeum vulgare (Barley)	AT4G24190.1 | Symbols: SHD, HSP90.7, AtHsp90.7, AtHsp90-7 | Chaperone protein htpG family protein | chr4:12551902-12555851 REVERSE LENGTH=823	tr|Q8SB39|Q8SB39_ORYSA	LOC_Os06g50300.1	IPR001404 (Heat shock protein Hsp90)	*-*-[2.831]	AK360584
CUST_2186_PI427708083	0.939864	1.08306	1.06292	1.19503	0.978359	1.1462	2.07882	1.46265	1	1.15236	1.13093	1.27149	1	1.17155	2.12481	1.49501	0	0.204592	0.177507	0.346517	0	0.22842	1.08733	0.580151	LOC_Os01g22990.1|13101.m02437|protein acidic leucine-rich nuclear phosphoprotein 32-related protein 1, putative, expressed	U35_1075	U35_1075 Members:20 3pri:Y 8e-57 UniRef90_Q0JN30 Cluster: Os01g0332900 protein; n=1; Oryza sativa (japonica cultivar-group)|Rep: Os01g0332900 protein - Oryza sativa (japonica cultivar-group)	AT1G47970.1 | Symbols: | unknown protein; FUNCTIONS IN: molecular_function unknown; INVOLVED IN: biological_process unknown; LOCATED IN: cytosol; EXPRESSED IN: 21 plant structures; EXPRESSED DURING: 11 growth stages; Has 93717 Blast hits to 40765 proteins in 1891 species: Archae - 1046; Bacteria - 16276; Metazoa - 26677; Fungi - 16127; Plants - 6028; Viruses - 1519; Other Eukaryotes - 26044 (sour…		LOC_Os01g22990.1				3H	77.4079
CUST_20428_PI427708080	0.957034	1.46947	1.05448	2.04986	1.01942	2.01751	15.9249	7.3227	1	1.53545	1.10182	2.14189	1	1.97908	15.6216	7.18319	0	0.618658	0.139884	1.09888	0	0.984827	3.96547	2.84463	LOC_Os04g39880.1|13104.m03868|protein Os4bglu12 - beta-glucosidase, exo-beta-glucanase, expressed	U35_2766	U35_2766 Members:13 3pri:N 1e-157 UniRef90_Q7EXZ4 Cluster: Putative beta-glucosidase isozyme 2; n=1; Oryza sativa (japonica cultivar-group)|Rep: Putative beta-glucosidase isozyme 2 - Oryza sativa (japonica cult	AT5G42260.1 | Symbols: BGLU12 | beta glucosidase 12 | chr5:16898712-16900235 FORWARD LENGTH=507	tr|B2ZUU2|B2ZUU2_LOTJA	LOC_Os04g39880.1	IPR001360 (Glycoside hydrolase, family 1), IPR017853 (Glycoside hydrolase, superfamily)	***-[2.727]		2H	63.5977
CUST_7775_PI427708080	0.579166	0.783926	1.23125	0.699675	0.728722	0.806631	4.75841	2.92409	1	1.35354	2.1259	1.20807	1	1.10691	6.5298	4.01263	0	0.436741	1.08807	0.272707	0	0.14654	2.70704	2.00455	LOC_Os08g01670.1|13108.m00093|protein invertase/pectin methylesterase inhibitor family protein, putative, expressed	U35_42820	U35_42820 Members:1 3pri:N 3e-26 UniRef90_Q0J8J8 Cluster: Os08g0108100 protein; n=2; Oryza sativa (japonica cultivar-group)|Rep: Os08g0108100 protein - Oryza sativa (japonica cultivar-group)	AT5G64620.1 | Symbols: C/VIF2, ATC/VIF2 | cell wall / vacuolar inhibitor of fructosidase 2 | chr5:25831875-25832417 FORWARD LENGTH=180	tr|B6UIE5|B6UIE5_MAIZE	LOC_Os08g01670.1	IPR006501 (Pectinesterase inhibitor)	***-[1.656]		7H	76.4873
CUST_86_PI427708080	1.03214	1.21154	1.34326	1.2425	0.895563	1.27219	3.39649	2.07129	1	1.17381	1.30143	1.20381	1	1.42054	3.79257	2.31284	0	0.231198	0.380092	0.267602	0	0.506444	1.92318	1.20966	LOC_Os04g32950.1|13104.m03171|protein calreticulin precursor protein, putative, expressed	U35_14270	U35_14270 Members:78 3pri:Y 0.0 UniRef90_Q7XV86 Cluster: OSJNBb0012E08.10 protein; n=1; Oryza sativa (japonica cultivar-group)|Rep: OSJNBb0012E08.10 protein - Oryza sativa (japonica cultivar-group)	AT5G61790.1 | Symbols: CNX1, ATCNX1 | calnexin 1 | chr5:24827394-24829642 REVERSE LENGTH=530	tr|B6TNF1|B6TNF1_MAIZE	LOC_Os04g32950.1	IPR001580 (Calreticulin/calnexin), IPR008985 (Concanavalin A-like lectin/glucanase)	***-[2]	MLOC_2075.1	6H	49.221
CUST_216_PI415269222	1.0548	1.15808	1.20149	1.14134	0.89978	1.16857	3.03171	1.85682	1	1.09791	1.13907	1.08204	1	1.29873	3.36939	2.06364	0	0.134764	0.187853	0.113755	0	0.377097	1.75249	1.04519
CUST_3749_PI427708080	1.0055	1.20076	1.43121	1.43061	0.842533	1.11378	10.2669	3.5408	1	1.19419	1.42337	1.42278	1	1.32194	12.1857	4.20257	0	0.256031	0.509315	0.508712	0	0.402655	3.60712	2.07127	LOC_Os03g18850.1|13103.m02258|protein pathogenesis-related Bet v I family protein, putative, expressed	U35_2034	U35_2034 Members:17 3pri:Y 2e-76 UniRef90_Q945E9 Rep: Pathogen-related protein - Oryza sativa (Rice)	AT2G26040.1 | Symbols: PYL2, RCAR14 | PYR1-like 2 | chr2:11094832-11095404 REVERSE LENGTH=190	sp|P43177|BEV1D_BETPN	LOC_Os03g18850.1	IPR000916 (Bet v I domain), IPR023393 (START-like domain)	***-[1.624]	MLOC_57345.1//MLOC_57346.1	4H	51.9122
CUST_155_PI415269222	1.00851	1.06015	1.14172	1.16622	0.90222	1.06589	2.47105	1.62425	1	1.05121	1.13209	1.15638	1	1.1814	2.73885	1.80028	0	0.0720506	0.178984	0.209616	0	0.240503	1.45357	0.848225
CUST_78_PI415269222	1.00165	1.37301	1.35387	1.31583	0.910778	1.14623	3.17276	2.00684	1	1.37075	1.35164	1.31366	1	1.25852	3.48357	2.20343	0	0.454963	0.434712	0.393593	0	0.331727	1.80057	1.13975
CUST_2581_PI427708080	1.04481	1.33496	1.36414	1.31173	0.929514	1.1052	3.21557	2.12713	1	1.2777	1.30563	1.25547	1	1.18901	3.45941	2.28843	0	0.353555	0.384746	0.328223	0	0.249755	1.79053	1.19436	LOC_Os02g09490.1|13102.m01041|protein dehydrogenase, putative, expressed	U35_1183	U35_1183 Members:84 3pri:Y 0.0 UniRef90_O22380 Rep: Cinnamyl alcohol dehydrogenase - Lolium perenne (Perennial ryegrass)	AT4G34230.1 | Symbols: CAD5, ATCAD5, CAD-5 | cinnamyl alcohol dehydrogenase 5 | chr4:16386898-16388666 REVERSE LENGTH=357	tr|D7PGW0|D7PGW0_WHEAT	LOC_Os02g09490.1	IPR002085 (Alcohol dehydrogenase superfamily, zinc-type), IPR011032 (GroES-like), IPR013149 (Alcohol dehydrogenase, C-terminal), IPR016040 (NAD(P)-binding domain), IPR017690 (Outer membrane insertion C-terminal signal, omp85 target)	***-[3.582]	MLOC_43485.1	6H	55.0283
CUST_3534_PI427708080	1.06525	1.42157	1.40303	1.34622	0.850412	1.25998	4.731	2.77792	1	1.33449	1.31709	1.26376	1	1.48161	5.56319	3.26655	0	0.416286	0.397357	0.337719	0	0.567169	2.47591	1.70777	LOC_Os02g02410.1|13102.m00179|protein DnaK family protein, putative, expressed	U35_14470	U35_14470 Members:154 3pri:Y 0.0 UniRef90_O24581 Cluster: Luminal-binding protein 3 precursor; n=6; Magnoliophyta|Rep: Luminal-binding protein 3 precursor - Zea mays (Maize)	AT5G28540.1 | Symbols: BIP1 | heat shock protein 70 (Hsp 70) family protein | chr5:10540665-10543274 REVERSE LENGTH=669	tr|F1L183|F1L183_ASCSU	LOC_Os02g02410.1	IPR001023 (Heat shock protein Hsp70)	***-[3.698]	MLOC_55999.1	6H	24.4334
CUST_15479_PI427708080	1.03116	1.30249	1.16926	1.25793	0.888776	1.09523	2.69305	1.89292	1	1.26313	1.13392	1.21992	1	1.23229	3.03006	2.12981	0	0.337	0.18132	0.286781	0	0.301338	1.59935	1.09072	LOC_Os06g36940.1|13106.m03823|protein expressed protein	U35_50498	U35_50498 Members:1 3pri:N 3e-31 UniRef90_Q5Z6A2 Cluster: Hypothetical protein P0513E02.14; n=1; Oryza sativa (japonica cultivar-group)|Rep: Hypothetical protein P0513E02.14 - Oryza sativa (japonica cultivar-g	AT3G13780.1 | Symbols: | SMAD/FHA domain-containing protein | chr3:4525108-4526214 FORWARD LENGTH=309	tr|F4JEI7|F4JEI7_ARATH	LOC_Os06g36940.1	IPR008984 (SMAD/FHA domain)	*-*-[4]	MLOC_69996.2//AK372701	7H	76.983
CUST_336_PI427708080	1.05405	1.06665	1.20066	1.06998	0.847788	0.941351	2.72251	1.70314	1	1.01195	1.13909	1.01511	1	1.11036	3.21131	2.00892	0	0.0171419	0.187881	0.0216401	0	0.15103	1.68316	1.00642	LOC_Os01g58080.3|13101.m06169|protein membrane-associated salt-inducible protein, putative, expressed	U35_7998	U35_7998 Members:4 3pri:N 1e-143 UniRef90_Q8RUB8 Cluster: Putative drought-inducible protein 1OS; n=2; Oryza sativa (japonica cultivar-group)|Rep: Putative drought-inducible protein 1OS - Oryza sativa (japonic	AT1G61870.1 | Symbols: PPR336 | pentatricopeptide repeat 336 | chr1:22865326-22866552 REVERSE LENGTH=408	tr|B9RXN7|B9RXN7_RICCO	LOC_Os01g58080.3	IPR002885 (Pentatricopeptide repeat)	***-[2.056]	MLOC_5000.1	3H	73.1586
CUST_25970_PI427708080	1.08705	1.07271	1.44341	1.49256	0.851345	1.05967	3.48219	2.08925	1	0.986807	1.32783	1.37304	1	1.2447	4.09022	2.45406	0	-0.0191594	0.40907	0.457368	0	0.315796	2.03218	1.29517	LOC_Os06g03820.1|13106.m00325|protein expressed protein	U35_9075	U35_9075 Members:3 3pri:N 1e-92 UniRef90_Q0DEY2 Cluster: Os06g0129000 protein; n=2; Oryza sativa (japonica cultivar-group)|Rep: Os06g0129000 protein - Oryza sativa (japonica cultivar-group)	AT5G52180.1 | Symbols: | LOCATED IN: endomembrane system; EXPRESSED IN: 22 plant structures; EXPRESSED DURING: 13 growth stages; CONTAINS InterPro DOMAIN/s: Transmembrane protein 161AB, predicted (InterPro:IPR019395); Has 82 Blast hits to 82 proteins in 35 species: Archae - 0; Bacteria - 0; Metazoa - 47; Fungi - 0; Plants - 33; Viruses - 0; Other Eukaryotes - 2 (source: NCBI BLink). | chr5:212001…	AT5G52180.1	LOC_Os06g03820.1		*-*-[9]	AK375364
CUST_22991_PI427708080	1.05448	1.15179	1.30479	1.26255	0.872626	1.09059	2.70095	1.82757	1	1.09228	1.23738	1.19732	1	1.24977	3.09519	2.09434	0	0.127344	0.307284	0.259811	0	0.321668	1.63003	1.06649	LOC_Os05g06440.1|13105.m00689|protein dnaJ homolog subfamily B member 11 precursor, putative, expressed	U35_17613	U35_17613 Members:22 3pri:Y 1e-156 UniRef90_Q9LZK5 Cluster: Hypothetical protein F26K9_30; n=1; Arabidopsis thaliana|Rep: Hypothetical protein F26K9_30 - Arabidopsis thaliana (Mouse-ear cress)	AT3G62600.1 | Symbols: ATERDJ3B, ERDJ3B | DNAJ heat shock family protein | chr3:23151038-23153346 REVERSE LENGTH=346	tr|B9RNG7|B9RNG7_RICCO	LOC_Os05g06440.1	IPR003095 (Heat shock protein DnaJ)	***-[2.66]	AK376215	1H	48.0878
CUST_20377_PI427708080	1.02619	1.1444	1.2581	1.25196	0.865454	1.02211	2.89919	1.80072	1	1.1152	1.226	1.22001	1	1.18101	3.34991	2.08067	0	0.157304	0.293954	0.286896	0	0.240024	1.74412	1.05705	LOC_Os07g46640.1|13107.m04925|protein UDP-N-acetylglucosamine--dolichyl-phosphate N-acetylglucosaminephosphotransferase, putative, expressed	U35_12055	U35_12055 Members:2 3pri:N 1e-131 UniRef90_Q7EZZ0 Cluster: Putative UDP-GlcNAc:dolichol phosphate N-acetylglucosamine-1-phosphate transferase; n=1; Oryza sativa (japonica cultivar-group)|Rep: Putative	AT3G57220.1 | Symbols: | Glycosyl transferase family 4 protein | chr3:21174516-21176904 FORWARD LENGTH=426	tr|Q8TGX0|Q8TGX0_ASPNG	LOC_Os07g46640.1	IPR000715 (Glycosyl transferase, family 4)	***-[4.062]	AK361468
CUST_22522_PI427708080	0.958682	1.2165	1.27325	1.22602	0.926113	1.23727	2.18783	1.61026	1	1.26892	1.32812	1.27886	1	1.33598	2.36238	1.73873	0	0.343607	0.409386	0.354854	0	0.417898	1.24024	0.798035	LOC_Os11g16540.1|13111.m01675|protein tetratricopeptide repeat domain containing protein, expressed	U35_10627	U35_10627 Members:2 3pri:N 1e-147 UniRef90_Q53LZ5 Cluster: TPR Domain, putative; n=1; Oryza sativa (japonica cultivar-group)|Rep: TPR Domain, putative - Oryza sativa (japonica cultivar-group)	AT1G17680.2 | Symbols: | tetratricopeptide repeat (TPR)-containing protein | chr1:6076388-6082160 FORWARD LENGTH=896	tr|F0VZ03|F0VZ03_9STRA	LOC_Os11g16540.1	IPR011990 (Tetratricopeptide-like helical)	*-*-[2.037]
CUST_20584_PI427708080	1.03997	1.22989	1.28003	1.32084	0.90067	1.34304	2.96397	1.822	1	1.18263	1.23084	1.27008	1	1.49115	3.29085	2.02294	0	0.241993	0.299638	0.344921	0	0.576426	1.71846	1.01645	LOC_Os06g20500.1|13106.m02194|protein tRNA-splicing endonuclease positive effector-related, putative	U35_23386	U35_23386 Members:3 3pri:Y 1e-27 UniRef90_Q01L82 Rep: OSIGBa0076I14.10 protein - Oryza sativa (Rice)	AT4G15570.1 | Symbols: MAA3 | P-loop containing nucleoside triphosphate hydrolases superfamily protein | chr4:8893043-8898858 FORWARD LENGTH=818	tr|Q4U8X5|Q4U8X5_THEAN	LOC_Os06g20500.1		***-[2.528]
CUST_5125_PI427708080	0.971147	1.13679	1.10382	1.28299	0.877996	0.999911	2.25122	1.53013	1	1.17057	1.13662	1.32111	1	1.13886	2.56404	1.74275	0	0.227211	0.184745	0.401753	0	0.187584	1.35842	0.801363	LOC_Os10g37690.1|13110.m03424|protein inner membrane protein, putative, expressed	U35_31795	U35_31795 Members:1 3pri:N 2e-27 UniRef90_Q9FWB8 Cluster: Putative Oxa1 protein; n=2; Oryza sativa (japonica cultivar-group)|Rep: Putative Oxa1 protein - Oryza sativa (japonica cultivar-group)	AT2G46470.1 | Symbols: OXA1L | inner membrane protein OXA1-like | chr2:19072659-19074948 FORWARD LENGTH=431	tr|B5V5Q7|B5V5Q7_BACCE	LOC_Os10g37690.1	IPR001708 (Membrane insertion protein, OxaA/YidC)	*-*-[3.272]	MLOC_65189.3	1H	48.0878
CUST_4235_PI427708080	1.09515	1.48211	1.35566	1.80183	0.884086	1.12204	3.92709	2.44103	1	1.35335	1.23788	1.64529	1	1.26915	4.44198	2.76107	0	0.43653	0.307876	0.718339	0	0.343862	2.1512	1.46523	LOC_Os06g39260.1|13106.m04069|protein solute carrier family 35 member B1, putative, expressed	U35_1802	U35_1802 Members:34 3pri:Y 0.0 UniRef90_Q69XD4 Cluster: Putative UDP-galactose/UDP-glucose transporter; n=1; Oryza sativa (japonica cultivar-group)|Rep: Putative UDP-galactose/UDP-glucose transporter - Oryza	AT1G14360.1 | Symbols: ATUTR3, UTR3 | UDP-galactose transporter 3 | chr1:4911362-4913029 REVERSE LENGTH=331	AT1G14360.1	LOC_Os06g39260.1	IPR013657 (UAA transporter)	***-[2.437]	MLOC_60041.3
CUST_19301_PI427708080	1.00324	1.14437	1.29934	1.53932	0.96535	0.999182	3.3376	1.97071	1	1.14068	1.29514	1.53435	1	1.03505	3.4574	2.04145	0	0.189889	0.373113	0.617629	0	0.0496965	1.78969	1.02959	LOC_Os10g31950.1|13110.m02792|protein 3-ketoacyl-CoA thiolase, peroxisomal precursor, putative, expressed	U35_2313	U35_2313 Members:35 3pri:Y 0.0 UniRef90_Q94LR9 Cluster: Putative thiolase; n=1; Oryza sativa (japonica cultivar-group)|Rep: Putative thiolase - Oryza sativa (japonica cultivar-group)	AT2G33150.1 | Symbols: PKT3, PED1, KAT2 | peroxisomal 3-ketoacyl-CoA thiolase 3 | chr2:14047814-14050983 REVERSE LENGTH=462	tr|C8YNG6|C8YNG6_PETHY	LOC_Os10g31950.1	IPR002155 (Thiolase), IPR016039 (Thiolase-like)	***-[3.559]
CUST_19286_PI427708080	0.971644	1.25765	1.30262	1.93259	0.966777	1.09613	6.1887	3.82682	1	1.29436	1.34064	1.98899	1	1.1338	6.40138	3.95833	0	0.372237	0.422922	0.992035	0	0.18117	2.67838	1.98489	LOC_Os05g40010.1|13105.m04220|protein LTPL17 - Protease inhibitor/seed storage/LTP family protein precursor, expressed	U35_15751	U35_15751 Members:11 3pri:Y 1e-34 UniRef90_Q75GN2 Cluster: Hypothetical protein OSJNBa0018K15.7; n=1; Oryza sativa (japonica cultivar-group)|Rep: Hypothetical protein OSJNBa0018K15.7 - Oryza sativa (japonica cu	AT5G01870.1 | Symbols: | Bifunctional inhibitor/lipid-transfer protein/seed storage 2S albumin superfamily protein | chr5:337234-337678 FORWARD LENGTH=116	tr|F2CQL6|F2CQL6_HORVD	LOC_Os05g40010.1	IPR000528 (Plant lipid transfer protein/Par allergen), IPR016140 (Bifunctional inhibitor/plant lipid transfer protein/seed storage helical domain)	***-[4.751]
CUST_7361_PI427708080	0.97998	1.13497	1.23089	1.21665	0.886904	0.951938	2.79078	2.08842	1	1.15815	1.25603	1.2415	1	1.07333	3.14666	2.35473	0	0.211827	0.328875	0.312086	0	0.10209	1.65382	1.23556	LOC_Os08g37370.2|13108.m09389|protein mitochondrial carrier protein, putative, expressed	U35_4936	U35_4936 Members:12 3pri:Y 1e-140 UniRef90_Q6YXI3 Cluster: 2-oxoglutarate carrier-like protein; n=1; Oryza sativa (japonica cultivar-group)|Rep: 2-oxoglutarate carrier-like protein - Oryza sativa (japonica	AT2G22500.1 | Symbols: UCP5, ATPUMP5, DIC1 | uncoupling protein 5 | chr2:9563531-9564472 REVERSE LENGTH=313	tr|C1E5T5|C1E5T5_MICSR	LOC_Os08g37370.2	IPR002030 (Mitochondrial brown fat uncoupling protein), IPR023395 (Mitochondrial carrier domain)	***-[2.195]
CUST_4053_PI427708080	0.85434	1.22511	1.52137	1.40354	0.949125	0.952713	10.8518	4.90932	1	1.43398	1.78076	1.64283	1	1.00378	11.4335	5.17246	0	0.520029	0.832491	0.716186	0	0.00544312	3.51519	2.37085	LOC_Os10g42130.1|13110.m03952|protein no apical meristem protein, putative, expressed	U35_32050	U35_32050 Members:1 3pri:N 1e-54 UniRef90_Q9LSH5 Rep: Similarity to NAM - Arabidopsis thaliana (Mouse-ear cress)	AT4G17980.1 | Symbols: anac071, NAC071 | NAC domain containing protein 71 | chr4:9978850-9980038 REVERSE LENGTH=262	tr|B9N2P7|B9N2P7_POPTR	LOC_Os10g42130.1	IPR003441 (No apical meristem (NAM) protein)	***-[2.832]	MLOC_58950.3
CUST_7173_PI427708083	0.877881	1.05191	1.48955	1.24634	1.02777	0.818024	4.32549	2.4753	1	1.19823	1.69675	1.41971	1	0.795922	4.20862	2.40842	0	0.260907	0.762777	0.505594	0	-0.329301	2.07335	1.26809	LOC_Os06g37020.1|13106.m03832|protein expressed protein	U35_13764	U35_13764 Members:2 3pri:N 3e-21 UniRef90_Q7XYE5 Rep: Hypothetical protein - Triticum aestivum (Wheat)	AT2G26110.1 | Symbols: | Protein of unknown function (DUF761) | chr2:11120869-11121798 FORWARD LENGTH=309		LOC_Os06g37020.1				7H	76.5581
CUST_58_PI427708083	0.82995	1.2297	1.7998	1.5473	1.01668	0.775709	10.2605	4.74808	1	1.48166	2.16857	1.86433	1	0.762981	10.0921	4.67017	0	0.567216	1.11674	0.898659	0	-0.390281	3.33516	2.22348	LOC_Os06g29730.1|13106.m03072|protein RALFL28 - Rapid ALkalinization Factor RALF family protein precursor, expressed	U35_603	U35_603 Members:35 3pri:Y 2e-06 UniRef90_Q01482 Rep: WIR1A protein - Triticum aestivum (Wheat)	No hits found		LOC_Os06g29730.1
CUST_6805_PI427708080	0.818114	0.802451	1.20422	1.22796	0.747083	0.862321	4.19694	2.42711	1	0.980856	1.47195	1.50097	1	1.15425	5.61777	3.24879	0	-0.0278874	0.55773	0.585896	0	0.206956	2.49	1.6999	LOC_Os01g51570.1|13101.m05382|protein glycosyl hydrolases family 17, putative, expressed	U35_423	U35_423 Members:43 3pri:Y 1e-160 UniRef90_Q7M1K2 Rep: Beta-glucanase - Hordeum vulgare (Barley)	AT3G57260.1 | Symbols: BGL2, PR2, BG2, PR-2 | beta-1,3-glucanase 2 | chr3:21188709-21189822 REVERSE LENGTH=339	tr|Q7M1K2|Q7M1K2_HORVU	LOC_Os01g51570.1	IPR000490 (Glycoside hydrolase, family 17), IPR017853 (Glycoside hydrolase, superfamily)	***-[2.539]	MLOC_80849.1
CUST_6288_PI427708080	1.02914	1.09949	1.62986	1.82102	0.908026	1.18321	5.76487	2.98093	1	1.06835	1.58371	1.76946	1	1.30306	6.3488	3.28287	0	0.0953888	0.663304	0.823305	0	0.381901	2.66648	1.71496	LOC_Os01g23380.1|13101.m02473|protein stripe rust resistance protein Yr10, putative, expressed	U35_7260	U35_7260 Members:4 3pri:Y 7e-84 UniRef90_Q943S7 Cluster: Putative stripe rust resistance protein Yr10; n=1; Oryza sativa (japonica cultivar-group)|Rep: Putative stripe rust resistance protein Yr10 - Oryza sat	AT3G07040.1 | Symbols: RPM1, RPS3 | NB-ARC domain-containing disease resistance protein | chr3:2226244-2229024 REVERSE LENGTH=926	sp|Q9T048|DRL27_ARATH	LOC_Os01g23380.1	IPR000767 (Disease resistance protein)	*-*-[1.667]	MLOC_73623.1
CUST_261_PI427708083	0.977322	1.06007	1.46422	1.67324	0.935731	1.23327	5.60111	3.11528	1	1.08467	1.4982	1.71207	1	1.31797	5.98581	3.32925	0	0.117254	0.58323	0.775743	0	0.398319	2.58155	1.7352	LOC_Os01g07870.1|13101.m00811|protein ABC transporter family protein, putative, expressed	U35_3554	U35_3554 Members:20 3pri:Y 1e-140 UniRef90_Q0JQA5 Cluster: Os01g0173900 protein; n=2; Oryza sativa (japonica cultivar-group)|Rep: Os01g0173900 protein - Oryza sativa (japonica cultivar-group)	AT3G13080.1 | Symbols: ATMRP3, MRP3, ABCC3 | multidrug resistance-associated protein 3 | chr3:4196019-4201250 REVERSE LENGTH=1514		LOC_Os01g07870.1				3H	47.0963
CUST_5463_PI427708080	0.985816	1.02448	1.452	1.46614	0.985258	1.21046	3.20979	2.10382	1	1.03922	1.47289	1.48724	1	1.22858	3.25781	2.1353	0	0.0555024	0.558654	0.572638	0	0.296988	1.7039	1.09444	LOC_Os08g39850.1|13108.m04255|protein lipoxygenase, chloroplast precursor, putative, expressed	U35_5711	U35_5711 Members:9 3pri:Y 1e-118 UniRef90_P38419 Cluster: Lipoxygenase 7, chloroplast precursor; n=4; Oryza sativa|Rep: Lipoxygenase 7, chloroplast precursor - Oryza sativa (Rice)	AT3G45140.1 | Symbols: LOX2, ATLOX2 | lipoxygenase 2 | chr3:16525437-16529233 FORWARD LENGTH=896	tr|F2DFM0|F2DFM0_HORVD	LOC_Os08g39850.1	IPR000907 (Lipoxygenase), IPR008976 (Lipase/lipooxygenase, PLAT/LH2)	***-[2]	MLOC_67243.1	1H	131.941
CUST_18498_PI427708080	0.732523	0.8658	1.73334	1.4117	0.788748	1.1591	9.54788	3.4734	1	1.18194	2.36626	1.92718	1	1.46955	12.1051	4.40369	0	0.24116	1.24261	0.946489	0	0.555371	3.59754	2.13871	LOC_Os07g35350.1|13107.m03615|protein glucan endo-1,3-beta-glucosidase precursor, putative, expressed	U35_15919	U35_15919 Members:6 3pri:Y 1e-84 UniRef90_Q6YVU2 Cluster: Putative beta-1,3-glucanase; n=1; Oryza sativa (japonica cultivar-group)|Rep: Putative beta-1,3-glucanase - Oryza sativa (japonica cultivar-group)	AT2G05790.1 | Symbols: | O-Glycosyl hydrolases family 17 protein | chr2:2199450-2201293 FORWARD LENGTH=472	tr|B9SH66|B9SH66_RICCO	LOC_Os07g35350.1	IPR000490 (Glycoside hydrolase, family 17), IPR012946 (X8), IPR017853 (Glycoside hydrolase, superfamily)	***-[4.354]	MLOC_81871.1//MLOC_82117.2
CUST_25555_PI427708080	0.973329	1.05869	1.64823	1.56598	0.970847	1.13168	4.17031	2.13998	1	1.0877	1.6934	1.60889	1	1.16566	4.29553	2.20424	0	0.121286	0.759921	0.686062	0	0.221144	2.10284	1.14028	LOC_Os01g02130.1|13101.m00151|protein expressed protein	U35_8611	U35_8611 Members:4 3pri:N 8e-36 UniRef90_Q9ASJ0 Cluster: Hypothetical protein P0439B06.27; n=1; Oryza sativa (japonica cultivar-group)|Rep: Hypothetical protein P0439B06.27 - Oryza sativa (japonica cultivar-g	AT3G18560.1 | Symbols: | unknown protein; BEST Arabidopsis thaliana protein match is: unknown protein (TAIR:AT1G49000.1); Has 95 Blast hits to 95 proteins in 13 species: Archae - 0; Bacteria - 0; Metazoa - 0; Fungi - 0; Plants - 95; Viruses - 0; Other Eukaryotes - 0 (source: NCBI BLink). | chr3:6393984-6394571 FORWARD LENGTH=195	AT3G18560.1	LOC_Os01g02130.1		--*-[6]	AK371499
CUST_14671_PI427708080	0.90954	1.20724	2.47463	2.39094	0.910505	1.12191	16.294	5.61141	1	1.32731	2.72075	2.62874	1	1.23218	17.8956	6.16296	0	0.408508	1.44401	1.39437	0	0.301216	4.16153	2.62362	LOC_Os06g19010.1|13106.m02028|protein cadmium tolerance factor, putative, expressed	U35_4120	U35_4120 Members:15 3pri:Y 5e-94 UniRef90_Q6ATR4 Cluster: Putative NUDIX hydrolase; n=1; Oryza sativa (japonica cultivar-group)|Rep: Putative NUDIX hydrolase - Oryza sativa (japonica cultivar-group)	AT4G11000.1 | Symbols: | Ankyrin repeat family protein | chr4:6731020-6732464 FORWARD LENGTH=406	tr|Q5ZA82|Q5ZA82_ORYSJ	LOC_Os06g19010.1		***-[1.995]
CUST_5927_PI427708080	0.898415	0.977945	2.20109	1.77949	0.923593	1.13789	14.0103	5.30022	1	1.08852	2.44997	1.9807	1	1.23203	15.1693	5.73869	0	0.122371	1.29276	0.986008	0	0.301037	3.92308	2.52072	LOC_Os02g17760.1|13102.m01984|protein cytochrome P450, putative, expressed	U35_27261	U35_27261 Members:2 3pri:N 7e-81 UniRef90_Q52PG2 Cluster: Cytochrome P450 monooxygenase CYP71U4v2; n=2; Hordeum vulgare|Rep: Cytochrome P450 monooxygenase CYP71U4v2 - Hordeum vulgare var. distichum (Two-rowed	AT3G48280.1 | Symbols: CYP71A25 | cytochrome P450, family 71, subfamily A, polypeptide 25 | chr3:17879594-17881164 FORWARD LENGTH=490	tr|Q9AVM3|Q9AVM3_WHEAT	LOC_Os02g17760.1	IPR001128 (Cytochrome P450)	***-[2.191]	MLOC_70630.1	7H	67.9887
CUST_27_PI415269222	0.969861	0.982629	1.45271	1.1952	0.920661	1.00372	3.80273	2.15519	1	1.01316	1.49786	1.23234	1	1.09022	4.13044	2.34091	0	0.0188691	0.582899	0.301404	0	0.124618	2.0463	1.22707
CUST_24569_PI427708080	0.955838	1.00337	1.47015	1.21699	0.932268	1.00747	3.73799	2.11831	1	1.04973	1.53807	1.27321	1	1.08066	4.00957	2.27221	0	0.0700179	0.621122	0.348476	0	0.111915	2.00345	1.1841	LOC_Os01g51570.1|13101.m05382|protein glycosyl hydrolases family 17, putative, expressed	U35_423	U35_423 Members:43 3pri:Y 1e-160 UniRef90_Q7M1K2 Rep: Beta-glucanase - Hordeum vulgare (Barley)	AT3G57260.1 | Symbols: BGL2, PR2, BG2, PR-2 | beta-1,3-glucanase 2 | chr3:21188709-21189822 REVERSE LENGTH=339	tr|Q7M1K2|Q7M1K2_HORVU	LOC_Os01g51570.1	IPR000490 (Glycoside hydrolase, family 17), IPR017853 (Glycoside hydrolase, superfamily)	***-[2.542]	AK362756	3H	135.482
CUST_4166_PI427708080	0.958088	0.91221	1.46595	1.24914	0.742274	0.807838	5.53419	2.75902	1	0.952115	1.53008	1.30379	1	1.08833	7.45572	3.71698	0	-0.0707925	0.613605	0.382709	0	0.122113	2.89835	1.89413	LOC_Os03g03034.1|13103.m00278|protein flavonol synthase/flavanone 3-hydroxylase, putative, expressed	U35_4114	U35_4114 Members:16 3pri:Y 1e-134 UniRef90_Q10SI2 Cluster: Oxidoreductase, 2OG-Fe oxygenase family protein, expressed; n=2; Oryza sativa (japonica cultivar-group)|Rep: Oxidoreductase, 2OG-Fe oxygenase	AT5G24530.1 | Symbols: DMR6 | 2-oxoglutarate (2OG) and Fe(II)-dependent oxygenase superfamily protein | chr5:8378964-8383154 FORWARD LENGTH=341	AT5G24530.1	LOC_Os03g03034.1	IPR005123 (Oxoglutarate/iron-dependent oxygenase)	***-[5.384]	MLOC_59596.1	4H	110.198
CUST_24554_PI427708080	0.889304	1.09333	1.22357	1.23291	1.02433	1.07697	2.89909	2.38325	1	1.22942	1.37588	1.38638	1	1.05139	2.83022	2.32663	0	0.297977	0.460353	0.471324	0	0.0722925	1.50092	1.21824	LOC_Os03g04710.1|13103.m00491|protein expressed protein	U35_6108	U35_6108 Members:8 3pri:Y 1e-49 UniRef90_Q10RZ6 Cluster: Expressed protein; n=1; Oryza sativa (japonica cultivar-group)|Rep: Expressed protein - Oryza sativa (japonica cultivar-group)	AT5G20190.1 | Symbols: | Tetratricopeptide repeat (TPR)-like superfamily protein | chr5:6814093-6815171 FORWARD LENGTH=290	AT5G20190.1	LOC_Os03g04710.1	IPR011990 (Tetratricopeptide-like helical)	*-*-[3.294]
CUST_18418_PI427708080	0.67957	1.12152	1.44069	1.38409	1.12702	1.05689	5.67319	3.19928	1	1.65034	2.12	2.03671	1	0.937773	5.03379	2.83871	0	0.722763	1.08406	1.02624	0	-0.0926896	2.33164	1.50523	LOC_Os11g31540.1|13111.m03057|protein BRASSINOSTEROID INSENSITIVE 1-associated receptor kinase 1 precursor, putative, expressed	U35_15506	U35_15506 Members:37 3pri:Y 2e-69 UniRef90_Q2R3L3 Cluster: BRASSINOSTEROID INSENSITIVE 1-associated receptor kinase 1, putative, expressed; n=1; Oryza sativa (japonica cultivar-group)|Rep: BRASSINOSTEROID INSEN	AT1G71830.1 | Symbols: SERK1, ATSERK1 | somatic embryogenesis receptor-like kinase 1 | chr1:27018575-27021842 FORWARD LENGTH=625	AT4G08850.1	LOC_Os11g31540.1	IPR001611 (Leucine-rich repeat), IPR013210 (Leucine-rich repeat-containing N-terminal, type 2)	*-*-[4.149]	MLOC_72157.3	3H	135.482
CUST_14124_PI427708083	0.831447	0.978983	1.62543	1.80415	1.13641	1.29999	6.54453	3.73088	1	1.17745	1.95494	2.16989	1	1.14394	5.75894	3.28304	0	0.23566	0.967126	1.11762	0	0.194013	2.5258	1.71503	LOC_Os09g04430.1|13109.m00372|protein expressed protein	U35_8875	U35_8875 Members:4 3pri:N 2e-13 UniRef90_Q82RN1 Rep: Hypothetical protein - Streptomyces avermitilis	No hits found		LOC_Os09g04430.1
CUST_10530_PI427708083	0.806938	0.979435	2.21036	1.67725	1.11526	1.38173	10.0469	5.69612	1	1.21377	2.73919	2.07853	1	1.23893	9.0085	5.10742	0	0.279491	1.45375	1.05557	0	0.309095	3.17129	2.35259	LOC_Os02g42150.2|13102.m04659|protein OsWAK14 - OsWAK receptor-like protein kinase, expressed	U35_17986	U35_17986 Members:8 3pri:N 1e-53 UniRef90_Q0DZC0 Cluster: Os02g0632800 protein; n=1; Oryza sativa (japonica cultivar-group)|Rep: Os02g0632800 protein - Oryza sativa (japonica cultivar-group)	AT1G21210.1 | Symbols: WAK4 | wall associated kinase 4 | chr1:7424653-7427041 FORWARD LENGTH=738		LOC_Os02g42150.2				6H	0.283286
CUST_8533_PI427708083	1.24257	0.896804	0.979394	1.04758	0.675409	1.06475	1.97169	1.43355	1	0.721734	0.788201	0.843072	1	1.57645	2.91926	2.12249	0	-0.470461	-0.343365	-0.246272	0	0.656681	1.5456	1.08576	LOC_Os01g09580.2|13101.m01023|protein CAMK_CAMK_like_Aur_like.1 - CAMK includes calcium/calmodulin depedent protein kinases, expressed	U35_18745	U35_18745 Members:14 3pri:Y 1e-153 UniRef90_Q4R1K7 Cluster: Aurora kinase; n=2; Oryza sativa (japonica cultivar-group)|Rep: Aurora kinase - Oryza sativa (japonica cultivar-group)	AT4G32830.1 | Symbols: AtAUR1, AUR1 | ataurora1 | chr4:15842557-15844354 FORWARD LENGTH=294		LOC_Os01g09580.2				3H	46.034
CUST_6807_PI427708080	1.22388	0.759561	1.04991	1.44764	0.592777	0.906881	5.16642	3.35024	1	0.62062	0.857853	1.18283	1	1.52989	8.71561	5.65176	0	-0.688219	-0.221198	0.242247	0	0.613424	3.1236	2.4987	LOC_Os05g32380.1|13105.m03333|protein phospholipase, putative, expressed	U35_17175	U35_17175 Members:27 3pri:Y 1e-134 UniRef90_Q9M9Y7 Rep: F4H5.11 protein - Arabidopsis thaliana (Mouse-ear cress)	AT1G06800.1 | Symbols: PLA-I{gamma}1 | alpha/beta-Hydrolases superfamily protein | chr1:2089538-2091443 REVERSE LENGTH=515	tr|G7JRN3|G7JRN3_MEDTR	LOC_Os05g32380.1	IPR002921 (Lipase, class 3)	***-[1.358]	MLOC_80878.1
CUST_5083_PI427708080	1.23856	0.884715	1.09169	1.24303	0.641568	1.068	2.96677	1.87653	1	0.714311	0.881425	1.00361	1	1.66467	4.62425	2.92491	0	-0.485376	-0.18209	0.00519865	0	0.735238	2.20922	1.54839	LOC_Os12g37260.1|13112.m03825|protein lipoxygenase 2.1, chloroplast precursor, putative, expressed	U35_14644	U35_14644 Members:388 3pri:Y 0.0 UniRef90_P93184 Cluster: Lipoxygenase 2.1, chloroplast precursor; n=1; Hordeum vulgare|Rep: Lipoxygenase 2.1, chloroplast precursor - Hordeum vulgare (Barley)	AT3G45140.1 | Symbols: LOX2, ATLOX2 | lipoxygenase 2 | chr3:16525437-16529233 FORWARD LENGTH=896	tr|F2E1N5|F2E1N5_HORVD	LOC_Os12g37260.1	IPR000907 (Lipoxygenase), IPR008976 (Lipase/lipooxygenase, PLAT/LH2)	***-[1.931]	MLOC_64972.1	5H	4.16667
CUST_14236_PI427708083	1.29041	0.949123	1.13375	1.29294	0.682319	0.979403	2.58315	1.8054	1	0.735523	0.878597	1.00197	1	1.4354	3.78584	2.64598	0	-0.443158	-0.186726	0.00283429	0	0.521457	1.92061	1.4038	LOC_Os01g16260.1|13101.m01813|protein major facilitator superfamily antiporter, putative, expressed	U35_7701	U35_7701 Members:5 3pri:N 2e-86 UniRef90_Q5NBL6 Cluster: Putative major facilitator superfamily antiporter; n=1; Oryza sativa (japonica cultivar-group)|Rep: Putative major facilitator superfamily antiporter -	AT3G43790.1 | Symbols: ZIFL2 | zinc induced facilitator-like 2 | chr3:15655443-15658848 FORWARD LENGTH=478		LOC_Os01g16260.1
CUST_6076_PI427708083	1.08234	0.58773	0.891315	1.5769	0.49799	1.16329	6.25649	3.17838	1	0.543019	0.823509	1.45694	1	2.33596	12.5635	6.38242	0	-0.880926	-0.280144	0.542944	0	1.22402	3.65116	2.6741	LOC_Os12g36220.1|13112.m03713|protein inhibitor I family protein, putative, expressed	U35_4386	U35_4386 Members:14 3pri:Y 2e-36 UniRef90_Q8LLA8 Rep: CI2D - Hordeum vulgare (Barley)	AT5G43570.1 | Symbols: | Serine protease inhibitor, potato inhibitor I-type family protein | chr5:17506454-17507456 FORWARD LENGTH=103		LOC_Os12g36220.1
CUST_5587_PI427708080	1.08376	0.885726	0.960516	1.2182	0.852964	1.16291	2.47149	1.62273	1	0.817275	0.886285	1.12406	1	1.36338	2.89753	1.90246	0	-0.291107	-0.174158	0.168714	0	0.447184	1.53483	0.927867	LOC_Os06g14040.1|13106.m01550|protein ThiF family domain containing protein, putative, expressed	U35_24080	U35_24080 Members:3 3pri:Y 3e-53 UniRef90_Q0DD65 Cluster: Os06g0251000 protein; n=2; Oryza sativa (japonica cultivar-group)|Rep: Os06g0251000 protein - Oryza sativa (japonica cultivar-group)	AT5G37530.2 | Symbols: | NAD(P)-binding Rossmann-fold superfamily protein | chr5:14906505-14909020 FORWARD LENGTH=456	sp|B4JBC4|MOCS3_DROGR	LOC_Os06g14040.1	IPR016040 (NAD(P)-binding domain)	*-*-[4.004]	MLOC_68085.2	7H	66.0765
CUST_1893_PI427708080	1.03237	0.838126	0.914102	1.1348	0.793206	1.04224	1.83511	1.29	1	0.811843	0.885436	1.09922	1	1.31395	2.31354	1.62632	0	-0.300728	-0.17554	0.136477	0	0.393915	1.2101	0.701608	LOC_Os04g59560.1|13104.m06284|protein tubulin folding cofactor B, putative, expressed	U35_20013	U35_20013 Members:9 3pri:Y 1e-114 UniRef90_Q0J8Q8 Cluster: Os04g0692100 protein; n=2; Oryza sativa (japonica cultivar-group)|Rep: Os04g0692100 protein - Oryza sativa (japonica cultivar-group)	AT3G10220.1 | Symbols: | tubulin folding cofactor B | chr3:3161977-3164037 FORWARD LENGTH=243	tr|A5CFZ4|A5CFZ4_HORVD	LOC_Os04g59560.1	IPR000938 (CAP Gly-rich domain), IPR017690 (Outer membrane insertion C-terminal signal, omp85 target)	***-[3.246]	MLOC_20130.1//MLOC_20132.1	2H	149.15
CUST_21260_PI427708080	0.98274	0.835465	0.909456	1.02954	0.831028	0.959064	1.74871	1.3652	1	0.850138	0.925429	1.04763	1	1.15407	2.10427	1.64279	0	-0.234231	-0.111806	0.0671249	0	0.206729	1.07332	0.716147	LOC_Os04g35520.3|13104.m03463|protein OsAPx7 - Stromal Ascorbate Peroxidase encoding gene 5,8, expressed	U35_15759	U35_15759 Members:29 3pri:Y 1e-157 UniRef90_Q01IY9 Rep: OSIGBa0102D10.4 protein - Oryza sativa (Rice)	AT4G08390.3 | Symbols: SAPX | stromal ascorbate peroxidase | chr4:5314999-5317071 FORWARD LENGTH=371	AT2G18140.1	LOC_Os04g35520.3	IPR010255 (Haem peroxidase)	***-[1.062]	AK366200
CUST_1849_PI427708080	1.03984	0.873458	1.03667	1.33626	0.913341	1.08655	3.17637	2.14395	1	0.839989	0.996943	1.28505	1	1.18964	3.47775	2.34737	0	-0.251557	-0.00441651	0.361829	0	0.250527	1.79815	1.23105	LOC_Os10g38710.1|13110.m03526|protein glutathione S-transferase, putative, expressed	U35_2210	U35_2210 Members:37 3pri:Y 3e-85 UniRef90_Q8LGN6 Cluster: Glutathione-S-transferase Cla47; n=1; Triticum aestivum|Rep: Glutathione-S-transferase Cla47 - Triticum aestivum (Wheat)	AT1G10370.1 | Symbols: GST30, ATGSTU17, GST30B, ERD9 | Glutathione S-transferase family protein | chr1:3397274-3398273 REVERSE LENGTH=227	tr|B3TM51|B3TM51_ELAGV	LOC_Os10g38710.1	IPR010987 (Glutathione S-transferase, C-terminal-like), IPR012336 (Thioredoxin-like fold)	***-[2.903]	MLOC_19475.3	7H	116.076
CUST_1753_PI427708080	1.03793	0.929804	1.20304	1.33309	0.948833	1.1714	3.07715	2.0124	1	0.895826	1.15908	1.28437	1	1.23457	3.24308	2.12092	0	-0.15871	0.212975	0.361064	0	0.304008	1.69737	1.08469	LOC_Os12g37560.1|13112.m03862|protein phospholipase C, putative, expressed	U35_8137	U35_8137 Members:4 3pri:Y 8e-37 UniRef90_Q9AXF1 Cluster: Phosphoinositide-specific phospholipase C; n=2; Oryza sativa|Rep: Phosphoinositide-specific phospholipase C - Oryza sativa (Rice)	AT2G40116.1 | Symbols: | Phosphoinositide-specific phospholipase C family protein | chr2:16751782-16754311 FORWARD LENGTH=613	tr|B9T5Y1|B9T5Y1_RICCO	LOC_Os12g37560.1	IPR001192 (Phosphoinositide phospholipase C), IPR008973 (C2 calcium/lipid-binding domain, CaLB)	***-[2.168]		5H	46.1806
CUST_8037_PI427708080	1.0807	1.06365	1.04593	1.11839	0.800763	0.923765	1.74076	1.32519	1	0.98422	0.967823	1.03487	1	1.15361	2.17388	1.6549	0	-0.0229474	-0.0471847	0.049456	0	0.20615	1.12027	0.726747	LOC_Os05g47470.2|13105.m05029|protein VIP1 protein, putative, expressed	U35_17169	U35_17169 Members:26 3pri:Y 2e-45 UniRef90_Q5KQD2 Cluster: Putative VIP1 protein; n=1; Oryza sativa (japonica cultivar-group)|Rep: Putative VIP1 protein - Oryza sativa (japonica cultivar-group)	AT2G20290.1 | Symbols: XIG, ATXIG | myosin-like protein XIG | chr2:8743275-8751878 REVERSE LENGTH=1493	tr|B6TE87|B6TE87_MAIZE	LOC_Os05g47470.2		*-*-[2]
CUST_20162_PI427708080	1.26595	1.21868	1.19991	1.20557	0.714782	0.966665	2.92864	1.76157	1	0.96266	0.947841	0.952304	1	1.35239	4.09726	2.46448	0	-0.0549022	-0.0772837	-0.0705057	0	0.435512	2.03466	1.30129	LOC_Os04g55720.1|13104.m05781|protein D-3-phosphoglycerate dehydrogenase, chloroplast precursor, putative, expressed	U35_16267	U35_16267 Members:45 3pri:Y 0.0 UniRef90_Q25AL6 Rep: H0212B02.14 protein - Oryza sativa (Rice)	AT4G34200.1 | Symbols: EDA9 | D-3-phosphoglycerate dehydrogenase | chr4:16374041-16376561 REVERSE LENGTH=603	tr|B6SL40|B6SL40_MAIZE	LOC_Os04g55720.1	IPR006236 (D-3-phosphoglycerate dehydrogenase), IPR016040 (NAD(P)-binding domain)	***-[2.785]	AK360019	2H	125.354
CUST_20784_PI427708080	1.16325	1.32634	1.34776	1.42037	0.749717	0.909667	3.35169	2.22671	1	1.1402	1.15861	1.22104	1	1.21335	4.47061	2.97007	0	0.189283	0.212397	0.288106	0	0.278992	2.16047	1.5705	LOC_Os08g37370.2|13108.m09389|protein mitochondrial carrier protein, putative, expressed	U35_4936	U35_4936 Members:12 3pri:Y 1e-140 UniRef90_Q6YXI3 Cluster: 2-oxoglutarate carrier-like protein; n=1; Oryza sativa (japonica cultivar-group)|Rep: 2-oxoglutarate carrier-like protein - Oryza sativa (japonica	AT2G22500.1 | Symbols: UCP5, ATPUMP5, DIC1 | uncoupling protein 5 | chr2:9563531-9564472 REVERSE LENGTH=313	tr|C1E5T5|C1E5T5_MICSR	LOC_Os08g37370.2	IPR002030 (Mitochondrial brown fat uncoupling protein), IPR023395 (Mitochondrial carrier domain)	***-[2.189]	AK363797
CUST_20517_PI427708080	1.16584	1.19691	1.24833	1.32773	0.789739	0.998169	2.65848	1.75251	1	1.02665	1.07075	1.13886	1	1.26392	3.36627	2.2191	0	0.0379402	0.0986272	0.187595	0	0.337908	1.75115	1.14997	LOC_Os03g61960.2|13103.m12896|protein 2Fe-2S iron-sulfur cluster binding domain containing protein, expressed	U35_1295	U35_1295 Members:78 3pri:Y 8e-63 UniRef90_P27788 Rep: Ferredoxin-3, chloroplast precursor - Zea mays (Maize)	AT2G27510.1 | Symbols: ATFD3, FD3 | ferredoxin 3 | chr2:11758281-11758748 REVERSE LENGTH=155	tr|B6STH7|B6STH7_MAIZE	LOC_Os03g61960.2	IPR010241 (Ferredoxin [2Fe-2S], plant), IPR012675 (Beta-grasp domain)	***-[2]
CUST_12501_PI427708080	1.18454	1.42586	1.42738	1.89668	0.5269	0.72214	13.4353	3.79009	1	1.20372	1.20501	1.60119	1	1.37054	25.4987	7.19318	0	0.267502	0.269043	0.679147	0	0.454748	4.67235	2.84663	LOC_Os10g07210.1|13110.m00642|protein hsp20/alpha crystallin family protein, putative, expressed	U35_10321	U35_10321 Members:3 3pri:N 9e-26 UniRef90_Q45TD8 Rep: CIA - Oryza sativa (indica cultivar-group)	AT5G51440.1 | Symbols: | HSP20-like chaperones superfamily protein | chr5:20891242-20892013 FORWARD LENGTH=210	tr|B6TM52|B6TM52_MAIZE	LOC_Os10g07210.1	IPR008978 (HSP20-like chaperone), IPR017690 (Outer membrane insertion C-terminal signal, omp85 target)	***-[4]	MLOC_47822.1	5H	51.4583
CUST_27_PI427708080	1.17972	1.29047	1.24256	1.2865	0.787774	1.0091	4.01291	2.359	1	1.09388	1.05327	1.09052	1	1.28096	5.09398	2.99451	0	0.129455	0.0748758	0.12501	0	0.357222	2.34879	1.58232	LOC_Os11g09280.2|13111.m00979|protein OsPDIL1-1 protein disulfide isomerase PDIL1-1, expressed	U35_14571	U35_14571 Members:409 3pri:Y 0.0 UniRef90_P52589 Cluster: Protein disulfide-isomerase precursor; n=22; Triticeae|Rep: Protein disulfide-isomerase precursor - Triticum aestivum (Wheat)	AT1G21750.1 | Symbols: ATPDIL1-1, ATPDI5, PDI5, PDIL1-1 | PDI-like 1-1 | chr1:7645767-7648514 FORWARD LENGTH=501	tr|B9A8E3|B9A8E3_WHEAT	LOC_Os11g09280.2	IPR005746 (Thioredoxin), IPR005792 (Protein disulphide isomerase), IPR012336 (Thioredoxin-like fold)	***-[2.974]	MLOC_351.5	4H	50.9915
CUST_18799_PI427708080	1.19008	1.16247	1.13795	1.20558	0.775284	1.04275	2.64864	1.94616	1	0.976797	0.956193	1.01302	1	1.34499	3.41635	2.51025	0	-0.0338697	-0.0646256	0.0186684	0	0.427593	1.77245	1.32783	LOC_Os11g47760.1|13111.m04765|protein DnaK family protein, putative, expressed	U35_473	U35_473 Members:215 3pri:Y 0.0 UniRef90_P27322 Cluster: Heat shock cognate 70 kDa protein 2; n=34; Magnoliophyta|Rep: Heat shock cognate 70 kDa protein 2 - Solanum lycopersicum (Tomato) (Lycopersicon esculen	AT5G02500.1 | Symbols: HSC70-1, HSP70-1, AT-HSC70-1, HSC70 | heat shock cognate protein 70-1 | chr5:554055-556334 REVERSE LENGTH=651	tr|Q10NA9|Q10NA9_ORYSJ	LOC_Os11g47760.1	IPR001023 (Heat shock protein Hsp70)	***-[3.685]	AK250148.1	6H	88.881
CUST_24931_PI427708080	1.16213	1.13482	1.16949	1.26173	0.797299	1.00279	2.97892	1.69717	1	0.976503	1.00634	1.08571	1	1.25773	3.73627	2.12865	0	-0.0343043	0.00911648	0.118639	0	0.330824	1.9016	1.08994	LOC_Os06g05740.1|13106.m00568|protein expressed protein	U35_18584	U35_18584 Members:11 3pri:Y 1e-122 UniRef90_Q5VML4 Cluster: Hypothetical protein P0529C07.1; n=1; Oryza sativa (japonica cultivar-group)|Rep: Hypothetical protein P0529C07.1 - Oryza sativa (japonica cultivar-gro	AT4G29520.1 | Symbols: | LOCATED IN: endoplasmic reticulum, plasma membrane; EXPRESSED IN: 23 plant structures; EXPRESSED DURING: 14 growth stages; CONTAINS InterPro DOMAIN/s: Saposin B (InterPro:IPR008139); Has 137 Blast hits to 137 proteins in 50 species: Archae - 2; Bacteria - 0; Metazoa - 41; Fungi - 10; Plants - 36; Viruses - 0; Other Eukaryotes - 48 (source: NCBI BLink). | chr4:14494056-144…	AT4G29520.1	LOC_Os06g05740.1		***-[11]	AK365588
CUST_2173_PI427708080	1.1569	1.12472	1.21545	1.24176	0.826323	1.06456	3.30785	1.89929	1	0.97218	1.0506	1.07335	1	1.28831	4.00309	2.29848	0	-0.040704	0.0712177	0.102125	0	0.365483	2.00112	1.20068	LOC_Os09g27830.1|13109.m02730|protein OsPDIL2-3 protein disulfide isomerase PDIL2-3, expressed	U35_675	U35_675 Members:72 3pri:Y 0.0 UniRef90_Q5EUD5 Cluster: Protein disulfide isomerase; n=2; Poaceae|Rep: Protein disulfide isomerase - Zea mays (Maize)	AT1G04980.1 | Symbols: ATPDIL2-2, ATPDI10, PDI10, PDIL2-2 | PDI-like 2-2 | chr1:1413869-1416120 REVERSE LENGTH=447	tr|Q5EUD5|Q5EUD5_MAIZE	LOC_Os09g27830.1	IPR005746 (Thioredoxin), IPR012336 (Thioredoxin-like fold)	***-[2.989]	MLOC_34487.1	5H	60.6597
CUST_21702_PI427708080	1.10113	0.947884	1.12843	1.13488	0.648285	0.864231	4.16804	1.89562	1	0.860831	1.02479	1.03065	1	1.3331	6.42933	2.92405	0	-0.216198	0.0353311	0.0435602	0	0.414789	2.68467	1.54797	LOC_Os11g19210.1|13111.m01945|protein beta-D-xylosidase, putative, expressed	U35_2345	U35_2345 Members:34 3pri:Y 0.0 UniRef90_Q8W011 Rep: Beta-D-xylosidase - Hordeum vulgare (Barley)	AT1G78060.1 | Symbols: | Glycosyl hydrolase family protein | chr1:29349796-29352868 REVERSE LENGTH=767	tr|Q53MQ1|Q53MQ1_ORYSJ	LOC_Os11g19210.1	IPR002772 (Glycoside hydrolase family 3 C-terminal domain), IPR017853 (Glycoside hydrolase, superfamily)	***-[2.695]
CUST_12754_PI427708083	1.14411	1.14191	1.10063	1.28658	0.820518	1.08406	3.08706	1.73935	1	0.998075	0.961993	1.12452	1	1.32119	3.76233	2.11982	0	-0.00277972	-0.0559012	0.169306	0	0.401843	1.91162	1.08394	LOC_Os06g05740.1|13106.m00568|protein expressed protein	U35_18584	U35_18584 Members:11 3pri:Y 1e-122 UniRef90_Q5VML4 Cluster: Hypothetical protein P0529C07.1; n=1; Oryza sativa (japonica cultivar-group)|Rep: Hypothetical protein P0529C07.1 - Oryza sativa (japonica cultivar-gro	AT4G29520.1 | Symbols: | LOCATED IN: endoplasmic reticulum, plasma membrane; EXPRESSED IN: 23 plant structures; EXPRESSED DURING: 14 growth stages; CONTAINS InterPro DOMAIN/s: Saposin B (InterPro:IPR008139); Has 137 Blast hits to 137 proteins in 50 species: Archae - 2; Bacteria - 0; Metazoa - 41; Fungi - 10; Plants - 36; Viruses - 0; Other Eukaryotes - 48 (source: NCBI BLink). | chr4:14494056-144…		LOC_Os06g05740.1
CUST_18590_PI427708080	1.13461	1.11819	1.18311	1.22248	0.820784	1.13827	2.39874	1.67823	1	0.985524	1.04274	1.07744	1	1.3868	2.9225	2.04467	0	-0.0210372	0.0603832	0.107613	0	0.471764	1.5472	1.03187	LOC_Os12g06610.1|13112.m00678|protein nucleolar complex protein 2, putative, expressed	U35_39061	U35_39061 Members:1 3pri:N 6e-68 UniRef90_Q2QXB4 Cluster: Uncharacterised protein family containing protein, expressed; n=1; Oryza sativa (japonica cultivar-group)|Rep: Uncharacterised protein family	AT3G55510.1 | Symbols: RBL | Noc2p family | chr3:20579232-20582124 FORWARD LENGTH=594	tr|G7ID95|G7ID95_MEDTR	LOC_Os12g06610.1	IPR005343 (Uncharacterised protein family UPF0120)	***-[2.907]	AK248684.1//MLOC_71887.2	5H	15.5556
CUST_655_PI427708080	1.16938	1.10124	1.02904	1.2232	0.737807	1.02693	1.92895	1.62764	1	0.941724	0.879983	1.04602	1	1.39187	2.61443	2.20605	0	-0.0866234	-0.184452	0.0649128	0	0.477028	1.3865	1.14146	LOC_Os08g41390.1|13108.m04442|protein peptidyl-prolyl isomerase, putative, expressed	U35_14499	U35_14499 Members:65 3pri:Y 0.0 UniRef90_Q43207 Cluster: 70 kDa peptidyl-prolyl isomerase; n=1; Triticum aestivum|Rep: 70 kDa peptidyl-prolyl isomerase - Triticum aestivum (Wheat)	AT3G25230.1 | Symbols: ROF1, ATFKBP62, FKBP62 | rotamase FKBP 1 | chr3:9188257-9191137 FORWARD LENGTH=551	tr|Q677E6|Q677E6_HYAOR	LOC_Os08g41390.1	IPR001179 (Peptidyl-prolyl cis-trans isomerase, FKBP-type, domain), IPR011990 (Tetratricopeptide-like helical), IPR023114 (Elongated TPR repeat-containing domain), IPR023566 (Peptidyl-prolyl cis-trans isomerase, FKBP-type)	*-*-[4.035]	MLOC_7100.3
CUST_389_PI415269222	1.086	1.01149	0.965036	0.956675	0.756142	0.969488	1.88945	1.54107	1	0.931394	0.888619	0.88092	1	1.28215	2.4988	2.03808	0	-0.102537	-0.170363	-0.182917	0	0.358566	1.32124	1.02721
CUST_10061_PI427708083	1.11316	1.17718	1.05051	1.06351	0.671477	1.035	2.44347	1.69187	1	1.05751	0.94372	0.9554	1	1.54138	3.63894	2.51962	0	0.0806728	-0.0835694	-0.0658227	0	0.624222	1.86352	1.3332	LOC_Os03g22740.1|13103.m02743|protein nucleolar protein NOP5-1, putative	U35_14401	U35_14401 Members:2 3pri:N 6e-72 UniRef90_O80401 Rep: SAR DNA binding protein - Oryza sativa (Rice)	AT3G05060.1 | Symbols: | NOP56-like pre RNA processing ribonucleoprotein | chr3:1413174-1415564 REVERSE LENGTH=533		LOC_Os03g22740.1
CUST_3970_PI427708080	1.05054	1.05649	0.990741	1.11637	0.840982	0.869877	2.5574	1.76017	1	1.00566	0.94308	1.06266	1	1.03436	3.04096	2.09299	0	0.00814858	-0.0845478	0.0876858	0	0.0487363	1.60453	1.06556	LOC_Os07g17330.1|13107.m01817|protein B12D protein, putative, expressed	U35_3458	U35_3458 Members:21 3pri:Y 3e-35 UniRef90_Q6YU35 Cluster: Putative B12D protein; n=1; Oryza sativa (japonica cultivar-group)|Rep: Putative B12D protein - Oryza sativa (japonica cultivar-group)	AT3G48140.1 | Symbols: | B12D protein | chr3:17778471-17779299 FORWARD LENGTH=88	tr|G7J2H3|G7J2H3_MEDTR	LOC_Os07g17330.1	IPR010530 (NADH-ubiquinone reductase complex 1 MLRQ subunit)	***-[2]	MLOC_58541.1	1H	119.405
CUST_25686_PI427708080	1.05465	0.956623	0.798001	1.27858	0.677557	0.690887	6.83019	4.1131	1	0.90705	0.756648	1.21233	1	1.01967	10.0806	6.07049	0	-0.140746	-0.402306	0.277777	0	0.0281078	3.33351	2.60181	LOC_Os12g38400.2|13112.m03955|protein MYB family transcription factor, putative, expressed	U35_19471	U35_19471 Members:11 3pri:N 9e-88 UniRef90_Q9S7B2 Rep: Rough sheath 2 - Zea mays (Maize)	AT2G37630.1 | Symbols: ATPHAN, AS1, ATMYB91, MYB91 | myb-like HTH transcriptional regulator family protein | chr2:15781798-15782901 REVERSE LENGTH=367	tr|Q94FL7|Q94FL7_ARATH	LOC_Os12g38400.2	IPR009057 (Homeodomain-like), IPR015495 (Myb transcription factor)	*-*-[2.251]	AK372839
CUST_25691_PI427708080	1.07065	0.895167	1.0951	1.17775	0.646654	0.725771	5.92266	3.69211	1	0.836099	1.02284	1.10004	1	1.12235	9.15892	5.70956	0	-0.258254	0.032575	0.137551	0	0.166519	3.19518	2.51338	LOC_Os12g38400.2|13112.m03955|protein MYB family transcription factor, putative, expressed	U35_19471	U35_19471 Members:11 3pri:N 9e-88 UniRef90_Q9S7B2 Rep: Rough sheath 2 - Zea mays (Maize)	AT2G37630.1 | Symbols: ATPHAN, AS1, ATMYB91, MYB91 | myb-like HTH transcriptional regulator family protein | chr2:15781798-15782901 REVERSE LENGTH=367	tr|Q94FL7|Q94FL7_ARATH	LOC_Os12g38400.2	IPR009057 (Homeodomain-like), IPR015495 (Myb transcription factor)	*-*-[2.251]	AK372889
CUST_2020_PI427708080	1.15484	1.01848	1.12669	1.35663	0.8136	0.919363	4.52777	3.08644	1	0.881926	0.975623	1.17474	1	1.12999	5.5651	3.79356	0	-0.18127	-0.0356049	0.232339	0	0.176316	2.47641	1.92355	LOC_Os07g41460.1|13107.m04314|protein sulfotransferase domain containing protein, expressed	U35_17580	U35_17580 Members:14 3pri:Y 1e-133 UniRef90_Q69RG0 Cluster: Putative STF-1; n=1; Oryza sativa (japonica cultivar-group)|Rep: Putative STF-1 - Oryza sativa (japonica cultivar-group)	AT2G03760.1 | Symbols: ST, ATST1, RAR047, ST1, AtSOT1, AtSOT12, SOT12 | sulphotransferase 12 | chr2:1149475-1150455 REVERSE LENGTH=326	tr|B6STJ6|B6STJ6_MAIZE	LOC_Os07g41460.1	IPR000863 (Sulfotransferase domain)	***-[1.384]	MLOC_22702.1	2H	54.3201
CUST_17201_PI427708080	1.07712	0.982685	1.2265	1.32475	0.68495	0.874481	7.98055	3.56142	1	0.912324	1.13869	1.22989	1	1.27671	11.6513	5.19953	0	-0.132382	0.187369	0.298534	0	0.352429	3.54242	2.37838	LOC_Os04g43800.1|13104.m04357|protein phenylalanine ammonia-lyase, putative, expressed	U35_14224	U35_14224 Members:22 3pri:Y 0.0 UniRef90_Q43210 Rep: Phenylalanine ammonia-lyase - Triticum aestivum (Wheat)	AT2G37040.1 | Symbols: PAL1, ATPAL1 | PHE ammonia lyase 1 | chr2:15557602-15560237 REVERSE LENGTH=725	tr|F2DDB3|F2DDB3_HORVD	LOC_Os04g43800.1	IPR001106 (Aromatic amino acid lyase), IPR023144 (Phenylalanine ammonia-lyase, shielding domain)	***-[3.716]
CUST_13888_PI427708080	1.07393	0.849839	0.834043	0.96616	0.711338	0.708993	2.31336	1.79394	1	0.791335	0.776626	0.899648	1	0.996704	3.25212	2.52193	0	-0.33764	-0.364708	-0.152568	0	-0.00476277	1.70138	1.33453	LOC_Os04g51830.1|13104.m05296|protein OsHKT1;4 - Na+ transporter, expressed	U35_24981	U35_24981 Members:2 3pri:N 2e-18 UniRef90_A0N0D7 Cluster: Putative sodium transporter HKT7-A1; n=1; Triticum monococcum|Rep: Putative sodium transporter HKT7-A1 - Triticum monococcum (Einkorn wheat) (Small spe	AT4G10310.1 | Symbols: HKT1, ATHKT1 | high-affinity K+ transporter 1 | chr4:6392008-6395667 FORWARD LENGTH=506	tr|A0MNZ1|A0MNZ1_THEHA	LOC_Os04g51830.1	IPR003445 (Cation transporter)	***-[1.894]	MLOC_58742.2	2H	97.8045
CUST_4562_PI427708080	1.10051	1.45007	2.09519	2.1049	0.836827	1.14394	7.73154	5.38327	1	1.31764	1.90383	1.91266	1	1.367	9.23911	6.43296	0	0.397955	0.928906	0.935579	0	0.451016	3.20775	2.68548	LOC_Os07g34070.1|13107.m03469|protein auxin-induced protein 5NG4, putative, expressed	U35_11974	U35_11974 Members:2 3pri:Y 5e-86 UniRef90_Q69SA4 Cluster: Putative MtN21; n=1; Oryza sativa (japonica cultivar-group)|Rep: Putative MtN21 - Oryza sativa (japonica cultivar-group)	AT5G64700.1 | Symbols: | nodulin MtN21 /EamA-like transporter family protein | chr5:25865190-25866845 REVERSE LENGTH=359	tr|Q9FGG3|Q9FGG3_ARATH	LOC_Os07g34070.1	IPR000620 (Drug/metabolite transporter)	***-[4.146]		2H	58.6402
CUST_4338_PI427708080	0.989222	0.925812	1.08373	1.23616	0.684707	0.885572	2.44161	1.74651	1	0.935899	1.09554	1.24963	1	1.29336	3.56592	2.55074	0	-0.0955754	0.131641	0.321504	0	0.371122	1.83427	1.35092	LOC_Os04g33390.1|13104.m03216|protein prephenate dehydratase domain containing protein, expressed	U35_2750	U35_2750 Members:21 3pri:Y 0.0 UniRef90_Q7XLY2 Rep: OSJNBa0042I15.8 protein - Oryza sativa (Rice)	AT1G08250.1 | Symbols: ADT6 | arogenate dehydratase 6 | chr1:2588994-2590235 REVERSE LENGTH=413	tr|Q6JJ29|Q6JJ29_IPOTF	LOC_Os04g33390.1	IPR001086 (Prephenate dehydratase)	***-[2.842]	MLOC_60716.2	2H	58.0737
CUST_186_PI415269222	1.15344	1.10461	1.32296	1.48711	0.820414	1.16396	2.62719	1.97702	1	0.957666	1.14697	1.28928	1	1.41875	3.20227	2.40978	0	-0.0624051	0.197833	0.366566	0	0.504619	1.6791	1.2689
CUST_393_PI427708086	1.11614	1.06037	1.31326	1.64061	0.696214	0.897111	4.29145	3.297	1	0.950034	1.17661	1.4699	1	1.28856	6.16399	4.73561	0	-0.0739491	0.234632	0.555714	0	0.365757	2.62386	2.24355	LOC_Os03g48180.2|13103.m05199|protein peptide transporter PTR2, putative, expressed	U35_7785	U35_7785 Members:5 3pri:N 2e-76 UniRef90_Q0JK25 Cluster: Os01g0701500 protein; n=1; Oryza sativa (japonica cultivar-group)|Rep: Os01g0701500 protein - Oryza sativa (japonica cultivar-group)	AT5G05900.1 | Symbols: | UDP-Glycosyltransferase superfamily protein | chr5:1774513-1776381 FORWARD LENGTH=450		LOC_Os03g48180.2				6H	67.9178
CUST_2322_PI427708080	1.54483	1.5471	3.54271	3.09265	0.308665	1.16177	29.8099	13.0518	1	1.00147	2.29327	2.00194	1	3.76386	96.5769	42.2847	0	0.0021234	1.19741	1.0014	0	1.91221	6.59361	5.40206	LOC_Os04g14690.1|13104.m01362|protein flavin-containing monooxygenase family protein, putative, expressed	U35_3562	U35_3562 Members:20 3pri:N 1e-134 UniRef90_Q01MI7 Rep: H0515C11.4 protein - Oryza sativa (Rice)	AT1G19250.1 | Symbols: FMO1 | flavin-dependent monooxygenase 1 | chr1:6650656-6653053 REVERSE LENGTH=530	tr|F7ANY8|F7ANY8_MONDO	LOC_Os04g14690.1	IPR020946 (Flavin monooxygenase-like)	***-[3.29]		7H	140.722
CUST_9096_PI427708083	0.740841	0.501934	1.65699	1.00599	0.7046	0.979653	9.60259	4.33945	1	0.67752	2.23664	1.35791	1	1.39037	13.6284	6.15873	0	-0.561665	1.16133	0.441385	0	0.475466	3.76855	2.62263	LOC_Os04g43800.1|13104.m04357|protein phenylalanine ammonia-lyase, putative, expressed	U35_14238	U35_14238 Members:5 3pri:Y 8e-70 UniRef90_Q43210 Rep: Phenylalanine ammonia-lyase - Triticum aestivum (Wheat)	AT3G53260.1 | Symbols: PAL2, ATPAL2 | phenylalanine ammonia-lyase 2 | chr3:19744256-19746619 REVERSE LENGTH=717		LOC_Os04g43800.1
CUST_55_PI427708080	0.871192	0.761994	1.77099	1.61108	0.852964	1.35432	11.4955	5.97092	1	0.874656	2.03283	1.84928	1	1.58778	13.4771	7.0002	0	-0.193212	1.02349	0.886963	0	0.66701	3.75244	2.8074	LOC_Os05g51130.1|13105.m05500|protein mitochondrial chaperone BCS1, putative, expressed	U35_20764	U35_20764 Members:7 3pri:Y 1e-168 UniRef90_Q0DFI1 Cluster: Os05g0588900 protein; n=2; Oryza sativa (japonica cultivar-group)|Rep: Os05g0588900 protein - Oryza sativa (japonica cultivar-group)	AT3G50930.1 | Symbols: BCS1 | cytochrome BC1 synthesis | chr3:18929817-18931547 FORWARD LENGTH=576	sp|Q7URM7|FTSH2_RHOBA	LOC_Os05g51130.1	IPR003959 (ATPase, AAA-type, core)	*-*-[5.044]	MLOC_1081.1//MLOC_1083.2	1H	131.941
CUST_230_PI415269222	0.821193	0.40895	1.41673	1.33122	0.655244	1.03048	8.19679	3.87751	1	0.497995	1.72522	1.62108	1	1.57267	12.5095	5.91765	0	-1.0058	0.786777	0.696952	0	0.653214	3.64496	2.56503
CUST_1716_PI427708083	1.06	0.691194	1.15972	1.00124	0.777883	0.820818	4.13562	2.61671	1	0.652069	1.09408	0.944564	1	1.05519	5.31651	3.36388	0	-0.616903	0.129715	-0.0822798	0	0.0775081	2.41048	1.75013	LOC_Os10g34614.1|13110.m03083|protein csAtPR5, putative, expressed	U35_37723	U35_37723 Members:1 3pri:N	No hits found		LOC_Os10g34614.1				7H	21.3881
CUST_8403_PI427708080	0.917801	0.583933	0.787147	0.947118	0.771849	0.872587	1.96705	1.62993	1	0.63623	0.857644	1.03194	1	1.13051	2.54849	2.11172	0	-0.652379	-0.221549	0.0453619	0	0.17698	1.34965	1.07842	LOC_Os06g46350.1|13106.m04895|protein PLA IIIA/PLP7, putative, expressed	U35_6719	U35_6719 Members:6 3pri:Y 1e-124 UniRef90_Q653V2 Cluster: Patatin-like phospholipase domain containing protein-like; n=1; Oryza sativa (japonica cultivar-group)|Rep: Patatin-like phospholipase domain containin	AT3G54950.1 | Symbols: PLP7, PLA IIIA | patatin-like protein 6 | chr3:20359076-20360774 REVERSE LENGTH=488	tr|B9SQ95|B9SQ95_RICCO	LOC_Os06g46350.1	IPR016035 (Acyl transferase/acyl hydrolase/lysophospholipase)	***-[2]
CUST_490_PI427708083	0.89293	0.63292	0.814202	0.946915	0.810087	0.904434	2.22314	1.70853	1	0.708813	0.911832	1.06046	1	1.11647	2.74432	2.10907	0	-0.496523	-0.13316	0.0846887	0	0.158938	1.45645	1.0766	LOC_Os06g46350.1|13106.m04895|protein PLA IIIA/PLP7, putative, expressed	U35_6719	U35_6719 Members:6 3pri:Y 1e-124 UniRef90_Q653V2 Cluster: Patatin-like phospholipase domain containing protein-like; n=1; Oryza sativa (japonica cultivar-group)|Rep: Patatin-like phospholipase domain containin	AT3G54950.1 | Symbols: PLP7, PLA IIIA | patatin-like protein 6 | chr3:20359076-20360774 REVERSE LENGTH=488		LOC_Os06g46350.1
CUST_15324_PI427708080	0.992001	0.619532	0.961083	1.12409	0.87594	0.82441	1.91299	1.59909	1	0.624528	0.968832	1.13315	1	0.941171	2.18392	1.82557	0	-0.679162	-0.0456809	0.180345	0	-0.0874713	1.12692	0.868347	LOC_Os07g11060.1|13107.m01138|protein expressed protein	U35_50424	U35_50424 Members:1 3pri:N 1e-70 UniRef90_Q7F1B1 Cluster: Hypothetical protein OJ1664_D08.103-1; n=1; Oryza sativa (japonica cultivar-group)|Rep: Hypothetical protein OJ1664_D08.103-1 - Oryza sativa (japonica	AT5G19050.1 | Symbols: | alpha/beta-Hydrolases superfamily protein | chr5:6369307-6371726 FORWARD LENGTH=361	AT5G19050.1	LOC_Os07g11060.1		*-*-[4]	MLOC_68950.1	2H	58.9235
CUST_8573_PI427708080	1.02193	1.22306	0.949864	1.04034	0.897061	1.03815	1.90383	1.556	1	1.19682	0.929483	1.01801	1	1.15728	2.1223	1.73456	0	0.259207	-0.105499	0.0257577	0	0.210732	1.08563	0.794566	LOC_Os03g37490.1|13103.m04074|protein MATE efflux family protein, putative, expressed	U35_17385	U35_17385 Members:25 3pri:N 0.0 UniRef90_Q0DQQ2 Cluster: Os03g0571900 protein; n=3; Oryza sativa (japonica cultivar-group)|Rep: Os03g0571900 protein - Oryza sativa (japonica cultivar-group)	AT3G21690.1 | Symbols: | MATE efflux family protein | chr3:7638750-7641861 FORWARD LENGTH=506	tr|Q10HY1|Q10HY1_ORYSJ	LOC_Os03g37490.1	IPR002528 (Multi antimicrobial extrusion protein)	***-[2.948]
CUST_5510_PI427708080	1.00297	1.16603	0.932335	1.07136	0.85503	0.986379	2.42355	1.77504	1	1.16258	0.929574	1.06818	1	1.15362	2.83447	2.076	0	0.217327	-0.105359	0.0951573	0	0.206167	1.50308	1.05381	LOC_Os05g46290.1|13105.m04935|protein T-complex protein, putative, expressed	U35_8173	U35_8173 Members:4 3pri:N 1e-125 UniRef90_Q5TKQ5 Cluster: Putative chaperonin; n=1; Oryza sativa (japonica cultivar-group)|Rep: Putative chaperonin - Oryza sativa (japonica cultivar-group)	AT3G13860.1 | Symbols: HSP60-3A | heat shock protein 60-3A | chr3:4561704-4565133 REVERSE LENGTH=572	tr|Q8H903|Q8H903_ORYSJ	LOC_Os05g46290.1	IPR002423 (Chaperonin Cpn60/TCP-1)	***-[2.884]		1H	100.071
CUST_4761_PI427708083	1.00118	1.33531	0.866138	1.22926	0.876586	1.03138	4.3711	2.37452	1	1.33373	0.865115	1.2278	1	1.17659	4.98651	2.70883	0	0.415466	-0.209035	0.296081	0	0.234608	2.31803	1.43767	LOC_Os01g63270.2|13101.m06790|protein alpha-glucan phosphorylast isozyme, putative, expressed	U35_16097	U35_16097 Members:18 3pri:Y 0.0 UniRef90_Q6ESB7 Cluster: Putative human tumor susceptibility gene-like protein; n=1; Oryza sativa (japonica cultivar-group)|Rep: Putative human tumor susceptibility gene-like p	AT3G46970.1 | Symbols: ATPHS2, PHS2 | alpha-glucan phosphorylase 2 | chr3:17301625-17306111 REVERSE LENGTH=841		LOC_Os01g63270.2
CUST_5429_PI427708080	1.09616	1.18309	1.00388	1.10636	0.832267	0.954916	2.02624	1.63085	1	1.0793	0.915812	1.00931	1	1.14737	2.4346	1.95953	0	0.110102	-0.126876	0.0133651	0	0.198328	1.28369	0.970508	LOC_Os06g45710.1|13106.m04819|protein phosphoglycerate kinase protein, putative, expressed	U35_384	U35_384 Members:410 3pri:Y 0.0 UniRef90_P12783 Cluster: Phosphoglycerate kinase, cytosolic; n=11; Poaceae|Rep: Phosphoglycerate kinase, cytosolic - Triticum aestivum (Wheat)	AT1G79550.2 | Symbols: PGK | phosphoglycerate kinase | chr1:29924347-29926295 REVERSE LENGTH=401	tr|F2CZV0|F2CZV0_HORVD	LOC_Os06g45710.1	IPR001576 (Phosphoglycerate kinase)	***-[2.983]	MLOC_67009.1	6H	53.6119
CUST_23158_PI427708080	1.14321	1.21985	0.969045	1.12413	0.838056	1.03094	2.37082	1.71742	1	1.06704	0.847655	0.983312	1	1.23016	2.82895	2.0493	0	0.0936176	-0.23845	-0.0242784	0	0.298841	1.50027	1.03513	LOC_Os01g12650.1|13101.m01370|protein reticulon domain containing protein, putative, expressed	U35_14612	U35_14612 Members:41 3pri:Y 1e-128 UniRef90_Q9AWY7 Cluster: Hypothetical protein P0492F05.29; n=2; Oryza sativa (japonica cultivar-group)|Rep: Hypothetical protein P0492F05.29 - Oryza sativa (japonica cultivar-g	AT4G23630.1 | Symbols: BTI1, RTNLB1 | VIRB2-interacting protein 1 | chr4:12318070-12319574 FORWARD LENGTH=275	tr|B2WS91|B2WS91_9BRAS	LOC_Os01g12650.1	IPR003388 (Reticulon)	***-[1.912]	AK248270.1//MLOC_64351.2	3H	49.6459
CUST_24000_PI390587928	1.00977	1.29174	0.989984	1.09604	0.824242	0.981079	1.96856	1.58649	1	1.27924	0.980408	1.08544	1	1.19028	2.38833	1.92479	0	0.35529	-0.0285455	0.118276	0	0.251301	1.256	0.944698
CUST_5844_PI427708080	1.16022	0.983944	0.802886	1.36887	0.687647	1.01686	17.3902	11.7009	1	0.848065	0.692011	1.17983	1	1.47876	25.2894	17.0158	0	-0.237753	-0.531134	0.238584	0	0.564388	4.66046	4.08881	LOC_Os07g31960.1|13107.m03232|protein UDP-glucoronosyl and UDP-glucosyl transferase domain containing protein, expressed	U35_21474	U35_21474 Members:6 3pri:Y 6e-65 UniRef90_Q6Z478 Cluster: Putative flavonol 3-O-glucosyltransferase; n=2; Oryza sativa (japonica cultivar-group)|Rep: Putative flavonol 3-O-glucosyltransferase - Oryza sativa (j	AT3G16520.3 | Symbols: UGT88A1 | UDP-glucosyl transferase 88A1 | chr3:5619355-5620833 REVERSE LENGTH=462	AT3G21790.1	LOC_Os07g31960.1	IPR002213 (UDP-glucuronosyl/UDP-glucosyltransferase)	***-[2.566]	MLOC_70093.1	2H	115.156
CUST_20275_PI427708080	1.02468	1.1951	0.983494	1.05803	0.841016	1.11374	3.96177	3.24965	1	1.16631	0.959803	1.03254	1	1.32428	4.71069	3.86395	0	0.221948	-0.0591905	0.0461992	0	0.405207	2.23594	1.95008	LOC_Os01g70710.1|13101.m07689|protein heavy metal-associated domain containing protein, expressed	U35_24079	U35_24079 Members:3 3pri:Y 1e-116 UniRef90_Q5JMG8 Cluster: Copper chaperone (CCH)-related protein-like; n=1; Oryza sativa (japonica cultivar-group)|Rep: Copper chaperone (CCH)-related protein-like - Oryza sativ	AT5G19090.3 | Symbols: | Heavy metal transport/detoxification superfamily protein | chr5:6387910-6389855 FORWARD LENGTH=465	AT3G06130.1	LOC_Os01g70710.1	IPR006121 (Heavy metal-associated domain, HMA)	*-*-[4.482]	AK360848
CUST_15240_PI427708080	1.05271	1.4538	0.910979	1.25497	0.731629	1.30335	17.9237	22.8095	1	1.381	0.865363	1.19213	1	1.78143	24.4984	31.1763	0	0.465713	-0.208623	0.253539	0	0.833037	4.61461	4.96238	LOC_Os12g02470.1|13112.m00182|protein OsWRKY65 - Superfamily of TFs having WRKY and zinc finger domains, expressed	U35_30519	U35_30519 Members:1 3pri:N 6e-69 UniRef90_A0MAV0 Rep: WRKY transcription factor - Triticum aestivum (Wheat)	AT1G66550.2 | Symbols: WRKY67, ATWRKY67 | WRKY DNA-binding protein 67 | chr1:24828537-24829589 FORWARD LENGTH=249	tr|Q6IEN0|Q6IEN0_ORYSI	LOC_Os12g02470.1	IPR003657 (DNA-binding WRKY)	*-*-[3.013]		5H	44.0972
CUST_19056_PI427708080	0.941421	1.25133	0.964003	1.08678	0.908696	1.07499	2.12446	1.97426	1	1.32919	1.02399	1.1544	1	1.183	2.33792	2.17263	0	0.410546	0.0341982	0.207145	0	0.242454	1.22523	1.11944	LOC_Os03g60780.1|13103.m06674|protein armadillo/beta-catenin-like repeat containing protein, expressed	U35_16911	U35_16911 Members:23 3pri:Y 1e-179 UniRef90_Q852A6 Cluster: Putative Hsp70 binding protein; n=1; Oryza sativa (japonica cultivar-group)|Rep: Putative Hsp70 binding protein - Oryza sativa (japonica cultivar-group	AT3G09350.1 | Symbols: Fes1A | Fes1A | chr3:2871216-2873109 FORWARD LENGTH=363	tr|B7FKA1|B7FKA1_MEDTR	LOC_Os03g60780.1	IPR016024 (Armadillo-type fold)	***-[4.792]	AK251725.1
CUST_1514_PI427708080	0.974363	1.35687	0.990801	1.20323	0.903488	0.997208	2.61746	2.24497	1	1.39257	1.01687	1.23489	1	1.10373	2.89706	2.48478	0	0.477753	0.0241361	0.30438	0	0.142389	1.53459	1.31312	LOC_Os09g31486.1|13109.m03151|protein DnaK family protein, putative, expressed	U35_16829	U35_16829 Members:32 3pri:Y 0.0 UniRef90_P37900 Cluster: Heat shock 70 kDa protein, mitochondrial precursor; n=3; Papilionoideae|Rep: Heat shock 70 kDa protein, mitochondrial precursor - Pisum sativum (Garden	AT5G09590.1 | Symbols: MTHSC70-2, HSC70-5 | mitochondrial HSO70 2 | chr5:2975721-2978508 FORWARD LENGTH=682	tr|A2Q199|A2Q199_MEDTR	LOC_Os09g31486.1	IPR001023 (Heat shock protein Hsp70)	***-[2.953]	MLOC_15242.1
CUST_5515_PI427708080	1.20391	2.51158	0.462896	0.811982	0.686914	0.616198	16.0803	13.3605	1	2.08618	0.384493	0.674453	1	0.897053	23.4095	19.4501	0	1.06086	-1.37897	-0.568211	0	-0.156736	4.54902	4.2817	LOC_Os02g01590.1|13102.m00080|protein glycosyl hydrolases, putative, expressed	U35_1173	U35_1173 Members:46 3pri:Y 0.0 UniRef90_Q96466 Rep: Sucrose:fructan 6-fructosyltransferase - Hordeum vulgare (Barley)	AT1G12240.1 | Symbols: ATBETAFRUCT4, VAC-INV | Glycosyl hydrolases family 32 protein | chr1:4153699-4157457 FORWARD LENGTH=664	tr|Q96466|Q96466_HORVU	LOC_Os02g01590.1	IPR008985 (Concanavalin A-like lectin/glucanase), IPR013148 (Glycosyl hydrolases family 32, N-terminal), IPR023296 (Glycosyl hydrolase family 43, five-bladed beta-propellor domain)	***-[2.668]	MLOC_67531.6	7H	0.566572
CUST_25260_PI427708080	1.07305	1.37849	0.825977	1.00529	0.875083	1.04075	2.49891	2.15925	1	1.28464	0.769744	0.936845	1	1.18932	2.85563	2.46749	0	0.361363	-0.37755	-0.0941172	0	0.250136	1.51381	1.30304	LOC_Os03g46600.1|13103.m05015|protein acidic leucine-rich nuclear phosphoprotein 32-related protein 2, putative, expressed	U35_21699	U35_21699 Members:5 3pri:N 1e-79 UniRef90_Q7Y180 Cluster: Acidic leucine-rich nuclear phosphoprotein 32-related protein 2; n=1; Oryza sativa|Rep: Acidic leucine-rich nuclear phosphoprotein 32-related protein 2	AT3G50690.1 | Symbols: | Leucine-rich repeat (LRR) family protein | chr3:18835271-18837097 REVERSE LENGTH=447	tr|B6UHU4|B6UHU4_MAIZE	LOC_Os03g46600.1		*-*-[5.736]	AK368724
CUST_21729_PI427708080	0.842834	1.11176	0.637272	0.8851	0.733153	0.838257	2.23922	2.47479	1	1.31908	0.756106	1.05015	1	1.14336	3.05423	3.37555	0	0.399527	-0.403339	0.0705919	0	0.193278	1.61081	1.75512	LOC_Os05g38530.1|13105.m04043|protein DnaK family protein, putative, expressed	U35_469	U35_469 Members:86 3pri:Y 0.0 UniRef90_P27322 Cluster: Heat shock cognate 70 kDa protein 2; n=34; Magnoliophyta|Rep: Heat shock cognate 70 kDa protein 2 - Solanum lycopersicum (Tomato) (Lycopersicon esculen	AT3G12580.1 | Symbols: HSP70, ATHSP70 | heat shock protein 70 | chr3:3991487-3993689 REVERSE LENGTH=650	tr|Q943K7|Q943K7_ORYSJ	LOC_Os05g38530.1	IPR001023 (Heat shock protein Hsp70)	***-[3.665]	AK369055
CUST_8494_PI427708083	0.914513	1.15316	1.22388	0.735177	0.999784	1.38847	53.6911	13.9597	1	1.26096	1.33829	0.803899	1	1.38877	53.7027	13.9627	0	0.334521	0.420389	-0.314913	0	0.473804	5.74692	3.80351	LOC_Os02g13670.1|13102.m01521|protein helix-loop-helix DNA-binding domain containing protein	U35_47068	U35_47068 Members:1 3pri:N 9e-25 UniRef90_Q5JN76 Cluster: Allergen-like protein; n=1; Oryza sativa (japonica cultivar-group)|Rep: Allergen-like protein - Oryza sativa (japonica cultivar-group)	AT2G31760.1 | Symbols: ARI10, ATARI10 | RING/U-box superfamily protein | chr2:13508493-13510390 FORWARD LENGTH=514		LOC_Os02g13670.1
CUST_7117_PI427708080	1.00157	1.14291	1.10367	0.990065	0.921445	1.24907	3.05437	2.14977	1	1.14112	1.10195	0.988515	1	1.35555	3.31477	2.33304	0	0.190453	0.140054	-0.0166646	0	0.438881	1.72891	1.22221	LOC_Os01g59740.1|13101.m06352|protein expressed protein	U35_16616	U35_16616 Members:36 3pri:Y 1e-138 UniRef90_Q7F2H9 Cluster: P0432B10.9 protein; n=3; Oryza sativa (japonica cultivar-group)|Rep: P0432B10.9 protein - Oryza sativa (japonica cultivar-group)	AT3G08640.1 | Symbols: | Protein of unknown function (DUF3411) | chr3:2622992-2624005 FORWARD LENGTH=337	AT3G08640.1	LOC_Os01g59740.1	IPR021825 (Protein of unknown function DUF3411)	***-[3.728]
CUST_4719_PI427708080	1.03062	1.18174	1.02558	1.06351	0.918709	1.11987	2.72243	1.85813	1	1.14663	0.995112	1.03192	1	1.21896	2.96332	2.02254	0	0.197398	-0.00706854	0.0453303	0	0.285654	1.56722	1.01617	LOC_Os05g18750.1|13105.m01979|protein ribosomal protein L25, putative, expressed	U35_5649	U35_5649 Members:9 3pri:Y 1e-128 UniRef90_Q0JLK3 Cluster: Os01g0593500 protein; n=2; Oryza sativa (japonica cultivar-group)|Rep: Os01g0593500 protein - Oryza sativa (japonica cultivar-group)	AT4G23620.1 | Symbols: | Ribosomal protein L25/Gln-tRNA synthetase, anti-codon-binding domain | chr4:12315016-12316659 REVERSE LENGTH=264	tr|Q2HVB5|Q2HVB5_MEDTR	LOC_Os05g18750.1	IPR011035 (Ribosomal protein L25/Gln-tRNA synthetase, anti-codon-binding domain), IPR020055 (Ribosomal protein L25, short-form)	***-[3.93]		3H	51.6289
CUST_21821_PI427708080	1.04733	1.03886	1.03204	1.065	0.894594	1.10886	3.6356	2.39068	1	0.991906	0.985403	1.01687	1	1.23952	4.06397	2.67237	0	-0.0117254	-0.0212143	0.0241308	0	0.309777	2.02289	1.41812	LOC_Os04g05010.1|13104.m00422|protein CBS domain containing membrane protein, putative, expressed	U35_2946	U35_2946 Members:26 3pri:Y 3e-76 UniRef90_Q01N18 Rep: OSIGBa0147B06.5 protein - Oryza sativa (Rice)	AT5G10690.1 | Symbols: | pentatricopeptide (PPR) repeat-containing protein / CBS domain-containing protein | chr5:3374443-3377332 REVERSE LENGTH=580	tr|Q6V9H6|Q6V9H6_ORYSI	LOC_Os04g05010.1	IPR000644 (Cystathionine beta-synthase, core), IPR013785 (Aldolase-type TIM barrel)	***-[3.481]	AK369630
CUST_13554_PI427708083	0.951043	0.92704	0.902264	0.923287	0.748553	1.00052	2.86824	1.82037	1	0.974761	0.94871	0.970815	1	1.33661	3.83172	2.43185	0	-0.0368792	-0.0759605	-0.0427312	0	0.418575	1.93799	1.28205	LOC_Os07g34006.1|13107.m03462|protein transporter family protein, putative, expressed	U35_4906	U35_4906 Members:12 3pri:N 0.0 UniRef90_Q7F1T0 Cluster: Putative glucose-6-phosphate/phosphate-translocator; n=2; Oryza sativa (japonica cultivar-group)|Rep: Putative glucose-6-phosphate/phosphate-translocat	AT1G61800.1 | Symbols: GPT2, ATGPT2 | glucose-6-phosphate/phosphate translocator 2 | chr1:22824527-22826459 FORWARD LENGTH=388		LOC_Os07g34006.1
CUST_2454_PI427708080	1.03676	1.14182	1.03798	0.877453	0.83807	1.02051	2.65709	1.84474	1	1.10134	1.00117	0.846343	1	1.21769	3.17049	2.20118	0	0.139256	0.00169307	-0.240686	0	0.284152	1.66471	1.13828	LOC_Os07g40930.1|13107.m04259|protein WD repeat-containing protein 12, putative, expressed	U35_4531	U35_4531 Members:12 3pri:Y 1e-179 UniRef90_Q8H594 Cluster: Putative WD-repeat protein 12; n=1; Oryza sativa (japonica cultivar-group)|Rep: Putative WD-repeat protein 12 - Oryza sativa (japonica cultivar-group)	AT5G15550.1 | Symbols: | Transducin/WD40 repeat-like superfamily protein | chr5:5059051-5062003 REVERSE LENGTH=433	tr|B6K137|B6K137_SCHJY	LOC_Os07g40930.1	IPR012972 (NLE), IPR015943 (WD40/YVTN repeat-like-containing domain), IPR020472 (G-protein beta WD-40 repeat)	***-[2.303]	MLOC_38227.1
CUST_16456_PI427708080	1.02121	1.03976	0.94568	0.854792	0.820633	1.08014	2.51415	1.65159	1	1.01816	0.92604	0.83704	1	1.31623	3.06367	2.01258	0	0.0259676	-0.110853	-0.256631	0	0.39641	1.61526	1.00905	LOC_Os08g33720.1|13108.m03518|protein lactate/malate dehydrogenase, putative, expressed	U35_15554	U35_15554 Members:66 3pri:Y 0.0 UniRef90_Q6YWL3 Cluster: Putative NAD-malate dehydrogenase; n=3; Oryza sativa (japonica cultivar-group)|Rep: Putative NAD-malate dehydrogenase - Oryza sativa (japonica cultivar	AT3G47520.1 | Symbols: MDH | malate dehydrogenase | chr3:17513657-17514868 FORWARD LENGTH=403	tr|Q6YWL3|Q6YWL3_ORYSJ	LOC_Os08g33720.1	IPR010097 (Malate dehydrogenase, type 1)	***-[3]	MLOC_7780.1	1H	103.824
CUST_2959_PI427708080	1.05404	1.19254	1.04162	1.088	0.894471	1.21752	2.42567	1.53878	1	1.1314	0.988218	1.03222	1	1.36117	2.71185	1.72032	0	0.178105	-0.0170983	0.0457521	0	0.444844	1.43928	0.782677	LOC_Os03g63074.2|13103.m06990|protein Ser/Thr protein phosphatase family protein, expressed	U35_20467	U35_20467 Members:8 3pri:Y 0.0 UniRef90_Q10AM0 Cluster: Ser/Thr protein phosphatase family protein, expressed; n=5; Oryza sativa (japonica cultivar-group)|Rep: Ser/Thr protein phosphatase family protein, exp	AT3G07130.1 | Symbols: ATPAP15, PAP15 | purple acid phosphatase 15 | chr3:2255763-2257981 REVERSE LENGTH=532	tr|G7JA60|G7JA60_MEDTR	LOC_Os03g63074.2	IPR004843 (Metallophosphoesterase domain), IPR008963 (Purple acid phosphatase-like, N-terminal)	***-[3.825]		3H	50.1062
CUST_19468_PI427708080	1.01759	1.10246	0.960547	0.986305	0.933623	1.05751	1.89969	1.30357	1	1.0834	0.943942	0.969254	1	1.13269	2.03475	1.39625	0	0.115572	-0.0832298	-0.0450529	0	0.179758	1.02485	0.48156	LOC_Os11g14180.1|13111.m01450|protein expressed protein	U35_16883	U35_16883 Members:31 3pri:Y 0.0 UniRef90_Q2R820 Cluster: Expressed protein; n=3; Oryza sativa (japonica cultivar-group)|Rep: Expressed protein - Oryza sativa (japonica cultivar-group)	AT2G44090.2 | Symbols: | Ankyrin repeat family protein | chr2:18238682-18240828 REVERSE LENGTH=582	AT2G44090.1	LOC_Os11g14180.1	IPR020683 (Ankyrin repeat-containing domain)	***-[3]		4H	52.4788
CUST_25444_PI427708080	1.00265	1.04657	0.967847	1.08412	0.877545	1.04065	1.99494	1.36983	1	1.04381	0.965289	1.08126	1	1.18587	2.27332	1.56098	0	0.0618537	-0.0509677	0.112707	0	0.245943	1.1848	0.642456	LOC_Os12g32986.1|13112.m03364|protein heat shock protein, putative, expressed	U35_1935	U35_1935 Members:45 3pri:Y 0.0 UniRef90_Q0IN14 Cluster: Os12g0514500 protein; n=1; Oryza sativa (japonica cultivar-group)|Rep: Os12g0514500 protein - Oryza sativa (japonica cultivar-group)	AT3G07770.1 | Symbols: Hsp89.1, AtHsp90.6, AtHsp90-6 | HEAT SHOCK PROTEIN 89.1 | chr3:2479611-2483970 FORWARD LENGTH=799	AT2G04030.1	LOC_Os12g32986.1	IPR001404 (Heat shock protein Hsp90)	***-[2.913]	AK370395
CUST_18582_PI427708080	1.07619	1.49999	1.07702	0.988299	0.858028	1.17692	2.88025	1.92723	1	1.3938	1.00077	0.918328	1	1.37165	3.35683	2.24611	0	0.479018	0.00111049	-0.122919	0	0.455917	1.7471	1.16743	LOC_Os07g16950.5|13107.m01773|protein Mak16 protein domain containing protein, expressed	U35_5348	U35_5348 Members:9 3pri:Y 1e-134 UniRef90_Q7XIT8 Cluster: Putative RNA binding protein; n=1; Oryza sativa (japonica cultivar-group)|Rep: Putative RNA binding protein - Oryza sativa (japonica cultivar-group)	AT1G23280.1 | Symbols: | MAK16 protein-related | chr1:8260865-8262650 REVERSE LENGTH=303	tr|F4I4Q1|F4I4Q1_ARATH	LOC_Os07g16950.5	IPR006958 (Mak16 protein)	***-[1.968]	AK248623.1//MLOC_69163.1	7H	131.445
CUST_14225_PI427708083	1.14044	1.38456	1.31933	1.12765	0.810792	1.32599	3.22772	2.10584	1	1.21405	1.15685	0.988786	1	1.63542	3.98094	2.59727	0	0.279833	0.210207	-0.0162703	0	0.709661	1.99311	1.37699	LOC_Os01g27750.1|13101.m02884|protein bifunctional 3-dehydroquinate dehydratase/shikimate dehydrogenase,chloroplast precursor, putative, expressed	U35_16616	U35_16616 Members:36 3pri:Y 1e-138 UniRef90_Q7F2H9 Cluster: P0432B10.9 protein; n=3; Oryza sativa (japonica cultivar-group)|Rep: P0432B10.9 protein - Oryza sativa (japonica cultivar-group)	AT3G06350.1 | Symbols: EMB3004, MEE32 | dehydroquinate dehydratase, putative / shikimate dehydrogenase, putative | chr3:1924536-1927701 REVERSE LENGTH=603		LOC_Os01g27750.1
CUST_12761_PI427708080	0.903007	1.60554	1.34458	1.0076	0.774526	1.21335	4.97316	2.46966	1	1.77799	1.489	1.11582	1	1.56657	6.42091	3.1886	0	0.830251	0.574348	0.158109	0	0.647609	2.68278	1.67292	LOC_Os04g12560.1|13104.m01154|protein receptor-like protein kinase, putative, expressed	U35_19522	U35_19522 Members:9 3pri:Y 1e-171 UniRef90_Q25AG3 Rep: H0512B01.11 protein - Oryza sativa (Rice)	AT1G34300.1 | Symbols: | lectin protein kinase family protein | chr1:12503450-12505939 FORWARD LENGTH=829	tr|G7JXG0|G7JXG0_MEDTR	LOC_Os04g12560.1	IPR001480 (Bulb-type lectin domain), IPR011009 (Protein kinase-like domain)	***-[1.941]	MLOC_51311.3	5H	169.132
CUST_6412_PI427708080	1.01496	1.05547	1.01809	0.976597	0.856263	1.38825	2.48257	1.59857	1	1.03991	1.00308	0.962201	1	1.62129	2.89931	1.86692	0	0.0564627	0.00443429	-0.0555903	0	0.697145	1.53571	0.900658	LOC_Os01g52390.1|13101.m05481|protein plasminogen activator inhibitor 1 RNA-binding protein, putative, expressed	U35_16328	U35_16328 Members:41 3pri:Y 1e-162 UniRef90_Q8W0D1 Cluster: Putative nuclear RNA binding protein A; n=2; Oryza sativa (japonica cultivar-group)|Rep: Putative nuclear RNA binding protein A - Oryza sativa (japonic	AT5G47210.1 | Symbols: | Hyaluronan / mRNA binding family | chr5:19169222-19171012 REVERSE LENGTH=357	tr|Q9SQ56|Q9SQ56_TOBAC	LOC_Os01g52390.1	IPR006861 (Hyaluronan/mRNA-binding protein), IPR019084 (Stm1, N-terminal)	*-*-[3.078]	MLOC_74707.2
CUST_4742_PI427708080	1.14058	1.775	1.07781	0.643227	0.606295	0.50174	15.8675	3.85654	1	1.55623	0.944971	0.563948	1	0.82755	26.1713	6.36083	0	0.638051	-0.0816579	-0.826365	0	-0.273082	4.70991	2.66921	LOC_Os01g42690.1|13101.m04390|protein OsPOP2 - Putative Prolyl Oligopeptidase homologue, expressed	U35_43117	U35_43117 Members:1 3pri:N 1e-83 UniRef90_Q5ZBI5 Cluster: Lysophospholipase 2-like; n=1; Oryza sativa (japonica cultivar-group)|Rep: Lysophospholipase 2-like - Oryza sativa (japonica cultivar-group)	AT3G15650.1 | Symbols: | alpha/beta-Hydrolases superfamily protein | chr3:5306006-5307764 FORWARD LENGTH=255	tr|B6T1C9|B6T1C9_MAIZE	LOC_Os01g42690.1	IPR003140 (Phospholipase/carboxylesterase/thioesterase)	***-[2.945]	MLOC_63091.5	3H	51.7705
CUST_19629_PI427708080	1.04932	1.03325	1.05906	0.805358	0.855074	0.780339	3.09312	1.70027	1	0.984686	1.00928	0.767508	1	0.912598	3.61737	1.98844	0	-0.0222646	0.0133303	-0.381747	0	-0.131949	1.85494	0.991639	LOC_Os07g07070.1|13107.m00686|protein anthranilate phosphoribosyltransferase, putative, expressed	U35_11676	U35_11676 Members:2 3pri:N 1e-147 UniRef90_Q7XZZ4 Cluster: Putative phosphoribosyltransferase; n=2; Oryza sativa (japonica cultivar-group)|Rep: Putative phosphoribosyltransferase - Oryza sativa (japonica	AT5G17980.1 | Symbols: | C2 calcium/lipid-binding plant phosphoribosyltransferase family protein | chr5:5953596-5956745 FORWARD LENGTH=1049	AT5G17980.1	LOC_Os07g07070.1	IPR008973 (C2 calcium/lipid-binding domain, CaLB)	***-[4.085]	AK356194
CUST_2597_PI427708080	1.11948	1.04266	0.971746	0.948914	0.811976	0.924122	2.68634	1.63449	1	0.931375	0.868031	0.847635	1	1.13811	3.3084	2.01298	0	-0.102565	-0.204182	-0.238484	0	0.186646	1.72613	1.00933	LOC_Os04g43922.1|13104.m04372|protein exosome complex exonuclease rrp4, putative, expressed	U35_9706	U35_9706 Members:3 3pri:Y 2e-36 UniRef90_Q01I33 Rep: OSIGBa0145G11.6 protein - Oryza sativa (Rice)	AT1G03360.1 | Symbols: ATRRP4, RRP4 | ribosomal RNA processing 4 | chr1:824653-826179 FORWARD LENGTH=322	tr|B7FL19|B7FL19_MEDTR	LOC_Os04g43922.1	IPR001684 (Ribosomal protein L27), IPR016027 (Nucleic acid-binding, OB-fold-like)	***-[4.517]	MLOC_43743.1
CUST_213_PI427708083	1.14476	1.212	1.00383	0.789102	0.794994	0.805549	2.12899	1.32204	1	1.05874	0.876898	0.689319	1	1.01328	2.678	1.66295	0	0.0823528	-0.189519	-0.536756	0	0.0190284	1.42115	0.733745	LOC_Os03g24560.1|13103.m02899|protein ompA/MotB, putative, expressed	U35_7924	U35_7924 Members:5 3pri:Y 6e-29 UniRef90_Q10L36 Cluster: Expressed protein; n=1; Oryza sativa (japonica cultivar-group)|Rep: Expressed protein - Oryza sativa (japonica cultivar-group)	AT1G65440.1 | Symbols: GTB1 | global transcription factor group B1 | chr1:24306945-24314327 REVERSE LENGTH=1647		LOC_Os03g24560.1
CUST_23321_PI427708080	1.20059	1.18046	0.875851	0.67667	0.782506	0.942289	3.06139	2.07989	1	0.983233	0.729516	0.563614	1	1.20419	3.91229	2.65798	0	-0.0243955	-0.454988	-0.827221	0	0.268069	1.96801	1.41033	LOC_Os05g51690.1|13105.m05584|protein CCT motif family protein, expressed	U35_2567	U35_2567 Members:21 3pri:Y 1e-101 UniRef90_Q0DFE5 Cluster: Os05g0595300 protein; n=2; Oryza sativa (japonica cultivar-group)|Rep: Os05g0595300 protein - Oryza sativa (japonica cultivar-group)	AT5G53420.1 | Symbols: | CCT motif family protein | chr5:21673683-21675469 FORWARD LENGTH=264	tr|B6U5M8|B6U5M8_MAIZE	LOC_Os05g51690.1	IPR010402 (CCT domain)	***-[2.745]	AK250075.1
CUST_8263_PI427708100	0.563892	1.38595	1.21945	0.938687	1.06596	0.767557	8.49649	1.58519	1	2.45783	2.16255	1.66466	1	0.720064	7.97077	1.4871	0	1.29739	1.11274	0.735227	0	-0.473802	2.99472	0.572506	LOC_Os01g55974.3|13101.m05912|protein deoxycytidylate deaminase, putative, expressed	No	No hits found	No hits found		LOC_Os01g55974.3
CUST_16364_PI427708080	0.917534	1.159	1.0431	1.02563	1.00176	1.20923	2.92808	1.2002	1	1.26317	1.13685	1.11781	1	1.2071	2.92294	1.19809	0	0.337053	0.185043	0.160672	0	0.271546	1.54742	0.260735	LOC_Os03g22190.1|13103.m02667|protein expressed protein	U35_9464	U35_9464 Members:3 3pri:N 1e-85 UniRef90_Q10LN6 Cluster: Expressed protein; n=1; Oryza sativa (japonica cultivar-group)|Rep: Expressed protein - Oryza sativa (japonica cultivar-group)	AT5G49110.1 | Symbols: | unknown protein; INVOLVED IN: biological_process unknown; LOCATED IN: cellular_component unknown; EXPRESSED IN: cultured cell; Has 30201 Blast hits to 17322 proteins in 780 species: Archae - 12; Bacteria - 1396; Metazoa - 17338; Fungi - 3422; Plants - 5037; Viruses - 0; Other Eukaryotes - 2996 (source: NCBI BLink). | chr5:19900203-19905925 FORWARD LENGTH=1469	tr|B3H5R7|B3H5R7_ARATH	LOC_Os03g22190.1		***-[3.949]
CUST_14988_PI427708080	0.907659	1.11708	0.927176	1.07944	0.989382	1.03462	2.17259	1.1745	1	1.23073	1.0215	1.18926	1	1.04572	2.1959	1.18711	0	0.299513	0.0306931	0.250067	0	0.0644982	1.13481	0.24745	LOC_Os08g39740.1|13108.m04243|protein expressed protein	U35_26639	U35_26639 Members:2 3pri:Y 1e-101 UniRef90_Q6YVT7 Cluster: Hypothetical protein B1168A08.6; n=1; Oryza sativa (japonica cultivar-group)|Rep: Hypothetical protein B1168A08.6 - Oryza sativa (japonica cultivar-gro	AT5G12900.1 | Symbols: | unknown protein; FUNCTIONS IN: molecular_function unknown; INVOLVED IN: biological_process unknown; LOCATED IN: chloroplast; EXPRESSED IN: 21 plant structures; EXPRESSED DURING: 13 growth stages; BEST Arabidopsis thaliana protein match is: unknown protein (TAIR:AT1G12330.1); Has 1807 Blast hits to 1807 proteins in 277 species: Archae - 0; Bacteria - 0; Metazoa - 736; Fung…	AT2G45260.1	LOC_Os08g39740.1		*-*-[3.236]	MLOC_6654.3
CUST_6386_PI427708080	0.952139	1.20514	1.10399	1.07566	0.871002	1.01264	2.87636	1.32232	1	1.26572	1.15948	1.12973	1	1.16261	3.30235	1.51816	0	0.339961	0.213481	0.175976	0	0.21737	1.72349	0.602326	LOC_Os11g41890.1|13111.m04161|protein RNA recognition motif containing protein, putative, expressed	U35_23412	U35_23412 Members:3 3pri:Y 2e-58 UniRef90_Q2R0P4 Cluster: RNA-binding protein, putative, expressed; n=1; Oryza sativa (japonica cultivar-group)|Rep: RNA-binding protein, putative, expressed - Oryza sativa	AT3G07810.2 | Symbols: | RNA-binding (RRM/RBD/RNP motifs) family protein | chr3:2492875-2495102 FORWARD LENGTH=495	tr|Q1ENZ5|Q1ENZ5_MUSAC	LOC_Os11g41890.1	IPR012677 (Nucleotide-binding, alpha-beta plait)	***-[2.18]
CUST_19794_PI427708080	0.983283	1.09316	1.08087	1.14621	0.931241	1.07035	2.09874	1.27085	1	1.11174	1.09925	1.16569	1	1.14938	2.25371	1.36468	0	0.152824	0.136519	0.221187	0	0.200852	1.1723	0.448568	LOC_Os05g33260.3|13105.m03437|protein 1-5-phosphoribosyl-5-5-phosphoribosylaminomethylideneaminoimidazole-4-carboxamide isomerase, chloroplast precursor, putative, expressed	U35_11517	U35_11517 Members:2 3pri:Y 7e-67 UniRef90_Q0DIC5 Cluster: Os05g0400800 protein; n=2; Oryza sativa (japonica cultivar-group)|Rep: Os05g0400800 protein - Oryza sativa (japonica cultivar-group)	AT2G36230.1 | Symbols: APG10, HISN3 | Aldolase-type TIM barrel family protein | chr2:15193878-15195509 REVERSE LENGTH=304	tr|D0NQR0|D0NQR0_PHYIT	LOC_Os05g33260.3	IPR006062 (Histidine biosynthesis), IPR011858 (Phosphoribosylformimino-5-aminoimidazole carboxamide ribotide isomerase, eukaryotic), IPR013785 (Aldolase-type TIM barrel)	***-[4.41]
CUST_2502_PI427708080	0.970408	1.12666	1.27095	1.25215	1.00021	1.09492	2.65919	1.38551	1	1.16102	1.3097	1.29034	1	1.09469	2.65862	1.38521	0	0.215395	0.389241	0.36775	0	0.130519	1.41068	0.470104	LOC_Os03g18220.1|13103.m02182|protein pyruvate decarboxylase isozyme 2, putative, expressed	U35_785	U35_785 Members:156 3pri:Y 0.0 UniRef90_P51848 Rep: Pyruvate decarboxylase isozyme 2 - Oryza sativa (Rice)	AT4G33070.1 | Symbols: | Thiamine pyrophosphate dependent pyruvate decarboxylase family protein | chr4:15952519-15954676 REVERSE LENGTH=607	tr|Q8S4W9|Q8S4W9_MAIZE	LOC_Os03g18220.1	IPR011766 (Thiamine pyrophosphate enzyme, C-terminal TPP-binding), IPR012110 (Pyruvate decarboxylase/indolepyruvate decarboxylase)	***-[2.848]		4H	54.8159
CUST_22858_PI427708080	0.897141	1.04965	1.04925	1.20678	0.904063	1.02463	2.03366	1.27929	1	1.17	1.16954	1.34514	1	1.13336	2.24947	1.41504	0	0.226507	0.225947	0.42776	0	0.180608	1.16958	0.500846	LOC_Os06g12100.1|13106.m01314|protein mTERF family protein, expressed	U35_10352	U35_10352 Members:2 3pri:Y 2e-26 UniRef90_Q0DDG5 Cluster: Os06g0225100 protein; n=2; Oryza sativa (japonica cultivar-group)|Rep: Os06g0225100 protein - Oryza sativa (japonica cultivar-group)	AT5G07900.1 | Symbols: | Mitochondrial transcription termination factor family protein | chr5:2520188-2521405 FORWARD LENGTH=405	tr|Q67UH1|Q67UH1_ORYSJ	LOC_Os06g12100.1	IPR003690 (Mitochodrial transcription termination factor-related)	***-[5]	AK375537
CUST_4766_PI427708080	0.971843	1.48363	1.45686	1.62876	0.761367	1.46847	5.50344	1.52023	1	1.52662	1.49907	1.67595	1	1.92873	7.22836	1.99672	0	0.61034	0.584065	0.744979	0	0.947653	2.85367	0.997628	LOC_Os05g25910.1|13105.m02660|protein DUF623 domain containing protein, expressed	U35_31799	U35_31799 Members:1 3pri:N 7e-22 UniRef90_Q75GN7 Cluster: Hypothetical protein OSJNBa0018K15.2; n=1; Oryza sativa (japonica cultivar-group)|Rep: Hypothetical protein OSJNBa0018K15.2 - Oryza sativa (japonica cu	AT2G30400.1 | Symbols: ATOFP2, OFP2 | ovate family protein 2 | chr2:12956592-12957554 FORWARD LENGTH=320	tr|O04351|O04351_ARATH	LOC_Os05g25910.1	IPR006458 (Ovate protein family, C-terminal)	*-*-[1.936]	MLOC_63232.2//MLOC_63233.1	2H	81.5156
CUST_23079_PI427708080	1.06236	1.45273	1.46025	1.30632	0.836182	1.28493	3.5245	1.47953	1	1.36745	1.37453	1.22964	1	1.53666	4.21499	1.76939	0	0.451491	0.45894	0.298236	0	0.619799	2.07553	0.823253	LOC_Os12g07970.3|13112.m00838|protein transporter, major facilitator family, putative, expressed	U35_10414	U35_10414 Members:3 3pri:N 3e-96 UniRef90_Q2QWW7 Cluster: Major Facilitator Superfamily protein, expressed; n=1; Oryza sativa (japonica cultivar-group)|Rep: Major Facilitator Superfamily protein, expressed - O	AT5G44370.1 | Symbols: PHT4;6 | phosphate transporter 4;6 | chr5:17875147-17876445 REVERSE LENGTH=432	tr|A8J6T9|A8J6T9_CIOIN	LOC_Os12g07970.3	IPR011701 (Major facilitator superfamily), IPR016196 (Major facilitator superfamily domain, general substrate transporter)	***-[2.982]	AK376711
CUST_6556_PI427708083	0.925684	1.32614	0.914177	1.44116	0.690819	1.34089	3.79927	0.917295	1	1.43261	0.987569	1.55686	1	1.94101	5.49966	1.32784	0	0.518641	-0.0180465	0.638643	0	0.956809	2.45934	0.409078	LOC_Os09g30010.1|13109.m02987|protein fasciclin domain containing protein, expressed	U35_6042	U35_6042 Members:8 3pri:Y 1e-87 UniRef90_Q657S4 Cluster: Putative extensin-like cell wall protein; n=1; Oryza sativa (japonica cultivar-group)|Rep: Putative extensin-like cell wall protein - Oryza sativa (jap	AT4G37450.1 | Symbols: AGP18, ATAGP18 | arabinogalactan protein 18 | chr4:17605926-17606734 REVERSE LENGTH=209		LOC_Os09g30010.1
CUST_19895_PI427708080	0.859144	1.30198	0.839614	1.32403	0.499555	0.733037	3.94025	0.767222	1	1.51544	0.977268	1.5411	1	1.46738	7.88752	1.53581	0	0.599735	-0.0331733	0.62396	0	0.553243	2.97957	0.619002	LOC_Os04g53930.1|13104.m05568|protein organic cation transporter protein, putative, expressed	U35_1164	U35_1164 Members:29 3pri:Y 1e-180 UniRef90_Q5JQW8 Rep: OSJNBb0015D13.11 protein - Oryza sativa (Rice)	AT3G20660.1 | Symbols: AtOCT4, 4-Oct | organic cation/carnitine transporter4 | chr3:7225271-7228510 REVERSE LENGTH=526	tr|G7ITM9|G7ITM9_MEDTR	LOC_Os04g53930.1	IPR005828 (General substrate transporter), IPR016196 (Major facilitator superfamily domain, general substrate transporter)	***-[3.891]
CUST_19034_PI427708080	1.03476	1.21104	1.05781	1.35268	0.913127	1.06254	2.18418	1.18508	1	1.17036	1.02228	1.30725	1	1.16363	2.39198	1.29782	0	0.226958	0.0317875	0.38653	0	0.218627	1.25821	0.376096	LOC_Os07g38490.1|13107.m03980|protein GDP-fucose protein-O-fucosyltransferase 2, putative, expressed	U35_43069	U35_43069 Members:1 3pri:N 1e-105 UniRef90_Q6ZL29 Cluster: Putative GDP-fucose protein-O-fucosyltransferase 2; n=1; Oryza sativa (japonica cultivar-group)|Rep: Putative GDP-fucose protein-O-fucosyltransferase 2	AT5G50420.1 | Symbols: | O-fucosyltransferase family protein | chr5:20530453-20532635 REVERSE LENGTH=566	AT1G17270.1	LOC_Os07g38490.1	IPR019378 (GDP-fucose protein O-fucosyltransferase)	***-[2]	AK251563.1
CUST_8071_PI427708080	1.11033	1.01049	0.888527	1.18199	0.795105	0.934697	2.6861	1.24769	1	0.910076	0.800233	1.06453	1	1.17556	3.3783	1.56921	0	-0.135941	-0.321507	0.09022	0	0.233353	1.7563	0.650039	LOC_Os03g01216.1|13103.m00028|protein phosphatidylserine decarboxylase, putative, expressed	U35_11886	U35_11886 Members:2 3pri:Y 4e-72 UniRef90_Q6RYF3 Rep: Phosphatidylserine decarboxylase - Hordeum vulgare var. distichum (Two-rowed barley)	AT4G16700.1 | Symbols: PSD1 | phosphatidylserine decarboxylase 1 | chr4:9395815-9398261 REVERSE LENGTH=453	tr|G7JXD5|G7JXD5_MEDTR	LOC_Os03g01216.1	IPR003817 (Phosphatidylserine decarboxylase-related)	***-[3.667]
CUST_4477_PI427708083	1.27261	0.895584	0.73698	1.07749	0.593985	0.83309	3.26201	1.14148	1	0.70374	0.57911	0.846678	1	1.40254	5.49174	1.92174	0	-0.506886	-0.78809	-0.240116	0	0.488045	2.45726	0.94241	LOC_Os06g32350.1|13106.m03341|protein THION12 - Plant thionin family protein precursor	U35_513	U35_513 Members:23 3pri:Y 3e-72 UniRef90_P09617 Cluster: Leaf-specific thionin precursor [Contains: Leaf-specific thionin; Acidic protein]; n=3; Hordeum vulgare|Rep: Leaf-specific thionin precursor [Contains:	No hits found		LOC_Os06g32350.1
CUST_8069_PI427708080	1.27649	1.21605	0.812198	1.77905	0.482432	0.88729	7.63081	2.37792	1	0.952655	0.636275	1.3937	1	1.8392	15.8174	4.92903	0	-0.0699745	-0.652278	0.478925	0	0.879081	3.98344	2.3013	LOC_Os06g31800.1|13106.m03286|protein THION2 - Plant thionin family protein precursor, expressed	U35_452	U35_452 Members:51 3pri:Y 3e-77 UniRef90_P09617 Cluster: Leaf-specific thionin precursor [Contains: Leaf-specific thionin; Acidic protein]; n=3; Hordeum vulgare|Rep: Leaf-specific thionin precursor [Contains:	AT1G66100.1 | Symbols: | Plant thionin | chr1:24605876-24606473 REVERSE LENGTH=134	tr|Q9S9D7|Q9S9D7_HORVU	LOC_Os06g31800.1	IPR001010 (Thionin)	***-[1.354]
CUST_4510_PI427708083	1.22371	1.45035	0.837194	1.76467	0.531446	0.942874	8.06275	2.50383	1	1.1852	0.684143	1.44206	1	1.77417	15.1714	4.71135	0	0.245133	-0.547631	0.528133	0	0.827142	3.92328	2.23614	LOC_Os06g32240.1|13106.m03330|protein THION9 - Plant thionin family protein precursor, expressed	U35_96	U35_96 Members:36 3pri:Y 8e-72 UniRef90_P09617 Cluster: Leaf-specific thionin precursor [Contains: Leaf-specific thionin; Acidic protein]; n=3; Hordeum vulgare|Rep: Leaf-specific thionin precursor [Contains:	AT1G66100.1 | Symbols: | Plant thionin | chr1:24605876-24606473 REVERSE LENGTH=134		LOC_Os06g32240.1				6H	0.495751
CUST_4478_PI427708083	1.21136	1.31875	0.807267	1.69966	0.530656	0.933896	7.29312	2.36678	1	1.08866	0.666415	1.4031	1	1.75989	13.7436	4.4601	0	0.122547	-0.585508	0.488617	0	0.815484	3.78069	2.15708	LOC_Os06g32240.1|13106.m03330|protein THION9 - Plant thionin family protein precursor, expressed	U35_513	U35_513 Members:23 3pri:Y 3e-72 UniRef90_P09617 Cluster: Leaf-specific thionin precursor [Contains: Leaf-specific thionin; Acidic protein]; n=3; Hordeum vulgare|Rep: Leaf-specific thionin precursor [Contains:	AT1G72260.1 | Symbols: THI2.1, THI2.1.1 | thionin 2.1 | chr1:27198803-27199358 REVERSE LENGTH=134		LOC_Os06g32240.1
CUST_23275_PI427708080	1.22873	1.36621	0.81612	1.71104	0.502781	0.927435	7.24743	2.4111	1	1.11189	0.6642	1.39253	1	1.84461	14.4147	4.79553	0	0.153012	-0.59031	0.477712	0	0.883316	3.84947	2.26169	LOC_Os06g32240.1|13106.m03330|protein THION9 - Plant thionin family protein precursor, expressed	U35_93	U35_93 Members:31 3pri:Y 3e-70 UniRef90_P09617 Cluster: Leaf-specific thionin precursor [Contains: Leaf-specific thionin; Acidic protein]; n=3; Hordeum vulgare|Rep: Leaf-specific thionin precursor [Contains:	AT1G66100.1 | Symbols: | Plant thionin | chr1:24605876-24606473 REVERSE LENGTH=134	tr|B8YLY9|B8YLY9_TRIMO	LOC_Os06g32240.1	IPR001010 (Thionin)	***-[2.034]	AK249533.1
CUST_24201_PI427708080	1.23164	1.3542	0.799945	1.72591	0.538428	1.0235	7.84093	2.38496	1	1.09951	0.649496	1.40131	1	1.9009	14.5626	4.42949	0	0.136865	-0.622608	0.486781	0	0.926686	3.8642	2.14714	LOC_Os06g31800.1|13106.m03286|protein THION2 - Plant thionin family protein precursor, expressed	U35_509	U35_509 Members:139 3pri:Y 3e-77 UniRef90_P09617 Cluster: Leaf-specific thionin precursor [Contains: Leaf-specific thionin; Acidic protein]; n=3; Hordeum vulgare|Rep: Leaf-specific thionin precursor [Contains:	AT1G66100.1 | Symbols: | Plant thionin | chr1:24605876-24606473 REVERSE LENGTH=134	tr|Q9S9D7|Q9S9D7_HORVU	LOC_Os06g31800.1	IPR001010 (Thionin)	***-[1.359]		6H	0.283286
CUST_19179_PI427708080	1.20219	1.27053	0.760801	1.56154	0.522963	0.937478	7.68798	2.29955	1	1.05685	0.632848	1.29892	1	1.79263	14.7008	4.39715	0	0.0797698	-0.66007	0.377314	0	0.842077	3.87782	2.13657	LOC_Os06g32240.1|13106.m03330|protein THION9 - Plant thionin family protein precursor, expressed	U35_167	U35_167 Members:164 3pri:Y 3e-77 UniRef90_P08772 Cluster: Leaf-specific thionin DB4 precursor [Contains: Leaf-specific thionin DB4; Acidic protein]; n=3; Hordeum vulgare|Rep: Leaf-specific thionin DB4	AT1G66100.1 | Symbols: | Plant thionin | chr1:24605876-24606473 REVERSE LENGTH=134	tr|B8YM08|B8YM08_TRIMO	LOC_Os06g32240.1	IPR001010 (Thionin)	***-[2.035]	AK252675.1	6H	0.283286
CUST_4739_PI427708080	1.08048	1.25914	0.973562	1.16807	0.825838	1.06936	2.5212	1.47179	1	1.16534	0.901042	1.08106	1	1.29488	3.0529	1.78218	0	0.220757	-0.150334	0.112451	0	0.372819	1.61018	0.833643	LOC_Os12g25690.1|13112.m02604|protein UDP-glucose 6-dehydrogenase, putative, expressed	U35_51	U35_51 Members:63 3pri:Y 0.0 UniRef90_Q96558 Rep: UDP-glucose 6-dehydrogenase - Glycine max (Soybean)	AT5G15490.1 | Symbols: | UDP-glucose 6-dehydrogenase family protein | chr5:5027872-5029314 REVERSE LENGTH=480	tr|F2CQH5|F2CQH5_HORVD	LOC_Os12g25690.1	IPR017476 (Nucleotide sugar dehydrogenase), IPR021157 (Cytochrome c1, transmembrane anchor, C-terminal)	***-[3.791]	MLOC_63077.1	4H	34.5609
CUST_24061_PI427708080	1.11335	1.31755	0.713077	1.40909	0.585106	1.03946	8.15138	2.42038	1	1.18341	0.640479	1.26563	1	1.77654	13.9315	4.13665	0	0.242946	-0.642776	0.339852	0	0.829066	3.80028	2.04846	LOC_Os06g32240.1|13106.m03330|protein THION9 - Plant thionin family protein precursor, expressed	U35_391	U35_391 Members:98 3pri:Y 3e-73 UniRef90_P08772 Cluster: Leaf-specific thionin DB4 precursor [Contains: Leaf-specific thionin DB4; Acidic protein]; n=3; Hordeum vulgare|Rep: Leaf-specific thionin DB4	AT1G66100.1 | Symbols: | Plant thionin | chr1:24605876-24606473 REVERSE LENGTH=134	tr|Q9S9D7|Q9S9D7_HORVU	LOC_Os06g32240.1	IPR001010 (Thionin)	***-[1.4]
CUST_23583_PI427708080	1.09797	1.29053	0.746442	1.47175	0.576042	1.03175	7.67394	2.42668	1	1.17538	0.679837	1.34043	1	1.79111	13.3218	4.21268	0	0.233124	-0.55674	0.422691	0	0.840854	3.73572	2.07474	LOC_Os06g31800.1|13106.m03286|protein THION2 - Plant thionin family protein precursor, expressed	U35_509	U35_509 Members:139 3pri:Y 3e-77 UniRef90_P09617 Cluster: Leaf-specific thionin precursor [Contains: Leaf-specific thionin; Acidic protein]; n=3; Hordeum vulgare|Rep: Leaf-specific thionin precursor [Contains:	AT1G66100.1 | Symbols: | Plant thionin | chr1:24605876-24606473 REVERSE LENGTH=134	tr|Q9S9D7|Q9S9D7_HORVU	LOC_Os06g31800.1	IPR001010 (Thionin)	***-[1.352]
CUST_23484_PI427708080	1.13643	1.31604	0.757492	1.31554	0.581578	1.02477	7.75504	2.44759	1	1.15804	0.666553	1.1576	1	1.76204	13.3345	4.20853	0	0.21169	-0.585209	0.211138	0	0.817249	3.73709	2.07332	LOC_Os06g32240.1|13106.m03330|protein THION9 - Plant thionin family protein precursor, expressed	U35_513	U35_513 Members:23 3pri:Y 3e-72 UniRef90_P09617 Cluster: Leaf-specific thionin precursor [Contains: Leaf-specific thionin; Acidic protein]; n=3; Hordeum vulgare|Rep: Leaf-specific thionin precursor [Contains:	AT1G66100.1 | Symbols: | Plant thionin | chr1:24605876-24606473 REVERSE LENGTH=134	tr|Q9S9D7|Q9S9D7_HORVU	LOC_Os06g32240.1	IPR001010 (Thionin)	***-[1.351]	AK251911.1
CUST_4039_PI427708083	1.08203	1.61716	0.603078	1.43887	0.572781	0.858618	3.9589	1.43424	1	1.49456	0.557357	1.32978	1	1.49903	6.91172	2.50399	0	0.579718	-0.843327	0.411187	0	0.584033	2.78904	1.32423	LOC_Os06g31280.1|13106.m03236|protein THION1 - Plant thionin family protein precursor, putative	U35_49602	U35_49602 Members:1 3pri:N 2e-54 UniRef90_P09617 Cluster: Leaf-specific thionin precursor [Contains: Leaf-specific thionin; Acidic protein]; n=3; Hordeum vulgare|Rep: Leaf-specific thionin precursor [Contains:	No hits found		LOC_Os06g31280.1
CUST_7102_PI427708083	0.990064	1.28057	1.13139	1.05196	0.907752	0.964375	2.03277	1.36397	1	1.29342	1.14275	1.06252	1	1.06238	2.23935	1.50258	0	0.371195	0.192504	0.0874872	0	0.087297	1.16308	0.58744	LOC_Os03g37490.1|13103.m04074|protein MATE efflux family protein, putative, expressed	U35_17385	U35_17385 Members:25 3pri:N 0.0 UniRef90_Q0DQQ2 Cluster: Os03g0571900 protein; n=3; Oryza sativa (japonica cultivar-group)|Rep: Os03g0571900 protein - Oryza sativa (japonica cultivar-group)	AT3G21690.1 | Symbols: | MATE efflux family protein | chr3:7638750-7641861 FORWARD LENGTH=506		LOC_Os03g37490.1
CUST_6995_PI427708080	1.02036	1.43087	1.21739	1.21116	0.879984	1.06775	2.29811	1.47881	1	1.40231	1.1931	1.18699	1	1.21338	2.61153	1.6805	0	0.487808	0.254715	0.247308	0	0.279026	1.3849	0.748887	LOC_Os06g11310.1|13106.m01224|protein plastocyanin-like domain containing protein, putative, expressed	U35_20415	U35_20415 Members:8 3pri:Y 4e-64 UniRef90_Q69TG9 Cluster: Glycine-rich protein-like; n=1; Oryza sativa (japonica cultivar-group)|Rep: Glycine-rich protein-like - Oryza sativa (japonica cultivar-group)	AT2G15780.1 | Symbols: | Cupredoxin superfamily protein | chr2:6873666-6874701 REVERSE LENGTH=257	tr|G7J4H0|G7J4H0_MEDTR	LOC_Os06g11310.1	IPR008972 (Cupredoxin)	***-[2.262]
CUST_11833_PI427708080	1.20569	1.86562	1.64294	0.993946	0.600174	0.826765	7.0048	3.24256	1	1.54735	1.36266	0.824382	1	1.37754	11.6713	5.4027	0	0.629799	0.446421	-0.278615	0	0.462097	3.54489	2.43368	LOC_Os05g05030.1|13105.m00517|protein expressed protein	U35_22796	U35_22796 Members:4 3pri:N 8e-06 UniRef90_Q1FDQ6 Cluster: Hypothetical protein precursor; n=1; Roseiflexus sp. RS-1|Rep: Hypothetical protein precursor - Roseiflexus sp. RS-1	AT3G48470.1 | Symbols: EMB2423 | embryo defective 2423 | chr3:17951689-17956754 FORWARD LENGTH=1027		LOC_Os05g05030.1				1H	47.5212
CUST_197_PI427708080	1.11763	1.39464	1.24873	0.92457	0.679266	0.890541	2.34424	1.16306	1	1.24785	1.1173	0.827257	1	1.31104	3.45113	1.71222	0	0.319444	0.160011	-0.273593	0	0.390706	1.78707	0.775872	LOC_Os01g50610.1|13101.m05264|protein SAM dependent carboxyl methyltransferase, putative, expressed	U35_19375	U35_19375 Members:11 3pri:Y 1e-105 UniRef90_Q69UX7 Cluster: Putative S-adenosyl-L-methionine:jasmonic acid carboxyl methyltransferase; n=1; Oryza sativa (japonica cultivar-group)|Rep: Putative	AT4G36470.1 | Symbols: | S-adenosyl-L-methionine-dependent methyltransferases superfamily protein | chr4:17215128-17216475 REVERSE LENGTH=371	tr|D7MBH2|D7MBH2_ARALL	LOC_Os01g50610.1	IPR005299 (SAM dependent carboxyl methyltransferase)	***-[1.73]	MLOC_4116.1	3H	55.5241
CUST_6834_PI427708080	1.06791	0.756425	0.638333	0.938833	0.860424	1.23713	2.5969	1.08502	1	0.708326	0.597743	0.879134	1	1.43782	3.01816	1.26103	0	-0.497515	-0.742403	-0.185845	0	0.523883	1.59367	0.334599	LOC_Os02g46320.1|13102.m05199|protein glucosyltransferase, putative, expressed	U35_38502	U35_38502 Members:1 3pri:N 1e-105 UniRef90_Q6ZGZ7 Cluster: Putative glucosyltransferase; n=2; Oryza sativa (japonica cultivar-group)|Rep: Putative glucosyltransferase - Oryza sativa (japonica cultivar-group)	AT2G44660.1 | Symbols: | ALG6, ALG8 glycosyltransferase family | chr2:18420832-18422827 REVERSE LENGTH=506	tr|G7KFZ6|G7KFZ6_MEDTR	LOC_Os02g46320.1	IPR004856 (Glycosyl transferase, ALG6/ALG8)	***-[5.104]	MLOC_81339.2
CUST_18602_PI427708080	1.21424	0.555731	0.537825	0.790776	0.670131	0.899904	2.1851	1.1287	1	0.45768	0.442933	0.651254	1	1.34288	3.26071	1.68429	0	-1.12759	-1.17484	-0.618708	0	0.425327	1.70519	0.752144	LOC_Os04g56720.1|13104.m05913|protein RCC2, putative, expressed	U35_10157	U35_10157 Members:3 3pri:N 1e-124 UniRef90_Q0J9B4 Cluster: Os04g0662800 protein; n=1; Oryza sativa (japonica cultivar-group)|Rep: Os04g0662800 protein - Oryza sativa (japonica cultivar-group)	AT1G19880.1 | Symbols: | Regulator of chromosome condensation (RCC1) family protein | chr1:6900648-6903818 REVERSE LENGTH=538	tr|F4HQZ1|F4HQZ1_ARATH	LOC_Os04g56720.1	IPR009091 (Regulator of chromosome condensation/beta-lactamase-inhibitor protein II), IPR020478 (AT hook-like)	***-[4.684]	AK248780.1
CUST_6681_PI427708080	1.05709	1.10657	1.11063	0.867406	0.840934	1.30978	3.31139	1.20195	1	1.04681	1.05064	0.82056	1	1.55753	3.93775	1.42931	0	0.0659992	0.0712727	-0.28532	0	0.639263	1.97737	0.515314	LOC_Os11g18044.1|13111.m01826|protein peptide transporter PTR2, putative, expressed	U35_44333	U35_44333 Members:1 3pri:N 3e-56 UniRef90_Q2R726 Cluster: POT family protein, expressed; n=2; Oryza sativa (japonica cultivar-group)|Rep: POT family protein, expressed - Oryza sativa (japonica cultivar-group)	AT1G27040.1 | Symbols: | Major facilitator superfamily protein | chr1:9386893-9390018 REVERSE LENGTH=567	AT1G27040.1	LOC_Os11g18044.1	IPR000109 (Oligopeptide transporter), IPR016196 (Major facilitator superfamily domain, general substrate transporter)	***-[2.004]		2H	55.6657
CUST_1241_PI427708080	1.00833	0.888308	1.08687	0.942189	0.94762	1.36055	1.91431	1.05462	1	0.880968	1.07789	0.934404	1	1.43575	2.02013	1.11291	0	-0.182838	0.108211	-0.0978817	0	0.521805	1.01445	0.154337	LOC_Os10g01610.1|13110.m00060|protein expressed protein	U35_17478	U35_17478 Members:24 3pri:Y 0.0 UniRef90_Q8H856 Cluster: Hypothetical protein OJ1626B05.1; n=1; Oryza sativa (japonica cultivar-group)|Rep: Hypothetical protein OJ1626B05.1 - Oryza sativa (japonica cultivar-g	AT3G58050.1 | Symbols: | unknown protein; BEST Arabidopsis thaliana protein match is: unknown protein (TAIR:AT2G41960.1); Has 13384 Blast hits to 8116 proteins in 546 species: Archae - 41; Bacteria - 766; Metazoa - 5596; Fungi - 1431; Plants - 589; Viruses - 46; Other Eukaryotes - 4915 (source: NCBI BLink). | chr3:21492539-21497018 FORWARD LENGTH=1209	AT3G58050.1	LOC_Os10g01610.1		*-*-[6]	MLOC_12936.1	4H	59.6317
CUST_6577_PI427708083	1.05097	0.963142	1.21008	1.14498	0.781533	1.3154	2.2387	1.54433	1	0.916431	1.1514	1.08945	1	1.6831	2.86449	1.97602	0	-0.125901	0.203385	0.123597	0	0.751121	1.51828	0.982597	LOC_Os08g08230.1|13108.m00855|protein kinesin-like protein, identical, putative, expressed	U35_33727	U35_33727 Members:1 3pri:N 2e-25 UniRef90_Q6Z9U4 Cluster: Kinesin-like; n=1; Oryza sativa (japonica cultivar-group)|Rep: Kinesin-like - Oryza sativa (japonica cultivar-group)	AT5G55860.1 | Symbols: | Plant protein of unknown function (DUF827) | chr5:22610146-22612166 FORWARD LENGTH=649		LOC_Os08g08230.1
CUST_5386_PI427708083	1.24712	0.840271	1.01909	1.04714	0.669798	1.2258	2.42799	1.21085	1	0.673772	0.817157	0.839647	1	1.83011	3.62497	1.80778	0	-0.569668	-0.291315	-0.252145	0	0.871932	1.85797	0.854222	LOC_Os02g29464.1|13102.m03209|protein RecF/RecN/SMC N terminal domain containing protein, expressed	U35_134	U35_134 Members:4 3pri:N 4e-90 UniRef90_Q7XYC9 Rep: 60s ribosomal protein L21 - Triticum aestivum (Wheat)	AT2G31970.1 | Symbols: RAD50, ATRAD50 | DNA repair-recombination protein (RAD50) | chr2:13600657-13608815 FORWARD LENGTH=1316		LOC_Os02g29464.1				5H	44.0972
CUST_4685_PI427708080	1.13786	1.03645	1.1844	1.1205	0.840508	1.33861	2.44848	1.3301	1	0.910877	1.0409	0.984745	1	1.59262	2.91309	1.5825	0	-0.134672	0.0578316	-0.0221786	0	0.671403	1.54255	0.662205	LOC_Os02g01920.1|13102.m29149|protein GHMP kinases ATP-binding protein, putative, expressed	U35_17415	U35_17415 Members:24 3pri:Y 0.0 UniRef90_Q6ETS8 Cluster: Putative mevalonate disphosphate decarboxylase; n=1; Oryza sativa (japonica cultivar-group)|Rep: Putative mevalonate disphosphate decarboxylase - Oryza	AT3G54250.1 | Symbols: | GHMP kinase family protein | chr3:20082468-20084688 REVERSE LENGTH=419	tr|B6TCA9|B6TCA9_MAIZE	LOC_Os02g01920.1	IPR005935 (Diphosphomevalonate decarboxylase)	***-[2.721]	MLOC_62766.1	5H	139.097
CUST_16757_PI427708080	1.10067	1.00936	0.96071	1.06867	0.805821	1.17662	2.05417	1.23511	1	0.917047	0.872843	0.970926	1	1.46015	2.54917	1.53274	0	-0.124932	-0.196206	-0.0425669	0	0.546112	1.35003	0.616112	LOC_Os11g05570.1|13111.m00543|protein RNASEH2A - Putative ribonuclease H2 large subunit, expressed	U35_4770	U35_4770 Members:12 3pri:Y 1e-153 UniRef90_Q53QG3 Cluster: Ribonuclease HII, putative; n=1; Oryza sativa (japonica cultivar-group)|Rep: Ribonuclease HII, putative - Oryza sativa (japonica cultivar-group)	AT2G25100.1 | Symbols: | Polynucleotidyl transferase, ribonuclease H-like superfamily protein | chr2:10679767-10681654 REVERSE LENGTH=296	tr|Q53QG3|Q53QG3_ORYSJ	LOC_Os11g05570.1	IPR001352 (Ribonuclease HII/HIII), IPR012337 (Ribonuclease H-like domain), IPR023160 (Ribonuclease HII, helix-loop-helix cap domain)	***-[2]
CUST_7970_PI427708086	0.894714	0.902586	0.983302	1.54124	1.03294	1.48094	2.60056	2.57047	1	1.0088	1.09901	1.7226	1	1.43371	2.51762	2.48849	0	0.0126373	0.136207	0.784589	0	0.519756	1.33206	1.31527	No hits found	U35_10473	U35_10473 Members:2 3pri:Y 8e-19 UniRef90_Q0DH13 Cluster: Os05g0497800 protein; n=2; Oryza sativa (japonica cultivar-group)|Rep: Os05g0497800 protein - Oryza sativa (japonica cultivar-group)	No hits found		No hits found				1H	66.2889
CUST_25045_PI427708080	0.955733	0.949554	1.02256	1.20742	1.0073	1.21419	2.20032	2.20057	1	0.993534	1.06992	1.26334	1	1.2054	2.18438	2.18462	0	-0.00935836	0.097506	0.337244	0	0.269506	1.12722	1.12738	LOC_Os01g48874.1|13101.m05075|protein wax synthase, putative, expressed	U35_36304	U35_36304 Members:1 3pri:N	AT5G53390.1 | Symbols: | O-acyltransferase (WSD1-like) family protein | chr5:21656951-21659207 REVERSE LENGTH=486	tr|G7I4A5|G7I4A5_MEDTR	LOC_Os01g48874.1	IPR004255 (O-acyltransferase, WSD1, N-terminal), IPR009721 (O-acyltransferase, WSD1, C-terminal)	***-[2.789]	AK366638	3H	52.6204
CUST_24625_PI427708080	0.910312	0.78369	0.762079	1.70076	0.912662	1.33092	6.10434	5.00869	1	0.860902	0.837162	1.86832	1	1.45829	6.6885	5.48801	0	-0.216079	-0.256421	0.901743	0	0.544276	2.74168	2.45628	LOC_Os04g37760.1|13104.m03613|protein expressed protein	U35_5381	U35_5381 Members:10 3pri:Y 7e-36 UniRef90_Q7XV48 Cluster: OSJNBa0086B14.7 protein; n=1; Oryza sativa (japonica cultivar-group)|Rep: OSJNBa0086B14.7 protein - Oryza sativa (japonica cultivar-group)	No hits found		LOC_Os04g37760.1	IPR000489 (Pterin-binding)
CUST_6175_PI427708086	1.12901	0.794476	0.751523	1.05052	0.764379	0.873087	2.23762	1.87457	1	0.703695	0.66565	0.930486	1	1.14222	2.92737	2.4524	0	-0.506978	-0.587164	-0.103944	0	0.191837	1.54961	1.2942	LOC_Os11g02159.3|13111.m09187|protein expressed protein	U35_48510	U35_48510 Members:1 3pri:Y 9e-23 UniRef90_Q2QP00 Cluster: G14587-6, putative, expressed; n=1; Oryza sativa (japonica cultivar-group)|Rep: G14587-6, putative, expressed - Oryza sativa (japonica cultivar-group)	AT2G40770.1 | Symbols: | zinc ion binding;DNA binding;helicases;ATP binding;nucleic acid binding | chr2:17013535-17021315 REVERSE LENGTH=1664		LOC_Os11g02159.3				3H	8.46317
CUST_13493_PI427708083	0.9135	0.903518	0.618845	1.46704	0.858452	0.915375	6.34485	5.15456	1	0.989073	0.677444	1.60596	1	1.06631	7.39104	6.00448	0	-0.0158516	-0.561826	0.683436	0	0.0926249	2.88578	2.58604	LOC_Os05g30500.1|13105.m03117|protein expressed protein	U35_9612	U35_9612 Members:3 3pri:Y 2e-18 UniRef90_Q0DIR8 Cluster: Os05g0368000 protein; n=2; Oryza sativa (japonica cultivar-group)|Rep: Os05g0368000 protein - Oryza sativa (japonica cultivar-group)	No hits found		LOC_Os05g30500.1				1H	54.3909
CUST_3652_PI427708080	1.07678	1.27796	1.12934	1.1951	0.865288	1.52989	2.25466	2.21023	1	1.18683	1.04881	1.10988	1	1.76808	2.60568	2.55433	0	0.247113	0.0687528	0.150408	0	0.82218	1.38166	1.35295	LOC_Os10g34820.2|13110.m03110|protein CDT1B - Putative DNA replication initiation protein, expressed	U35_21433	U35_21433 Members:6 3pri:Y 2e-79 UniRef90_Q75G59 Cluster: Expressed protein; n=1; Oryza sativa (japonica cultivar-group)|Rep: Expressed protein - Oryza sativa (japonica cultivar-group)	AT2G31270.1 | Symbols: ATCDT1A, CDT1A, CDT1 | homolog of yeast CDT1 A | chr2:13329037-13331544 FORWARD LENGTH=571	tr|B6SH61|B6SH61_MAIZE	LOC_Os10g34820.2	IPR014939 (CDT1 Geminin-binding domain-like)	***-[1.863]	MLOC_56718.1//MLOC_56717.1	1H	47.8045
CUST_13292_PI427708080	0.799368	0.945467	0.626777	0.864331	0.71374	1.03388	1.77493	1.50485	1	1.18277	0.784091	1.08127	1	1.44854	2.4868	2.10839	0	0.242166	-0.350908	0.112723	0	0.534599	1.31429	1.07614	LOC_Os03g50120.1|13103.m05451|protein zinc finger family protein, putative, expressed	U35_39435	U35_39435 Members:1 3pri:N 1e-25 UniRef90_Q3HTK6 Cluster: Pherophorin-C1 protein precursor; n=1; Chlamydomonas reinhardtii|Rep: Pherophorin-C1 protein precursor - Chlamydomonas reinhardtii	AT1G48570.1 | Symbols: | zinc finger (Ran-binding) family protein | chr1:17955455-17957661 REVERSE LENGTH=455	tr|D7KD29|D7KD29_ARALL	LOC_Os03g50120.1	IPR001876 (Zinc finger, RanBP2-type)	***-[4.138]		4H	25.9207
CUST_5806_PI427708080	1.3092	1.65508	2.78334	7.14232	0.347351	0.963086	27.5543	38.1863	1	1.26419	2.12598	5.45548	1	2.77266	79.327	109.936	0	0.338214	1.08813	2.4477	0	1.47127	6.30974	6.78052	LOC_Os12g37260.1|13112.m03825|protein lipoxygenase 2.1, chloroplast precursor, putative, expressed	U35_14644	U35_14644 Members:388 3pri:Y 0.0 UniRef90_P93184 Cluster: Lipoxygenase 2.1, chloroplast precursor; n=1; Hordeum vulgare|Rep: Lipoxygenase 2.1, chloroplast precursor - Hordeum vulgare (Barley)	AT3G45140.1 | Symbols: LOX2, ATLOX2 | lipoxygenase 2 | chr3:16525437-16529233 FORWARD LENGTH=896	tr|F2DI84|F2DI84_HORVD	LOC_Os12g37260.1	IPR000907 (Lipoxygenase), IPR008976 (Lipase/lipooxygenase, PLAT/LH2)	***-[2]	MLOC_69781.2	6H	3.75354
CUST_13957_PI427708083	1.02282	1.14532	2.84169	6.22478	0.297509	1.3031	11.3141	38.6796	1	1.11976	2.77829	6.0859	1	4.38003	38.0294	130.011	0	0.163195	1.4742	2.60547	0	2.13094	5.24904	7.02249	LOC_Os03g27610.1|13103.m03233|protein patatin, putative, expressed	U35_15314	U35_15314 Members:65 3pri:Y 0.0 UniRef90_Q2R189 Cluster: Patatin-like phospholipase family protein, expressed; n=2; Oryza sativa (japonica cultivar-group)|Rep: Patatin-like phospholipase family protein, expre	AT5G43590.1 | Symbols: | Acyl transferase/acyl hydrolase/lysophospholipase superfamily protein | chr5:17509368-17511477 REVERSE LENGTH=401		LOC_Os03g27610.1
CUST_2380_PI427708080	1.14	0.830325	1.36361	3.4886	0.584624	1.35583	8.90737	16.9633	1	0.728356	1.19615	3.06017	1	2.31914	15.2361	29.0157	0	-0.457284	0.258403	1.61361	0	1.21359	3.92942	4.85876	LOC_Os06g14324.1|13106.m01580|protein caleosin related protein, putative, expressed	U35_28085	U35_28085 Members:1 3pri:Y 1e-125 UniRef90_Q9M4D5 Cluster: Putative calcium binding EF-hand protein; n=1; Hordeum vulgare|Rep: Putative calcium binding EF-hand protein - Hordeum vulgare (Barley)	AT1G70670.1 | Symbols: | Caleosin-related family protein | chr1:26644830-26645970 FORWARD LENGTH=195	tr|B8XX15|B8XX15_CYCRE	LOC_Os06g14324.1	IPR007736 (Caleosin), IPR011992 (EF-hand-like domain)	***-[1.769]		3H	60.8357
CUST_109_PI427708080	1.36224	0.870036	1.25601	2.83302	0.33441	1.4446	6.15967	10.7314	1	0.638681	0.92202	2.07968	1	4.31985	18.4195	32.0906	0	-0.646834	-0.11713	1.05636	0	2.11098	4.20317	5.00408	LOC_Os02g43360.1|13102.m04815|protein cytochrome b5-like Heme/Steroid binding domain containing protein, expressed	U35_13437	U35_13437 Members:2 3pri:Y 2e-26 UniRef90_Q6H3Z7 Cluster: Putative cytochrome b5; n=1; Oryza sativa (japonica cultivar-group)|Rep: Putative cytochrome b5 - Oryza sativa (japonica cultivar-group)	AT5G53560.1 | Symbols: ATB5-A, B5 #2, ATCB5-E, CB5-E | cytochrome B5 isoform E | chr5:21759628-21760353 FORWARD LENGTH=134	tr|B6SM43|B6SM43_MAIZE	LOC_Os02g43360.1	IPR001199 (Cytochrome b5)	*-*-[2]	MLOC_2723.2	6H	59.915
CUST_1649_PI427708080	0.997487	0.815751	1.09434	1.37083	0.981311	1.20343	1.60566	2.04085	1	0.817807	1.0971	1.37428	1	1.22635	1.63623	2.07972	0	-0.290169	0.13369	0.45868	0	0.294365	0.710379	1.05639	LOC_Os03g13870.1|13103.m01613|protein expressed protein	U35_13604	U35_13604 Members:2 3pri:Y	No hits found		LOC_Os03g13870.1				4H	56.5864
CUST_11586_PI427708083	1.03888	0.64967	1.49328	1.63284	0.784476	1.73837	2.51086	3.38741	1	0.625358	1.4374	1.57173	1	2.21596	3.20068	4.31805	0	-0.677246	0.523458	0.652355	0	1.14793	1.67838	2.11038	LOC_Os08g39140.4|13108.m04169|protein heat shock protein, putative, expressed	U35_14120	U35_14120 Members:236 3pri:Y 0.0 UniRef90_P55737 Cluster: Heat shock protein 81-2; n=23; Magnoliophyta|Rep: Heat shock protein 81-2 - Arabidopsis thaliana (Mouse-ear cress)	AT5G56010.1 | Symbols: HSP81-3, Hsp81.3, AtHsp90-3, AtHsp90.3 | heat shock protein 81-3 | chr5:22681410-22683911 FORWARD LENGTH=699		LOC_Os08g39140.4
CUST_943_PI427708083	0.9412	0.859191	1.01722	1.00283	1.02549	1.20857	2.10847	1.32755	1	0.912868	1.08077	1.06548	1	1.17854	2.05607	1.29456	0	-0.131522	0.112063	0.0915058	0	0.236998	1.03989	0.372462	LOC_Os10g27060.1|13110.m02314|protein SET domain protein 123, putative, expressed	U35_11271	U35_11271 Members:2 3pri:N 6e-57 UniRef90_Q338E2 Cluster: SET domain protein 123, putative, expressed; n=1; Oryza sativa (japonica cultivar-group)|Rep: SET domain protein 123, putative, expressed - Oryza sativ	AT5G06620.1 | Symbols: ATXR4, SDG38 | SET domain protein 38 | chr5:2033780-2036143 FORWARD LENGTH=325		LOC_Os10g27060.1
CUST_942_PI427708080	0.886066	0.871167	0.969797	1.02425	1.02162	1.10507	2.05241	1.26815	1	0.983185	1.0945	1.15595	1	1.08169	2.00898	1.24132	0	-0.0244651	0.130268	0.209084	0	0.113285	1.00646	0.311869	LOC_Os01g45750.1|13101.m04693|protein bile acid sodium symporter family protein, putative, expressed	U35_1652	U35_1652 Members:54 3pri:Y 0.0 UniRef90_Q5VRB2 Cluster: Na(+) dependent transporter-like; n=1; Oryza sativa (japonica cultivar-group)|Rep: Na(+) dependent transporter-like - Oryza sativa (japonica	AT2G26900.1 | Symbols: | Sodium Bile acid symporter family | chr2:11475156-11477870 REVERSE LENGTH=409	AT2G26900.1	LOC_Os01g45750.1	IPR002657 (Bile acid:sodium symporter)	***-[4.293]	MLOC_10854.2
CUST_21864_PI427708080	0.966312	0.923336	0.943259	0.954036	0.995162	1.09673	2.35669	1.40267	1	0.955526	0.976143	0.987295	1	1.10206	2.36814	1.40949	0	-0.0656335	-0.034835	-0.0184462	0	0.1402	1.24376	0.49517	LOC_Os02g02000.1|13102.m00129|protein cytochrome P450, putative, expressed	U35_8562	U35_8562 Members:4 3pri:N 1e-149 UniRef90_Q8L6L5 Rep: Fatty acid hydroperoxide lyase - Hordeum vulgare (Barley)	AT4G15440.1 | Symbols: HPL1, CYP74B2 | hydroperoxide lyase 1 | chr4:8835869-8838462 FORWARD LENGTH=384	tr|B9GP05|B9GP05_POPTR	LOC_Os02g02000.1	IPR001128 (Cytochrome P450)	***-[4.072]	AK369916//AK355929
CUST_14140_PI427708080	0.739919	0.82586	0.805069	0.921908	1.11481	1.09193	4.47688	1.69059	1	1.11615	1.08805	1.24596	1	0.979477	4.01583	1.51648	0	0.158531	0.121745	0.317255	0	-0.029917	2.0057	0.60073	LOC_Os09g37040.1|13109.m03667|protein DUF630/DUF632 domains containing protein, putative, expressed	U35_47029	U35_47029 Members:1 3pri:N 1e-116 UniRef90_Q7X997 Cluster: Bzip-like transcription factor-like protein; n=1; Oryza sativa (japonica cultivar-group)|Rep: Bzip-like transcription factor-like protein - Oryza sativ	AT1G21740.1 | Symbols: | Protein of unknown function (DUF630 and DUF632) | chr1:7641580-7645078 FORWARD LENGTH=953	AT1G21740.1	LOC_Os09g37040.1	IPR006867 (Domain of unknown function DUF632)	***-[5.409]
CUST_22324_PI427708080	0.896015	0.714514	0.846099	0.812604	1.01766	1.21098	2.78288	1.4645	1	0.797435	0.944291	0.906908	1	1.18996	2.73458	1.43908	0	-0.326561	-0.0826964	-0.140971	0	0.250915	1.45132	0.525148	LOC_Os09g26420.5|13109.m07571|protein AP2 domain containing protein, expressed	U35_14877	U35_14877 Members:79 3pri:Y 1e-126 UniRef90_Q5MFV3 Cluster: BTH-induced ERF transcriptional factor 1; n=5; Oryza sativa|Rep: BTH-induced ERF transcriptional factor 1 - Oryza sativa (indica cultivar-group)	AT1G53910.3 | Symbols: RAP2.12 | related to AP2 12 | chr1:20135242-20136581 FORWARD LENGTH=356	tr|B9T4R8|B9T4R8_RICCO	LOC_Os09g26420.5	IPR016177 (DNA-binding, integrase-type)	***-[3.557]	AK372481
CUST_11432_PI427708080	0.760508	0.801647	1.03682	1.08176	1.08947	1.11299	3.98468	1.33861	1	1.05409	1.36332	1.42242	1	1.02158	3.65743	1.22867	0	0.0760043	0.447129	0.50835	0	0.0308085	1.87083	0.297103	LOC_Os10g17910.1|13110.m01471|protein OsWAK114 - OsWAK receptor-like cytoplasmic kinase OsWAK-RLCK	U35_11147	U35_11147 Members:2 3pri:Y 2e-32 UniRef90_Q8S781 Cluster: Hypothetical protein OSJNBa0093I09.15; n=2; Oryza sativa|Rep: Hypothetical protein OSJNBa0093I09.15 - Oryza sativa (Rice)	AT3G25490.1 | Symbols: | Protein kinase family protein | chr3:9241725-9243113 FORWARD LENGTH=433	tr|Q7F0U5|Q7F0U5_ORYSJ	LOC_Os10g17910.1	IPR011009 (Protein kinase-like domain)	***-[1.862]	MLOC_36877.1	1H	49.5751
CUST_24733_PI427708080	0.831449	0.769664	0.962673	0.775	0.975317	0.870807	5.0629	2.2116	1	0.925689	1.15783	0.932107	1	0.892845	5.19103	2.26757	0	-0.1114	0.211418	-0.101433	0	-0.163518	2.37602	1.18115	LOC_Os01g66010.1|13101.m07140|protein amino acid transporter, putative, expressed	U35_781	U35_781 Members:38 3pri:Y 0.0 UniRef90_Q2QWV1 Cluster: Amino acid transporter, putative, expressed; n=2; Oryza sativa (japonica cultivar-group)|Rep: Amino acid transporter, putative, expressed - Oryza sativ	AT1G77380.1 | Symbols: AAP3, ATAAP3 | amino acid permease 3 | chr1:29075201-29077252 REVERSE LENGTH=476	tr|B9H4M6|B9H4M6_POPTR	LOC_Os01g66010.1	IPR013057 (Amino acid transporter, transmembrane)	***-[3.575]	AK364124	3H	108.569
CUST_14225_PI427708080	0.960689	0.647724	0.765857	0.918594	0.907341	0.682141	9.14918	2.93964	1	0.674228	0.797196	0.956182	1	0.751802	10.0835	3.23985	0	-0.568691	-0.326995	-0.0646426	0	-0.411575	3.33393	1.69592	LOC_Os01g22370.1|13101.m02371|protein peroxidase precursor, putative, expressed	U35_38337	U35_38337 Members:1 3pri:N 3e-86 UniRef90_Q9AS12 Cluster: Putative peroxidase; n=1; Oryza sativa (japonica cultivar-group)|Rep: Putative peroxidase - Oryza sativa (japonica cultivar-group)	AT1G05260.1 | Symbols: RCI3, RCI3A | Peroxidase superfamily protein | chr1:1529827-1531271 FORWARD LENGTH=326	tr|B4FSK9|B4FSK9_MAIZE	LOC_Os01g22370.1	IPR010255 (Haem peroxidase)	***-[2]		7H	76.5581
CUST_878_PI427708080	1.15364	0.843168	0.783872	0.863439	0.81433	1.09391	2.958	2.03348	1	0.730878	0.679479	0.748449	1	1.34333	3.63244	2.49712	0	-0.452298	-0.5575	-0.418024	0	0.425811	1.86094	1.32026	LOC_Os09g14670.1|13109.m01373|protein phosphoenolpyruvate carboxylase, putative, expressed	U35_1118	U35_1118 Members:103 3pri:Y 0.0 UniRef90_P51059 Rep: Phosphoenolpyruvate carboxylase 2 - Zea mays (Maize)	AT1G53310.3 | Symbols: ATPPC1, PEPC1, ATPEPC1, PPC1 | phosphoenolpyruvate carboxylase 1 | chr1:19884261-19888070 REVERSE LENGTH=967	tr|Q84XH0|Q84XH0_ORYSI	LOC_Os09g14670.1	IPR021135 (Phosphoenolpyruvate carboxylase)	***-[2.957]	MLOC_10405.1//MLOC_10404.1	5H	46.6319
CUST_2509_PI427708080	0.936639	0.757352	0.936183	0.87506	0.897672	1.11292	2.62959	1.82956	1	0.808585	0.999514	0.934256	1	1.23978	2.92935	2.03812	0	-0.306529	-0.000701773	-0.0981108	0	0.310084	1.55058	1.02724	LOC_Os11g47650.2|13111.m04747|protein trp repressor/replication initiator, putative, expressed	U35_24676	U35_24676 Members:3 3pri:Y 2e-09 UniRef90_Q2QZ53 Cluster: Expressed protein; n=2; Oryza sativa (japonica cultivar-group)|Rep: Expressed protein - Oryza sativa (japonica cultivar-group)	AT3G55350.1 | Symbols: | PIF / Ping-Pong family of plant transposases | chr3:20518518-20520690 FORWARD LENGTH=406	tr|D6PQH8|D6PQH8_9BRAS	LOC_Os11g47650.2	IPR006912 (Putative harbinger transposase-derived nuclease)	*-*-[1.866]
CUST_23831_PI427708080	1.01704	0.907206	0.935747	0.951678	0.971364	1.27541	2.679	1.89831	1	0.892007	0.92007	0.935735	1	1.31301	2.75797	1.95427	0	-0.164872	-0.120184	-0.0958287	0	0.392876	1.46361	0.966631	LOC_Os05g51690.1|13105.m05584|protein CCT motif family protein, expressed	U35_2567	U35_2567 Members:21 3pri:Y 1e-101 UniRef90_Q0DFE5 Cluster: Os05g0595300 protein; n=2; Oryza sativa (japonica cultivar-group)|Rep: Os05g0595300 protein - Oryza sativa (japonica cultivar-group)	AT5G53420.1 | Symbols: | CCT motif family protein | chr5:21673683-21675469 FORWARD LENGTH=264	tr|Q32QD4|Q32QD4_HORVD	LOC_Os05g51690.1	IPR010402 (CCT domain)	*-*-[2.745]	AK355694
CUST_11300_PI427708083	0.928673	0.948244	0.910035	0.968612	0.973903	1.1919	2.42116	1.72169	1	1.02107	0.97993	1.04301	1	1.22384	2.48603	1.76783	0	0.0300875	-0.029249	0.0607476	0	0.291417	1.31385	0.821979	LOC_Os03g11550.1|13103.m01303|protein protein of unknown function DUF1675 domain containing protein, expressed	U35_16465	U35_16465 Members:38 3pri:Y 4e-90 UniRef90_Q8LQ41 Cluster: SOUL heme-binding protein-like; n=1; Oryza sativa (japonica cultivar-group)|Rep: SOUL heme-binding protein-like - Oryza sativa (japonica cultivar-group	AT3G29575.4 | Symbols: AFP3 | ABI five binding protein 3 | chr3:11382416-11383657 REVERSE LENGTH=231		LOC_Os03g11550.1
CUST_22010_PI427708080	0.992806	0.708778	0.713913	0.867155	0.987683	1.0913	2.63171	1.69196	1	0.713914	0.719087	0.873439	1	1.10491	2.66452	1.71306	0	-0.486179	-0.475763	-0.195222	0	0.143929	1.41388	0.776574	LOC_Os02g10120.1|13102.m01120|protein lipoxygenase, putative, expressed	U35_14644	U35_14644 Members:388 3pri:Y 0.0 UniRef90_P93184 Cluster: Lipoxygenase 2.1, chloroplast precursor; n=1; Hordeum vulgare|Rep: Lipoxygenase 2.1, chloroplast precursor - Hordeum vulgare (Barley)	AT3G45140.1 | Symbols: LOX2, ATLOX2 | lipoxygenase 2 | chr3:16525437-16529233 FORWARD LENGTH=896	tr|F2E3N1|F2E3N1_HORVD	LOC_Os02g10120.1	IPR000907 (Lipoxygenase), IPR008976 (Lipase/lipooxygenase, PLAT/LH2)	***-[2]
CUST_21037_PI427708080	0.96417	0.794041	0.709439	0.794729	0.975364	1.1924	3.00536	1.9992	1	0.823549	0.735802	0.824262	1	1.22251	3.08127	2.0497	0	-0.280074	-0.44261	-0.278826	0	0.289851	1.62352	1.03541	LOC_Os02g52370.1|13102.m05968|protein armadillo/beta-catenin repeat family protein, putative, expressed	U35_21337	U35_21337 Members:6 3pri:Y 0.0 UniRef90_Q6Z6H7 Cluster: Armadillo/beta-catenin repeat protein-like; n=1; Oryza sativa (japonica cultivar-group)|Rep: Armadillo/beta-catenin repeat protein-like - Oryza	AT4G33945.1 | Symbols: | ARM repeat superfamily protein | chr4:16268119-16270514 FORWARD LENGTH=464	tr|B9S778|B9S778_RICCO	LOC_Os02g52370.1	IPR016024 (Armadillo-type fold)	***-[2.779]	AK365148
CUST_2101_PI427708080	0.943029	0.997705	0.768725	0.77629	1.00041	1.33169	3.63946	2.12782	1	1.05798	0.815166	0.823188	1	1.33115	3.63798	2.12695	0	0.0813119	-0.294834	-0.280707	0	0.412672	1.86314	1.08879	LOC_Os12g09300.1|13112.m00985|protein amino acid transporter, putative, expressed	U35_22725	U35_22725 Members:4 3pri:N 1e-102 UniRef90_Q2QWH7 Cluster: Amino acid permease I, putative, expressed; n=2; Oryza sativa (japonica cultivar-group)|Rep: Amino acid permease I, putative, expressed - Oryza sativa	AT5G49630.1 | Symbols: AAP6 | amino acid permease 6 | chr5:20142681-20146441 REVERSE LENGTH=481	tr|Q2QWH7|Q2QWH7_ORYSJ	LOC_Os12g09300.1	IPR013057 (Amino acid transporter, transmembrane)	***-[3.654]	MLOC_29817.1	5H	44.2361
CUST_14101_PI427708083	0.927589	0.954056	0.751745	0.834501	0.994408	1.12289	2.48064	1.61429	1	1.02853	0.81043	0.899646	1	1.1292	2.49459	1.62337	0	0.0405885	-0.303241	-0.152571	0	0.175302	1.3188	0.698988	LOC_Os06g40440.1|13106.m04204|protein expressed protein	U35_7585	U35_7585 Members:5 3pri:Y 8e-55 UniRef90_Q69Q43 Cluster: Hypothetical protein P0029C06.12; n=1; Oryza sativa (japonica cultivar-group)|Rep: Hypothetical protein P0029C06.12 - Oryza sativa (japonica cultivar-g	AT5G20190.1 | Symbols: | Tetratricopeptide repeat (TPR)-like superfamily protein | chr5:6814093-6815171 FORWARD LENGTH=290		LOC_Os06g40440.1
CUST_13561_PI427708083	0.94757	1.06627	0.831367	0.828808	1.01364	1.26335	2.58733	2.18287	1	1.12527	0.877368	0.874667	1	1.24635	2.55251	2.15349	0	0.170272	-0.188746	-0.193194	0	0.317714	1.35192	1.10668	LOC_Os09g36830.1|13109.m03637|protein Skp1 family, dimerisation domain containing protein, expressed	U35_5126	U35_5126 Members:11 3pri:Y 1e-59 UniRef90_O48569 Rep: Fimbriata-associated protein - Antirrhinum majus (Garden snapdragon)	AT5G42190.1 | Symbols: ASK2, SKP1B | E3 ubiquitin ligase SCF complex subunit SKP1/ASK1 family protein | chr5:16854495-16855516 REVERSE LENGTH=171		LOC_Os09g36830.1
CUST_5953_PI427708080	0.651637	0.53707	0.594298	0.556056	0.835398	0.758248	2.02867	1.54423	1	0.824186	0.912008	0.853321	1	0.907649	2.42839	1.84849	0	-0.278958	-0.132882	-0.228839	0	-0.139793	1.28	0.88635	LOC_Os11g47970.1|13111.m23059|protein AAA-type ATPase family protein, putative, expressed	U35_13901	U35_13901 Members:291 3pri:Y 0.0 UniRef90_Q42450 Cluster: Ribulose bisphosphate carboxylase/oxygenase activase B, chloroplast precursor; n=2; Triticeae|Rep: Ribulose bisphosphate carboxylase/oxygenase activase	AT2G39730.3 | Symbols: RCA | rubisco activase | chr2:16571174-16573345 REVERSE LENGTH=441	tr|B6T416|B6T416_MAIZE	LOC_Os11g47970.1	IPR003959 (ATPase, AAA-type, core)	***-[4.209]	MLOC_70817.1//AK249203.1	4H	51.1331
CUST_3318_PI427708080	0.842602	0.776426	0.814221	0.754624	1.07256	1.1387	2.37458	1.62814	1	0.921462	0.966318	0.895589	1	1.06166	2.21394	1.51799	0	-0.118003	-0.0494304	-0.159092	0	0.0863278	1.14662	0.602167	LOC_Os10g35520.1|13110.m03192|protein hydrolase, alpha/beta fold family domain containing protein, expressed	U35_46858	U35_46858 Members:1 3pri:N 5e-59 UniRef90_Q8W3F6 Cluster: Putative epoxide hydrolase; n=1; Oryza sativa (japonica cultivar-group)|Rep: Putative epoxide hydrolase - Oryza sativa (japonica cultivar-group)	AT3G51000.1 | Symbols: | alpha/beta-Hydrolases superfamily protein | chr3:18945258-18946499 REVERSE LENGTH=323	tr|Q8W3F4|Q8W3F4_ORYSJ	LOC_Os10g35520.1	IPR000073 (Alpha/beta hydrolase fold-1), IPR000639 (Epoxide hydrolase-like)	***-[2.654]	MLOC_54916.3//MLOC_54917.1	1H	48.0878
CUST_24953_PI427708080	0.601469	0.67713	0.732303	0.797874	1.32703	1.29559	4.11715	3.65294	1	1.12579	1.21752	1.32654	1	0.976304	3.10253	2.75272	0	0.170942	0.283949	0.407669	0	-0.0345972	1.63344	1.46086	LOC_Os01g47760.1|13101.m04945|protein OsGrx_I1 - glutaredoxin subgroup III, expressed	U35_5566	U35_5566 Members:9 3pri:Y 8e-51 UniRef90_Q5QLR2 Rep: Monothiol glutaredoxin-S5 - Oryza sativa (Rice)	AT1G28480.1 | Symbols: GRX480, roxy19 | Thioredoxin superfamily protein | chr1:10013634-10014047 REVERSE LENGTH=137	tr|G7JUX5|G7JUX5_MEDTR	LOC_Os01g47760.1	IPR011905 (Glutaredoxin-like, plant II), IPR012336 (Thioredoxin-like fold)	***-[1.901]
CUST_4634_PI427708080	1.1027	0.910713	0.912571	0.865008	0.874207	1.06836	2.50411	2.65563	1	0.825895	0.82758	0.784447	1	1.2221	2.86444	3.03775	0	-0.27597	-0.27303	-0.350253	0	0.289357	1.51825	1.603	LOC_Os11g43200.1|13111.m04296|protein tropinone reductase 2, putative	U35_22116	U35_22116 Members:5 3pri:Y 3e-88 UniRef90_Q2R092 Cluster: Tropinone reductase, putative; n=2; Oryza sativa (japonica cultivar-group)|Rep: Tropinone reductase, putative - Oryza sativa (japonica cultivar-group)	AT5G06060.1 | Symbols: | NAD(P)-binding Rossmann-fold superfamily protein | chr5:1824066-1825833 REVERSE LENGTH=264	AT5G06060.1	LOC_Os11g43200.1	IPR002198 (Short-chain dehydrogenase/reductase SDR)	***-[0.922]	MLOC_62496.2	3H	108.428
[truncated: 186 more rows]

## Sheet: Cluster A (sub-cluster 1)
Cluster A (sub-cluster A)
CE_aphid
Infestation ()*	Control	B+Mc	B+Mp	B+Rp	Control	B+Mc	B+Mp	B+Rp	Control	B+Mc	B+Mp	B+Rp	Control	B+Mc	B+Mp	B+Rp	Control	B+Mc	B+Mp	B+Rp	Control	B+Mc	B+Mp	B+Rp
Time (hours)S	3h				24h				3h				24h				3h				24h
[truncated: 43 more rows]

## Sheet: Cluster A (sub-cluster 2)
Cluster A sub-cluster B
CE_aphid
[truncated: 720 more rows]

## Sheet: Cluster A (sub-cluster 3)
Cluster A (sub cluster C)
[truncated: 16 more rows]

[truncated: 4 more sheets: Cluster A (sub-cluster 4), Cluster B, Cluster B  (sub-cluster 1), Cluster B  (sub-cluster 2)]
