# Supplementary material for: Barley transcriptome analyses upon interaction with different aphid species identify thionins contributing to resistance
Source: Plant Cell Environ. 2017 Jul 18;40(11):2628–43. doi: 10.1111/pce.12979 (PMC6084319; doi:10.1111/pce.12979)
Supplement: Supplementary file 1 — Supplementary Figure 1: Assessment of variation between 3 h and 24 h control samples in microarray analyses. (a) Venn diagram showing the overlap between the gene set identified as differentially expressed between the 3 h and 24 h control barley samples (331 genes, shown in the green circle on the left) and the gene set identified as differentially expressed genes across barley‐aphid interactions (974 genes, shown in the red circle on the right). The statistical analyses used were paired t‐test between samples (p ≤ 0.05). (b) Clustering analysis of the 854 differentially expressed across different aphid interactions after excluding the 120 genes differentially expressed between the 3 h and 24 h control samples that overlapped with the set of 974 differentially expressed genes across aphid interactions. Blue color indicates low expression level and red color indicates high expression level. No‐aphid control (C), R. padi (Rp), M. persicae (Mp), and M. cerasi (Mc) treatments are indicated. Supplementary Figure 2: Aphid probing on different cultivars Optic and Morex. Images showing aphid stylet short probes and pathways in barley cv Optic and Morex. Pictures were taken two days after aphid challenge and visualized by staining with acid fuchsine. Images were taken with a light microscope. The stylets short probes and pathways are indicated arrows. Scale bars are 20 μm. Supplementary Figure 3: Additional pictures displaying callose deposition two days after probing for the aphid species R. padi , M. persicae and M. cerasi . The callose was visualized with aniline blue and confocal microscope (wavelength 516 nm). Six leaf samples were used per aphid species per replicate and the experiment was done in three independent biological replicates. White arrows point stylet probing paths. Scale bars are 20 μm. Supplementary Figure 4: MapMan analyses of genes differentially regulated during interactions with R. padi and M. persicae at the 24 h timepoint. Genes were mapped using th [file PCE-40-2628-s001.zip › STable3.xlsx]

## Sheet: Sheet1
Supporting Information Table 3

## Sheet: Cluster A
Gene_Ontology Biological_process P=0.05 Fisher
	Term	Observed Frequency	Expected Frequency	p-value	Genes
GO:0009987	cellular process	0.448	0.34	1.37e-05	AT1G63430|AT2G47730|AT4G32830|AT5G60390|AT2G31800|AT2G42750|AT5G53280|AT1G72550|AT1G77210|AT1G77760|AT2G39770|AT2G41840|AT5G24530|AT3G47110|AT3G51860|AT1G15950|AT1G69620|AT5G65600|AT4G18910|AT1G67510|AT3G54700|AT1G55020|AT5G06700|AT2G43080|AT3G44340|AT2G43360|AT1G65880|AT1G24764|AT3G07160|AT5G04290|AT5G42650|AT3G04770|AT5G40420|AT2G37630|AT2G45590|AT3G09630|AT4G36920|AT2G46520|AT4G37670|AT1G09620…
GO:0008152	metabolic process	0.405	0.321	0.00124	AT1G22340|AT3G63530|AT1G63430|AT5G62300|AT2G47730|AT5G05340|AT4G32830|AT5G60390|AT2G45910|AT3G57490|AT2G45580|AT1G51760|AT4G32300|AT4G11820|AT2G40116|AT4G10540|AT5G06740|AT2G31800|AT3G12580|AT2G42750|AT4G08390|AT1G72550|AT5G38710|AT1G77760|AT2G03760|AT5G50860|AT5G03300|AT2G27510|AT3G10410|AT2G39770|AT3G55460|AT1G08250|AT3G07770|AT2G41840|AT5G24530|AT3G47110|AT1G58170|AT3G51860|AT1G15950|AT1G69620…
GO:0044238	primary metabolic process	0.307	0.219	0.000118	AT3G63530|AT1G63430|AT5G62300|AT4G32830|AT2G45910|AT3G57490|AT1G51760|AT4G32300|AT4G11820|AT2G40116|AT4G10540|AT5G06740|AT2G31800|AT3G12580|AT2G42750|AT1G72550|AT5G38710|AT2G03760|AT5G50860|AT5G03300|AT3G10410|AT2G39770|AT3G55460|AT1G08250|AT3G07770|AT2G41840|AT3G47110|AT1G69620|AT1G80070|AT5G65600|AT1G06800|AT1G67510|AT1G55020|AT5G06700|AT2G43080|AT5G43590|AT1G65880|AT2G19130|AT1G29080|AT3G07160…
GO:0044237	cellular metabolic process	0.306	0.24	0.00833	AT3G63530|AT1G63430|AT5G62300|AT2G47730|AT4G32830|AT5G60390|AT2G45910|AT3G57490|AT4G32300|AT4G11820|AT5G06740|AT2G31800|AT3G12580|AT2G42750|AT1G72550|AT5G38710|AT1G77760|AT5G50860|AT5G03300|AT2G27510|AT2G39770|AT3G55460|AT1G08250|AT3G07770|AT2G41840|AT5G24530|AT3G47110|AT1G58170|AT3G51860|AT1G15950|AT1G69620|AT1G80070|AT5G65600|AT1G67510|AT1G55020|AT5G06700|AT4G01070|AT2G43080|AT2G43360|AT1G65880…
GO:0050896	response to stimulus	0.262	0.148	2.04e-09	AT5G63400|AT5G13220|AT1G15690|AT5G64620|AT5G51440|AT3G43790|AT5G58140|AT5G53590|AT2G47730|AT5G05340|AT3G48990|AT1G19230|AT1G80840|AT4G13930|AT2G45910|AT3G47690|AT1G51760|AT5G28540|AT3G47520|AT1G05260|AT4G24190|AT3G07040|AT2G29120|AT5G59310|AT2G15130|AT3G12580|AT4G08390|AT2G37040|AT4G37870|AT3G50950|AT1G77760|AT1G14870|AT4G10960|AT2G03760|AT1G09560|AT1G53240|AT2G39770|AT3G55460|AT1G04980|AT3G07770…
GO:0006950	response to stress	0.184	0.084	1.69e-10	AT5G13220|AT1G15690|AT5G51440|AT2G47730|AT5G05340|AT1G19230|AT1G80840|AT2G45910|AT1G51760|AT5G28540|AT3G47520|AT1G05260|AT4G24190|AT3G07040|AT5G59310|AT2G15130|AT3G12580|AT4G08390|AT2G37040|AT4G37870|AT3G50950|AT1G14870|AT4G10960|AT2G03760|AT1G09560|AT1G53240|AT2G39770|AT3G55460|AT1G04980|AT3G07770|AT5G16910|AT2G43090|AT1G58170|AT2G30350|AT4G26850|AT1G15950|AT3G43300|AT1G73230|AT1G72260|AT1G55020…
GO:0019538	protein metabolic process	0.156	0.106	0.00719	AT3G62600|AT5G56580|AT1G21230|AT3G63530|AT5G58140|AT1G63430|AT5G62300|AT4G32830|AT2G45910|AT5G48030|AT3G57490|AT1G51760|AT5G28540|AT4G32300|AT4G24190|AT2G17220|AT1G16260|AT4G10540|AT5G06740|AT2G31800|AT3G12580|AT2G42750|AT1G72550|AT1G69730|AT2G28000|AT5G50860|AT4G08850|AT3G10410|AT3G22450|AT3G07770|AT2G41840|AT5G58300|AT5G42190|AT3G47110|AT1G69620|AT5G65600|AT1G67510|AT3G53810|AT2G43080|AT2G19130…
GO:0042221	response to chemical stimulus	0.146	0.076	2.86e-06	AT5G63400|AT5G13220|AT5G42650|AT1G15690|AT4G27320|AT3G21770|AT5G58610|AT2G37630|AT5G53590|AT5G05340|AT3G48990|AT1G80840|AT3G53260|AT4G13930|AT1G05260|AT4G24190|AT5G59310|AT2G26110|AT3G12580|AT1G21270|AT4G08390|AT5G17920|AT4G15570|AT3G12750|AT1G71830|AT2G37040|AT4G37870|AT5G09590|AT4G25200|AT1G21750|AT1G14870|AT2G16850|AT2G03760|AT1G53240|AT3G05630|AT1G17380|AT4G11290|AT2G39770|AT1G19180|AT3G55460…
GO:0044267	cellular protein metabolic process	0.137	0.082	0.000741	AT3G62600|AT5G56580|AT1G21230|AT3G04770|AT2G17880|AT3G63530|AT1G08360|AT5G58140|AT1G63430|AT5G62300|AT2G45590|AT3G09630|AT4G32830|AT1G49340|AT2G45910|AT5G48030|AT4G03230|AT3G57490|AT5G66860|AT1G09620|AT5G28540|AT4G32300|AT4G24190|AT3G25490|AT2G17220|AT1G16260|AT5G61790|AT5G06740|AT2G31800|AT1G16130|AT3G12580|AT1G21270|AT2G42750|AT1G21210|AT1G72550|AT1G71830|AT5G09590|AT1G69730|AT1G71020|AT2G28000…
GO:0051234	establishment of localization	0.116	0.07	0.00278	AT3G13080|AT3G08580|AT2G26900|AT4G16340|AT3G13050|AT1G15690|AT3G22120|AT5G01870|AT1G30630|AT2G26170|AT1G52360|AT5G58140|AT1G31120|AT1G79230|AT2G46520|AT3G23660|AT4G24190|AT1G30690|AT5G59310|AT3G19553|AT1G77380|AT2G22500|AT2G48130|AT2G01170|AT3G12750|AT1G77210|AT3G21690|AT2G16850|AT5G58590|AT1G27040|AT3G52190|AT1G65730|AT1G17530|AT5G19090|AT2G46470|AT1G80300|AT2G17780|AT4G22505|AT3G51860|AT5G49890…
GO:0006810	transport	0.114	0.069	0.00371	AT3G13080|AT3G08580|AT2G26900|AT4G16340|AT3G13050|AT1G15690|AT3G22120|AT5G01870|AT1G30630|AT2G26170|AT1G52360|AT1G31120|AT1G79230|AT2G46520|AT3G23660|AT4G24190|AT1G30690|AT5G59310|AT3G19553|AT1G77380|AT2G22500|AT2G48130|AT2G01170|AT3G12750|AT1G77210|AT3G21690|AT2G16850|AT5G58590|AT1G27040|AT3G52190|AT1G65730|AT1G17530|AT5G19090|AT2G46470|AT1G80300|AT2G17780|AT4G22505|AT3G51860|AT5G49890|AT4G31480…
GO:0009628	response to abiotic stimulus	0.099	0.054	0.00124	AT1G15690|AT5G64620|AT5G51440|AT3G57260|AT5G40420|AT5G58140|AT2G37630|AT2G47730|AT3G53260|AT3G47690|AT5G12020|AT5G28540|AT3G47520|AT1G05260|AT4G24190|AT2G29120|AT5G59310|AT3G12580|AT5G17920|AT2G37040|AT5G09590|AT4G25200|AT1G21750|AT3G09350|AT1G77760|AT5G57160|AT2G03760|AT1G09560|AT1G53240|AT2G39770|AT5G56010|AT3G06190|AT5G02500|AT2G38470|AT5G16910|AT2G36460|AT2G43090|AT4G26850|AT1G15950|AT2G05710…
GO:0006793	phosphorus metabolic process	0.08	0.04	0.00124	AT5G56580|AT1G21230|AT1G73080|AT5G58300|AT3G47110|AT3G54250|AT4G34500|AT4G05200|AT5G58140|AT3G51860|AT1G72300|AT1G63430|AT2G45590|AT4G32830|AT5G65600|AT1G67510|AT1G49340|AT2G45910|AT5G56890|AT4G23180|AT4G03230|AT4G32300|AT3G53810|AT3G25490|AT2G17220|AT1G16260|AT3G53380|AT5G06740|AT2G31800|AT1G16130|AT5G25930|AT1G21270|AT1G66920|AT1G21210|AT1G71830|AT1G69730|AT5G24010|AT2G19130|AT5G50860|AT1G34300…
GO:0016310	phosphorylation	0.078	0.037	0.00067	AT5G56580|AT1G21230|AT1G73080|AT5G58300|AT3G47110|AT3G54250|AT4G34500|AT4G05200|AT5G58140|AT1G72300|AT1G63430|AT2G45590|AT4G32830|AT5G65600|AT1G67510|AT1G49340|AT2G45910|AT5G56890|AT4G23180|AT4G03230|AT4G32300|AT3G53810|AT3G25490|AT2G17220|AT1G16260|AT3G53380|AT5G06740|AT2G31800|AT1G16130|AT5G25930|AT1G21270|AT1G66920|AT1G21210|AT1G71830|AT1G69730|AT5G24010|AT2G19130|AT5G50860|AT1G34300|AT5G18190…
GO:0006796	phosphate metabolic process	0.078	0.04	0.00197	AT5G56580|AT1G21230|AT1G73080|AT5G58300|AT3G47110|AT3G54250|AT4G34500|AT4G05200|AT5G58140|AT1G72300|AT1G63430|AT2G45590|AT4G32830|AT5G65600|AT1G67510|AT1G49340|AT2G45910|AT5G56890|AT4G23180|AT4G03230|AT4G32300|AT3G53810|AT3G25490|AT2G17220|AT1G16260|AT3G53380|AT5G06740|AT2G31800|AT1G16130|AT5G25930|AT1G21270|AT1G66920|AT1G21210|AT1G71830|AT1G69730|AT5G24010|AT2G19130|AT5G50860|AT1G34300|AT5G18190…
GO:0006468	protein phosphorylation	0.076	0.036	0.000843	AT5G56580|AT1G21230|AT1G73080|AT5G58300|AT3G47110|AT4G34500|AT4G05200|AT5G58140|AT1G72300|AT1G63430|AT2G45590|AT4G32830|AT5G65600|AT1G67510|AT1G49340|AT2G45910|AT5G56890|AT4G23180|AT4G03230|AT4G32300|AT3G53810|AT3G25490|AT2G17220|AT1G16260|AT3G53380|AT5G06740|AT2G31800|AT1G16130|AT5G25930|AT1G21270|AT1G66920|AT1G21210|AT1G71830|AT1G69730|AT5G24010|AT2G19130|AT5G50860|AT1G34300|AT5G18190|AT4G08850…
GO:0016043	cellular component organization	0.074	0.041	0.00738	AT3G32400|AT2G46470|AT5G02560|AT5G55480|AT5G65360|AT1G54690|AT4G13940|AT3G54180|AT2G47620|AT5G58140|AT2G20190|AT4G32830|AT2G31270|AT3G12110|AT5G54440|AT1G72370|AT2G46520|AT1G55020|AT5G48030|AT5G06700|AT1G74030|AT5G28540|AT1G01280|AT3G57670|AT3G10220|AT1G21270|AT1G65440|AT1G21210|AT5G53280|AT1G71830|AT1G72440|AT2G22475|AT1G20190|AT2G33150|AT2G31970|AT3G04380|AT1G24764|AT2G28000|AT5G57160|AT2G43800…
GO:0009607	response to biotic stimulus	0.071	0.024	2.53e-06	AT5G24400|AT5G42650|AT5G02500|AT2G38470|AT5G24530|AT3G57260|AT4G27320|AT3G43790|AT4G26850|AT3G51860|AT2G37630|AT5G20320|AT2G47730|AT1G80840|AT3G43300|AT3G56400|AT1G55020|AT5G44370|AT1G19250|AT1G51680|AT4G20970|AT3G12580|AT5G55450|AT3G45140|AT4G37870|AT5G09590|AT4G11650|AT5G57110|AT1G61800|AT4G15210|AT5G28010|AT1G53240|AT5G45890|AT2G39730|AT5G54640|AT3G12500|AT2G39770|AT3G54950|AT1G19180
GO:0006952	defense response	0.071	0.03	0.000173	AT5G24400|AT5G42650|AT1G73080|AT2G38470|AT3G57260|AT1G58170|AT4G26850|AT2G37630|AT5G20320|AT2G47730|AT3G54420|AT1G19230|AT1G80840|AT3G43300|AT3G53260|AT4G02600|AT1G72260|AT3G56400|AT1G55020|AT2G23970|AT5G48620|AT3G07040|AT1G66100|AT2G15130|AT1G19250|AT4G20970|AT5G43570|AT2G37040|AT4G37870|AT3G50950|AT4G11650|AT2G03760|AT5G28010|AT1G53240|AT5G45890|AT2G39730|AT3G12500|AT2G39770|AT1G19180
GO:0071841	cellular component organization or biogenesis at cellular level	0.071	0.038	0.0071	AT3G32400|AT2G46470|AT5G02560|AT5G16910|AT5G65360|AT1G54690|AT5G40420|AT4G13940|AT2G47620|AT5G58140|AT2G20190|AT1G69620|AT4G32830|AT2G31270|AT3G12110|AT5G54440|AT1G72370|AT2G46520|AT1G55020|AT5G48030|AT5G06700|AT5G28540|AT1G01280|AT3G10220|AT1G65440|AT5G53280|AT1G71830|AT2G46770|AT1G72440|AT2G22475|AT1G20190|AT2G33150|AT2G31970|AT3G04380|AT1G24764|AT2G28000|AT5G57160|AT2G43800|AT3G07160
GO:0051704	multi-organism process	0.069	0.024	2.6e-06	AT5G24400|AT5G42650|AT5G02500|AT2G38470|AT5G24530|AT3G57260|AT3G43790|AT4G26850|AT3G51860|AT2G37630|AT5G20320|AT2G47730|AT1G80840|AT3G43300|AT3G56400|AT1G55020|AT5G44370|AT1G19250|AT1G51680|AT4G20970|AT3G12580|AT5G55450|AT3G45140|AT4G37870|AT5G09590|AT2G02850|AT4G11650|AT5G57110|AT1G61800|AT4G15210|AT1G53240|AT5G45890|AT2G39730|AT5G54640|AT3G12500|AT2G39770|AT3G54950|AT1G19180
GO:0051707	response to other organism	0.067	0.022	2.53e-06	AT5G24400|AT5G42650|AT5G02500|AT2G38470|AT5G24530|AT3G57260|AT3G43790|AT4G26850|AT3G51860|AT2G37630|AT5G20320|AT2G47730|AT1G80840|AT3G43300|AT3G56400|AT1G55020|AT5G44370|AT1G19250|AT1G51680|AT4G20970|AT3G12580|AT5G55450|AT3G45140|AT4G37870|AT5G09590|AT4G11650|AT5G57110|AT1G61800|AT4G15210|AT1G53240|AT5G45890|AT2G39730|AT5G54640|AT3G12500|AT2G39770|AT3G54950|AT1G19180
GO:0071842	cellular component organization at cellular level	0.06	0.028	0.00211	AT3G32400|AT2G46470|AT5G02560|AT5G65360|AT1G54690|AT4G13940|AT2G47620|AT5G58140|AT2G20190|AT4G32830|AT2G31270|AT3G12110|AT5G54440|AT1G72370|AT2G46520|AT1G55020|AT5G48030|AT5G28540|AT1G01280|AT3G10220|AT1G65440|AT5G53280|AT1G71830|AT1G72440|AT2G22475|AT2G33150|AT2G31970|AT3G04380|AT1G24764|AT2G28000|AT5G57160|AT2G43800|AT3G07160
GO:0006082	organic acid metabolic process	0.054	0.027	0.00886	AT5G42650|AT5G08415|AT1G48850|AT1G43710|AT2G20340|AT2G36230|AT4G26850|AT4G23850|AT2G05710|AT4G13930|AT1G55020|AT4G37670|AT1G09620|AT4G15440|AT1G01280|AT2G43080|AT3G06350|AT3G10030|AT5G17920|AT1G72550|AT5G38710|AT3G45140|AT2G37040|AT4G37870|AT2G43360|AT1G13280|AT2G33150|AT3G25860|AT2G39770|AT1G08250
GO:0019752	carboxylic acid metabolic process	0.054	0.027	0.00886	AT5G42650|AT5G08415|AT1G48850|AT1G43710|AT2G20340|AT2G36230|AT4G26850|AT4G23850|AT2G05710|AT4G13930|AT1G55020|AT4G37670|AT1G09620|AT4G15440|AT1G01280|AT2G43080|AT3G06350|AT3G10030|AT5G17920|AT1G72550|AT5G38710|AT3G45140|AT2G37040|AT4G37870|AT2G43360|AT1G13280|AT2G33150|AT3G25860|AT2G39770|AT1G08250
GO:0043436	oxoacid metabolic process	0.054	0.027	0.00886	AT5G42650|AT5G08415|AT1G48850|AT1G43710|AT2G20340|AT2G36230|AT4G26850|AT4G23850|AT2G05710|AT4G13930|AT1G55020|AT4G37670|AT1G09620|AT4G15440|AT1G01280|AT2G43080|AT3G06350|AT3G10030|AT5G17920|AT1G72550|AT5G38710|AT3G45140|AT2G37040|AT4G37870|AT2G43360|AT1G13280|AT2G33150|AT3G25860|AT2G39770|AT1G08250
GO:0010035	response to inorganic substance	0.051	0.02	0.00118	AT5G63400|AT5G56010|AT3G13860|AT5G02500|AT3G12580|AT5G17920|AT2G36460|AT3G12750|AT4G37870|AT5G09590|AT4G25200|AT1G21750|AT3G51860|AT2G37630|AT3G48990|AT5G50200|AT2G05710|AT4G18910|AT3G46970|AT4G13930|AT2G33590|AT1G53240|AT3G08590|AT1G54270|AT3G25230|AT4G24190|AT3G12500|AT2G39770
GO:0006996	organelle organization	0.049	0.022	0.00428	AT3G32400|AT2G46470|AT5G02560|AT5G65360|AT1G54690|AT4G13940|AT2G47620|AT5G58140|AT2G20190|AT4G32830|AT2G31270|AT3G12110|AT5G48030|AT5G28540|AT1G65440|AT5G53280|AT1G71830|AT1G72440|AT2G22475|AT2G33150|AT2G31970|AT3G04380|AT1G24764|AT2G28000|AT5G57160|AT2G43800|AT3G07160
GO:0009266	response to temperature stimulus	0.045	0.016	0.00067	AT5G56010|AT5G02500|AT3G12580|AT2G38470|AT1G56070|AT5G16910|AT5G51440|AT3G57260|AT5G40420|AT5G09590|AT4G25200|AT4G26850|AT3G09350|AT1G15950|AT2G47730|AT1G09560|AT1G53240|AT5G12020|AT3G25230|AT5G28540|AT2G39730|AT3G47520|AT1G05260|AT4G24190|AT2G39770
GO:0010038	response to metal ion	0.045	0.017	0.00103	AT5G63400|AT5G56010|AT3G13860|AT5G02500|AT3G12580|AT5G17920|AT2G36460|AT3G12750|AT4G37870|AT5G09590|AT4G25200|AT1G21750|AT3G51860|AT2G37630|AT3G48990|AT2G05710|AT3G46970|AT4G13930|AT2G33590|AT1G53240|AT3G08590|AT1G54270|AT3G25230|AT4G24190|AT3G12500
GO:0009651	response to salt stress	0.043	0.016	0.00118	AT3G06190|AT5G59310|AT4G01070|AT1G15690|AT2G38470|AT5G17920|AT2G36460|AT2G43090|AT5G09590|AT1G21750|AT2G37630|AT4G11650|AT5G19690|AT3G09350|AT2G47730|AT2G05710|AT1G73230|AT2G03760|AT1G72370|AT1G53240|AT4G10310|AT1G05260|AT4G24190|AT2G39770
GO:0006970	response to osmotic stress	0.043	0.017	0.00207	AT3G06190|AT5G59310|AT4G01070|AT1G15690|AT2G38470|AT5G17920|AT2G36460|AT2G43090|AT5G09590|AT1G21750|AT2G37630|AT4G11650|AT5G19690|AT3G09350|AT2G47730|AT2G05710|AT1G73230|AT2G03760|AT1G72370|AT1G53240|AT4G10310|AT1G05260|AT4G24190|AT2G39770
GO:0046686	response to cadmium ion	0.038	0.013	0.00149	AT5G63400|AT3G13860|AT5G02500|AT3G12580|AT5G17920|AT2G36460|AT4G37870|AT5G09590|AT4G25200|AT2G37630|AT3G48990|AT2G05710|AT3G46970|AT4G13930|AT2G33590|AT1G53240|AT3G08590|AT1G54270|AT3G25230|AT4G24190|AT3G12500
GO:0009611	response to wounding	0.036	0.006	1.96e-07	AT5G13220|AT5G50200|AT5G42650|AT2G33150|AT1G80840|AT3G53260|AT1G73080|AT1G51680|AT2G02990|AT5G43570|AT1G55020|AT3G25230|AT1G51760|AT3G45140|AT4G24350|AT2G37040|AT2G20340|AT4G15440|AT5G54640|AT1G72300
GO:0009617	response to bacterium	0.033	0.01	0.00155	AT5G24400|AT1G19250|AT3G12580|AT2G38470|AT5G24530|AT4G26850|AT2G37630|AT4G11650|AT2G47730|AT1G80840|AT3G43300|AT1G53240|AT3G56400|AT1G55020|AT2G39730|AT5G54640|AT2G39770|AT1G19180
GO:0042742	defense response to bacterium	0.027	0.008	0.00283	AT5G24400|AT2G47730|AT1G80840|AT1G19250|AT3G43300|AT1G53240|AT2G38470|AT3G56400|AT1G55020|AT2G39730|AT2G39770|AT1G19180|AT4G26850|AT2G37630|AT4G11650
GO:0019438	aromatic compound biosynthetic process	0.027	0.009	0.00578	AT1G15950|AT4G34230|AT3G53260|AT1G48850|AT2G02990|AT5G48930|AT2G33590|AT2G38470|AT5G24530|AT5G54160|AT2G37040|AT1G58170|AT1G01280|AT2G46770|AT1G08250
GO:0009753	response to jasmonic acid stimulus	0.025	0.006	0.00124	AT5G13220|AT5G42650|AT1G73080|AT2G02990|AT1G72260|AT3G56400|AT1G55020|AT3G45140|AT1G28480|AT1G17380|AT2G39770|AT1G19180|AT4G26850|AT2G37630
GO:0009620	response to fungus	0.025	0.007	0.00191	AT5G42650|AT1G80840|AT1G19250|AT1G51680|AT4G20970|AT2G38470|AT3G56400|AT5G45890|AT5G24530|AT3G45140|AT4G37870|AT3G12500|AT2G37630|AT4G11650
GO:0009408	response to heat	0.024	0.006	0.00197	AT3G09350|AT5G56010|AT5G02500|AT3G12580|AT2G38470|AT5G51440|AT5G12020|AT3G25230|AT5G28540|AT5G09590|AT4G25200|AT2G39770|AT4G26850
GO:0009698	phenylpropanoid metabolic process	0.022	0.006	0.00719	AT1G15950|AT4G34230|AT3G53260|AT1G51680|AT2G02990|AT5G48930|AT2G33590|AT5G24530|AT5G54160|AT2G37040|AT1G58170|AT2G46770
GO:0009699	phenylpropanoid biosynthetic process	0.02	0.005	0.00466	AT1G15950|AT4G34230|AT5G24530|AT3G53260|AT5G54160|AT2G37040|AT1G58170|AT2G02990|AT5G48930|AT2G46770|AT2G33590
GO:0006820	anion transport	0.014	0.003	0.00924	AT3G54700|AT3G52190|AT5G49630|AT5G50200|AT2G26900|AT1G79230|AT4G18910|AT5G49890
GO:0009808	lignin metabolic process	0.013	0.002	0.00886	AT2G37040|AT1G15950|AT5G48930|AT4G34230|AT2G46770|AT2G33590|AT5G54160
GO:0009809	lignin biosynthetic process	0.011	0.002	0.00886	AT1G15950|AT5G48930|AT4G34230|AT2G46770|AT2G33590|AT5G54160
GO:0009695	jasmonic acid biosynthetic process	0.009	0.001	0.00823	AT5G42650|AT2G33150|AT1G55020|AT1G13280|AT3G45140
Gene_Ontology Molecular_function P=0.05 Fisher
	Term	Observed Frequency	Expected Frequency	p-value	Genes
GO:0003824	catalytic activity	0.449	0.325	3.66e-07	AT1G63430|AT2G47730|AT5G05340|AT4G32830|AT2G45580|AT1G05260|AT2G40116|AT4G10540|AT2G31800|AT1G72550|AT1G77760|AT2G39770|AT5G24530|AT3G47110|AT1G15950|AT5G65600|AT1G06800|AT1G67510|AT1G55020|AT3G03080|AT2G44660|AT2G43080|AT2G43360|AT1G65880|AT5G19690|AT1G29080|AT3G07160|AT5G07720|AT5G42650|AT3G29360|AT3G57260|AT3G21770|AT2G45590|AT4G37670|AT1G09620|AT2G05790|AT1G71830|AT5G48440|AT2G33150|AT5G57110…
GO:0016740	transferase activity	0.173	0.109	0.0013	AT5G63400|AT1G79550|AT5G56580|AT1G22340|AT1G21230|AT1G06490|AT5G58140|AT1G63430|AT2G47730|AT4G32830|AT1G79230|AT3G11340|AT4G13930|AT2G45910|AT4G32300|AT2G17220|AT4G11820|AT1G16260|AT5G06740|AT2G31800|AT1G69730|AT5G48930|AT2G03760|AT5G50860|AT4G08850|AT5G03300|AT2G39770|AT5G62230|AT5G16910|AT5G58300|AT3G47110|AT4G26850|AT5G39990|AT5G65600|AT1G67510|AT3G53810|AT2G44660|AT3G16520|AT4G01070|AT4G21410…
GO:0001882	nucleoside binding	0.103	0.061	0.00983	AT1G63430|AT2G45590|AT3G48990|AT1G19230|AT2G45910|AT4G03230|AT1G09620|AT5G28540|AT5G48620|AT5G38480|AT4G24190|AT4G34200|AT2G17220|AT5G06740|AT3G12580|AT1G21270|AT1G21210|AT1G72550|AT2G16440|AT4G37870|AT3G50950|AT5G09590|AT2G31970|AT4G02480|AT2G28000|AT5G24010|AT5G50860|AT2G07690|AT5G18190|AT5G56010|AT3G50930|AT1G73080|AT5G02500|AT3G07770|AT5G58300|AT3G47110|AT3G54250|AT4G34500|AT1G72300|AT2G05710…
GO:0001883	purine nucleoside binding	0.101	0.061	0.00983	AT1G63430|AT2G45590|AT3G48990|AT1G19230|AT2G45910|AT4G03230|AT1G09620|AT5G28540|AT5G48620|AT5G38480|AT4G24190|AT4G34200|AT2G17220|AT5G06740|AT3G12580|AT1G21270|AT1G21210|AT1G72550|AT2G16440|AT4G37870|AT3G50950|AT5G09590|AT2G31970|AT4G02480|AT2G28000|AT5G24010|AT5G50860|AT2G07690|AT5G18190|AT5G56010|AT3G50930|AT1G73080|AT5G02500|AT3G07770|AT5G58300|AT3G47110|AT3G54250|AT4G34500|AT1G72300|AT2G05710…
GO:0030554	adenyl nucleotide binding	0.101	0.061	0.00983	AT1G63430|AT2G45590|AT3G48990|AT1G19230|AT2G45910|AT4G03230|AT1G09620|AT5G28540|AT5G48620|AT5G38480|AT4G24190|AT4G34200|AT2G17220|AT5G06740|AT3G12580|AT1G21270|AT1G21210|AT1G72550|AT2G16440|AT4G37870|AT3G50950|AT5G09590|AT2G31970|AT4G02480|AT2G28000|AT5G24010|AT5G50860|AT2G07690|AT5G18190|AT5G56010|AT3G50930|AT1G73080|AT5G02500|AT3G07770|AT5G58300|AT3G47110|AT3G54250|AT4G34500|AT1G72300|AT2G05710…
GO:0032559	adenyl ribonucleotide binding	0.098	0.057	0.00983	AT1G63430|AT2G45590|AT3G48990|AT2G45910|AT4G03230|AT1G09620|AT5G28540|AT5G48620|AT5G38480|AT4G24190|AT4G34200|AT2G17220|AT5G06740|AT3G12580|AT1G21270|AT1G21210|AT1G72550|AT2G16440|AT4G37870|AT3G50950|AT5G09590|AT2G31970|AT4G02480|AT2G28000|AT5G24010|AT5G50860|AT2G07690|AT5G18190|AT5G56010|AT3G50930|AT1G73080|AT5G02500|AT3G07770|AT5G58300|AT3G47110|AT3G54250|AT4G34500|AT1G72300|AT2G05710|AT1G67510…
GO:0005524	ATP binding	0.096	0.057	0.00983	AT1G63430|AT2G45590|AT2G45910|AT4G03230|AT1G09620|AT5G28540|AT5G48620|AT5G38480|AT4G24190|AT4G34200|AT2G17220|AT5G06740|AT3G12580|AT1G21270|AT1G21210|AT1G72550|AT2G16440|AT4G37870|AT3G50950|AT5G09590|AT2G31970|AT4G02480|AT2G28000|AT5G24010|AT5G50860|AT2G07690|AT5G18190|AT5G56010|AT3G50930|AT1G73080|AT5G02500|AT3G07770|AT5G58300|AT3G47110|AT3G54250|AT4G34500|AT1G72300|AT2G05710|AT1G67510|AT3G28580…
GO:0016301	kinase activity	0.093	0.053	0.00983	AT5G63400|AT1G79550|AT5G56580|AT1G21230|AT5G58140|AT1G63430|AT2G45590|AT4G32830|AT2G31270|AT1G49340|AT2G45910|AT4G03230|AT4G32300|AT3G25490|AT2G17220|AT1G16260|AT5G06740|AT2G31800|AT1G16130|AT1G21270|AT1G21210|AT1G71830|AT1G69730|AT5G24010|AT5G50860|AT5G18190|AT4G08850|AT5G03300|AT3G55950|AT1G73080|AT5G62230|AT5G58300|AT3G47110|AT3G54250|AT4G34500|AT4G05200|AT3G54180|AT1G72300|AT1G16090|AT5G65600…
Gene_Function MIPS P=0.05 Fisher
	Term	Observed Frequency	Expected Frequency	p-value	Genes
1	METABOLISM	0.318	0.181	2.64e-13	AT3G13080|AT1G22340|AT1G15690|AT1G63430|AT2G47730|AT4G32830|AT1G79230|AT2G45910|AT1G51760|AT4G32300|AT4G34200|AT4G11820|AT2G40116|AT1G71860|AT5G06740|AT2G31800|AT4G08390|AT1G03360|AT5G38710|AT1G77760|AT4G10960|AT5G11950|AT2G03760|AT5G50860|AT5G03300|AT2G39770|AT1G08250|AT5G62230|AT5G24530|AT3G47110|AT1G58170|AT3G51860|AT1G15950|AT5G65600|AT1G06800|AT1G67510|AT1G55020|AT2G44660|AT4G01070|AT2G43080…
20	CELLULAR TRANSPORT, TRANSPORT FACILITATION AND TRANSPORT ROUTES	0.146	0.09	0.000371	AT3G13080|AT3G08580|AT2G26900|AT3G13050|AT1G15690|AT3G22120|AT5G01870|AT1G30630|AT3G43790|AT5G58140|AT3G48520|AT3G23660|AT2G45580|AT4G24190|AT2G29120|AT1G30690|AT5G59310|AT1G77380|AT2G42750|AT2G01170|AT2G02850|AT2G27690|AT1G77210|AT3G21690|AT1G27040|AT2G27510|AT1G65730|AT1G04980|AT3G51860|AT5G49890|AT3G20660|AT3G11130|AT4G18910|AT4G05120|AT3G50240|AT3G54700|AT5G25100|AT1G62500|AT2G20290|AT3G48280…
16.01	protein binding	0.139	0.097	0.00873	AT3G62600|AT5G52060|AT3G32400|AT1G06490|AT3G63530|AT2G31760|AT5G62300|AT5G15550|AT5G60390|AT2G45910|AT5G48030|AT3G47690|AT3G23660|AT3G57490|AT5G38480|AT3G07040|AT4G02730|AT2G42750|AT1G72550|AT3G16490|AT2G46160|AT4G10960|AT3G50690|AT2G28000|AT2G28840|AT2G43040|AT2G35420|AT2G41840|AT4G24240|AT5G42190|AT2G47620|AT4G31480|AT3G43300|AT3G11130|AT1G72260|AT3G50240|AT5G16040|AT4G38950|AT1G66100|AT2G20290…
1.05	C-compound and carbohydrate metabolism	0.118	0.061	1.92e-05	AT1G78060|AT1G79550|AT1G22340|AT4G29270|AT3G29360|AT1G06490|AT4G36470|AT3G02350|AT3G57260|AT3G21770|AT5G54160|AT4G13940|AT2G27360|AT3G15650|AT3G54420|AT3G57220|AT1G62660|AT3G11340|AT4G36610|AT4G13930|AT5G20060|AT1G74030|AT3G47520|AT1G02360|AT2G05790|AT5G09430|AT5G15140|AT1G21270|AT5G17920|AT4G29260|AT5G63140|AT3G04380|AT4G10960|AT1G53240|AT1G53310|AT3G25860|AT3G52600|AT1G26810|AT2G39770|AT5G24400…
1.04	phosphate metabolism	0.118	0.069	0.000477	AT5G63400|AT5G56580|AT3G13080|AT1G21230|AT4G29270|AT1G15690|AT5G58140|AT1G63430|AT2G45590|AT4G32830|AT2G31270|AT1G49340|AT2G45910|AT4G03230|AT4G32300|AT3G25490|AT2G17220|AT2G25620|AT1G16260|AT1G71860|AT5G06740|AT2G31800|AT1G16130|AT1G21270|AT1G21210|AT4G29260|AT1G71830|AT2G16440|AT4G37870|AT1G69730|AT5G63140|AT4G02480|AT5G24010|AT5G50860|AT2G07690|AT5G18190|AT4G08850|AT1G53310|AT5G03300|AT3G55950…
20.01	transported compounds (substrates)	0.115	0.071	0.00186	AT3G08580|AT2G26900|AT3G13050|AT1G15690|AT3G22120|AT5G01870|AT3G29360|AT1G30630|AT1G52360|AT3G43790|AT3G48520|AT1G31120|AT2G46520|AT2G45580|AT3G22400|AT4G24190|AT1G01280|AT5G59310|AT3G19553|AT1G77380|AT2G48130|AT2G42750|AT2G01170|AT3G12750|AT5G48440|AT2G02850|AT2G27690|AT1G77210|AT4G08550|AT3G21690|AT5G57110|AT5G53560|AT1G27040|AT3G52190|AT1G65730|AT2G27510|AT1G17530|AT1G04980|AT5G19090|AT2G46470…
32	CELL RESCUE, DEFENSE AND VIRULENCE	0.11	0.051	1.36e-06	AT5G42650|AT3G13080|AT1G15690|AT3G62760|AT5G51440|AT3G57260|AT4G27320|AT3G21770|AT2G37630|AT2G47730|AT5G05340|AT1G19230|AT1G80840|AT3G53260|AT1G79230|AT5G12020|AT2G23970|AT5G28540|AT5G48620|AT1G05260|AT4G24190|AT3G07040|AT2G15130|AT3G12580|AT5G43570|AT4G08390|AT2G37040|AT3G50950|AT5G09590|AT4G25200|AT2G33150|AT2G03760|AT1G09560|AT1G53240|AT1G53310|AT3G05630|AT5G62700|AT4G11290|AT2G39770|AT5G02500…
34	INTERACTION WITH THE ENVIRONMENT	0.098	0.055	0.000477	AT5G42650|AT1G15690|AT5G51440|AT3G57260|AT3G43790|AT5G58140|AT2G37630|AT5G53590|AT1G80840|AT5G12020|AT5G28540|AT1G05260|AT4G24190|AT2G29120|AT5G59310|AT3G12580|AT1G21270|AT3G12750|AT5G09590|AT4G25200|AT4G08550|AT1G77760|AT5G57110|AT1G09560|AT1G53240|AT1G53310|AT3G05630|AT5G62700|AT2G39770|AT5G02500|AT2G38470|AT2G22490|AT4G34880|AT4G26850|AT3G51860|AT1G15950|AT5G50200|AT3G43300|AT3G28580|AT3G56400…
34.11	cellular sensing and response to external stimulus	0.09	0.049	0.000512	AT5G42650|AT1G15690|AT5G51440|AT3G57260|AT3G43790|AT5G58140|AT2G37630|AT5G53590|AT1G80840|AT5G12020|AT5G28540|AT1G05260|AT4G24190|AT2G29120|AT5G59310|AT3G12580|AT1G21270|AT3G12750|AT5G09590|AT4G25200|AT1G77760|AT5G57110|AT1G09560|AT1G53240|AT1G53310|AT3G05630|AT5G62700|AT2G39770|AT5G02500|AT2G38470|AT2G22490|AT4G34880|AT4G26850|AT3G51860|AT1G15950|AT5G50200|AT3G43300|AT3G28580|AT3G56400|AT1G55020…
14.07.03	modification by phosphorylation, dephosphorylation, autophosphorylation	0.08	0.046	0.00407	AT5G56580|AT1G21230|AT5G58140|AT1G63430|AT2G45590|AT4G32830|AT2G31270|AT1G49340|AT2G45910|AT4G03230|AT4G32300|AT3G25490|AT2G17220|AT2G25620|AT1G16260|AT1G71860|AT5G06740|AT2G31800|AT1G16130|AT1G21270|AT1G21210|AT1G71830|AT1G69730|AT5G63140|AT5G24010|AT5G50860|AT5G18190|AT4G08850|AT3G55950|AT1G73080|AT5G50400|AT5G58300|AT3G07130|AT3G47110|AT4G34500|AT4G05200|AT3G54180|AT1G72300|AT5G65600|AT1G67510…
32.01	stress response	0.07	0.03	4.81e-05	AT5G42650|AT1G15690|AT5G02500|AT5G51440|AT3G57260|AT3G21770|AT4G27320|AT4G26850|AT2G37630|AT1G15950|AT5G05340|AT5G50200|AT2G05710|AT3G53260|AT1G55020|AT5G12020|AT3G25230|AT5G28540|AT1G05260|AT4G24190|AT1G51680|AT3G12580|AT3G44340|AT5G43570|AT1G56070|AT4G08390|AT3G12040|AT3G45140|AT2G37040|AT5G09590|AT4G25200|AT5G19690|AT2G33150|AT2G02990|AT1G09560|AT1G53240|AT1G53310|AT5G49630|AT4G10310|AT3G05630…
36	SYSTEMIC INTERACTION WITH THE ENVIRONMENT	0.049	0.025	0.00767	AT5G42650|AT1G73080|AT3G57260|AT4G26850|AT2G37630|AT5G53590|AT5G50200|AT1G80840|AT3G53260|AT3G28580|AT3G56400|AT1G55020|AT3G25230|AT5G59310|AT1G19250|AT4G21410|AT2G14960|AT1G51680|AT2G37710|AT1G21270|AT5G43570|AT3G45140|AT2G37040|AT4G11650|AT2G33150|AT2G02990|AT5G45890|AT3G05630|AT3G12500|AT2G39770
1.2	secondary metabolism	0.043	0.015	0.000371	AT5G42650|AT4G16700|AT3G06350|AT1G51680|AT1G48850|AT3G62760|AT5G24530|AT4G10500|AT5G54160|AT3G45140|AT2G37040|AT1G58170|AT1G13280|AT1G15950|AT2G47730|AT4G34230|AT3G48990|AT2G33150|AT3G53260|AT2G02990|AT1G10370|AT2G33590|AT3G56400|AT1G55020|AT4G37670|AT1G51760
32.05	disease, virulence and defense	0.038	0.016	0.00407	AT1G66100|AT2G15130|AT5G42650|AT2G38470|AT2G37040|AT1G58170|AT3G50950|AT4G26850|AT2G47730|AT1G19230|AT1G80840|AT3G43300|AT3G53260|AT4G02600|AT2G03760|AT1G72260|AT3G56400|AT1G55020|AT2G23970|AT5G48620|AT3G12500|AT2G39770|AT3G07040
1.01	amino acid metabolism	0.033	0.013	0.00353	AT2G43080|AT3G06350|AT3G10030|AT1G48850|AT5G17920|AT5G38710|AT4G13940|AT2G37040|AT1G43710|AT2G20340|AT2G36230|AT5G06850|AT3G53260|AT1G79230|AT5G11950|AT3G61720|AT4G13930|AT4G37670|AT4G34200|AT1G08250
34.11.10	response to biotic stimulus	0.028	0.008	0.000848	AT1G80840|AT3G43300|AT5G57110|AT1G51680|AT5G02500|AT3G12580|AT2G38470|AT3G56400|AT1G55020|AT5G09590|AT3G12500|AT2G39770|AT5G44370|AT4G26850|AT3G43790|AT3G51860|AT4G11650
34.11.09	temperature perception and response	0.028	0.009	0.00245	AT1G15950|AT5G02500|AT3G12580|AT1G09560|AT1G53240|AT1G56070|AT5G51440|AT5G12020|AT3G57260|AT5G28540|AT5G09590|AT1G05260|AT4G25200|AT4G24190|AT5G62700|AT2G39770|AT4G26850
14.01	protein folding and stabilization	0.026	0.009	0.00526	AT5G56010|AT3G62600|AT4G08550|AT2G28000|AT5G02500|AT3G12580|AT3G07770|AT3G10220|AT2G42750|AT5G48030|AT2G17880|AT3G25230|AT5G28540|AT5G09590|AT4G24190|AT1G21750
36.25.16	immune response	0.02	0.004	0.000371	AT1G55020|AT5G50200|AT5G42650|AT2G33150|AT3G25230|AT3G53260|AT1G73080|AT3G45140|AT1G51680|AT2G37040|AT2G02990|AT5G43570
36.25	animal specific systemic sensing and response	0.02	0.004	0.000477	AT1G55020|AT5G50200|AT5G42650|AT2G33150|AT3G25230|AT3G53260|AT1G73080|AT3G45140|AT1G51680|AT2G37040|AT2G02990|AT5G43570
20.01.03	C-compound and carbohydrate transport	0.02	0.005	0.00218	AT3G20660|AT1G77210|AT2G26900|AT3G13050|AT1G61790|AT1G14360|AT1G61800|AT3G54700|AT5G44370|AT3G43790|AT3G18830|AT5G33320
01.01.09	metabolism of the cysteine - aromatic group	0.02	0.005	0.00242	AT5G06850|AT3G53260|AT1G79230|AT3G06350|AT1G48850|AT3G61720|AT4G13930|AT2G37040|AT2G20340|AT2G36230|AT4G34200|AT1G08250
36.25.16.08	response to wounding	0.018	0.003	0.000371	AT1G55020|AT5G50200|AT5G42650|AT2G33150|AT3G25230|AT3G53260|AT3G45140|AT1G51680|AT2G37040|AT2G02990|AT5G43570
01.20.35.01	metabolism of phenylpropanoids	0.018	0.004	0.00242	AT1G15950|AT4G34230|AT3G48990|AT5G24530|AT3G53260|AT5G54160|AT1G51680|AT2G37040|AT1G58170|AT2G02990|AT2G33590
01.20.35	metabolism of secondary products derived from L-phenylalanine and L-tyrosine	0.018	0.005	0.00427	AT1G15950|AT4G34230|AT3G48990|AT5G24530|AT3G53260|AT5G54160|AT1G51680|AT2G37040|AT1G58170|AT2G02990|AT2G33590
20.01.03.01	sugar transport	0.016	0.004	0.0054	AT3G20660|AT3G54700|AT1G77210|AT3G13050|AT1G61790|AT1G14360|AT1G61800|AT5G44370|AT3G43790|AT3G18830
32.01.05	heat shock response	0.015	0.003	0.00451	AT5G51440|AT5G12020|AT5G28540|AT5G02500|AT5G09590|AT4G25200|AT3G12580|AT2G39770|AT4G26850
01.20.05	metabolism of acetic acid derivatives	0.008	0.001	0.0054	AT5G42650|AT2G33150|AT1G55020|AT1G13280|AT3G45140
01.05.03.03	chitin metabolism	0.007	0.001	0.00809	AT1G02360|AT2G43590|AT3G54420|AT3G12500
01.05.03.03.07	chitin catabolism	0.007	0.001	0.00809	AT1G02360|AT2G43590|AT3G54420|AT3G12500

## Sheet: Cluster A (sub-cluster A)
no significant terms found

## Sheet: Cluster A (sub-cluster B)
Gene_Ontology Biological_process P=0.05 Fisher
	Term	Observed Frequency	Expected Frequency	p-value	Genes
GO:0009987	cellular process	0.451	0.34	1.76e-05	AT1G63430|AT2G47730|AT4G32830|AT5G60390|AT2G31800|AT5G53280|AT1G72550|AT1G77210|AT1G77760|AT2G39770|AT2G41840|AT5G24530|AT3G47110|AT3G51860|AT1G15950|AT1G69620|AT5G65600|AT4G18910|AT1G67510|AT3G54700|AT1G55020|AT5G06700|AT2G43080|AT3G44340|AT2G43360|AT1G65880|AT1G24764|AT3G07160|AT5G42650|AT3G04770|AT5G40420|AT2G37630|AT2G45590|AT3G09630|AT4G36920|AT2G46520|AT4G37670|AT1G09620|AT5G61790|AT4G15570…
GO:0008152	metabolic process	0.411	0.321	0.000788	AT1G22340|AT3G63530|AT1G63430|AT5G62300|AT2G47730|AT5G05340|AT4G32830|AT5G60390|AT2G45910|AT3G57490|AT2G45580|AT1G51760|AT4G32300|AT4G11820|AT2G40116|AT4G10540|AT5G06740|AT2G31800|AT3G12580|AT4G08390|AT1G72550|AT5G38710|AT1G77760|AT2G03760|AT5G50860|AT5G03300|AT2G27510|AT3G10410|AT2G39770|AT1G08250|AT3G07770|AT2G41840|AT5G24530|AT3G47110|AT1G58170|AT3G51860|AT1G15950|AT1G69620|AT5G65600|AT1G06800…
GO:0044238	primary metabolic process	0.311	0.219	0.000101	AT3G63530|AT1G63430|AT5G62300|AT4G32830|AT2G45910|AT3G57490|AT1G51760|AT4G32300|AT4G11820|AT2G40116|AT4G10540|AT5G06740|AT2G31800|AT3G12580|AT1G72550|AT5G38710|AT2G03760|AT5G50860|AT5G03300|AT3G10410|AT2G39770|AT1G08250|AT3G07770|AT2G41840|AT3G47110|AT1G69620|AT5G65600|AT1G06800|AT1G67510|AT1G55020|AT5G06700|AT2G43080|AT5G43590|AT1G65880|AT2G19130|AT3G07160|AT1G20200|AT5G42650|AT3G04770|AT2G26170…
GO:0044237	cellular metabolic process	0.305	0.24	0.01	AT3G63530|AT1G63430|AT5G62300|AT2G47730|AT4G32830|AT5G60390|AT2G45910|AT3G57490|AT4G32300|AT4G11820|AT5G06740|AT2G31800|AT3G12580|AT1G72550|AT5G38710|AT1G77760|AT5G50860|AT5G03300|AT2G27510|AT2G39770|AT1G08250|AT3G07770|AT2G41840|AT5G24530|AT3G47110|AT1G58170|AT3G51860|AT1G15950|AT1G69620|AT5G65600|AT1G67510|AT1G55020|AT5G06700|AT2G43080|AT2G43360|AT1G65880|AT2G02990|AT2G19130|AT3G07160|AT1G20200…
GO:0050896	response to stimulus	0.268	0.148	1.01e-09	AT5G63400|AT5G13220|AT1G15690|AT5G64620|AT5G51440|AT3G43790|AT5G58140|AT5G53590|AT2G47730|AT5G05340|AT3G48990|AT1G19230|AT1G80840|AT4G13930|AT2G45910|AT3G47690|AT1G51760|AT5G28540|AT3G47520|AT1G05260|AT4G24190|AT3G07040|AT2G29120|AT5G59310|AT3G12580|AT4G08390|AT2G37040|AT4G37870|AT3G50950|AT1G77760|AT1G14870|AT4G10960|AT2G03760|AT1G09560|AT1G53240|AT2G39770|AT1G04980|AT3G07770|AT5G16910|AT5G24530…
GO:0006950	response to stress	0.187	0.084	3.7e-10	AT5G13220|AT1G15690|AT5G51440|AT2G47730|AT5G05340|AT1G19230|AT1G80840|AT2G45910|AT1G51760|AT5G28540|AT3G47520|AT1G05260|AT4G24190|AT3G07040|AT5G59310|AT3G12580|AT4G08390|AT2G37040|AT4G37870|AT3G50950|AT1G14870|AT4G10960|AT2G03760|AT1G09560|AT1G53240|AT2G39770|AT1G04980|AT3G07770|AT5G16910|AT2G43090|AT1G58170|AT2G30350|AT4G26850|AT1G15950|AT3G43300|AT1G73230|AT1G72260|AT1G55020|AT5G16990|AT1G66100…
GO:0019538	protein metabolic process	0.16	0.106	0.00492	AT3G62600|AT5G56580|AT1G21230|AT3G63530|AT5G58140|AT1G63430|AT5G62300|AT4G32830|AT2G45910|AT5G48030|AT3G57490|AT1G51760|AT5G28540|AT4G32300|AT4G24190|AT2G17220|AT1G16260|AT4G10540|AT5G06740|AT2G31800|AT3G12580|AT1G72550|AT1G69730|AT2G28000|AT5G50860|AT4G08850|AT3G10410|AT3G22450|AT3G07770|AT2G41840|AT5G58300|AT5G42190|AT3G47110|AT1G69620|AT5G65600|AT1G67510|AT3G53810|AT2G43080|AT2G19130|AT5G45890…
GO:0042221	response to chemical stimulus	0.148	0.076	4.87e-06	AT5G63400|AT5G13220|AT5G42650|AT1G15690|AT4G27320|AT3G21770|AT5G58610|AT2G37630|AT5G53590|AT5G05340|AT3G48990|AT1G80840|AT3G53260|AT4G13930|AT1G05260|AT4G24190|AT5G59310|AT2G26110|AT3G12580|AT1G21270|AT4G08390|AT5G17920|AT4G15570|AT3G12750|AT1G71830|AT2G37040|AT4G37870|AT5G09590|AT4G25200|AT1G21750|AT1G14870|AT2G16850|AT2G03760|AT1G53240|AT3G05630|AT1G17380|AT4G11290|AT2G39770|AT1G19180|AT5G56010…
GO:0044267	cellular protein metabolic process	0.142	0.082	0.000366	AT3G62600|AT5G56580|AT1G21230|AT3G04770|AT2G17880|AT3G63530|AT1G08360|AT5G58140|AT1G63430|AT5G62300|AT2G45590|AT3G09630|AT4G32830|AT1G49340|AT2G45910|AT5G48030|AT4G03230|AT3G57490|AT5G66860|AT1G09620|AT5G28540|AT4G32300|AT4G24190|AT3G25490|AT2G17220|AT1G16260|AT5G61790|AT5G06740|AT2G31800|AT1G16130|AT3G12580|AT1G21270|AT1G21210|AT1G72550|AT1G71830|AT5G09590|AT1G69730|AT1G71020|AT2G28000|AT5G24010…
GO:0051234	establishment of localization	0.123	0.07	0.000816	AT3G13080|AT3G08580|AT2G26900|AT4G16340|AT3G13050|AT1G15690|AT5G01870|AT1G30630|AT2G26170|AT1G52360|AT5G58140|AT1G31120|AT1G79230|AT2G46520|AT3G23660|AT4G24190|AT1G30690|AT5G59310|AT3G19553|AT1G77380|AT2G22500|AT2G48130|AT2G01170|AT3G12750|AT1G77210|AT3G21690|AT2G16850|AT5G58590|AT1G27040|AT3G52190|AT1G65730|AT1G17530|AT5G19090|AT2G46470|AT1G80300|AT2G17780|AT4G22505|AT3G51860|AT5G49890|AT4G31480…
GO:0006810	transport	0.121	0.069	0.00107	AT3G13080|AT3G08580|AT2G26900|AT4G16340|AT3G13050|AT1G15690|AT5G01870|AT1G30630|AT2G26170|AT1G52360|AT1G31120|AT1G79230|AT2G46520|AT3G23660|AT4G24190|AT1G30690|AT5G59310|AT3G19553|AT1G77380|AT2G22500|AT2G48130|AT2G01170|AT3G12750|AT1G77210|AT3G21690|AT2G16850|AT5G58590|AT1G27040|AT3G52190|AT1G65730|AT1G17530|AT5G19090|AT2G46470|AT1G80300|AT2G17780|AT4G22505|AT3G51860|AT5G49890|AT4G31480|AT3G20660…
GO:0032502	developmental process	0.111	0.072	0.02	AT1G15690|AT1G48850|AT2G26170|AT3G63530|AT4G13940|AT3G48470|AT2G37630|AT3G54420|AT5G05950|AT1G79230|AT4G36920|AT5G48030|AT1G74030|AT3G22400|AT1G01280|AT4G34200|AT4G17980|AT1G21270|AT1G21210|AT4G15570|AT1G71830|AT2G37040|AT1G21750|AT2G02850|AT2G46770|AT2G28000|AT1G74720|AT3G05630|AT1G19180|AT5G24400|AT5G62230|AT1G31810|AT5G16910|AT3G55510|AT5G55480|AT2G17780|AT5G42190|AT1G43710|AT3G54180|AT3G01780…
GO:0009628	response to abiotic stimulus	0.101	0.054	0.00103	AT1G15690|AT5G64620|AT5G51440|AT3G57260|AT5G40420|AT5G58140|AT2G37630|AT2G47730|AT3G53260|AT3G47690|AT5G12020|AT5G28540|AT3G47520|AT1G05260|AT4G24190|AT2G29120|AT5G59310|AT3G12580|AT5G17920|AT2G37040|AT5G09590|AT4G25200|AT1G21750|AT3G09350|AT1G77760|AT5G57160|AT2G03760|AT1G09560|AT1G53240|AT2G39770|AT5G56010|AT5G02500|AT5G16910|AT2G36460|AT2G43090|AT4G26850|AT1G15950|AT2G05710|AT1G73230|AT1G72370…
GO:0043412	macromolecule modification	0.091	0.06	0.04	AT5G56580|AT1G21230|AT3G63530|AT5G58140|AT1G63430|AT2G45590|AT4G32830|AT1G49340|AT2G45910|AT4G03230|AT4G32300|AT3G25490|AT2G17220|AT1G16260|AT5G06740|AT2G31800|AT1G16130|AT1G21270|AT1G21210|AT1G71830|AT1G69730|AT1G71020|AT5G24010|AT5G50860|AT4G08850|AT3G55950|AT1G73080|AT5G58300|AT3G57150|AT3G47110|AT4G05200|AT1G72300|AT5G65600|AT1G67510|AT5G56890|AT4G23180|AT3G53810|AT3G53380|AT2G43080|AT5G25930…
GO:0006464	protein modification process	0.089	0.053	0.01	AT5G56580|AT1G21230|AT3G63530|AT5G58140|AT1G63430|AT2G45590|AT4G32830|AT1G49340|AT2G45910|AT4G03230|AT4G32300|AT3G25490|AT2G17220|AT1G16260|AT5G06740|AT2G31800|AT1G16130|AT1G21270|AT1G21210|AT1G71830|AT1G69730|AT1G71020|AT5G24010|AT5G50860|AT4G08850|AT3G55950|AT1G73080|AT5G58300|AT3G47110|AT4G05200|AT1G72300|AT5G65600|AT1G67510|AT5G56890|AT4G23180|AT3G53810|AT3G53380|AT2G43080|AT5G25930|AT1G66920…
GO:0071840	cellular component organization or biogenesis	0.086	0.051	0.02	AT5G27870|AT5G65360|AT5G40420|AT4G13940|AT5G58140|AT4G32830|AT2G31270|AT5G54440|AT2G46520|AT5G48030|AT1G74030|AT5G28540|AT1G01280|AT1G21270|AT1G21210|AT5G53280|AT1G71830|AT2G46770|AT2G33150|AT2G31970|AT3G04380|AT2G28000|AT5G57160|AT2G46470|AT5G02560|AT5G16910|AT5G55480|AT1G54690|AT3G54180|AT2G47620|AT4G26850|AT2G20190|AT1G69620|AT3G12110|AT1G72370|AT1G55020|AT5G06700|AT3G10220|AT1G65440|AT1G72440…
GO:0006793	phosphorus metabolic process	0.082	0.04	0.00094	AT5G56580|AT1G21230|AT1G73080|AT5G58300|AT3G47110|AT3G54250|AT4G05200|AT5G58140|AT3G51860|AT1G72300|AT1G63430|AT2G45590|AT4G32830|AT5G65600|AT1G67510|AT1G49340|AT2G45910|AT5G56890|AT4G23180|AT4G03230|AT4G32300|AT3G53810|AT3G25490|AT2G17220|AT1G16260|AT3G53380|AT5G06740|AT2G31800|AT1G16130|AT5G25930|AT1G21270|AT1G66920|AT1G21210|AT1G71830|AT1G69730|AT5G24010|AT2G19130|AT5G50860|AT1G34300|AT4G08850…
GO:0016310	phosphorylation	0.08	0.037	0.000452	AT5G56580|AT1G21230|AT1G73080|AT5G58300|AT3G47110|AT3G54250|AT4G05200|AT5G58140|AT1G72300|AT1G63430|AT2G45590|AT4G32830|AT5G65600|AT1G67510|AT1G49340|AT2G45910|AT5G56890|AT4G23180|AT4G03230|AT4G32300|AT3G53810|AT3G25490|AT2G17220|AT1G16260|AT3G53380|AT5G06740|AT2G31800|AT1G16130|AT5G25930|AT1G21270|AT1G66920|AT1G21210|AT1G71830|AT1G69730|AT5G24010|AT2G19130|AT5G50860|AT1G34300|AT4G08850|AT5G66850…
GO:0006796	phosphate metabolic process	0.08	0.04	0.00171	AT5G56580|AT1G21230|AT1G73080|AT5G58300|AT3G47110|AT3G54250|AT4G05200|AT5G58140|AT1G72300|AT1G63430|AT2G45590|AT4G32830|AT5G65600|AT1G67510|AT1G49340|AT2G45910|AT5G56890|AT4G23180|AT4G03230|AT4G32300|AT3G53810|AT3G25490|AT2G17220|AT1G16260|AT3G53380|AT5G06740|AT2G31800|AT1G16130|AT5G25930|AT1G21270|AT1G66920|AT1G21210|AT1G71830|AT1G69730|AT5G24010|AT2G19130|AT5G50860|AT1G34300|AT4G08850|AT5G66850…
GO:0006468	protein phosphorylation	0.078	0.036	0.000635	AT5G56580|AT1G21230|AT1G73080|AT5G58300|AT3G47110|AT4G05200|AT5G58140|AT1G72300|AT1G63430|AT2G45590|AT4G32830|AT5G65600|AT1G67510|AT1G49340|AT2G45910|AT5G56890|AT4G23180|AT4G03230|AT4G32300|AT3G53810|AT3G25490|AT2G17220|AT1G16260|AT3G53380|AT5G06740|AT2G31800|AT1G16130|AT5G25930|AT1G21270|AT1G66920|AT1G21210|AT1G71830|AT1G69730|AT5G24010|AT2G19130|AT5G50860|AT1G34300|AT4G08850|AT5G66850|AT3G55950
GO:0010033	response to organic substance	0.076	0.046	0.03	AT5G13220|AT5G42650|AT4G27320|AT5G58610|AT2G37630|AT5G53590|AT1G80840|AT5G59310|AT2G26110|AT1G21270|AT1G71830|AT2G16850|AT2G03760|AT3G05630|AT1G17380|AT2G39770|AT1G19180|AT1G73080|AT5G37490|AT2G22490|AT4G26850|AT5G20320|AT2G05710|AT1G10370|AT1G72260|AT3G28580|AT3G56400|AT1G55020|AT2G37430|AT4G21410|AT2G14960|AT2G37710|AT3G45140|AT1G28480|AT2G26040|AT2G02990|AT1G61800|AT5G45890|AT3G12500
GO:0009607	response to biotic stimulus	0.074	0.024	1.16e-06	AT5G24400|AT5G42650|AT5G02500|AT5G24530|AT3G57260|AT4G27320|AT3G43790|AT4G26850|AT3G51860|AT2G37630|AT5G20320|AT2G47730|AT1G80840|AT3G43300|AT3G56400|AT1G55020|AT5G44370|AT1G19250|AT1G51680|AT4G20970|AT3G12580|AT5G55450|AT3G45140|AT4G37870|AT5G09590|AT4G11650|AT5G57110|AT1G61800|AT4G15210|AT5G28010|AT1G53240|AT5G45890|AT2G39730|AT5G54640|AT3G12500|AT2G39770|AT3G54950|AT1G19180
GO:0016043	cellular component organization	0.074	0.041	0.01	AT2G46470|AT5G02560|AT5G55480|AT5G65360|AT1G54690|AT4G13940|AT3G54180|AT2G47620|AT5G58140|AT2G20190|AT4G32830|AT2G31270|AT3G12110|AT5G54440|AT1G72370|AT2G46520|AT1G55020|AT5G48030|AT5G06700|AT1G74030|AT5G28540|AT1G01280|AT3G10220|AT1G21270|AT1G65440|AT1G21210|AT5G53280|AT1G71830|AT1G72440|AT2G22475|AT1G20190|AT2G33150|AT2G31970|AT3G04380|AT1G24764|AT2G28000|AT5G57160|AT3G07160
GO:0051704	multi-organism process	0.072	0.024	1.16e-06	AT5G24400|AT5G42650|AT5G02500|AT5G24530|AT3G57260|AT3G43790|AT4G26850|AT3G51860|AT2G37630|AT5G20320|AT2G47730|AT1G80840|AT3G43300|AT3G56400|AT1G55020|AT5G44370|AT1G19250|AT1G51680|AT4G20970|AT3G12580|AT5G55450|AT3G45140|AT4G37870|AT5G09590|AT2G02850|AT4G11650|AT5G57110|AT1G61800|AT4G15210|AT1G53240|AT5G45890|AT2G39730|AT5G54640|AT3G12500|AT2G39770|AT3G54950|AT1G19180
GO:0006952	defense response	0.072	0.03	0.000188	AT5G24400|AT5G42650|AT1G73080|AT3G57260|AT1G58170|AT4G26850|AT2G37630|AT5G20320|AT2G47730|AT3G54420|AT1G19230|AT1G80840|AT3G43300|AT3G53260|AT4G02600|AT1G72260|AT3G56400|AT1G55020|AT2G23970|AT5G48620|AT3G07040|AT1G66100|AT1G19250|AT4G20970|AT5G43570|AT2G37040|AT4G37870|AT3G50950|AT4G11650|AT2G03760|AT5G28010|AT1G53240|AT5G45890|AT2G39730|AT3G12500|AT2G39770|AT1G19180
GO:0071841	cellular component organization or biogenesis at cellular level	0.072	0.038	0.00696	AT2G46470|AT5G02560|AT5G16910|AT5G65360|AT1G54690|AT5G40420|AT4G13940|AT2G47620|AT5G58140|AT2G20190|AT1G69620|AT4G32830|AT2G31270|AT3G12110|AT5G54440|AT1G72370|AT2G46520|AT1G55020|AT5G48030|AT5G06700|AT5G28540|AT1G01280|AT3G10220|AT1G65440|AT5G53280|AT1G71830|AT2G46770|AT1G72440|AT2G22475|AT1G20190|AT2G33150|AT2G31970|AT3G04380|AT1G24764|AT2G28000|AT5G57160|AT3G07160
GO:0051707	response to other organism	0.07	0.022	1.16e-06	AT5G24400|AT5G42650|AT5G02500|AT5G24530|AT3G57260|AT3G43790|AT4G26850|AT3G51860|AT2G37630|AT5G20320|AT2G47730|AT1G80840|AT3G43300|AT3G56400|AT1G55020|AT5G44370|AT1G19250|AT1G51680|AT4G20970|AT3G12580|AT5G55450|AT3G45140|AT4G37870|AT5G09590|AT4G11650|AT5G57110|AT1G61800|AT4G15210|AT1G53240|AT5G45890|AT2G39730|AT5G54640|AT3G12500|AT2G39770|AT3G54950|AT1G19180
GO:0022414	reproductive process	0.062	0.036	0.04	AT5G24400|AT1G48850|AT5G62230|AT3G55510|AT5G42190|AT5G40420|AT3G63530|AT4G13940|AT1G43710|AT3G54180|AT3G48470|AT3G54420|AT5G05950|AT5G16560|AT4G36920|AT5G48030|AT4G03230|AT3G12080|AT4G01560|AT3G06350|AT4G15570|AT1G71830|AT1G21750|AT2G02850|AT2G46770|AT2G19130|AT1G61800|AT1G34300|AT3G07160|AT1G60870|AT1G19180|AT1G20200
GO:0071842	cellular component organization at cellular level	0.06	0.028	0.00296	AT2G46470|AT5G02560|AT5G65360|AT1G54690|AT4G13940|AT2G47620|AT5G58140|AT2G20190|AT4G32830|AT2G31270|AT3G12110|AT5G54440|AT1G72370|AT2G46520|AT1G55020|AT5G48030|AT5G28540|AT1G01280|AT3G10220|AT1G65440|AT5G53280|AT1G71830|AT1G72440|AT2G22475|AT2G33150|AT2G31970|AT3G04380|AT1G24764|AT2G28000|AT5G57160|AT3G07160
GO:0005975	carbohydrate metabolic process	0.06	0.034	0.03	AT1G78060|AT5G24400|AT1G79550|AT5G08030|AT1G06490|AT5G16910|AT5G55480|AT2G36460|AT3G02350|AT1G79500|AT5G39990|AT3G57220|AT1G62660|AT3G24090|AT5G06700|AT1G02360|AT2G05790|AT5G15140|AT1G21270|AT4G37870|AT1G65880|AT1G12240|AT4G15210|AT1G27520|AT3G52600|AT1G26810|AT3G07160|AT2G39770|AT5G13000|AT2G43590|AT5G42260
GO:0010035	response to inorganic substance	0.054	0.02	0.000399	AT5G63400|AT5G56010|AT3G13860|AT5G02500|AT3G12580|AT5G17920|AT2G36460|AT3G12750|AT4G37870|AT5G09590|AT4G25200|AT1G21750|AT3G51860|AT2G37630|AT3G48990|AT5G50200|AT2G05710|AT4G18910|AT3G46970|AT4G13930|AT2G33590|AT1G53240|AT3G08590|AT1G54270|AT3G25230|AT4G24190|AT3G12500|AT2G39770
GO:0019752	carboxylic acid metabolic process	0.054	0.027	0.01	AT5G42650|AT5G08415|AT1G48850|AT1G43710|AT2G36230|AT4G26850|AT4G23850|AT2G05710|AT4G13930|AT1G55020|AT4G37670|AT1G09620|AT4G15440|AT1G01280|AT2G43080|AT3G06350|AT5G17920|AT1G72550|AT5G38710|AT3G45140|AT2G37040|AT4G37870|AT2G43360|AT1G13280|AT2G33150|AT3G25860|AT2G39770|AT1G08250
GO:0043436	oxoacid metabolic process	0.054	0.027	0.01	AT5G42650|AT5G08415|AT1G48850|AT1G43710|AT2G36230|AT4G26850|AT4G23850|AT2G05710|AT4G13930|AT1G55020|AT4G37670|AT1G09620|AT4G15440|AT1G01280|AT2G43080|AT3G06350|AT5G17920|AT1G72550|AT5G38710|AT3G45140|AT2G37040|AT4G37870|AT2G43360|AT1G13280|AT2G33150|AT3G25860|AT2G39770|AT1G08250
GO:0006082	organic acid metabolic process	0.054	0.027	0.01	AT5G42650|AT5G08415|AT1G48850|AT1G43710|AT2G36230|AT4G26850|AT4G23850|AT2G05710|AT4G13930|AT1G55020|AT4G37670|AT1G09620|AT4G15440|AT1G01280|AT2G43080|AT3G06350|AT5G17920|AT1G72550|AT5G38710|AT3G45140|AT2G37040|AT4G37870|AT2G43360|AT1G13280|AT2G33150|AT3G25860|AT2G39770|AT1G08250
GO:0042180	cellular ketone metabolic process	0.054	0.028	0.01	AT5G42650|AT5G08415|AT1G48850|AT1G43710|AT2G36230|AT4G26850|AT4G23850|AT2G05710|AT4G13930|AT1G55020|AT4G37670|AT1G09620|AT4G15440|AT1G01280|AT2G43080|AT3G06350|AT5G17920|AT1G72550|AT5G38710|AT3G45140|AT2G37040|AT4G37870|AT2G43360|AT1G13280|AT2G33150|AT3G25860|AT2G39770|AT1G08250
GO:0010038	response to metal ion	0.049	0.017	0.000366	AT5G63400|AT5G56010|AT3G13860|AT5G02500|AT3G12580|AT5G17920|AT2G36460|AT3G12750|AT4G37870|AT5G09590|AT4G25200|AT1G21750|AT3G51860|AT2G37630|AT3G48990|AT2G05710|AT3G46970|AT4G13930|AT2G33590|AT1G53240|AT3G08590|AT1G54270|AT3G25230|AT4G24190|AT3G12500
GO:0006996	organelle organization	0.049	0.022	0.00706	AT2G46470|AT5G02560|AT5G65360|AT1G54690|AT4G13940|AT2G47620|AT5G58140|AT2G20190|AT4G32830|AT2G31270|AT3G12110|AT5G48030|AT5G28540|AT1G65440|AT5G53280|AT1G71830|AT1G72440|AT2G22475|AT2G33150|AT2G31970|AT3G04380|AT1G24764|AT2G28000|AT5G57160|AT3G07160
GO:0009266	response to temperature stimulus	0.047	0.016	0.000452	AT5G56010|AT5G02500|AT3G12580|AT1G56070|AT5G16910|AT5G51440|AT3G57260|AT5G40420|AT5G09590|AT4G25200|AT4G26850|AT3G09350|AT1G15950|AT2G47730|AT1G09560|AT1G53240|AT5G12020|AT3G25230|AT5G28540|AT2G39730|AT3G47520|AT1G05260|AT4G24190|AT2G39770
GO:0046686	response to cadmium ion	0.041	0.013	0.000635	AT5G63400|AT3G13860|AT5G02500|AT3G12580|AT5G17920|AT2G36460|AT4G37870|AT5G09590|AT4G25200|AT2G37630|AT3G48990|AT2G05710|AT3G46970|AT4G13930|AT2G33590|AT1G53240|AT3G08590|AT1G54270|AT3G25230|AT4G24190|AT3G12500
GO:0009651	response to salt stress	0.041	0.016	0.00459	AT5G59310|AT1G15690|AT5G17920|AT2G36460|AT2G43090|AT5G09590|AT1G21750|AT2G37630|AT4G11650|AT5G19690|AT3G09350|AT2G47730|AT2G05710|AT1G73230|AT2G03760|AT1G72370|AT1G53240|AT4G10310|AT1G05260|AT4G24190|AT2G39770
GO:0006970	response to osmotic stress	0.041	0.017	0.00894	AT5G59310|AT1G15690|AT5G17920|AT2G36460|AT2G43090|AT5G09590|AT1G21750|AT2G37630|AT4G11650|AT5G19690|AT3G09350|AT2G47730|AT2G05710|AT1G73230|AT2G03760|AT1G72370|AT1G53240|AT4G10310|AT1G05260|AT4G24190|AT2G39770
GO:0009611	response to wounding	0.037	0.006	3.41e-07	AT5G13220|AT5G50200|AT5G42650|AT2G33150|AT1G80840|AT3G53260|AT1G73080|AT1G51680|AT2G02990|AT5G43570|AT1G55020|AT3G25230|AT1G51760|AT3G45140|AT4G24350|AT2G37040|AT4G15440|AT5G54640|AT1G72300
GO:0009790	embryo development	0.037	0.017	0.02	AT5G24400|AT3G12080|AT4G01560|AT3G06350|AT1G48850|AT3G10220|AT5G42190|AT1G71830|AT4G13940|AT1G43710|AT1G21750|AT3G54180|AT3G48470|AT2G46770|AT3G54420|AT5G05950|AT2G28000|AT1G60870|AT1G20200
GO:0009617	response to bacterium	0.033	0.01	0.00183	AT5G24400|AT1G19250|AT3G12580|AT5G24530|AT4G26850|AT2G37630|AT4G11650|AT2G47730|AT1G80840|AT3G43300|AT1G53240|AT3G56400|AT1G55020|AT2G39730|AT5G54640|AT2G39770|AT1G19180
GO:0019748	secondary metabolic process	0.033	0.015	0.03	AT1G51680|AT3G62760|AT2G26170|AT5G24530|AT4G10500|AT5G54160|AT2G37040|AT1G58170|AT1G65880|AT2G46770|AT1G15950|AT2G47730|AT4G34230|AT3G53260|AT2G02990|AT1G10370|AT2G33590
GO:0016053	organic acid biosynthetic process	0.031	0.014	0.05	AT5G42650|AT5G08415|AT1G48850|AT5G17920|AT5G38710|AT3G45140|AT2G36230|AT2G43360|AT4G26850|AT1G13280|AT4G23850|AT2G33150|AT1G55020|AT4G37670|AT2G39770|AT1G08250
GO:0046394	carboxylic acid biosynthetic process	0.031	0.014	0.05	AT5G42650|AT5G08415|AT1G48850|AT5G17920|AT5G38710|AT3G45140|AT2G36230|AT2G43360|AT4G26850|AT1G13280|AT4G23850|AT2G33150|AT1G55020|AT4G37670|AT2G39770|AT1G08250
GO:0009793	embryo development ending in seed dormancy	0.031	0.014	0.05	AT5G24400|AT3G12080|AT4G01560|AT3G06350|AT1G48850|AT5G42190|AT1G71830|AT4G13940|AT1G43710|AT3G54180|AT3G48470|AT2G46770|AT3G54420|AT5G05950|AT1G60870|AT1G20200
GO:0032787	monocarboxylic acid metabolic process	0.029	0.012	0.04	AT5G42650|AT5G08415|AT2G43080|AT3G06350|AT3G45140|AT2G37040|AT4G37870|AT2G43360|AT1G13280|AT4G23850|AT2G33150|AT1G55020|AT3G25860|AT4G15440|AT1G01280
GO:0006725	cellular aromatic compound metabolic process	0.029	0.013	0.05	AT1G51680|AT1G48850|AT5G24530|AT5G54160|AT2G37040|AT1G58170|AT2G46770|AT1G15950|AT4G34230|AT3G53260|AT4G22930|AT2G02990|AT2G33590|AT1G01280|AT1G08250
GO:0009753	response to jasmonic acid stimulus	0.027	0.006	0.000635	AT5G13220|AT5G42650|AT1G73080|AT2G02990|AT1G72260|AT3G56400|AT1G55020|AT3G45140|AT1G28480|AT1G17380|AT2G39770|AT1G19180|AT4G26850|AT2G37630
GO:0042742	defense response to bacterium	0.027	0.008	0.00456	AT5G24400|AT2G47730|AT1G80840|AT1G19250|AT3G43300|AT1G53240|AT3G56400|AT1G55020|AT2G39730|AT2G39770|AT1G19180|AT4G26850|AT2G37630|AT4G11650
GO:0016051	carbohydrate biosynthetic process	0.027	0.01	0.01	AT3G57220|AT1G06490|AT5G16910|AT3G24090|AT5G06700|AT3G02350|AT1G26810|AT3G07160|AT4G37870|AT2G39770|AT5G13000|AT1G79500|AT1G65880|AT5G39990
GO:0009620	response to fungus	0.025	0.007	0.003	AT5G42650|AT1G80840|AT1G19250|AT1G51680|AT4G20970|AT3G56400|AT5G45890|AT5G24530|AT3G45140|AT4G37870|AT3G12500|AT2G37630|AT4G11650
GO:0019438	aromatic compound biosynthetic process	0.025	0.009	0.02	AT1G15950|AT4G34230|AT3G53260|AT1G48850|AT2G02990|AT2G33590|AT5G24530|AT5G54160|AT2G37040|AT1G58170|AT1G01280|AT2G46770|AT1G08250
GO:0009408	response to heat	0.023	0.006	0.00356	AT3G09350|AT5G56010|AT5G02500|AT3G12580|AT5G51440|AT5G12020|AT3G25230|AT5G28540|AT5G09590|AT4G25200|AT2G39770|AT4G26850
GO:0009698	phenylpropanoid metabolic process	0.021	0.006	0.01	AT1G15950|AT4G34230|AT3G53260|AT1G51680|AT2G02990|AT2G33590|AT5G24530|AT5G54160|AT2G37040|AT1G58170|AT2G46770
GO:0005976	polysaccharide metabolic process	0.021	0.006	0.01	AT3G57220|AT4G15210|AT1G06490|AT5G16910|AT5G55480|AT5G06700|AT1G26810|AT3G07160|AT2G39770|AT5G13000|AT1G79500
GO:0009699	phenylpropanoid biosynthetic process	0.019	0.005	0.00898	AT1G15950|AT4G34230|AT5G24530|AT3G53260|AT5G54160|AT2G37040|AT1G58170|AT2G02990|AT2G46770|AT2G33590
GO:0000271	polysaccharide biosynthetic process	0.018	0.004	0.00894	AT5G06700|AT3G57220|AT1G26810|AT3G07160|AT2G39770|AT5G13000|AT1G79500|AT1G06490|AT5G16910
GO:0050832	defense response to fungus	0.018	0.005	0.04	AT1G80840|AT1G19250|AT4G20970|AT3G56400|AT5G45890|AT4G37870|AT3G12500|AT2G37630|AT4G11650
GO:0048229	gametophyte development	0.018	0.005	0.04	AT1G72440|AT5G62230|AT5G48030|AT4G15570|AT3G07160|AT2G37040|AT1G60870|AT3G01780|AT1G19180
GO:0006820	anion transport	0.016	0.003	0.00731	AT3G54700|AT3G52190|AT5G49630|AT5G50200|AT2G26900|AT1G79230|AT4G18910|AT5G49890
GO:0033692	cellular polysaccharide biosynthetic process	0.014	0.004	0.05	AT5G06700|AT1G26810|AT3G07160|AT2G39770|AT5G13000|AT1G79500|AT1G06490
GO:0002682	regulation of immune system process	0.012	0.002	0.01	AT5G13220|AT1G80840|AT1G19250|AT2G37630|AT3G56400|AT2G25620
GO:0015698	inorganic anion transport	0.012	0.002	0.02	AT3G54700|AT3G52190|AT4G18910|AT5G50200|AT5G49890|AT1G79230
GO:0009808	lignin metabolic process	0.012	0.002	0.02	AT2G37040|AT1G15950|AT4G34230|AT2G46770|AT2G33590|AT5G54160
GO:0009695	jasmonic acid biosynthetic process	0.01	0.001	0.00696	AT5G42650|AT2G33150|AT1G55020|AT1G13280|AT3G45140
GO:0009694	jasmonic acid metabolic process	0.01	0.001	0.00944	AT5G42650|AT2G33150|AT1G55020|AT1G13280|AT3G45140
GO:0031408	oxylipin biosynthetic process	0.01	0.001	0.01	AT5G42650|AT2G33150|AT1G55020|AT1G13280|AT3G45140
GO:0031407	oxylipin metabolic process	0.01	0.001	0.01	AT5G42650|AT2G33150|AT1G55020|AT1G13280|AT3G45140
GO:0009809	lignin biosynthetic process	0.01	0.002	0.03	AT1G15950|AT4G34230|AT2G46770|AT2G33590|AT5G54160
GO:0009867	jasmonic acid mediated signaling pathway	0.01	0.002	0.04	AT2G02990|AT1G28480|AT1G19180|AT1G72260|AT3G56400
GO:0071395	cellular response to jasmonic acid stimulus	0.01	0.002	0.04	AT2G02990|AT1G28480|AT1G19180|AT1G72260|AT3G56400
GO:0009615	response to virus	0.01	0.002	0.05	AT5G02500|AT5G20320|AT5G09590|AT3G12580|AT2G37630
GO:0043900	regulation of multi-organism process	0.008	0.001	0.02	AT3G07160|AT1G80840|AT5G13220|AT2G25620
GO:0006074	1,3-beta-D-glucan metabolic process	0.006	0	0.04	AT3G07160|AT1G06490|AT5G13000
GO:0006075	1,3-beta-D-glucan biosynthetic process	0.006	0	0.04	AT3G07160|AT1G06490|AT5G13000
GO:0051273	beta-glucan metabolic process	0.006	0	0.04	AT3G07160|AT1G06490|AT5G13000
GO:0051274	beta-glucan biosynthetic process	0.006	0	0.04	AT3G07160|AT1G06490|AT5G13000
GO:0002831	regulation of response to biotic stimulus	0.006	0.001	0.05	AT5G13220|AT1G80840|AT2G25620
GO:0002697	regulation of immune effector process	0.004	0	0.05	AT2G25620|AT1G80840
GO:0050688	regulation of defense response to virus	0.004	0	0.05	AT2G25620|AT1G80840
Gene_Ontology Molecular_function P=0.05 Fisher
	Term	Observed Frequency	Expected Frequency	p-value	Genes
GO:0003824	catalytic activity	0.465	0.325	1.12e-08	AT1G63430|AT2G47730|AT5G05340|AT4G32830|AT2G45580|AT1G05260|AT2G40116|AT4G10540|AT2G31800|AT1G72550|AT1G77760|AT2G39770|AT5G24530|AT3G47110|AT1G15950|AT5G65600|AT1G06800|AT1G67510|AT1G55020|AT3G03080|AT2G44660|AT2G43080|AT2G43360|AT1G65880|AT5G19690|AT3G07160|AT5G07720|AT5G42650|AT3G29360|AT3G57260|AT3G21770|AT2G45590|AT4G37670|AT1G09620|AT2G05790|AT1G71830|AT5G48440|AT2G33150|AT5G57110|AT2G07690…
GO:0016740	transferase activity	0.178	0.109	0.000557	AT5G63400|AT1G79550|AT5G56580|AT1G22340|AT1G21230|AT1G06490|AT5G58140|AT1G63430|AT2G47730|AT4G32830|AT1G79230|AT3G11340|AT4G13930|AT2G45910|AT4G32300|AT2G17220|AT4G11820|AT1G16260|AT5G06740|AT2G31800|AT1G69730|AT2G03760|AT5G50860|AT4G08850|AT5G03300|AT2G39770|AT5G62230|AT5G16910|AT5G58300|AT3G47110|AT4G26850|AT5G39990|AT5G65600|AT1G67510|AT3G53810|AT2G44660|AT3G16520|AT4G21410|AT5G17540|AT4G33070…
GO:0000166	nucleotide binding	0.131	0.088	0.02	AT5G58140|AT1G63430|AT5G15550|AT3G48990|AT1G19230|AT5G25150|AT2G45910|AT5G28540|AT5G38480|AT4G24190|AT4G34200|AT3G07040|AT2G17220|AT4G02730|AT5G06740|AT3G12580|AT1G72550|AT2G16440|AT4G37870|AT3G50950|AT4G02480|AT2G28000|AT5G50860|AT3G07770|AT5G58300|AT3G47110|AT1G67510|AT3G28580|AT3G50240|AT4G38950|AT5G08110|AT3G12080|AT1G32790|AT2G19130|AT4G16660|AT2G39730|AT4G16340|AT3G29360|AT2G45590|AT4G03230…
GO:0017076	purine nucleotide binding	0.109	0.07	0.02	AT4G16340|AT1G63430|AT2G45590|AT3G48990|AT1G19230|AT2G45910|AT4G03230|AT1G09620|AT5G28540|AT5G48620|AT5G38480|AT4G24190|AT4G34200|AT2G17220|AT5G06740|AT3G12580|AT1G21270|AT1G21210|AT1G72550|AT2G16440|AT4G37870|AT5G09590|AT3G50950|AT2G31970|AT4G02480|AT2G28000|AT5G24010|AT5G50860|AT2G07690|AT5G62700|AT5G56010|AT3G50930|AT1G73080|AT5G02500|AT3G07770|AT5G58300|AT3G47110|AT3G54250|AT1G72300|AT2G05710…
GO:0001882	nucleoside binding	0.105	0.061	0.00602	AT1G63430|AT2G45590|AT3G48990|AT1G19230|AT2G45910|AT4G03230|AT1G09620|AT5G28540|AT5G48620|AT5G38480|AT4G24190|AT4G34200|AT2G17220|AT5G06740|AT3G12580|AT1G21270|AT1G21210|AT1G72550|AT2G16440|AT4G37870|AT3G50950|AT5G09590|AT2G31970|AT4G02480|AT2G28000|AT5G24010|AT5G50860|AT2G07690|AT5G56010|AT3G50930|AT1G73080|AT5G02500|AT3G07770|AT5G58300|AT3G47110|AT3G54250|AT1G72300|AT2G05710|AT1G67510|AT3G28580…
GO:0032553	ribonucleotide binding	0.105	0.066	0.02	AT4G16340|AT1G63430|AT2G45590|AT3G48990|AT2G45910|AT4G03230|AT1G09620|AT5G28540|AT5G48620|AT5G38480|AT4G24190|AT4G34200|AT2G17220|AT5G06740|AT3G12580|AT1G21270|AT1G21210|AT1G72550|AT2G16440|AT4G37870|AT5G09590|AT3G50950|AT2G31970|AT4G02480|AT2G28000|AT5G24010|AT5G50860|AT2G07690|AT5G62700|AT5G56010|AT3G50930|AT1G73080|AT5G02500|AT3G07770|AT5G58300|AT3G47110|AT3G54250|AT1G72300|AT2G05710|AT1G67510…
GO:0032555	purine ribonucleotide binding	0.105	0.066	0.02	AT4G16340|AT1G63430|AT2G45590|AT3G48990|AT2G45910|AT4G03230|AT1G09620|AT5G28540|AT5G48620|AT5G38480|AT4G24190|AT4G34200|AT2G17220|AT5G06740|AT3G12580|AT1G21270|AT1G21210|AT1G72550|AT2G16440|AT4G37870|AT5G09590|AT3G50950|AT2G31970|AT4G02480|AT2G28000|AT5G24010|AT5G50860|AT2G07690|AT5G62700|AT5G56010|AT3G50930|AT1G73080|AT5G02500|AT3G07770|AT5G58300|AT3G47110|AT3G54250|AT1G72300|AT2G05710|AT1G67510…
GO:0001883	purine nucleoside binding	0.103	0.061	0.00602	AT1G63430|AT2G45590|AT3G48990|AT1G19230|AT2G45910|AT4G03230|AT1G09620|AT5G28540|AT5G48620|AT5G38480|AT4G24190|AT4G34200|AT2G17220|AT5G06740|AT3G12580|AT1G21270|AT1G21210|AT1G72550|AT2G16440|AT4G37870|AT3G50950|AT5G09590|AT2G31970|AT4G02480|AT2G28000|AT5G24010|AT5G50860|AT2G07690|AT5G56010|AT3G50930|AT1G73080|AT5G02500|AT3G07770|AT5G58300|AT3G47110|AT3G54250|AT1G72300|AT2G05710|AT1G67510|AT3G28580…
GO:0016772	transferase activity, transferring phosphorus-containing groups	0.103	0.061	0.00602	AT5G63400|AT1G79550|AT5G56580|AT1G21230|AT5G58140|AT1G63430|AT2G45590|AT3G57220|AT4G32830|AT2G31270|AT1G49340|AT2G45910|AT4G03230|AT4G32300|AT3G25490|AT2G17220|AT1G16260|AT5G06740|AT2G31800|AT1G16130|AT1G21270|AT1G21210|AT1G71830|AT1G69730|AT5G24010|AT5G50860|AT4G08850|AT5G03300|AT3G55950|AT2G39770|AT1G73080|AT5G62230|AT5G58300|AT3G47110|AT3G54250|AT4G05200|AT3G54180|AT4G26850|AT1G72300|AT1G16090…
GO:0030554	adenyl nucleotide binding	0.103	0.061	0.00602	AT1G63430|AT2G45590|AT3G48990|AT1G19230|AT2G45910|AT4G03230|AT1G09620|AT5G28540|AT5G48620|AT5G38480|AT4G24190|AT4G34200|AT2G17220|AT5G06740|AT3G12580|AT1G21270|AT1G21210|AT1G72550|AT2G16440|AT4G37870|AT3G50950|AT5G09590|AT2G31970|AT4G02480|AT2G28000|AT5G24010|AT5G50860|AT2G07690|AT5G56010|AT3G50930|AT1G73080|AT5G02500|AT3G07770|AT5G58300|AT3G47110|AT3G54250|AT1G72300|AT2G05710|AT1G67510|AT3G28580…
GO:0035639	purine ribonucleoside triphosphate binding	0.103	0.065	0.02	AT4G16340|AT1G63430|AT2G45590|AT2G45910|AT4G03230|AT1G09620|AT5G28540|AT5G48620|AT5G38480|AT4G24190|AT4G34200|AT2G17220|AT5G06740|AT3G12580|AT1G21270|AT1G21210|AT1G72550|AT2G16440|AT4G37870|AT5G09590|AT3G50950|AT2G31970|AT4G02480|AT2G28000|AT5G24010|AT5G50860|AT2G07690|AT5G62700|AT5G56010|AT3G50930|AT1G73080|AT5G02500|AT3G07770|AT5G58300|AT3G47110|AT3G54250|AT1G72300|AT2G05710|AT1G67510|AT3G28580…
GO:0032559	adenyl ribonucleotide binding	0.099	0.057	0.00602	AT1G63430|AT2G45590|AT3G48990|AT2G45910|AT4G03230|AT1G09620|AT5G28540|AT5G48620|AT5G38480|AT4G24190|AT4G34200|AT2G17220|AT5G06740|AT3G12580|AT1G21270|AT1G21210|AT1G72550|AT2G16440|AT4G37870|AT3G50950|AT5G09590|AT2G31970|AT4G02480|AT2G28000|AT5G24010|AT5G50860|AT2G07690|AT5G56010|AT3G50930|AT1G73080|AT5G02500|AT3G07770|AT5G58300|AT3G47110|AT3G54250|AT1G72300|AT2G05710|AT1G67510|AT3G28580|AT5G56890…
GO:0005524	ATP binding	0.098	0.057	0.00602	AT1G63430|AT2G45590|AT2G45910|AT4G03230|AT1G09620|AT5G28540|AT5G48620|AT5G38480|AT4G24190|AT4G34200|AT2G17220|AT5G06740|AT3G12580|AT1G21270|AT1G21210|AT1G72550|AT2G16440|AT4G37870|AT3G50950|AT5G09590|AT2G31970|AT4G02480|AT2G28000|AT5G24010|AT5G50860|AT2G07690|AT5G56010|AT3G50930|AT1G73080|AT5G02500|AT3G07770|AT5G58300|AT3G47110|AT3G54250|AT1G72300|AT2G05710|AT1G67510|AT3G28580|AT5G56890|AT3G50240…
GO:0016301	kinase activity	0.096	0.053	0.00602	AT5G63400|AT1G79550|AT5G56580|AT1G21230|AT5G58140|AT1G63430|AT2G45590|AT4G32830|AT2G31270|AT1G49340|AT2G45910|AT4G03230|AT4G32300|AT3G25490|AT2G17220|AT1G16260|AT5G06740|AT2G31800|AT1G16130|AT1G21270|AT1G21210|AT1G71830|AT1G69730|AT5G24010|AT5G50860|AT4G08850|AT5G03300|AT3G55950|AT1G73080|AT5G62230|AT5G58300|AT3G47110|AT3G54250|AT4G05200|AT3G54180|AT1G72300|AT1G16090|AT5G65600|AT1G67510|AT5G56890…
GO:0005515	protein binding	0.096	0.061	0.03	AT3G62600|AT5G13220|AT4G16340|AT2G17880|AT3G57260|AT2G37630|AT5G05340|AT1G80840|AT5G60390|AT2G31270|AT2G46520|AT5G48030|AT3G47690|AT5G38480|AT4G32300|AT4G24190|AT3G07040|AT5G61790|AT4G10540|AT3G09350|AT1G77760|AT5G58590|AT4G10960|AT5G57110|AT5G57160|AT5G11950|AT1G53310|AT1G17380|AT1G19180|AT3G29575|AT5G56010|AT1G73080|AT2G43040|AT1G31810|AT2G22490|AT4G24240|AT5G42190|AT3G54180|AT4G31480|AT5G20320…
GO:0005215	transporter activity	0.088	0.05	0.0061	AT3G13080|AT3G08580|AT2G26900|AT3G13050|AT1G15690|AT4G15920|AT1G30630|AT3G43790|AT1G31120|AT2G46520|AT3G23660|AT2G29120|AT1G30690|AT3G19553|AT1G77380|AT2G22500|AT2G01170|AT3G12750|AT1G77210|AT3G21690|AT2G16850|AT5G57110|AT1G27040|AT1G65730|AT1G17530|AT1G80300|AT3G51860|AT5G49890|AT3G20660|AT5G55290|AT5G50200|AT4G18910|AT4G05120|AT3G54700|AT5G44370|AT1G14360|AT3G44340|AT3G62700|AT3G18830|AT5G33320…
GO:0022857	transmembrane transporter activity	0.075	0.038	0.00602	AT1G17530|AT3G08580|AT3G13080|AT2G26900|AT3G13050|AT1G15690|AT4G15920|AT1G80300|AT3G43790|AT3G51860|AT5G49890|AT3G20660|AT1G31120|AT5G55290|AT5G50200|AT4G18910|AT4G05120|AT3G54700|AT5G44370|AT2G29120|AT3G19553|AT1G14360|AT1G77380|AT2G22500|AT2G01170|AT3G12750|AT3G62700|AT3G18830|AT5G33320|AT1G77210|AT2G34250|AT3G21690|AT2G16850|AT5G57110|AT1G61790|AT1G61800|AT1G77610|AT5G49630|AT4G10310|AT2G02040
GO:0022892	substrate-specific transporter activity	0.069	0.036	0.00602	AT1G17530|AT3G13080|AT2G26900|AT3G13050|AT4G15920|AT1G30630|AT3G43790|AT3G51860|AT5G49890|AT3G20660|AT1G31120|AT5G55290|AT5G50200|AT4G18910|AT4G05120|AT2G46520|AT3G54700|AT5G44370|AT2G29120|AT3G19553|AT1G14360|AT1G77380|AT2G22500|AT2G01170|AT3G12750|AT3G18830|AT1G77210|AT2G34250|AT2G16850|AT5G57110|AT1G61790|AT1G61800|AT1G77610|AT5G49630|AT4G10310|AT1G65730|AT2G02040
GO:0022891	substrate-specific transmembrane transporter activity	0.064	0.031	0.00602	AT1G17530|AT3G13080|AT2G26900|AT3G13050|AT4G15920|AT3G43790|AT3G51860|AT5G49890|AT3G20660|AT1G31120|AT5G55290|AT5G50200|AT4G18910|AT4G05120|AT3G54700|AT5G44370|AT2G29120|AT3G19553|AT1G14360|AT1G77380|AT2G22500|AT2G01170|AT3G12750|AT3G18830|AT1G77210|AT2G34250|AT2G16850|AT5G57110|AT1G61790|AT1G61800|AT1G77610|AT5G49630|AT4G10310|AT2G02040
GO:0004674	protein serine/threonine kinase activity	0.051	0.026	0.03	AT1G21230|AT1G73080|AT5G58300|AT3G47110|AT3G54180|AT5G58140|AT1G72300|AT1G63430|AT2G45590|AT1G16090|AT4G32830|AT2G31270|AT1G67510|AT2G45910|AT5G56890|AT4G23180|AT4G03230|AT2G17220|AT5G06740|AT1G21270|AT1G66920|AT1G21210|AT5G24010|AT2G19130|AT5G50860|AT1G34300|AT5G66850
GO:0022804	active transmembrane transporter activity	0.045	0.022	0.03	AT1G17530|AT3G08580|AT3G13080|AT2G26900|AT3G13050|AT1G15690|AT1G80300|AT3G43790|AT3G51860|AT3G20660|AT3G54700|AT5G44370|AT3G19553|AT1G77380|AT2G01170|AT3G62700|AT3G18830|AT5G33320|AT1G77210|AT2G34250|AT3G21690|AT5G57110|AT1G61800|AT5G49630
GO:0005507	copper ion binding	0.028	0.009	0.00602	AT5G63400|AT3G08580|AT2G05710|AT4G12340|AT2G32300|AT1G53240|AT1G56070|AT5G21105|AT2G36460|AT5G17920|AT5G03300|AT4G13940|AT3G20570|AT2G15780|AT2G02850
GO:0015144	carbohydrate transmembrane transporter activity	0.021	0.005	0.00602	AT3G20660|AT3G54700|AT1G77210|AT3G13050|AT1G61790|AT1G14360|AT1G61800|AT5G44370|AT3G43790|AT4G15920|AT3G18830
GO:0051119	sugar transmembrane transporter activity	0.017	0.004	0.02	AT3G20660|AT3G54700|AT1G77210|AT3G13050|AT1G61800|AT5G44370|AT3G43790|AT4G15920|AT3G18830
GO:0004568	chitinase activity	0.008	0.001	0.05	AT1G02360|AT2G43590|AT3G54420|AT3G12500
GO:0016165	lipoxygenase activity	0.006	0	0.03	AT3G22400|AT1G55020|AT3G45140
GO:0016783	sulfurtransferase activity	0.006	0	0.03	AT2G43360|AT5G08415|AT1G79230
GO:0015149	hexose transmembrane transporter activity	0.006	0	0.04	AT3G18830|AT1G77210|AT1G61800
GO:0008905	mannose-phosphate guanylyltransferase activity	0.004	0	0.05	AT4G26850|AT2G39770
GO:0070283	radical SAM enzyme activity	0.004	0	0.05	AT2G43360|AT5G08415
Gene_Ontology Compartments P=0.05 Fisher
	Term	Observed Frequency	Expected Frequency	p-value	Genes
GO:0044464	cell part	0.831	0.645	1.33e-17	AT2G26900|AT4G31690|AT1G63430|AT1G69295|AT2G47730|AT5G05340|AT1G80840|AT5G05950|AT4G32830|AT5G60390|AT1G10585|AT2G45580|AT1G05260|AT4G34200|AT4G10540|AT4G02730|AT5G53280|AT1G72550|AT4G08810|AT1G77210|AT1G77760|AT4G16180|AT2G41840|AT5G55860|AT3G47110|AT3G51860|AT1G69620|AT5G65600|AT4G18910|AT1G06800|AT1G67510|AT3G54700|AT2G37430|AT3G12080|AT2G32300|AT1G65880|AT5G19690|AT1G24764|AT5G49630|AT3G07160…
GO:0044424	intracellular part	0.474	0.371	6.29e-05	AT2G26900|AT4G31690|AT2G47730|AT1G80840|AT4G32830|AT5G60390|AT1G10585|AT1G05260|AT4G34200|AT4G02730|AT5G53280|AT1G72550|AT1G77760|AT2G41840|AT3G51860|AT1G69620|AT1G06800|AT3G12080|AT1G65880|AT5G19690|AT1G24764|AT5G42650|AT3G29360|AT3G04770|AT3G57260|AT3G21770|AT5G40420|AT2G37630|AT3G09630|AT4G36920|AT2G46520|AT4G37670|AT1G09620|AT5G61790|AT5G48440|AT5G09590|AT5G17980|AT2G33150|AT2G07690|AT3G52190…
GO:0043226	organelle	0.388	0.302	0.000509	AT3G13080|AT3G08580|AT1G15690|AT5G65360|AT2G47730|AT1G80840|AT4G32830|AT5G60390|AT1G79230|AT5G25150|AT1G47230|AT3G57490|AT1G10585|AT1G51760|AT1G05260|AT4G34200|AT1G71860|AT3G27230|AT3G12580|AT4G08390|AT1G03360|AT5G20190|AT5G11950|AT1G09560|AT2G27510|AT3G10410|AT1G08250|AT3G07770|AT2G41840|AT3G51860|AT1G69620|AT3G11130|AT1G06800|AT3G50240|AT4G23630|AT3G12080|AT3G10220|AT1G56070|AT1G65880|AT5G19690…
GO:0043229	intracellular organelle	0.388	0.301	0.000509	AT3G13080|AT3G08580|AT1G15690|AT5G65360|AT2G47730|AT1G80840|AT4G32830|AT5G60390|AT1G79230|AT5G25150|AT1G47230|AT3G57490|AT1G10585|AT1G51760|AT1G05260|AT4G34200|AT1G71860|AT3G27230|AT3G12580|AT4G08390|AT1G03360|AT5G20190|AT5G11950|AT1G09560|AT2G27510|AT3G10410|AT1G08250|AT3G07770|AT2G41840|AT3G51860|AT1G69620|AT3G11130|AT1G06800|AT3G50240|AT4G23630|AT3G12080|AT3G10220|AT1G56070|AT1G65880|AT5G19690…
GO:0016020	membrane	0.384	0.166	8.28e-28	AT5G63400|AT3G62600|AT1G79550|AT3G13080|AT3G08580|AT2G26900|AT1G21230|AT3G13050|AT1G15690|AT1G06490|AT1G30630|AT4G13940|AT3G43790|AT5G58140|AT1G63430|AT1G69295|AT2G47730|AT1G19230|AT5G60390|AT4G13930|AT3G57490|AT3G20350|AT1G51760|AT5G28540|AT5G38480|AT3G47520|AT4G32300|AT4G24190|AT4G34200|AT3G07040|AT1G30690|AT1G71860|AT3G12580|AT1G77380|AT2G01170|AT5G53280|AT4G08390|AT4G37870|AT4G08810|AT1G77210…
GO:0044444	cytoplasmic part	0.365	0.256	3.54e-06	AT3G13080|AT3G08580|AT2G26900|AT1G15690|AT4G31690|AT5G65360|AT2G47730|AT5G60390|AT1G79230|AT1G47970|AT3G23660|AT3G57490|AT1G51760|AT1G05260|AT4G34200|AT3G27230|AT3G12580|AT5G53280|AT4G08390|AT1G03360|AT1G72550|AT1G77760|AT5G20190|AT5G11950|AT2G27510|AT3G10410|AT1G08250|AT3G07770|AT2G41840|AT3G51860|AT1G69620|AT3G11130|AT1G06800|AT3G50240|AT4G23630|AT3G12080|AT3G10220|AT1G56070|AT1G65880|AT5G19690…
GO:0043227	membrane-bounded organelle	0.357	0.285	0.00383	AT3G13080|AT3G08580|AT1G15690|AT5G65360|AT2G47730|AT1G80840|AT4G32830|AT5G60390|AT1G79230|AT5G25150|AT1G47230|AT1G10585|AT1G51760|AT1G05260|AT4G34200|AT1G71860|AT3G27230|AT3G12580|AT4G08390|AT1G03360|AT5G20190|AT5G11950|AT1G09560|AT2G27510|AT3G10410|AT1G08250|AT3G07770|AT3G51860|AT3G11130|AT1G06800|AT3G50240|AT4G23630|AT3G12080|AT3G10220|AT1G56070|AT1G65880|AT5G19690|AT4G21700|AT2G39730|AT3G12500…
GO:0043231	intracellular membrane-bounded organelle	0.357	0.284	0.00383	AT3G13080|AT3G08580|AT1G15690|AT5G65360|AT2G47730|AT1G80840|AT4G32830|AT5G60390|AT1G79230|AT5G25150|AT1G47230|AT1G10585|AT1G51760|AT1G05260|AT4G34200|AT1G71860|AT3G27230|AT3G12580|AT4G08390|AT1G03360|AT5G20190|AT5G11950|AT1G09560|AT2G27510|AT3G10410|AT1G08250|AT3G07770|AT3G51860|AT3G11130|AT1G06800|AT3G50240|AT4G23630|AT3G12080|AT3G10220|AT1G56070|AT1G65880|AT5G19690|AT4G21700|AT2G39730|AT3G12500…
GO:0005886	plasma membrane	0.27	0.086	3.62e-29	AT5G63400|AT3G62600|AT1G79550|AT3G13080|AT3G08580|AT4G16340|AT1G21230|AT1G15690|AT5G04080|AT1G30630|AT5G54160|AT4G13940|AT1G08360|AT5G58140|AT1G63430|AT1G69295|AT3G09630|AT2G47730|AT3G57220|AT5G60390|AT4G13930|AT1G49340|AT3G20350|AT1G51760|AT5G28540|AT5G48620|AT5G38480|AT3G47520|AT4G32300|AT4G24190|AT3G07040|AT1G30690|AT1G71860|AT3G26935|AT5G61790|AT1G20760|AT3G12580|AT1G21270|AT1G21210|AT5G17920…
GO:0044422	organelle part	0.169	0.108	0.000509	AT3G62600|AT3G13080|AT3G08580|AT2G26900|AT1G15690|AT1G48850|AT4G31690|AT5G65360|AT5G62300|AT2G47730|AT5G15550|AT4G32830|AT3G47690|AT3G23660|AT3G57490|AT5G28540|AT3G47520|AT5G53280|AT4G08390|AT4G37870|AT2G28000|AT5G16910|AT2G41840|AT3G57150|AT2G43090|AT2G47620|AT3G51860|AT5G49890|AT4G31480|AT3G20660|AT2G20190|AT1G69620|AT3G43300|AT4G23630|AT2G20290|AT1G56070|AT3G62700|AT1G72440|AT1G24764|AT2G39730…
GO:0044446	intracellular organelle part	0.169	0.107	0.000509	AT3G62600|AT3G13080|AT3G08580|AT2G26900|AT1G15690|AT1G48850|AT4G31690|AT5G65360|AT5G62300|AT2G47730|AT5G15550|AT4G32830|AT3G47690|AT3G23660|AT3G57490|AT5G28540|AT3G47520|AT5G53280|AT4G08390|AT4G37870|AT2G28000|AT5G16910|AT2G41840|AT3G57150|AT2G43090|AT2G47620|AT3G51860|AT5G49890|AT4G31480|AT3G20660|AT2G20190|AT1G69620|AT3G43300|AT4G23630|AT2G20290|AT1G56070|AT3G62700|AT1G72440|AT1G24764|AT2G39730…
GO:0005739	mitochondrion	0.076	0.044	0.00823	AT5G63400|AT5G42650|AT3G08580|AT3G50930|AT1G63300|AT5G52060|AT1G15690|AT3G07770|AT2G46470|AT2G36460|AT2G05710|AT5G60390|AT1G79230|AT3G12110|AT5G48030|AT5G66860|AT1G61870|AT5G38480|AT3G47520|AT4G24190|AT4G34200|AT5G59440|AT3G13860|AT5G61790|AT4G16700|AT1G63130|AT3G12580|AT4G08390|AT1G03360|AT5G09590|AT5G33320|AT2G33150|AT2G28000|AT4G19080|AT1G53240|AT5G06620|AT3G22450
GO:0030312	external encapsulating structure	0.072	0.025	2.18e-06	AT1G78060|AT3G08580|AT5G02500|AT1G04980|AT3G07770|AT5G27870|AT5G21105|AT3G57260|AT3G21770|AT4G24350|AT5G62300|AT3G09630|AT5G05340|AT3G54420|AT2G05710|AT5G28540|AT5G38480|AT2G01970|AT3G57420|AT5G61790|AT3G12580|AT4G32460|AT5G09590|AT1G21750|AT2G02850|AT1G20190|AT4G13340|AT1G12240|AT2G02990|AT1G09560|AT1G53240|AT5G15490|AT2G39730|AT4G34670|AT5G62700
GO:0005618	cell wall	0.07	0.025	3.68e-06	AT1G78060|AT3G08580|AT5G02500|AT1G04980|AT3G07770|AT5G27870|AT5G21105|AT3G57260|AT3G21770|AT4G24350|AT5G62300|AT3G09630|AT5G05340|AT3G54420|AT2G05710|AT5G28540|AT5G38480|AT2G01970|AT3G57420|AT5G61790|AT3G12580|AT4G32460|AT5G09590|AT1G21750|AT1G20190|AT4G13340|AT1G12240|AT2G02990|AT1G09560|AT1G53240|AT5G15490|AT2G39730|AT4G34670|AT5G62700
GO:0043228	non-membrane-bounded organelle	0.064	0.031	0.0018	AT5G56010|AT3G08580|AT5G02500|AT1G48850|AT1G31810|AT3G04770|AT2G41840|AT3G57150|AT1G54690|AT1G08360|AT2G37630|AT3G09630|AT1G69620|AT5G15550|AT4G32830|AT3G12110|AT1G72370|AT3G57490|AT4G25740|AT1G56070|AT4G37870|AT1G72440|AT3G05060|AT2G33150|AT3G04380|AT2G28000|AT3G25860|AT4G23620|AT4G34670|AT3G22450|AT5G54640
GO:0043232	intracellular non-membrane-bounded organelle	0.064	0.031	0.0018	AT5G56010|AT3G08580|AT5G02500|AT1G48850|AT1G31810|AT3G04770|AT2G41840|AT3G57150|AT1G54690|AT1G08360|AT2G37630|AT3G09630|AT1G69620|AT5G15550|AT4G32830|AT3G12110|AT1G72370|AT3G57490|AT4G25740|AT1G56070|AT4G37870|AT1G72440|AT3G05060|AT2G33150|AT3G04380|AT2G28000|AT3G25860|AT4G23620|AT4G34670|AT3G22450|AT5G54640
GO:0005773	vacuole	0.06	0.024	0.00032	AT3G08580|AT3G13080|AT1G15690|AT3G57260|AT4G13940|AT3G51860|AT3G09630|AT5G55290|AT1G62660|AT3G11130|AT5G60390|AT5G28540|AT5G38480|AT4G24190|AT4G23630|AT2G29120|AT5G61790|AT4G21410|AT4G29260|AT1G21750|AT3G62700|AT1G15000|AT1G12240|AT5G53560|AT5G45890|AT2G02040|AT3G10410|AT3G05630|AT3G12500
GO:0044428	nuclear part	0.047	0.024	0.01	AT5G56010|AT3G08580|AT5G02500|AT1G48850|AT2G41840|AT3G57150|AT1G54690|AT2G47620|AT2G37630|AT3G09630|AT5G15550|AT4G32830|AT2G46520|AT5G59440|AT1G56070|AT4G37870|AT1G72440|AT3G05060|AT2G33150|AT2G31970|AT3G04380|AT4G34670|AT5G54640
GO:0005737	cytoplasm	0.047	0.026	0.03	AT3G62760|AT5G42190|AT3G21770|AT5G54160|AT3G54180|AT3G01780|AT1G79500|AT3G53260|AT5G60390|AT1G72370|AT1G10370|AT2G46520|AT4G37670|AT3G48690|AT3G25230|AT5G59440|AT1G71860|AT3G10220|AT1G72550|AT2G37040|AT3G09350|AT2G31970|AT2G07690
GO:0005829	cytosol	0.045	0.021	0.00765	AT1G30690|AT5G56010|AT1G79550|AT4G16340|AT5G02500|AT3G12580|AT3G29360|AT1G56070|AT3G57150|AT5G17920|AT5G54160|AT4G37870|AT1G77760|AT2G05710|AT5G11950|AT3G46970|AT4G13930|AT1G47970|AT3G08590|AT1G53310|AT1G54270|AT5G15490
GO:0005730	nucleolus	0.039	0.012	0.000337	AT5G56010|AT3G08580|AT5G02500|AT1G48850|AT1G56070|AT2G41840|AT3G57150|AT1G54690|AT4G37870|AT2G37630|AT1G72440|AT3G09630|AT3G05060|AT5G15550|AT2G33150|AT3G04380|AT4G32830|AT4G34670|AT5G54640
GO:0005783	endoplasmic reticulum	0.033	0.015	0.03	AT5G61790|AT2G36290|AT1G21750|AT5G19690|AT3G57220|AT5G17980|AT4G29520|AT5G53560|AT1G61790|AT3G28580|AT3G52190|AT4G14950|AT1G51760|AT1G05260|AT4G24190|AT4G23630
GO:0048046	apoplast	0.031	0.014	0.04	AT1G78060|AT1G79550|AT3G13080|AT5G02500|AT5G17920|AT3G57260|AT5G39110|AT2G02850|AT5G05340|AT3G48990|AT2G28000|AT3G08590|AT1G53310|AT2G39730|AT3G47520
GO:0005794	Golgi apparatus	0.021	0.007	0.02	AT3G27230|AT5G18280|AT5G16910|AT3G02350|AT5G25100|AT3G52850|AT1G26810|AT2G01970|AT5G44370|AT5G58140
GO:0044432	endoplasmic reticulum part	0.014	0.003	0.01	AT3G62600|AT1G19250|AT4G16340|AT5G28540|AT5G53560|AT4G23630|AT1G11880
GO:0044437	vacuolar part	0.014	0.004	0.04	AT3G13080|AT2G02040|AT1G15690|AT1G21750|AT3G62700|AT3G51860|AT5G49890
GO:0000325	plant-type vacuole	0.012	0.002	0.0047	AT1G15690|AT1G21750|AT3G13080|AT5G45890|AT3G62700|AT2G02040
GO:0044431	Golgi apparatus part	0.012	0.003	0.05	AT1G73430|AT1G52360|AT3G52850|AT3G43300|AT4G31480|AT5G16910
GO:0000148	1,3-beta-D-glucan synthase complex	0.006	0.001	0.02	AT3G07160|AT1G06490|AT5G13000
GO:0000323	lytic vacuole	0.004	0	0.05	AT5G45890|AT1G21750
GO:0005876	spindle microtubule	0.004	0	0.05	AT2G20190|AT3G47690
Gene_Function MIPS P=0.05 Fisher
	Term	Observed Frequency	Expected Frequency	p-value	Genes
1	METABOLISM	0.33	0.181	1.05e-14	AT3G13080|AT1G22340|AT1G15690|AT1G63430|AT2G47730|AT4G32830|AT1G79230|AT2G45910|AT1G51760|AT4G32300|AT4G34200|AT4G11820|AT2G40116|AT1G71860|AT5G06740|AT2G31800|AT4G08390|AT1G03360|AT5G38710|AT1G77760|AT4G10960|AT5G11950|AT2G03760|AT5G50860|AT5G03300|AT2G39770|AT1G08250|AT5G62230|AT5G24530|AT3G47110|AT1G58170|AT3G51860|AT1G15950|AT5G65600|AT1G06800|AT1G67510|AT1G55020|AT2G44660|AT2G43080|AT5G43590…
16	PROTEIN WITH BINDING FUNCTION OR COFACTOR REQUIREMENT (structural or catalytic)	0.313	0.26	0.03	AT3G13080|AT3G08580|AT1G15690|AT4G31690|AT5G65360|AT3G63530|AT1G63430|AT5G62300|AT1G19230|AT5G60390|AT5G25150|AT2G45910|AT3G23660|AT3G57490|AT2G45580|AT4G32300|AT4G34200|AT3G07040|AT5G59310|AT4G02730|AT5G06740|AT3G12580|AT1G72550|AT3G50950|AT4G08810|AT4G10960|AT1G09560|AT2G43040|AT3G07770|AT2G35420|AT2G41840|AT3G47110|AT2G47620|AT3G11130|AT1G67510|AT3G50240|AT5G08110|AT3G03080|AT2G37430|AT3G12080…
14	PROTEIN FATE (folding, modification, destination)	0.16	0.113	0.00692	AT3G62600|AT5G56580|AT1G21230|AT3G63530|AT5G58140|AT1G63430|AT2G47730|AT4G32830|AT2G45910|AT5G48030|AT1G51760|AT5G28540|AT4G32300|AT4G24190|AT2G17220|AT1G16260|AT1G71860|AT4G10540|AT5G06740|AT2G31800|AT3G12580|AT1G69730|AT2G28000|AT5G50860|AT4G08850|AT3G10410|AT3G07770|AT5G58300|AT3G07130|AT5G42190|AT1G58170|AT3G47110|AT5G65600|AT1G67510|AT5G08110|AT3G53810|AT2G43080|AT3G10220|AT2G19130|AT5G45890…
20	CELLULAR TRANSPORT, TRANSPORT FACILITATION AND TRANSPORT ROUTES	0.153	0.09	0.000112	AT3G13080|AT3G08580|AT2G26900|AT3G13050|AT1G15690|AT5G01870|AT1G30630|AT3G43790|AT5G58140|AT3G48520|AT3G23660|AT2G45580|AT4G24190|AT2G29120|AT1G30690|AT5G59310|AT1G77380|AT2G01170|AT2G02850|AT2G27690|AT1G77210|AT3G21690|AT1G27040|AT2G27510|AT1G65730|AT1G04980|AT3G51860|AT5G49890|AT3G20660|AT3G11130|AT4G18910|AT4G05120|AT3G50240|AT3G54700|AT5G25100|AT1G62500|AT2G20290|AT3G48280|AT2G32300|AT3G44340…
16.01	protein binding	0.139	0.097	0.01	AT3G62600|AT5G52060|AT1G06490|AT3G63530|AT2G31760|AT5G62300|AT5G15550|AT5G60390|AT2G45910|AT5G48030|AT3G47690|AT3G23660|AT3G57490|AT5G38480|AT3G07040|AT4G02730|AT1G72550|AT2G46160|AT4G10960|AT3G50690|AT2G28000|AT2G28840|AT2G43040|AT2G35420|AT2G41840|AT4G24240|AT5G42190|AT2G47620|AT4G31480|AT3G43300|AT3G11130|AT1G72260|AT3G50240|AT5G16040|AT4G38950|AT1G66100|AT2G20290|AT3G44340|AT1G32790|AT1G24764…
1.05	C-compound and carbohydrate metabolism	0.123	0.061	5.71e-06	AT1G78060|AT1G79550|AT1G22340|AT4G29270|AT3G29360|AT1G06490|AT4G36470|AT3G02350|AT3G57260|AT3G21770|AT5G54160|AT4G13940|AT2G27360|AT3G15650|AT3G54420|AT3G57220|AT1G62660|AT3G11340|AT4G13930|AT5G20060|AT1G74030|AT3G47520|AT1G02360|AT2G05790|AT5G09430|AT5G15140|AT1G21270|AT5G17920|AT4G29260|AT5G63140|AT3G04380|AT4G10960|AT1G53240|AT1G53310|AT3G25860|AT3G52600|AT1G26810|AT2G39770|AT5G24400|AT5G08415…
1.04	phosphate metabolism	0.123	0.069	0.000166	AT5G63400|AT5G56580|AT3G13080|AT1G21230|AT4G29270|AT1G15690|AT5G58140|AT1G63430|AT2G45590|AT4G32830|AT2G31270|AT1G49340|AT2G45910|AT4G03230|AT4G32300|AT3G25490|AT2G17220|AT2G25620|AT1G16260|AT1G71860|AT5G06740|AT2G31800|AT1G16130|AT1G21270|AT1G21210|AT4G29260|AT1G71830|AT2G16440|AT4G37870|AT1G69730|AT5G63140|AT4G02480|AT5G24010|AT5G50860|AT2G07690|AT4G08850|AT1G53310|AT5G03300|AT3G55950|AT2G39770…
20.01	transported compounds (substrates)	0.12	0.071	0.000722	AT3G08580|AT2G26900|AT3G13050|AT1G15690|AT5G01870|AT3G29360|AT1G30630|AT1G52360|AT3G43790|AT3G48520|AT1G31120|AT2G46520|AT2G45580|AT3G22400|AT4G24190|AT1G01280|AT5G59310|AT3G19553|AT1G77380|AT2G48130|AT2G01170|AT3G12750|AT5G48440|AT2G02850|AT2G27690|AT1G77210|AT4G08550|AT3G21690|AT5G57110|AT5G53560|AT1G27040|AT3G52190|AT1G65730|AT2G27510|AT1G17530|AT1G04980|AT5G19090|AT2G46470|AT1G80300|AT3G51860…
32	CELL RESCUE, DEFENSE AND VIRULENCE	0.112	0.051	1.15e-06	AT5G42650|AT3G13080|AT1G15690|AT3G62760|AT5G51440|AT3G57260|AT4G27320|AT3G21770|AT2G37630|AT2G47730|AT5G05340|AT1G19230|AT1G80840|AT3G53260|AT1G79230|AT5G12020|AT2G23970|AT5G28540|AT5G48620|AT1G05260|AT4G24190|AT3G07040|AT3G12580|AT5G43570|AT4G08390|AT2G37040|AT3G50950|AT5G09590|AT4G25200|AT2G33150|AT2G03760|AT1G09560|AT1G53240|AT1G53310|AT3G05630|AT5G62700|AT4G11290|AT2G39770|AT5G02500|AT1G04980…
34	INTERACTION WITH THE ENVIRONMENT	0.102	0.055	0.000233	AT5G42650|AT1G15690|AT5G51440|AT3G57260|AT3G43790|AT5G58140|AT2G37630|AT5G53590|AT1G80840|AT5G12020|AT5G28540|AT1G05260|AT4G24190|AT2G29120|AT5G59310|AT3G12580|AT1G21270|AT3G12750|AT5G09590|AT4G25200|AT4G08550|AT1G77760|AT5G57110|AT1G09560|AT1G53240|AT1G53310|AT3G05630|AT5G62700|AT2G39770|AT5G02500|AT2G22490|AT4G34880|AT4G26850|AT3G51860|AT1G15950|AT5G50200|AT3G43300|AT3G28580|AT3G56400|AT3G50240…
34.11	cellular sensing and response to external stimulus	0.093	0.049	0.000293	AT5G42650|AT1G15690|AT5G51440|AT3G57260|AT3G43790|AT5G58140|AT2G37630|AT5G53590|AT1G80840|AT5G12020|AT5G28540|AT1G05260|AT4G24190|AT2G29120|AT5G59310|AT3G12580|AT1G21270|AT3G12750|AT5G09590|AT4G25200|AT1G77760|AT5G57110|AT1G09560|AT1G53240|AT1G53310|AT3G05630|AT5G62700|AT2G39770|AT5G02500|AT2G22490|AT4G34880|AT4G26850|AT3G51860|AT1G15950|AT5G50200|AT3G43300|AT3G28580|AT3G56400|AT1G55020|AT5G44370…
14.07.03	modification by phosphorylation, dephosphorylation, autophosphorylation	0.083	0.046	0.00311	AT5G56580|AT1G21230|AT5G58140|AT1G63430|AT2G45590|AT4G32830|AT2G31270|AT1G49340|AT2G45910|AT4G03230|AT4G32300|AT3G25490|AT2G17220|AT2G25620|AT1G16260|AT1G71860|AT5G06740|AT2G31800|AT1G16130|AT1G21270|AT1G21210|AT1G71830|AT1G69730|AT5G63140|AT5G24010|AT5G50860|AT4G08850|AT3G55950|AT1G73080|AT5G50400|AT5G58300|AT3G07130|AT3G47110|AT4G05200|AT3G54180|AT1G72300|AT5G65600|AT1G67510|AT5G56890|AT4G23180…
32.01	stress response	0.076	0.03	7.39e-06	AT5G42650|AT1G15690|AT5G02500|AT5G51440|AT3G57260|AT3G21770|AT4G27320|AT4G26850|AT2G37630|AT1G15950|AT5G05340|AT5G50200|AT2G05710|AT3G53260|AT1G55020|AT5G12020|AT3G25230|AT5G28540|AT1G05260|AT4G24190|AT1G51680|AT3G12580|AT3G44340|AT5G43570|AT1G56070|AT4G08390|AT3G12040|AT3G45140|AT2G37040|AT5G09590|AT4G25200|AT5G19690|AT2G33150|AT2G02990|AT1G09560|AT1G53240|AT1G53310|AT5G49630|AT4G10310|AT3G05630…
70.03	cytoplasm	0.07	0.04	0.00653	AT1G79550|AT3G04770|AT3G62760|AT1G30630|AT3G21770|AT5G54160|AT1G08360|AT5G62300|AT3G09630|AT3G53260|AT5G60390|AT4G13930|AT2G45910|AT2G46520|AT1G74030|AT3G57490|AT1G09620|AT1G71860|AT3G12580|AT5G17920|AT2G37040|AT1G77760|AT1G71020|AT4G23620|AT5G02500|AT2G41840|AT5G37490|AT5G42190|AT3G01780|AT1G79500|AT1G69620|AT1G72370|AT1G10370|AT3G24090|AT4G25740|AT3G06350|AT3G10220|AT3G46970|AT4G34670|AT1G20200
01.05.02	sugar, glucoside, polyol and carboxylate metabolism	0.06	0.032	0.00653	AT1G78060|AT1G79550|AT5G08415|AT1G22340|AT3G29360|AT1G06490|AT5G16910|AT2G36460|AT3G02350|AT3G57260|AT3G21770|AT5G39990|AT2G05710|AT1G62660|AT3G11340|AT3G08590|AT1G74030|AT2G44660|AT2G05790|AT5G05900|AT3G16520|AT5G15140|AT1G12240|AT4G10960|AT3G46970|AT1G27520|AT1G53310|AT3G52600|AT1G26810|AT5G15490|AT5G07720|AT2G39770|AT5G13000|AT5G42260
36	SYSTEMIC INTERACTION WITH THE ENVIRONMENT	0.053	0.025	0.00313	AT5G42650|AT1G73080|AT3G57260|AT4G26850|AT2G37630|AT5G53590|AT5G50200|AT1G80840|AT3G53260|AT3G28580|AT3G56400|AT1G55020|AT3G25230|AT5G59310|AT1G19250|AT4G21410|AT2G14960|AT1G51680|AT2G37710|AT1G21270|AT5G43570|AT3G45140|AT2G37040|AT4G11650|AT2G33150|AT2G02990|AT5G45890|AT3G05630|AT3G12500|AT2G39770
1.2	secondary metabolism	0.046	0.015	0.000136	AT5G42650|AT4G16700|AT3G06350|AT1G51680|AT1G48850|AT3G62760|AT5G24530|AT4G10500|AT5G54160|AT3G45140|AT2G37040|AT1G58170|AT1G13280|AT1G15950|AT2G47730|AT4G34230|AT3G48990|AT2G33150|AT3G53260|AT2G02990|AT1G10370|AT2G33590|AT3G56400|AT1G55020|AT4G37670|AT1G51760
70.02	eukaryotic plasma membrane / membrane attached	0.039	0.019	0.03	AT1G21230|AT1G15690|AT1G06490|AT5G55480|AT1G69295|AT5G15550|AT4G02600|AT3G52850|AT3G07040|AT4G02730|AT2G32300|AT1G21270|AT2G48130|AT1G21210|AT1G71830|AT3G06035|AT3G20570|AT3G18830|AT5G57110|AT3G07160|AT4G37450|AT5G13000
32.05	disease, virulence and defense	0.037	0.016	0.00653	AT1G66100|AT5G42650|AT2G37040|AT1G58170|AT3G50950|AT4G26850|AT2G47730|AT1G19230|AT1G80840|AT3G43300|AT3G53260|AT4G02600|AT2G03760|AT1G72260|AT3G56400|AT1G55020|AT2G23970|AT5G48620|AT3G12500|AT2G39770|AT3G07040
20.09	transport routes	0.033	0.016	0.03	AT1G17530|AT2G20290|AT2G46470|AT3G44340|AT2G22500|AT1G30630|AT1G52360|AT5G58140|AT2G34250|AT5G58590|AT3G11130|AT2G46520|AT3G50240|AT4G39050|AT3G52190|AT3G23660|AT3G52850|AT3G05630|AT4G24190
1.01	amino acid metabolism	0.032	0.013	0.00653	AT2G43080|AT3G06350|AT1G48850|AT5G17920|AT5G38710|AT4G13940|AT2G37040|AT1G43710|AT2G36230|AT5G06850|AT3G53260|AT1G79230|AT5G11950|AT3G61720|AT4G13930|AT4G37670|AT4G34200|AT1G08250
34.11.09	temperature perception and response	0.03	0.009	0.0012	AT1G15950|AT5G02500|AT3G12580|AT1G09560|AT1G53240|AT1G56070|AT5G51440|AT5G12020|AT3G57260|AT5G28540|AT5G09590|AT1G05260|AT4G25200|AT4G24190|AT5G62700|AT2G39770|AT4G26850
34.11.10	response to biotic stimulus	0.028	0.008	0.00113	AT1G80840|AT3G43300|AT5G57110|AT1G51680|AT5G02500|AT3G12580|AT3G56400|AT1G55020|AT5G09590|AT3G12500|AT2G39770|AT5G44370|AT4G26850|AT3G43790|AT3G51860|AT4G11650
14.01	protein folding and stabilization	0.026	0.009	0.00653	AT5G56010|AT3G62600|AT4G08550|AT2G28000|AT5G02500|AT3G12580|AT3G07770|AT3G10220|AT5G48030|AT2G17880|AT3G25230|AT5G28540|AT5G09590|AT4G24190|AT1G21750
01.05.03	polysaccharide metabolism	0.025	0.009	0.0084	AT5G19690|AT3G54420|AT3G57220|AT3G46970|AT4G15210|AT1G06490|AT5G16910|AT3G57260|AT3G07160|AT3G12500|AT2G39770|AT5G13000|AT1G02360|AT2G43590
30.01.05.01	protein kinase	0.025	0.01	0.03	AT1G71860|AT5G56580|AT1G21230|AT1G73080|AT2G31800|AT1G21270|AT5G58300|AT1G21210|AT3G47110|AT5G58140|AT1G72300|AT1G63430|AT4G32830|AT1G67510
36.25.16	immune response	0.021	0.004	0.000166	AT1G55020|AT5G50200|AT5G42650|AT2G33150|AT3G25230|AT3G53260|AT1G73080|AT3G45140|AT1G51680|AT2G37040|AT2G02990|AT5G43570
36.25	animal specific systemic sensing and response	0.021	0.004	0.000233	AT1G55020|AT5G50200|AT5G42650|AT2G33150|AT3G25230|AT3G53260|AT1G73080|AT3G45140|AT1G51680|AT2G37040|AT2G02990|AT5G43570
20.01.03	C-compound and carbohydrate transport	0.021	0.005	0.00113	AT3G20660|AT1G77210|AT2G26900|AT3G13050|AT1G61790|AT1G14360|AT1G61800|AT3G54700|AT5G44370|AT3G43790|AT3G18830|AT5G33320
36.25.16.08	response to wounding	0.019	0.003	0.00016	AT1G55020|AT5G50200|AT5G42650|AT2G33150|AT3G25230|AT3G53260|AT3G45140|AT1G51680|AT2G37040|AT2G02990|AT5G43570
01.20.35.01	metabolism of phenylpropanoids	0.019	0.004	0.00131	AT1G15950|AT4G34230|AT3G48990|AT5G24530|AT3G53260|AT5G54160|AT1G51680|AT2G37040|AT1G58170|AT2G02990|AT2G33590
01.20.35	metabolism of secondary products derived from L-phenylalanine and L-tyrosine	0.019	0.005	0.00288	AT1G15950|AT4G34230|AT3G48990|AT5G24530|AT3G53260|AT5G54160|AT1G51680|AT2G37040|AT1G58170|AT2G02990|AT2G33590
01.01.09	metabolism of the cysteine - aromatic group	0.019	0.005	0.00374	AT5G06850|AT3G53260|AT1G79230|AT3G06350|AT1G48850|AT3G61720|AT4G13930|AT2G37040|AT2G36230|AT4G34200|AT1G08250
30.01.05.01.06	serine/threonine kinase	0.019	0.007	0.03	AT1G21230|AT1G73080|AT4G32830|AT1G67510|AT1G21270|AT5G58300|AT1G21210|AT3G47110|AT5G58140|AT1G72300|AT1G63430
70.07	endoplasmic reticulum	0.019	0.007	0.04	AT5G61790|AT3G57220|AT5G53560|AT3G52190|AT5G28540|AT1G05260|AT4G24190|AT1G21750|AT4G23630|AT1G20200|AT4G08810
20.01.03.01	sugar transport	0.018	0.004	0.00367	AT3G20660|AT3G54700|AT1G77210|AT3G13050|AT1G61790|AT1G14360|AT1G61800|AT5G44370|AT3G43790|AT3G18830
12.01.01	ribosomal proteins	0.018	0.006	0.04	AT3G09630|AT1G69620|AT1G72370|AT3G04770|AT2G41840|AT3G57490|AT4G25740|AT4G34670|AT1G08360|AT5G62300
36.20.18.99	other plant signalling molecules response (jasmonic acid, salicylic acid etc.)	0.018	0.006	0.04	AT5G42650|AT1G80840|AT2G37710|AT1G21270|AT3G56400|AT1G55020|AT3G45140|AT2G39770|AT4G26850|AT2G37630
32.01.05	heat shock response	0.016	0.003	0.00311	AT5G51440|AT5G12020|AT5G28540|AT5G02500|AT5G09590|AT4G25200|AT3G12580|AT2G39770|AT4G26850
01.05.07	C-3 compound metabolism	0.014	0.003	0.01	AT1G53310|AT1G79550|AT2G36460|AT1G74030|AT2G27360|AT5G14180|AT5G08030|AT5G55480
70.09	intracellular transport vesicles	0.011	0.002	0.03	AT1G73430|AT3G23660|AT3G44340|AT1G52360|AT3G52850|AT3G11130
01.20.05	metabolism of acetic acid derivatives	0.009	0.001	0.00425	AT5G42650|AT2G33150|AT1G55020|AT1G13280|AT3G45140
01.01.09.04	metabolism of phenylalanine	0.009	0.001	0.01	AT2G37040|AT1G48850|AT3G53260|AT1G08250|AT3G06350
01.20.35.01.03	metabolism of lignins	0.009	0.002	0.04	AT1G58170|AT1G15950|AT4G34230|AT2G33590|AT5G54160
01.05.03.03	chitin metabolism	0.007	0.001	0.00653	AT1G02360|AT2G43590|AT3G54420|AT3G12500
01.05.03.03.07	chitin catabolism	0.007	0.001	0.00653	AT1G02360|AT2G43590|AT3G54420|AT3G12500
01.02.03.06	sulfate dissimilation, anaerobic respiration, sulfate respiration	0.005	0.001	0.05	AT1G74030|AT5G63400|AT5G59440

## Sheet: Cluster A (sub-cluster C)
Gene_Ontology Biological_process P=0.05 Fisher
	Term	Observed Frequency	Expected Frequency	p-value	Genes
GO:0009698	phenylpropanoid metabolic process	0.222	0.006	0.02	AT2G02990|AT5G48930
GO:0009699	phenylpropanoid biosynthetic process	0.222	0.005	0.02	AT2G02990|AT5G48930
GO:0009991	response to extracellular stimulus	0.222	0.006	0.02	AT3G06190|AT2G02990
GO:0031668	cellular response to extracellular stimulus	0.222	0.005	0.02	AT3G06190|AT2G02990
GO:0071496	cellular response to external stimulus	0.222	0.005	0.02	AT3G06190|AT2G02990
GO:0007154	cell communication	0.222	0.007	0.03	AT3G06190|AT2G02990
GO:0019438	aromatic compound biosynthetic process	0.222	0.009	0.03	AT2G02990|AT5G48930
GO:0009605	response to external stimulus	0.222	0.01	0.03	AT3G06190|AT2G02990
GO:0006725	cellular aromatic compound metabolic process	0.222	0.013	0.04	AT2G02990|AT5G48930
GO:0019748	secondary metabolic process	0.222	0.015	0.04	AT2G02990|AT5G48930
GO:0070887	cellular response to chemical stimulus	0.222	0.015	0.04	AT3G06190|AT2G02990
GO:0033554	cellular response to stress	0.222	0.016	0.04	AT3G06190|AT2G02990
GO:0009963	positive regulation of flavonoid biosynthetic process	0.111	0	0.02	AT5G48930
GO:0009718	anthocyanin biosynthetic process	0.111	0	0.03	AT2G02990
GO:0042631	cellular response to water deprivation	0.111	0	0.03	AT3G06190
GO:0071470	cellular response to osmotic stress	0.111	0	0.03	AT3G06190
GO:0071472	cellular response to salt stress	0.111	0	0.03	AT3G06190
GO:0046283	anthocyanin metabolic process	0.111	0.001	0.04	AT2G02990
GO:0009962	regulation of flavonoid biosynthetic process	0.111	0.001	0.04	AT5G48930
GO:0010252	auxin homeostasis	0.111	0.001	0.04	AT5G48930
Gene_Ontology Molecular_function P=0.05 Fisher
	Term	Observed Frequency	Expected Frequency	p-value	Genes
GO:0047172	shikimate O-hydroxycinnamoyltransferase activity	1 out of 10 genes, 10%	1 out of 25291 genes, 0%	0.00632	AT5G48930
GO:0047205	quinate O-hydroxycinnamoyltransferase activity	1 out of 10 genes, 10%	1 out of 25291 genes, 0%	0.00632	AT5G48930
GO:0050737	O-hydroxycinnamoyltransferase activity	1 out of 10 genes, 10%	1 out of 25291 genes, 0%	0.00632	AT5G48930
GO:0050734	hydroxycinnamoyltransferase activity	1 out of 10 genes, 10%	4 out of 25291 genes, 0%	0.01	AT5G48930
AraCyc pathways (v11.5)
	Term	Observed Frequency	Expected Frequency	p-value	Genes
PWY-5868	simple coumarins biosynthesis	1 out of 1 genes, 100%	19 out of 3216 genes, 0.6%	0.02	AT5G48930
PWY-6039	chlorogenic acid biosynthesis I	1 out of 1 genes, 100%	17 out of 3216 genes, 0.5%	0.02	AT5G48930
PWY-6040	chlorogenic acid biosynthesis II	1 out of 1 genes, 100%	11 out of 3216 genes, 0.3%	0.02	AT5G48930
PWY-6320	phaselate biosynthesis	1 out of 1 genes, 100%	17 out of 3216 genes, 0.5%	0.02	AT5G48930
LIGNIN-SYN	Lignins Biosynthesis	1 out of 1 genes, 100%	47 out of 3216 genes, 1.5%	0.04	AT5G48930
PWY-361	phenylpropanoid biosynthesis	1 out of 1 genes, 100%	44 out of 3216 genes, 1.4%	0.04	AT5G48930
SECONDARY-CELL-WALL	Secondary Cell Wall	1 out of 1 genes, 100%	72 out of 3216 genes, 2.2%	0.05	AT5G48930
CINNAMATE-SYN	Cinnamates Biosynthesis	1 out of 1 genes, 100%	90 out of 3216 genes, 2.8%	0.05	AT5G48930
COUMARIN-SYN	Coumarins Biosynthesis	1 out of 1 genes, 100%	93 out of 3216 genes, 2.9%	0.05	AT5G48930
AROMATIC-COMPOUNDS-BIOSYN	Aromatic Compounds Biosynthesis	1 out of 1 genes, 100%	106 out of 3216 genes, 3.3%	0.05	AT5G48930

## Sheet: Cluster A (sub-cluster D)
Gene_Ontology Molecular_function P=0.05 Fisher
	Term	Observed Frequency	Expected Frequency	p-value	Genes
GO:0008171	O-methyltransferase activity	1 out of 4 genes, 25%	36 out of 25291 genes, 0.1%	0.02	AT4G35160
GO:0008471	laccase activity	1 out of 4 genes, 25%	17 out of 25291 genes, 0.1%	0.02	AT2G40370
GO:0016679	oxidoreductase activity, acting on diphenols and related substances as donors	1 out of 4 genes, 25%	37 out of 25291 genes, 0.1%	0.02	AT2G40370
GO:0016682	oxidoreductase activity, acting on diphenols and related substances as donors, oxygen as acceptor	1 out of 4 genes, 25%	28 out of 25291 genes, 0.1%	0.02	AT2G40370
AraCyc pathways (v11.5)
	Term	Observed Frequency	Expected Frequency	p-value	Genes
PWY-5765	1,3,5-trimethoxybenzene biosynthesis	1 out of 1 genes, 100%	13 out of 3216 genes, 0.4%	0.02	AT4G35160

## Sheet: Cluster B
Gene_Ontology Biological_process P=0.05 Fisher
	Term	Observed Frequency	Expected Frequency	p-value	Genes
GO:0009611	response to wounding	7 out of 95 genes, 7.4%	145 out of 24961 genes, 0.6%	0.000677	AT1G76930|AT1G01720|AT1G01470|AT1G32920|AT4G34710|AT3G61060|AT2G20340
Gene_Function MIPS P=0.05 Fisher
	Term	Observed Frequency	Expected Frequency	p-value	Genes
32.01	stress response	12 out of 101 genes, 11.9%	795 out of 26623 genes, 3%	0.00879	AT3G22840|AT1G01720|AT1G76930|AT3G50970|AT4G25480|AT4G38620|AT4G34710|AT5G12250|AT5G59880|AT1G01470|AT1G05850|AT5G51890

## Sheet: Cluster B sub-cluster A
AraCyc pathways (v11.5)
	Term	Observed Frequency	Expected Frequency	p-value	Genes
METABOLIC-CLUSTERS	Metabolic Clusters	3 out of 4 genes, 75%	254 out of 3216 genes, 7.9%	0.04	AT5G17540|AT3G22250|AT5G39050
PWY-4203	volatile benzenoid biosynthesis I (ester formation)	1 out of 4 genes, 25%	8 out of 3216 genes, 0.2%	0.04	AT5G17540
PWY-5307	gentiodelphin biosynthesis	1 out of 4 genes, 25%	5 out of 3216 genes, 0.2%	0.04	AT5G39050
PWY-6801	volatile esters biosynthesis (during fruit ripening)	1 out of 4 genes, 25%	6 out of 3216 genes, 0.2%	0.04	AT5G17540
PWY-6930	phenolic malonylglucosides biosynthesis	1 out of 4 genes, 25%	2 out of 3216 genes, 0.1%	0.04	AT5G39050
VOLATILE-BENZENOIDS-BIOSYNTHESIS	Volatile Benzenoids Biosynthesis	1 out of 4 genes, 25%	8 out of 3216 genes, 0.2%	0.04	AT5G17540

## Sheet: Cluster B sub-cluster B
Gene_Ontology Biological_process P=0.05 Fisher
	Term	Observed Frequency	Expected Frequency	p-value	Genes
GO:0050896	response to stimulus	0.329	0.148	0.00162	AT3G22840|AT2G39350|AT2G38905|AT4G19840|AT4G34710|AT5G59880|AT1G01470|AT4G11600|AT1G05510|AT4G32410|AT5G10720|AT5G12250|AT3G44550|AT2G25070|AT5G40420|AT3G50970|AT5G35750|AT5G17680|AT1G50460|AT5G23860|AT5G49720|AT1G05850|AT5G08120|AT5G51890|AT2G20340|AT1G10370|AT5G60920|AT3G50410
GO:0006950	response to stress	0.247	0.084	0.000564	AT3G22840|AT2G38905|AT4G34710|AT5G59880|AT1G01470|AT4G11600|AT4G32410|AT5G12250|AT3G44550|AT5G40420|AT3G50970|AT5G35750|AT5G17680|AT1G50460|AT5G23860|AT5G49720|AT1G05850|AT5G08120|AT5G51890|AT2G20340|AT5G60920
GO:0009628	response to abiotic stimulus	0.212	0.054	8.37e-05	AT3G22840|AT5G40420|AT3G50970|AT2G38905|AT5G35750|AT4G34710|AT1G50460|AT5G23860|AT5G49720|AT1G01470|AT1G05850|AT5G08120|AT4G11600|AT4G32410|AT1G10370|AT5G60920|AT5G12250|AT3G44550
GO:0042221	response to chemical stimulus	0.176	0.076	0.02	AT2G25070|AT3G50970|AT5G35750|AT4G34710|AT5G59880|AT5G49720|AT1G01470|AT1G05850|AT5G08120|AT5G51890|AT4G11600|AT1G05510|AT1G10370|AT5G10720|AT3G50410
GO:0009651	response to salt stress	0.141	0.016	5.07e-06	AT5G35750|AT4G34710|AT5G12250|AT4G11600|AT1G50460|AT5G23860|AT4G32410|AT5G49720|AT3G44550|AT1G05850|AT2G38905|AT5G60920
GO:0006970	response to osmotic stress	0.141	0.017	5.25e-06	AT5G35750|AT4G34710|AT5G12250|AT4G11600|AT1G50460|AT5G23860|AT4G32410|AT5G49720|AT3G44550|AT1G05850|AT2G38905|AT5G60920
GO:0044281	small molecule metabolic process	0.141	0.049	0.01	AT3G02620|AT1G76490|AT1G80330|AT1G78570|AT1G02205|AT1G67730|AT5G55480|AT3G07570|AT2G20340|AT4G21200|AT3G44550|AT3G10050
GO:0071840	cellular component organization or biogenesis	0.129	0.051	0.04	AT5G40420|AT5G15630|AT5G49720|AT5G08120|AT5G55480|AT4G32410|AT5G60920|AT3G47460|AT5G57550|AT3G50410|AT3G27730
GO:0006629	lipid metabolic process	0.118	0.029	0.00784	AT1G02205|AT1G67730|AT3G02620|AT1G76490|AT1G28580|AT1G80330|AT4G18550|AT4G21200|AT3G61680|AT3G44550
GO:0009725	response to hormone stimulus	0.118	0.034	0.01	AT2G25070|AT1G05510|AT3G50970|AT1G10370|AT5G10720|AT5G35750|AT4G34710|AT5G49720|AT1G05850|AT3G50410
GO:0009719	response to endogenous stimulus	0.118	0.037	0.02	AT2G25070|AT1G05510|AT3G50970|AT1G10370|AT5G10720|AT5G35750|AT4G34710|AT5G49720|AT1G05850|AT3G50410
GO:0010033	response to organic substance	0.118	0.046	0.05	AT2G25070|AT3G50970|AT5G35750|AT4G34710|AT5G49720|AT1G05850|AT1G05510|AT1G10370|AT5G10720|AT3G50410
GO:0006082	organic acid metabolic process	0.106	0.027	0.01	AT1G02205|AT1G67730|AT3G02620|AT3G07570|AT2G20340|AT1G80330|AT4G21200|AT3G44550|AT3G10050
GO:0019752	carboxylic acid metabolic process	0.106	0.027	0.01	AT1G02205|AT1G67730|AT3G02620|AT3G07570|AT2G20340|AT1G80330|AT4G21200|AT3G44550|AT3G10050
GO:0042180	cellular ketone metabolic process	0.106	0.028	0.01	AT1G02205|AT1G67730|AT3G02620|AT3G07570|AT2G20340|AT1G80330|AT4G21200|AT3G44550|AT3G10050
GO:0043436	oxoacid metabolic process	0.106	0.027	0.01	AT1G02205|AT1G67730|AT3G02620|AT3G07570|AT2G20340|AT1G80330|AT4G21200|AT3G44550|AT3G10050
GO:0071841	cellular component organization or biogenesis at cellular level	0.106	0.038	0.04	AT5G40420|AT5G15630|AT4G32410|AT5G60920|AT3G47460|AT5G49720|AT5G57550|AT5G08120|AT3G27730
GO:0009266	response to temperature stimulus	0.094	0.016	0.00386	AT3G22840|AT4G34710|AT5G12250|AT5G40420|AT1G50460|AT3G50970|AT1G05850|AT2G38905
GO:0009409	response to cold	0.082	0.011	0.00266	AT3G22840|AT4G34710|AT5G12250|AT5G40420|AT1G50460|AT3G50970|AT2G38905
GO:0044255	cellular lipid metabolic process	0.082	0.018	0.01	AT1G02205|AT1G67730|AT3G02620|AT1G76490|AT1G80330|AT3G44550|AT4G21200
GO:0032787	monocarboxylic acid metabolic process	0.071	0.012	0.01	AT1G02205|AT1G67730|AT3G02620|AT1G80330|AT3G44550|AT4G21200
GO:0019748	secondary metabolic process	0.071	0.015	0.02	AT1G78570|AT1G10370|AT1G80330|AT1G05850|AT3G44550|AT4G21200
GO:0044262	cellular carbohydrate metabolic process	0.071	0.018	0.04	AT1G78570|AT5G55480|AT4G25810|AT4G21060|AT4G32410|AT5G49720
GO:0009414	response to water deprivation	0.059	0.008	0.01	AT5G35750|AT3G50970|AT1G01470|AT1G05850|AT5G08120
GO:0009415	response to water	0.059	0.008	0.01	AT5G35750|AT3G50970|AT1G01470|AT1G05850|AT5G08120
GO:0009737	response to abscisic acid stimulus	0.059	0.014	0.05	AT5G35750|AT2G25070|AT4G34710|AT1G05510|AT3G50970
GO:0016053	organic acid biosynthetic process	0.059	0.014	0.05	AT1G02205|AT1G67730|AT3G02620|AT1G80330|AT3G10050
GO:0046394	carboxylic acid biosynthetic process	0.059	0.014	0.05	AT1G02205|AT1G67730|AT3G02620|AT1G80330|AT3G10050
GO:0009735	response to cytokinin stimulus	0.047	0.003	0.00669	AT5G35750|AT1G05850|AT5G49720|AT5G10720
GO:0007017	microtubule-based process	0.047	0.004	0.01	AT5G12250|AT5G08120|AT5G23860|AT5G49720
GO:0044042	glucan metabolic process	0.047	0.005	0.01	AT4G25810|AT4G32410|AT5G49720|AT5G55480
GO:0009611	response to wounding	0.047	0.006	0.02	AT1G01470|AT4G34710|AT3G44550|AT2G20340
GO:0005976	polysaccharide metabolic process	0.047	0.006	0.02	AT4G32410|AT5G49720|AT5G55480|AT4G25810
GO:0044085	cellular component biogenesis	0.047	0.007	0.03	AT5G15630|AT4G32410|AT5G57550|AT5G40420
GO:0071843	cellular component biogenesis at cellular level	0.047	0.007	0.03	AT5G15630|AT4G32410|AT5G57550|AT5G40420
GO:0006631	fatty acid metabolic process	0.047	0.008	0.04	AT1G02205|AT1G67730|AT3G02620|AT3G44550
GO:0030243	cellulose metabolic process	0.035	0.001	0.00992	AT4G32410|AT5G49720|AT5G55480
GO:0042538	hyperosmotic salinity response	0.035	0.002	0.01	AT4G32410|AT5G49720|AT2G38905
GO:0009832	plant-type cell wall biogenesis	0.035	0.002	0.01	AT4G32410|AT5G57550|AT5G15630
GO:0006972	hyperosmotic response	0.035	0.002	0.01	AT4G32410|AT5G49720|AT2G38905
GO:0042546	cell wall biogenesis	0.035	0.003	0.02	AT4G32410|AT5G57550|AT5G15630
GO:0006073	cellular glucan metabolic process	0.035	0.004	0.05	AT4G25810|AT4G32410|AT5G49720
GO:0043622	cortical microtubule organization	0.024	0.001	0.02	AT5G08120|AT5G49720
GO:0030865	cortical cytoskeleton organization	0.024	0.001	0.02	AT5G08120|AT5G49720
GO:0031122	cytoplasmic microtubule organization	0.024	0.001	0.02	AT5G08120|AT5G49720
GO:0042335	cuticle development	0.024	0.001	0.02	AT1G67730|AT1G02205
GO:0009825	multidimensional cell growth	0.024	0.001	0.02	AT5G60920|AT1G05850
GO:0009685	gibberellin metabolic process	0.024	0.001	0.04	AT4G21200|AT1G80330
GO:0016101	diterpenoid metabolic process	0.024	0.001	0.04	AT4G21200|AT1G80330
GO:0030244	cellulose biosynthetic process	0.024	0.001	0.05	AT4G32410|AT5G49720
GO:0006549	isoleucine metabolic process	0.012	0	0.05	AT3G10050
GO:0009097	isoleucine biosynthetic process	0.012	0	0.05	AT3G10050
GO:0043434	response to peptide hormone stimulus	0.012	0	0.05	AT1G10370
GO:0060416	response to growth hormone stimulus	0.012	0	0.05	AT1G10370
Gene_Ontology Molecular_function P=0.05 Fisher
	Term	Observed Frequency	Expected Frequency	p-value	Genes
GO:0003824	catalytic activity	47 out of 84 genes, 56%	8221 out of 25291 genes, 32.5%	0.00145	AT4G18550|AT3G07570|AT4G25810|AT1G50460|AT1G10370|AT3G56170|AT1G51170|AT1G28580|AT1G80330|AT4G32410|AT5G57550|AT1G06620|AT2G25070|AT3G02620|AT2G47140|AT2G22900|AT1G76490|AT1G68290|AT4G34710|AT1G02205|AT1G67730|AT4G21060|AT2G25220|AT1G55120|AT3G61680|AT3G10050|AT1G78570|AT5G51890|AT2G20340|AT3G14350|AT2G46750|AT2G39350|AT4G11600|AT4G21200|AT5G10720|AT2G01820|AT3G44550|AT3G27730|AT5G21100|AT1G02850…
GO:0016705	oxidoreductase activity, acting on paired donors, with incorporation or reduction of molecular oxygen	5 out of 84 genes, 6%	194 out of 25291 genes, 0.8%	0.05	AT1G06620|AT3G02620|AT1G80330|AT3G07570|AT4G21200
Gene_Ontology Compartments P=0.05 Fisher
	Term	Observed Frequency	Expected Frequency	p-value	Genes
GO:0044464	cell part	0.811	0.645	0.00937	AT5G59880|AT3G07570|AT5G06270|AT5G40420|AT4G25810|AT1G50460|AT5G08120|AT3G21330|AT1G10370|AT5G60920|AT1G28580|AT5G05960|AT4G32410|AT5G12250|AT5G57550|AT2G25070|AT5G15630|AT3G50970|AT1G28220|AT5G60490|AT2G22900|AT1G76490|AT2G38905|AT1G02205|AT1G67730|AT1G55120|AT3G61680|AT1G62990|AT3G10050|AT1G76240|AT1G78570|AT2G13820|AT5G51890|AT2G18540|AT3G14350|AT3G47460|AT2G46750|AT5G62550|AT3G19540|AT2G39350…
GO:0016020	membrane	0.405	0.166	5.09e-05	AT2G39350|AT4G12730|AT1G76490|AT5G59880|AT1G67730|AT4G11600|AT3G07570|AT4G32410|AT1G79520|AT5G12250|AT2G01820|AT2G25070|AT4G15920|AT5G40420|AT5G15630|AT3G50970|AT5G35750|AT2G13820|AT1G28220|AT5G23860|AT5G49720|AT5G60490|AT5G55480|AT5G60920|AT3G14350|AT2G46750|AT4G22130|AT5G62550|AT3G19540|AT5G62880
GO:0005886	plasma membrane	0.27	0.086	9.43e-05	AT2G39350|AT2G25070|AT4G12730|AT5G15630|AT2G13820|AT5G59880|AT5G49720|AT5G60490|AT5G55480|AT4G11600|AT4G32410|AT5G60920|AT3G14350|AT1G79520|AT4G22130|AT5G12250|AT2G01820|AT5G62550|AT3G19540|AT5G62880
GO:0031224	intrinsic to membrane	0.122	0.034	0.00713	AT4G15920|AT5G60490|AT5G55480|AT4G12730|AT5G15630|AT2G38905|AT5G60920|AT5G17680|AT2G13820
GO:0031225	anchored to membrane	0.081	0.011	0.00175	AT5G15630|AT2G13820|AT5G60490|AT5G55480|AT5G60920|AT4G12730
GO:0005618	cell wall	0.081	0.025	0.05	AT5G21100|AT5G60920|AT5G11420|AT4G25810|AT2G01820|AT5G57550
GO:0030312	external encapsulating structure	0.081	0.025	0.05	AT5G21100|AT5G60920|AT5G11420|AT4G25810|AT2G01820|AT5G57550
GO:0031226	intrinsic to plasma membrane	0.068	0.004	0.00045	AT5G60920|AT4G15920|AT2G13820|AT4G12730|AT5G55480
GO:0044459	plasma membrane part	0.068	0.01	0.00713	AT4G15920|AT2G13820|AT5G55480|AT5G60920|AT4G12730
GO:0046658	anchored to plasma membrane	0.054	0.003	0.00118	AT5G60920|AT2G13820|AT4G12730|AT5G55480
GO:0009505	plant-type cell wall	0.054	0.012	0.05	AT5G11420|AT5G21100|AT2G01820|AT5G60920
GO:0015630	microtubule cytoskeleton	0.027	0	0.00175	AT5G12250|AT5G08120
GO:0005856	cytoskeleton	0.027	0.001	0.02	AT5G12250|AT5G08120
GO:0009930	longitudinal side of cell surface	0.014	0	0.03	AT5G60920
Gene_Function MIPS P=0.05 Fisher
	Term	Observed Frequency	Expected Frequency	p-value	Genes
1	METABOLISM	0.427	0.181	1.41e-05	AT1G76490|AT1G68290|AT4G18550|AT4G34710|AT1G02205|AT1G67730|AT3G07570|AT4G21060|AT2G25220|AT1G55120|AT3G61680|AT3G10050|AT5G40420|AT1G78570|AT4G25810|AT1G50460|AT2G20340|AT1G10370|AT3G56170|AT3G14350|AT1G51170|AT2G39350|AT1G28580|AT1G80330|AT4G32410|AT4G21200|AT5G10720|AT2G01820|AT5G57550|AT2G25070|AT3G02620|AT1G02850|AT5G35750|AT5G49720|AT1G05850|AT5G55480|AT4G22130|AT2G22900
32	CELL RESCUE, DEFENSE AND VIRULENCE	0.146	0.051	0.02	AT3G22840|AT3G50970|AT2G38905|AT5G17680|AT4G34710|AT5G59880|AT5G23860|AT1G01470|AT1G05850|AT5G51890|AT4G11600|AT1G10370|AT5G12250
1.06	lipid, fatty acid and isoprenoid metabolism	0.124	0.03	0.00694	AT1G02205|AT1G67730|AT5G55480|AT3G02620|AT5G40420|AT1G76490|AT1G28580|AT1G80330|AT4G18550|AT4G21200|AT3G61680
32.01	stress response	0.112	0.03	0.01	AT3G22840|AT3G50970|AT2G38905|AT4G34710|AT5G12250|AT5G59880|AT5G23860|AT1G01470|AT1G05850|AT5G51890
34.11.09	temperature perception and response	0.067	0.009	0.01	AT3G22840|AT5G23860|AT3G50970|AT1G05850|AT5G12250|AT2G38905
32.01.06	cold shock response	0.056	0.006	0.01	AT3G22840|AT5G23860|AT3G50970|AT5G12250|AT2G38905
77.02.01.02	leaf	0.022	0.001	0.04	AT1G67730|AT1G02205
40.01.01	non-directional cell growth	0.022	0.001	0.05	AT5G60920|AT1G05850
