# Supplementary material for: Barley transcriptome analyses upon interaction with different aphid species identify thionins contributing to resistance
Source: Plant Cell Environ. 2017 Jul 18;40(11):2628–43. doi: 10.1111/pce.12979 (PMC6084319; doi:10.1111/pce.12979)
Supplement: Supplementary file 1 — Supplementary Figure 1: Assessment of variation between 3 h and 24 h control samples in microarray analyses. (a) Venn diagram showing the overlap between the gene set identified as differentially expressed between the 3 h and 24 h control barley samples (331 genes, shown in the green circle on the left) and the gene set identified as differentially expressed genes across barley‐aphid interactions (974 genes, shown in the red circle on the right). The statistical analyses used were paired t‐test between samples (p ≤ 0.05). (b) Clustering analysis of the 854 differentially expressed across different aphid interactions after excluding the 120 genes differentially expressed between the 3 h and 24 h control samples that overlapped with the set of 974 differentially expressed genes across aphid interactions. Blue color indicates low expression level and red color indicates high expression level. No‐aphid control (C), R. padi (Rp), M. persicae (Mp), and M. cerasi (Mc) treatments are indicated. Supplementary Figure 2: Aphid probing on different cultivars Optic and Morex. Images showing aphid stylet short probes and pathways in barley cv Optic and Morex. Pictures were taken two days after aphid challenge and visualized by staining with acid fuchsine. Images were taken with a light microscope. The stylets short probes and pathways are indicated arrows. Scale bars are 20 μm. Supplementary Figure 3: Additional pictures displaying callose deposition two days after probing for the aphid species R. padi , M. persicae and M. cerasi . The callose was visualized with aniline blue and confocal microscope (wavelength 516 nm). Six leaf samples were used per aphid species per replicate and the experiment was done in three independent biological replicates. White arrows point stylet probing paths. Scale bars are 20 μm. Supplementary Figure 4: MapMan analyses of genes differentially regulated during interactions with R. padi and M. persicae at the 24 h timepoint. Genes were mapped using th [file PCE-40-2628-s001.zip › STable4.xlsx]

## Sheet: Sheet1
Supporting Information Table 4

## Sheet: Rp unique UP 3h
All 3h UP Rp less Mp less Mc
CE_aphid
Genes present in [Vol UP C v Rp 3h 0.05], but not [[Vol UP C v Mp 3h 0.05] or [Vol UP C v Mc 3h 0.05]]. The universe list was all 3h after raw 0.05.
Infestation ()*	Control	B+Mc	B+Mp	B+Rp	Control	B+Mc	B+Mp	B+Rp	Control	B+Mc	B+Mp	B+Rp	Control	B+Mc	B+Mp	B+Rp	Control	B+Mc	B+Mp	B+Rp	Control	B+Mc	B+Mp	B+Rp
Time (hours)S	3h				24h				3h				24h				3h				24h
Systematic	Normalized data								Ratio								LOG2								Description	Type	DBid	RefSeq	UniGene	top rice hit	H35	top Harvest35 hit	top Arabidopsis hit	AHRD Blast-Hit-Accession	rice	AHRD Interpro-ID (Description)	AHRD-Quality-Code	HC_genes	POPSEQ chromosome	POPSEQ cM
CUST_6400_PI427708080	0.268082	0.665435	2.3245	3.88105	1.08915	8.50795	276.812	185.461	1	2.4822	8.67086	14.4771	1	7.81155	254.154	170.281	0	1.31162	3.11617	3.8557	0	2.96561	7.98956	7.41177	Cysteine proteinase					LOC_Os09g38920.1|13109.m03892|protein thiol protease SEN102 precursor, putative, expressed	U35_14230	U35_14230 Members:64 3pri:Y 2e-79 UniRef90_Q0J238 Cluster: Os09g0381400 protein; n=2; Oryza sativa (japonica cultivar-group)|Rep: Os09g0381400 protein - Oryza sativa (japonica cultivar-group)	AT5G45890.1 | Symbols: SAG12 | senescence-associated gene 12 | chr5:18613300-18614759 FORWARD LENGTH=346	tr|A4PIZ3|A4PIZ3_LOTJA	LOC_Os09g38920.1	IPR013128 (Peptidase C1A, papain)	***-[1.74]	MLOC_74627.1
CUST_15870_PI427708080	0.239942	0.446512	1.15898	1.45835	1.05136	1.59132	4.87249	3.14834	1	1.86092	4.83024	6.07793	1	1.51358	4.63447	2.99454	0	0.896014	2.2721	2.60358	0	0.597965	2.2124	1.58233	Unknown protein					LOC_Os02g50400.1|13102.m05720|protein hypothetical protein	U35_34225	U35_34225 Members:1 3pri:Y	No hits found		LOC_Os02g50400.1			MLOC_73000.1
CUST_19767_PI427708080	0.212535	0.498664	1.03153	1.21752	1.52384	1.27326	2.31039	2.45572	1	2.34626	4.85345	5.72858	1	0.835557	1.51616	1.61153	0	1.23037	2.27901	2.51818	0	-0.25919	0.600424	0.68843	Receptor protein kinase CRINKLY4					LOC_Os11g44300.1|13111.m04418|protein hypothetical protein	U35_4033	U35_4033 Members:16 3pri:Y 2e-12 UniRef90_Q2QZZ6 Cluster: Hypothetical protein; n=1; Oryza sativa (japonica cultivar-group)|Rep: Hypothetical protein - Oryza sativa (japonica cultivar-group)	AT2G17780.4 | Symbols: MCA2 | PLAC8 family protein | chr2:7725808-7726952 REVERSE LENGTH=314	tr|B6SSY7|B6SSY7_MAIZE	LOC_Os11g44300.1		*-*-[4]	AK357097	2H	147.309
CUST_390_PI427708080	0.329896	0.476446	1.2354	1.87843	1.16124	1.62807	18.4937	9.11795	1	1.44423	3.74482	5.694	1	1.40201	15.9258	7.85192	0	0.5303	1.9049	2.50944	0	0.4875	3.9933	2.97305	Embryogenesis transmembrane protein-like					LOC_Os06g19010.1|13106.m02028|protein cadmium tolerance factor, putative, expressed	U35_4120	U35_4120 Members:15 3pri:Y 5e-94 UniRef90_Q6ATR4 Cluster: Putative NUDIX hydrolase; n=1; Oryza sativa (japonica cultivar-group)|Rep: Putative NUDIX hydrolase - Oryza sativa (japonica cultivar-group)	AT4G11000.1 | Symbols: | Ankyrin repeat family protein | chr4:6731020-6732464 FORWARD LENGTH=406	tr|Q5ZA71|Q5ZA71_ORYSJ	LOC_Os06g19010.1		***-[1.834]	MLOC_5271.1	6H	103.824
CUST_25957_PI427708080	0.23611	0.418719	1.05749	1.05687	1.1648	0.692657	2.19902	2.31403	1	1.7734	4.47879	4.47617	1	0.59466	1.8879	1.98664	0	0.82652	2.16311	2.16227	0	-0.749864	0.916782	0.990333	GRAM domain-containing protein / ABA-responsive protein-related LENGTH=222					LOC_Os09g29120.1|13109.m02882|protein GRAM domain containing protein, expressed	U35_9942	U35_9942 Members:3 3pri:Y 4e-94 UniRef90_Q84R37 Cluster: Putative ABA-responsive protein; n=1; Oryza sativa (japonica cultivar-group)|Rep: Putative ABA-responsive protein - Oryza sativa (japonica cultivar-gro	AT2G22475.1 | Symbols: GEM | GRAM domain family protein | chr2:9541523-9544778 FORWARD LENGTH=299	AT5G08350.1	LOC_Os09g29120.1	IPR004182 (GRAM)	***-[3.085]	AK375191
CUST_13656_PI427708083	1.70932	2.20899	2.5202	7.3085	0.123789	0.451974	6.52771	3.93427	1	1.29232	1.47439	4.27567	1	3.65117	52.7327	31.7821	0	0.369964	0.560117	2.09615	0	1.86836	5.72062	4.99014						LOC_Os05g10210.1|13105.m01096|protein HAD superfamily phosphatase, putative, expressed	U35_553	U35_553 Members:11 3pri:Y 1e-129 UniRef90_Q9M4D6 Cluster: Putative acid phosphatase; n=1; Hordeum vulgare|Rep: Putative acid phosphatase - Hordeum vulgare (Barley)	AT4G29260.1 | Symbols: | HAD superfamily, subfamily IIIB acid phosphatase | chr4:14422310-14423409 REVERSE LENGTH=255		LOC_Os05g10210.1
CUST_21735_PI427708080	0.435458	0.465815	1.13167	1.84837	1.28143	1.26566	2.97438	2.52737	1	1.06971	2.59881	4.24466	1	0.987687	2.32113	1.9723	0	0.0972238	1.37785	2.08565	0	-0.0178744	1.21483	0.979879	U-box domain-containing protein					LOC_Os03g13740.1|13103.m01593|protein immediate-early fungal elicitor protein CMPG1, putative, expressed	U35_26745	U35_26745 Members:2 3pri:N 6e-11 UniRef90_Q10PB1 Cluster: U-box domain containing protein, expressed; n=1; Oryza sativa (japonica cultivar-group)|Rep: U-box domain containing protein, expressed - Oryza sativa	AT5G37490.1 | Symbols: | ARM repeat superfamily protein | chr5:14887744-14889051 FORWARD LENGTH=435	tr|G7KQC6|G7KQC6_MEDTR	LOC_Os03g13740.1	IPR013083 (Zinc finger, RING/FYVE/PHD-type), IPR016024 (Armadillo-type fold)	***-[2.626]	AK369095	4H	58.0737
CUST_13737_PI427708083	0.461145	0.607199	1.4396	1.74202	1.37982	1.4762	4.74821	3.22534	1	1.31672	3.1218	3.77761	1	1.06985	3.44118	2.33751	0	0.39695	1.64238	1.91747	0	0.097407	1.7829	1.22497						LOC_Os09g26960.1|13109.m02612|protein cytochrome P450, putative, expressed	U35_6874	U35_6874 Members:6 3pri:Y 0.0 UniRef90_Q69P73 Cluster: Putative elicitor-inducible cytochrome P450; n=1; Oryza sativa (japonica cultivar-group)|Rep: Putative elicitor-inducible cytochrome P450 - Oryza sativ	AT1G01280.1 | Symbols: CYP703A2, CYP703 | cytochrome P450, family 703, subfamily A, polypeptide 2 | chr1:112290-113905 FORWARD LENGTH=510		LOC_Os09g26960.1
CUST_6781_PI427708080	0.388149	0.658868	1.01728	1.40707	1.52653	1.49418	4.69689	2.92172	1	1.69746	2.62085	3.62509	1	0.978807	3.07685	1.91397	0	0.76338	1.39003	1.85802	0	-0.0309031	1.62145	0.936566	Disease resistance-responsive (dirigent-like protein) family protein LENGTH=185					LOC_Os11g07690.1|13111.m00804|protein dirigent, putative	U35_17890	U35_17890 Members:19 3pri:Y 3e-66 UniRef90_Q53NP6 Cluster: Similar to F12P19.3 [imported]-Arabidopsis thaliana; n=1; Oryza sativa (japonica cultivar-group)|Rep: Similar to F12P19.3 [imported]-Arabidopsis thalia	AT1G58170.1 | Symbols: | Disease resistance-responsive (dirigent-like protein) family protein | chr1:21536188-21536745 FORWARD LENGTH=185	AT1G58170.1	LOC_Os11g07690.1	IPR004265 (Plant disease resistance response protein)	***-[3.72]	MLOC_80443.1
CUST_3154_PI427708083	0.375341	0.985866	1.88817	1.34132	1.04149	1.26482	4.57577	2.61488	1	2.62659	5.03055	3.5736	1	1.21444	4.3935	2.51072	0	1.39319	2.33072	1.83738	0	0.280286	2.13537	1.3281						LOC_Os04g03579.1|13104.m00279|protein protein kinase, putative, expressed	U35_18912	U35_18912 Members:13 3pri:Y 2e-69 UniRef90_Q0JF98 Cluster: Os04g0125700 protein; n=3; Oryza sativa (japonica cultivar-group)|Rep: Os04g0125700 protein - Oryza sativa (japonica cultivar-group)	AT5G65600.1 | Symbols: | Concanavalin A-like lectin protein kinase family protein | chr5:26216126-26218153 REVERSE LENGTH=675		LOC_Os04g03579.1				2H	6.44476
CUST_21271_PI427708080	0.516706	1.12203	1.11819	1.68762	1.44408	1.33047	1.29202	1.00507	1	2.17152	2.16407	3.26611	1	0.921331	0.894705	0.695997	0	1.1187	1.11375	1.70757	0	-0.118209	-0.160516	-0.522847	O-methyltransferase					LOC_Os11g20090.1|13111.m02035|protein O-methyltransferase, putative, expressed	U35_15304	U35_15304 Members:126 3pri:Y 1e-130 UniRef90_Q53LW7 Cluster: O-methyltransferase; n=2; Oryza sativa (japonica cultivar-group)|Rep: O-methyltransferase - Oryza sativa (japonica cultivar-group)	AT4G35160.1 | Symbols: | O-methyltransferase family protein | chr4:16730989-16732808 REVERSE LENGTH=382	tr|B4ERX7|B4ERX7_WHEAT	LOC_Os11g20090.1	IPR016461 (O-methyltransferase, COMT, eukaryota)	***-[2]	AK366252
CUST_22934_PI427708080	0.631915	0.849376	2.1049	1.90818	1.20555	1.17683	3.70843	2.32503	1	1.34413	3.33099	3.01968	1	0.976177	3.07612	1.9286	0	0.426673	1.73595	1.5944	0	-0.0347848	1.62111	0.947554	Phosphatase DCR2					LOC_Os09g36290.1|13109.m03573|protein Ser/Thr protein phosphatase family protein, putative, expressed	U35_24626	U35_24626 Members:3 3pri:N 2e-89 UniRef90_Q69SH3 Cluster: PTS protein-like; n=1; Oryza sativa (japonica cultivar-group)|Rep: PTS protein-like - Oryza sativa (japonica cultivar-group)	AT5G63140.1 | Symbols: ATPAP29, PAP29 | purple acid phosphatase 29 | chr5:25328237-25329616 FORWARD LENGTH=389	tr|B6TXQ1|B6TXQ1_MAIZE	LOC_Os09g36290.1	IPR011230 (Phosphoesterase At2g46880)	***-[1.919]	AK375988
CUST_5923_PI427708080	0.225189	0.410559	0.767278	0.647181	1.52752	2.11259	4.62692	2.66108	1	1.82318	3.40726	2.87395	1	1.38302	3.02905	1.74209	0	0.866455	1.76861	1.52303	0	0.467821	1.59886	0.800821	Embryogenesis transmembrane protein-like					LOC_Os11g04830.1|13111.m00444|protein embryogenesis transmembrane protein, putative, expressed	U35_37271	U35_37271 Members:1 3pri:Y 7e-10 UniRef90_Q2RAN1 Cluster: Expressed protein; n=1; Oryza sativa (japonica cultivar-group)|Rep: Expressed protein - Oryza sativa (japonica cultivar-group)	AT4G11000.1 | Symbols: | Ankyrin repeat family protein | chr4:6731020-6732464 FORWARD LENGTH=406	tr|Q5Z6I7|Q5Z6I7_ORYSJ	LOC_Os11g04830.1		***-[2]	MLOC_70608.1	5H	43.9583
CUST_20976_PI427708080	0.332213	0.566194	0.938133	0.885377	1.52735	2.02496	5.284	3.33411	1	1.70431	2.82389	2.66509	1	1.3258	3.45959	2.18294	0	0.769188	1.49768	1.41418	0	0.406863	1.7906	1.12627	Late embryogenesis abundant (LEA) hydroxyproline-rich glycoprotein family LENGTH=221					LOC_Os05g45070.1|13105.m04782|protein harpin-induced protein 1 domain containing protein, expressed	U35_23802	U35_23802 Members:3 3pri:Y 4e-77 UniRef90_Q65X87 Cluster: Hypothetical protein OJ1593_C11.15; n=1; Oryza sativa (japonica cultivar-group)|Rep: Hypothetical protein OJ1593_C11.15 - Oryza sativa (japonica cultiv	AT2G46150.1 | Symbols: | Late embryogenesis abundant (LEA) hydroxyproline-rich glycoprotein family | chr2:18961424-18962089 FORWARD LENGTH=221	AT2G46150.1	LOC_Os05g45070.1	IPR004864 (Late embryogenesis abundant protein, LEA-14)	*-*-[5.55]	AK364812
CUST_11331_PI427708080	0.42507	0.825539	1.58304	1.10785	1.48986	1.42837	4.78108	2.54903	1	1.94212	3.72418	2.60628	1	0.958732	3.20908	1.71092	0	0.957635	1.89692	1.38199	0	-0.0607999	1.68216	0.774775	F-box family protein					LOC_Os08g38490.1|13108.m04085|protein OsFBX301 - F-box domain containing protein	U35_24240	U35_24240 Members:3 3pri:Y	AT3G06240.1 | Symbols: | F-box family protein | chr3:1887336-1888619 FORWARD LENGTH=427	tr|D7L4T6|D7L4T6_ARALL	LOC_Os08g38490.1	IPR001810 (F-box domain, cyclin-like), IPR017451 (F-box associated interaction domain)	*-*-[1.764]		7H	46.3881
CUST_18344_PI427708080	0.544714	0.541027	0.716389	1.29985	1.25812	1.25221	5.56554	2.7904	1	0.99323	1.31516	2.3863	1	0.995304	4.42371	2.21792	0	-0.0098	0.395243	1.25478	0	-0.00679027	2.14526	1.14921	Kinase, putative					LOC_Os06g10790.1|13106.m01168|protein lectin-like receptor kinase, putative, expressed	U35_19293	U35_19293 Members:12 3pri:Y 0.0 UniRef90_Q00RI0 Rep: OSIGBa0125M19.6 protein - Oryza sativa (Rice)	AT2G37710.1 | Symbols: RLK | receptor lectin kinase | chr2:15814934-15816961 REVERSE LENGTH=675	tr|B9S3F7|B9S3F7_RICCO	LOC_Os06g10790.1	IPR008985 (Concanavalin A-like lectin/glucanase), IPR011009 (Protein kinase-like domain)	***-[1.883]
CUST_19959_PI427708080	0.422699	0.555103	0.946691	0.965395	1.3723	1.77317	4.43868	2.27959	1	1.31324	2.23963	2.28388	1	1.29212	3.23449	1.66115	0	0.393126	1.16326	1.19149	0	0.369736	1.69354	0.732184	Phosphate transporter					LOC_Os04g10750.4|13104.m00972|protein inorganic phosphate transporter, putative, expressed	U35_420	U35_420 Members:63 3pri:Y 0.0 UniRef90_Q49B45 Rep: Inorganic phosphate transporter 2 - Zea mays (Maize)	AT3G54700.1 | Symbols: PHT1;7 | phosphate transporter 1;7 | chr3:20248463-20250070 REVERSE LENGTH=535	tr|B8ZWH5|B8ZWH5_HORVU	LOC_Os04g10750.4	IPR005828 (General substrate transporter), IPR016196 (Major facilitator superfamily domain, general substrate transporter)	***-[2.955]	AK358394
CUST_7738_PI427708086	1.62867	2.35878	2.97171	3.66985	0.282775	0.371874	1.19878	0.2666	1	1.44829	1.82463	2.25328	1	1.31509	4.23936	0.942799	0	0.534347	0.867601	1.17203	0	0.39516	2.08385	-0.0849773						LOC_Os02g52910.1|13102.m06032|protein zinc finger protein, putative, expressed	U35_411	U35_411 Members:332 3pri:Y 1e-173 UniRef90_P93671 Rep: Xyloglucan endotransglycosylase - Hordeum vulgare (Barley)	AT5G09310.1 | Symbols: | CONTAINS InterPro DOMAIN/s: Gamma-secretase aspartyl protease complex, presenilin enhancer-2 subunit (InterPro:IPR019379); Has 168 Blast hits to 168 proteins in 71 species: Archae - 0; Bacteria - 0; Metazoa - 126; Fungi - 0; Plants - 36; Viruses - 0; Other Eukaryotes - 6 (source: NCBI BLink). | chr5:2887403-2888501 REVERSE LENGTH=146		LOC_Os02g52910.1
CUST_19868_PI427708080	1.8166	2.17216	2.94903	4.06193	0.0863894	0.12498	0.341767	0.0827701	1	1.19573	1.62338	2.236	1	1.44671	3.95612	0.958105	0	0.257889	0.698997	1.16092	0	0.532776	1.98409	-0.0617449	Xyloglucan endotransglucosylase/hydrolase protein 23					LOC_Os06g48200.1|13106.m05124|protein glycosyl hydrolases family 16, putative, expressed	U35_398	U35_398 Members:55 3pri:Y 1e-165 UniRef90_P93671 Rep: Xyloglucan endotransglycosylase - Hordeum vulgare (Barley)	AT5G57550.1 | Symbols: XTR3, XTH25 | xyloglucan endotransglucosylase/hydrolase 25 | chr5:23305055-23306384 REVERSE LENGTH=284	tr|B6TDC2|B6TDC2_MAIZE	LOC_Os06g48200.1	IPR008985 (Concanavalin A-like lectin/glucanase), IPR016455 (Xyloglucan endotransglucosylase/hydrolase)	***-[3.527]
CUST_25208_PI427708080	1.5145	2.02873	2.82224	3.37824	0.466244	0.543339	0.979597	0.432275	1	1.33953	1.86347	2.23059	1	1.16535	2.10104	0.927142	0	0.421729	0.897994	1.15742	0	0.220766	1.0711	-0.109137	Xyloglucan endotransglucosylase/hydrolase protein 23					LOC_Os06g48200.1|13106.m05124|protein glycosyl hydrolases family 16, putative, expressed	U35_411	U35_411 Members:332 3pri:Y 1e-173 UniRef90_P93671 Rep: Xyloglucan endotransglycosylase - Hordeum vulgare (Barley)	AT5G57550.1 | Symbols: XTR3, XTH25 | xyloglucan endotransglucosylase/hydrolase 25 | chr5:23305055-23306384 REVERSE LENGTH=284	tr|B6TDC2|B6TDC2_MAIZE	LOC_Os06g48200.1	IPR008985 (Concanavalin A-like lectin/glucanase), IPR016455 (Xyloglucan endotransglucosylase/hydrolase)	***-[3.532]	AK368228
CUST_13929_PI427708080	0.889	1.3249	1.74473	1.96042	0.698512	0.808365	3.05702	1.63467	1	1.49033	1.96257	2.2052	1	1.15727	4.37647	2.34022	0	0.575633	0.972747	1.14091	0	0.210721	2.12977	1.22665	Protein of unknown function (DUF594) LENGTH=877					LOC_Os05g43252.2|13105.m04553|protein expressed protein	U35_49335	U35_49335 Members:1 3pri:Y 3e-19 UniRef90_Q84YS4 Cluster: Hypothetical protein OSJNBa0027N13.110; n=1; Oryza sativa (japonica cultivar-group)|Rep: Hypothetical protein OSJNBa0027N13.110 - Oryza sativa (japonic	AT5G45480.1 | Symbols: | Protein of unknown function (DUF594) | chr5:18426296-18428929 REVERSE LENGTH=877	AT5G45480.1	LOC_Os05g43252.2	IPR007658 (Protein of unknown function DUF594)	--*-[3.212]	MLOC_59056.1	1H	97.5212
CUST_14124_PI427708083	0.831447	0.978983	1.62543	1.80415	1.13641	1.29999	6.54453	3.73088	1	1.17745	1.95494	2.16989	1	1.14394	5.75894	3.28304	0	0.23566	0.967126	1.11762	0	0.194013	2.5258	1.71503						LOC_Os09g04430.1|13109.m00372|protein expressed protein	U35_8875	U35_8875 Members:4 3pri:N 2e-13 UniRef90_Q82RN1 Rep: Hypothetical protein - Streptomyces avermitilis	No hits found		LOC_Os09g04430.1
CUST_13900_PI427708083	1.22904	1.45636	1.6139	2.66445	0.665042	0.511149	0.740135	0.448819	1	1.18496	1.31314	2.16791	1	0.768596	1.11291	0.674874	0	0.244839	0.393025	1.11631	0	-0.379702	0.154343	-0.56731						LOC_Os01g08220.1|13101.m00854|protein gibberellin 3-beta-dioxygenase 2-2, putative, expressed	U35_49429	U35_49429 Members:1 3pri:N	AT1G80330.1 | Symbols: ATGA3OX4, GA3OX4 | gibberellin 3-oxidase 4 | chr1:30198061-30199537 REVERSE LENGTH=355		LOC_Os01g08220.1
CUST_13531_PI427708083	0.489536	0.661693	1.04537	1.05484	1.22295	0.848986	2.05904	1.83964	1	1.35167	2.13543	2.15477	1	0.694214	1.68367	1.50427	0	0.434748	1.09453	1.10753	0	-0.526548	0.751608	0.589065						LOC_Os04g41680.1|13104.m04094|protein CHIT3 - Chitinase family protein precursor, expressed	U35_15620	U35_15620 Members:36 3pri:Y 1e-136 UniRef90_Q9XEN6 Rep: Chitinase IV - Triticum aestivum (Wheat)	AT3G54420.1 | Symbols: ATEP3, ATCHITIV, CHIV, EP3 | homolog of carrot EP3-3 chitinase | chr3:20145935-20147034 FORWARD LENGTH=273		LOC_Os04g41680.1
CUST_14189_PI427708083	0.790568	0.896875	1.35641	1.69079	1.16793	1.32502	4.74771	2.54698	1	1.13447	1.71574	2.1387	1	1.13451	4.06507	2.18077	0	0.182018	0.778829	1.09674	0	0.182069	2.02328	1.12484						LOC_Os03g29930.1|13103.m03428|protein expressed protein	U35_20803	U35_20803 Members:7 3pri:Y 1e-21 UniRef90_Q852E7 Cluster: Expressed protein; n=1; Oryza sativa (japonica cultivar-group)|Rep: Expressed protein - Oryza sativa (japonica cultivar-group)	AT2G03370.1 | Symbols: | Glycosyltransferase family 61 protein | chr2:1024714-1026969 REVERSE LENGTH=452		LOC_Os03g29930.1
CUST_23561_PI427708080	0.734029	1.00753	1.83876	1.56978	0.971079	0.831001	3.51919	1.40193	1	1.37261	2.50502	2.13859	1	0.85575	3.624	1.44369	0	0.456918	1.32482	1.09666	0	-0.224739	1.85758	0.529759	Chitinase II					LOC_Os04g41680.1|13104.m04094|protein CHIT3 - Chitinase family protein precursor, expressed	U35_15621	U35_15621 Members:30 3pri:Y 1e-109 UniRef90_Q9XEN6 Rep: Chitinase IV - Triticum aestivum (Wheat)	AT2G43590.1 | Symbols: | Chitinase family protein | chr2:18081592-18082749 REVERSE LENGTH=264	tr|Q9XEN3|Q9XEN3_WHEAT	LOC_Os04g41680.1	IPR016283 (Glycoside hydrolase, family 19), IPR023346 (Lysozyme-like domain)	***-[2]	AK252734.1
CUST_3809_PI427708083	1.67314	2.04823	3.06871	3.53169	0.285839	0.340457	0.616214	0.256335	1	1.22418	1.83411	2.11082	1	1.19108	2.15581	0.896779	0	0.291821	0.875078	1.0778	0	0.252267	1.10823	-0.157176						LOC_Os06g48200.1|13106.m05124|protein glycosyl hydrolases family 16, putative, expressed	U35_387	U35_387 Members:157 3pri:Y 1e-163 UniRef90_P93671 Rep: Xyloglucan endotransglycosylase - Hordeum vulgare (Barley)	AT4G25810.1 | Symbols: XTR6, XTH23 | xyloglucan endotransglycosylase 6 | chr4:13128694-13129715 FORWARD LENGTH=286		LOC_Os06g48200.1
CUST_17969_PI427708080	0.519644	0.719716	1.23109	1.07657	1.17736	1.79029	5.13208	3.96338	1	1.38502	2.36911	2.07174	1	1.5206	4.35897	3.36633	0	0.469904	1.24434	1.05084	0	0.604636	2.12399	1.75117	U-box domain containing protein, expressed					LOC_Os10g40490.1|13110.m03751|protein U-box domain containing protein, expressed	U35_10280	U35_10280 Members:3 3pri:N 4e-18 UniRef90_Q0IZP8 Cluster: Os09g0557400 protein; n=1; Oryza sativa (japonica cultivar-group)|Rep: Os09g0557400 protein - Oryza sativa (japonica cultivar-group)	AT2G45910.1 | Symbols: | U-box domain-containing protein kinase family protein | chr2:18894520-18898212 FORWARD LENGTH=834	tr|Q336U6|Q336U6_ORYSJ	LOC_Os10g40490.1	IPR014729 (Rossmann-like alpha/beta/alpha sandwich fold)	*-*-[2.81]
CUST_6847_PI427708086	1.64389	2.08169	2.70686	3.34834	0.307165	0.401725	0.703316	0.258963	1	1.26632	1.64662	2.03684	1	1.30785	2.2897	0.843076	0	0.340642	0.719511	1.02633	0	0.387195	1.19516	-0.246265						No hits found	U35_422	U35_422 Members:25 3pri:N 1e-106 UniRef90_P93671 Rep: Xyloglucan endotransglycosylase - Hordeum vulgare (Barley)	AT5G17680.1 | Symbols: | disease resistance protein (TIR-NBS-LRR class), putative | chr5:5822999-5827153 FORWARD LENGTH=1294		No hits found
CUST_18418_PI427708080	0.67957	1.12152	1.44069	1.38409	1.12702	1.05689	5.67319	3.19928	1	1.65034	2.12	2.03671	1	0.937773	5.03379	2.83871	0	0.722763	1.08406	1.02624	0	-0.0926896	2.33164	1.50523	Leucine-rich repeat receptor-like protein kinase family protein LENGTH=1045					LOC_Os11g31540.1|13111.m03057|protein BRASSINOSTEROID INSENSITIVE 1-associated receptor kinase 1 precursor, putative, expressed	U35_15506	U35_15506 Members:37 3pri:Y 2e-69 UniRef90_Q2R3L3 Cluster: BRASSINOSTEROID INSENSITIVE 1-associated receptor kinase 1, putative, expressed; n=1; Oryza sativa (japonica cultivar-group)|Rep: BRASSINOSTEROID INSEN	AT1G71830.1 | Symbols: SERK1, ATSERK1 | somatic embryogenesis receptor-like kinase 1 | chr1:27018575-27021842 FORWARD LENGTH=625	AT4G08850.1	LOC_Os11g31540.1	IPR001611 (Leucine-rich repeat), IPR013210 (Leucine-rich repeat-containing N-terminal, type 2)	*-*-[4.149]	MLOC_72157.3	3H	135.482
CUST_24115_PI427708080	1.64001	1.83374	2.74854	3.33931	0.327405	0.351004	0.691118	0.306834	1	1.11813	1.67593	2.03616	1	1.07208	2.1109	0.937171	0	0.161091	0.744962	1.02585	0	0.100414	1.07786	-0.0936162	Xyloglucan endotransglucosylase/hydrolase protein 23					LOC_Os06g48200.1|13106.m05124|protein glycosyl hydrolases family 16, putative, expressed	U35_411	U35_411 Members:332 3pri:Y 1e-173 UniRef90_P93671 Rep: Xyloglucan endotransglycosylase - Hordeum vulgare (Barley)	AT5G57550.1 | Symbols: XTR3, XTH25 | xyloglucan endotransglucosylase/hydrolase 25 | chr5:23305055-23306384 REVERSE LENGTH=284	tr|B6TDC2|B6TDC2_MAIZE	LOC_Os06g48200.1	IPR008985 (Concanavalin A-like lectin/glucanase), IPR016455 (Xyloglucan endotransglucosylase/hydrolase)	***-[3.529]
CUST_6276_PI427708080	1.50103	2.19577	1.81754	3.04919	0.334761	0.378153	1.11429	0.867675	1	1.46284	1.21086	2.03139	1	1.12962	3.3286	2.59192	0	0.548775	0.276032	1.02247	0	0.175837	1.73491	1.37402	Endonuclease 2					LOC_Os01g03740.1|13101.m00325|protein nuclease PA3, putative, expressed	U35_24122	U35_24122 Members:3 3pri:Y 1e-120 UniRef90_Q0JR05 Cluster: Os01g0128100 protein; n=1; Oryza sativa (japonica cultivar-group)|Rep: Os01g0128100 protein - Oryza sativa (japonica cultivar-group)	AT1G68290.1 | Symbols: ENDO 2 | endonuclease 2 | chr1:25596718-25598264 FORWARD LENGTH=290	tr|Q9C9G4|Q9C9G4_ARATH	LOC_Os01g03740.1	IPR003154 (S1/P1 nuclease), IPR008947 (Phospholipase C/P1 nuclease domain)	***-[1.675]	MLOC_73497.2
CUST_3899_PI427708080	0.67003	0.640972	1.30317	1.35596	1.29827	1.47915	4.78067	2.41685	1	0.956633	1.94495	2.02372	1	1.13933	3.68234	1.8616	0	-0.0639631	0.959731	1.01701	0	0.188186	1.88062	0.896543	Protein kinase superfamily protein LENGTH=824					LOC_Os03g03280.1|13103.m00308|protein TKL_IRAK_CrRLK1L-1.6 - The CrRLK1L-1 subfamily has homology to the CrRLK1L homolog, expressed	U35_23508	U35_23508 Members:3 3pri:Y 4e-98 UniRef90_Q10SF5 Cluster: Protein kinase domain containing protein, expressed; n=1; Oryza sativa (japonica cultivar-group)|Rep: Protein kinase domain containing protein, express	AT5G24010.1 | Symbols: | Protein kinase superfamily protein | chr5:8113910-8116384 FORWARD LENGTH=824	AT5G24010.1	LOC_Os03g03280.1	IPR011009 (Protein kinase-like domain), IPR021720 (Malectin)	***-[2]	MLOC_58176.2	4H	115.085
CUST_338_PI415269222	1.69994	2.05066	2.94332	3.43994	0.275091	0.319376	0.597978	0.23131	1	1.20631	1.73143	2.02357	1	1.16098	2.17374	0.840848	0	0.270604	0.791961	1.0169	0	0.215346	1.12018	-0.250083
CUST_6404_PI427708080	0.509209	0.742151	1.28824	1.02614	1.32481	1.26521	4.17498	1.97611	1	1.45746	2.52989	2.01516	1	0.955015	3.15138	1.49162	0	0.543455	1.33908	1.01089	0	-0.0664049	1.65599	0.576879	U-box domain-containing protein					LOC_Os02g50460.1|13102.m05727|protein immediate-early fungal elicitor protein CMPG1, putative, expressed	U35_22352	U35_22352 Members:4 3pri:N 5e-58 UniRef90_Q6Z5P5 Cluster: Putative immediate-early fungal elicitor protein CMPG1; n=1; Oryza sativa (japonica cultivar-group)|Rep: Putative immediate-early fungal elicitor prote	AT5G37490.1 | Symbols: | ARM repeat superfamily protein | chr5:14887744-14889051 FORWARD LENGTH=435	tr|G7KQC6|G7KQC6_MEDTR	LOC_Os02g50460.1	IPR013083 (Zinc finger, RING/FYVE/PHD-type), IPR016024 (Armadillo-type fold)	***-[2.623]	MLOC_74646.1	6H	76.0623
CUST_21820_PI427708080	0.499465	0.513957	1.3711	1.00295	1.48396	1.04857	6.1247	2.20102	1	1.02901	2.74513	2.00805	1	0.706602	4.12728	1.48321	0	0.0412637	1.45687	1.00579	0	-0.501031	2.04519	0.56872	Glutamate receptor					LOC_Os09g26144.1|13109.m02512|protein glutamate receptor, putative, expressed	U35_39110	U35_39110 Members:1 3pri:N 4e-45 UniRef90_Q69NA5 Cluster: Putative Avr9/Cf-9 rapidly elicited protein 141; n=1; Oryza sativa (japonica cultivar-group)|Rep: Putative Avr9/Cf-9 rapidly elicited protein 141 - Ory	AT2G29120.1 | Symbols: ATGLR2.7, GLR2.7 | glutamate receptor 2.7 | chr2:12511479-12515893 REVERSE LENGTH=952	tr|F2E0E6|F2E0E6_HORVD	LOC_Os09g26144.1	IPR001638 (Extracellular solute-binding protein, family 3), IPR017103 (Ionotropic glutamate receptor, plant)	***-[3]	AK369617

## Sheet: Rp unique UP 24h
All 24h UP 0.05 Rp less Mp less Mc
CE_aphid
Genes present in [Vol UP C v Rp 24h 0.05], but not [[Vol UP C v Mp 24h 0.05] or [Vol UP C v Mc24h 0.05]]. The universe list was Vol UP all 24h 0.05.
Infestation ()*	Control	B+Mc	B+Mp	B+Rp	Control	B+Mc	B+Mp	B+Rp	Control	B+Mc	B+Mp	B+Rp	Control	B+Mc	B+Mp	B+Rp	Control	B+Mc	B+Mp	B+Rp	Control	B+Mc	B+Mp	B+Rp
Time (hours)S	3h				24h				3h				24h				3h				24h
Systematic	Normalized data								Ratio								LOG2								Description	top rice hit	H35	top Harvest35 hit	top Arabidopsis hit	AHRD Blast-Hit-Accession	rice	AHRD Interpro-ID (Description)	AHRD-Quality-Code	HC_genes	POPSEQ chromosome	POPSEQ cM
CUST_13957_PI427708083	1.02282	1.14532	2.84169	6.22478	0.297509	1.3031	11.3141	38.6796	1	1.11976	2.77829	6.0859	1	4.38003	38.0294	130.011	0	0.163195	1.4742	2.60547	0	2.13094	5.24904	7.02249		LOC_Os03g27610.1|13103.m03233|protein patatin, putative, expressed	U35_15314	U35_15314 Members:65 3pri:Y 0.0 UniRef90_Q2R189 Cluster: Patatin-like phospholipase family protein, expressed; n=2; Oryza sativa (japonica cultivar-group)|Rep: Patatin-like phospholipase family protein, expre	AT5G43590.1 | Symbols: | Acyl transferase/acyl hydrolase/lysophospholipase superfamily protein | chr5:17509368-17511477 REVERSE LENGTH=401		LOC_Os03g27610.1
CUST_323_PI427708080	0.393863	0.490781	1.61093	1.54266	0.817556	1.36598	31.2985	29.7144	1	1.24607	4.09007	3.91673	1	1.67081	38.283	36.3454	0	0.317387	2.03213	1.96965	0	0.740547	5.25863	5.1837	WRKY transcription factor 3	LOC_Os09g25060.1|13109.m02391|protein OsWRKY76 - Superfamily of TFs having WRKY and zinc finger domains, expressed	U35_9124	U35_9124 Members:3 3pri:Y 1e-107 UniRef90_Q20DP5 Rep: WRKY transcription factor 76 - Oryza sativa (Rice)	AT1G80840.1 | Symbols: WRKY40, ATWRKY40 | WRKY DNA-binding protein 40 | chr1:30383834-30385356 FORWARD LENGTH=302	tr|B2KKQ7|B2KKQ7_HORVD	LOC_Os09g25060.1	IPR003657 (DNA-binding WRKY)	***-[3.23]	MLOC_4945.1	5H	60.4861
CUST_109_PI427708080	1.36224	0.870036	1.25601	2.83302	0.33441	1.4446	6.15967	10.7314	1	0.638681	0.92202	2.07968	1	4.31985	18.4195	32.0906	0	-0.646834	-0.11713	1.05636	0	2.11098	4.20317	5.00408	Cytochrome b5	LOC_Os02g43360.1|13102.m04815|protein cytochrome b5-like Heme/Steroid binding domain containing protein, expressed	U35_13437	U35_13437 Members:2 3pri:Y 2e-26 UniRef90_Q6H3Z7 Cluster: Putative cytochrome b5; n=1; Oryza sativa (japonica cultivar-group)|Rep: Putative cytochrome b5 - Oryza sativa (japonica cultivar-group)	AT5G53560.1 | Symbols: ATB5-A, B5 #2, ATCB5-E, CB5-E | cytochrome B5 isoform E | chr5:21759628-21760353 FORWARD LENGTH=134	tr|B6SM43|B6SM43_MAIZE	LOC_Os02g43360.1	IPR001199 (Cytochrome b5)	*-*-[2]	MLOC_2723.2	6H	59.915
CUST_15240_PI427708080	1.05271	1.4538	0.910979	1.25497	0.731629	1.30335	17.9237	22.8095	1	1.381	0.865363	1.19213	1	1.78143	24.4984	31.1763	0	0.465713	-0.208623	0.253539	0	0.833037	4.61461	4.96238	WRKY transcription factor 50	LOC_Os12g02470.1|13112.m00182|protein OsWRKY65 - Superfamily of TFs having WRKY and zinc finger domains, expressed	U35_30519	U35_30519 Members:1 3pri:N 6e-69 UniRef90_A0MAV0 Rep: WRKY transcription factor - Triticum aestivum (Wheat)	AT1G66550.2 | Symbols: WRKY67, ATWRKY67 | WRKY DNA-binding protein 67 | chr1:24828537-24829589 FORWARD LENGTH=249	tr|Q6IEN0|Q6IEN0_ORYSI	LOC_Os12g02470.1	IPR003657 (DNA-binding WRKY)	*-*-[3.013]		5H	44.0972
CUST_5421_PI427708083	0.435393	0.430048	1.18964	1.36438	0.912634	2.24916	31.6488	26.5958	1	0.987726	2.73234	3.13369	1	2.46447	34.6786	29.1418	0	-0.0178179	1.45014	1.64786	0	1.30128	5.11597	4.86502		LOC_Os05g30500.1|13105.m03117|protein expressed protein	U35_37696	U35_37696 Members:1 3pri:N	No hits found		LOC_Os05g30500.1				1H	54.5326
CUST_2380_PI427708080	1.14	0.830325	1.36361	3.4886	0.584624	1.35583	8.90737	16.9633	1	0.728356	1.19615	3.06017	1	2.31914	15.2361	29.0157	0	-0.457284	0.258403	1.61361	0	1.21359	3.92942	4.85876	Caleosin	LOC_Os06g14324.1|13106.m01580|protein caleosin related protein, putative, expressed	U35_28085	U35_28085 Members:1 3pri:Y 1e-125 UniRef90_Q9M4D5 Cluster: Putative calcium binding EF-hand protein; n=1; Hordeum vulgare|Rep: Putative calcium binding EF-hand protein - Hordeum vulgare (Barley)	AT1G70670.1 | Symbols: | Caleosin-related family protein | chr1:26644830-26645970 FORWARD LENGTH=195	tr|B8XX15|B8XX15_CYCRE	LOC_Os06g14324.1	IPR007736 (Caleosin), IPR011992 (EF-hand-like domain)	***-[1.769]		3H	60.8357
CUST_1029_PI427708083	1.59782	1.15277	2.71691	2.69414	0.291801	0.377428	4.96245	5.74831	1	0.721464	1.70039	1.68613	1	1.29345	17.0063	19.6995	0	-0.471	0.765862	0.753719	0	0.371219	4.088	4.30008		LOC_Os08g06100.1|13108.m00605|protein O-methyltransferase, putative, expressed	U35_1884	U35_1884 Members:47 3pri:Y 1e-125 UniRef90_Q9ZTU0 Rep: Caffeic acid O-methyltransferase - Lolium perenne (Perennial ryegrass)	AT5G54160.1 | Symbols: ATOMT1, OMT1 | O-methyltransferase 1 | chr5:21982075-21984167 FORWARD LENGTH=363		LOC_Os08g06100.1
CUST_5844_PI427708080	1.16022	0.983944	0.802886	1.36887	0.687647	1.01686	17.3902	11.7009	1	0.848065	0.692011	1.17983	1	1.47876	25.2894	17.0158	0	-0.237753	-0.531134	0.238584	0	0.564388	4.66046	4.08881	UDP-Glycosyltransferase superfamily protein LENGTH=495	LOC_Os07g31960.1|13107.m03232|protein UDP-glucoronosyl and UDP-glucosyl transferase domain containing protein, expressed	U35_21474	U35_21474 Members:6 3pri:Y 6e-65 UniRef90_Q6Z478 Cluster: Putative flavonol 3-O-glucosyltransferase; n=2; Oryza sativa (japonica cultivar-group)|Rep: Putative flavonol 3-O-glucosyltransferase - Oryza sativa (j	AT3G16520.3 | Symbols: UGT88A1 | UDP-glucosyl transferase 88A1 | chr3:5619355-5620833 REVERSE LENGTH=462	AT3G21790.1	LOC_Os07g31960.1	IPR002213 (UDP-glucuronosyl/UDP-glucosyltransferase)	***-[2.566]	MLOC_70093.1	2H	115.156
CUST_14019_PI427708080	0.998893	1.07934	1.14827	1.2124	0.979705	1.33686	32.1024	16.2268	1	1.08054	1.14955	1.21375	1	1.36456	32.7674	16.563	0	0.111746	0.201063	0.279468	0	0.448432	5.03419	4.04989	WRKY transcription factor 31	LOC_Os05g40060.1|13105.m04226|protein OsWRKY48 - Superfamily of TFs having WRKY and zinc finger domains, expressed	U35_13381	U35_13381 Members:2 3pri:N 4e-50 UniRef90_Q6IEN3 Cluster: WRKY transcription factor 48; n=1; Oryza sativa (indica cultivar-group)|Rep: WRKY transcription factor 48 - Oryza sativa (indica cultivar-group)	AT3G56400.1 | Symbols: WRKY70, ATWRKY70 | WRKY DNA-binding protein 70 | chr3:20909082-20910409 REVERSE LENGTH=294	tr|B2KJ73|B2KJ73_HORVD	LOC_Os05g40060.1	IPR003657 (DNA-binding WRKY)	*-*-[3.25]	MLOC_5971.1	1H	72.5212
CUST_13759_PI427708083	0.397863	0.70244	1.50936	1.50078	1.48109	2.03644	34.6955	21.937	1	1.76553	3.79367	3.7721	1	1.37496	23.4256	14.8114	0	0.820102	1.92359	1.91537	0	0.459391	4.55002	3.88863		LOC_Os05g25770.1|13105.m02640|protein OsWRKY45 - Superfamily of TFs having WRKY and zinc finger domains, expressed	U35_4766	U35_4766 Members:9 3pri:Y 4e-69 UniRef90_Q20DP9 Rep: WRKY transcription factor 45 - Oryza sativa (Rice)	AT3G56400.1 | Symbols: WRKY70, ATWRKY70 | WRKY DNA-binding protein 70 | chr3:20909082-20910409 REVERSE LENGTH=294		LOC_Os05g25770.1
CUST_8818_PI427708080	0.972161	1.0204	1.38093	1.17462	1.0135	2.97955	18.7051	12.498	1	1.04962	1.42047	1.20826	1	2.93985	18.4559	12.3315	0	0.0698672	0.506371	0.272928	0	1.55574	4.20601	3.62428	Zinc finger protein	LOC_Os11g47630.1|13111.m04745|protein ZOS11-10 - C2H2 zinc finger protein, expressed	U35_7364	U35_7364 Members:4 3pri:Y 9e-42 UniRef90_Q84TB8 Cluster: Putative Cys2/His2 zinc-finger protein; n=1; Oryza sativa (japonica cultivar-group)|Rep: Putative Cys2/His2 zinc-finger protein - Oryza sativa (japonic	AT2G37430.1 | Symbols: | C2H2 and C2HC zinc fingers superfamily protein | chr2:15706454-15706990 FORWARD LENGTH=178	tr|G7L0M7|G7L0M7_MEDTR	LOC_Os11g47630.1	IPR013087 (Zinc finger, C2H2-type/integrase, DNA-binding)	*-*-[2.816]		4H	50.9915
CUST_570_PI427708083	0.855831	1.5919	2.36787	2.46145	1.06101	2.13249	35.1835	12.1562	1	1.86007	2.76675	2.8761	1	2.00986	33.1603	11.4571	0	0.895357	1.46819	1.52411	0	1.0071	5.05138	3.51817		LOC_Os11g42970.1|13111.m04274|protein membrane associated DUF588 domain containing protein, putative, expressed	U35_30810	U35_30810 Members:1 3pri:Y	AT5G27870.1 | Symbols: | Plant invertase/pectin methylesterase inhibitor superfamily | chr5:9878991-9881806 REVERSE LENGTH=732		LOC_Os11g42970.1
CUST_3914_PI427708080	1.12259	2.67754	0.568418	0.968638	0.559786	0.414079	5.63536	6.19451	1	2.38514	0.506343	0.862857	1	0.739709	10.067	11.0658	0	1.25407	-0.981813	-0.212807	0	-0.43497	3.33156	3.46804	Acid beta-fructofuranosidase, putative	LOC_Os02g01590.1|13102.m00080|protein glycosyl hydrolases, putative, expressed	U35_15653	U35_15653 Members:71 3pri:Y 0.0 UniRef90_Q8W430 Cluster: Sucrose:sucrose 1-fructosytransferase; n=1; Triticum aestivum|Rep: Sucrose:sucrose 1-fructosytransferase - Triticum aestivum (Wheat)	AT1G62660.1 | Symbols: | Glycosyl hydrolases family 32 protein | chr1:23199949-23203515 FORWARD LENGTH=648	tr|B9T2V7|B9T2V7_RICCO	LOC_Os02g01590.1	IPR008985 (Concanavalin A-like lectin/glucanase), IPR013148 (Glycosyl hydrolases family 32, N-terminal), IPR017690 (Outer membrane insertion C-terminal signal, omp85 target), IPR021792 (Beta-fructofuranosidase), IPR023296 (Glycosyl hydrolase family 43, five-bladed beta-propellor domain)	***-[2.627]	MLOC_58270.2	7H	0.283286
CUST_7415_PI427708080	1.30332	0.800446	2.23887	2.39597	0.318893	0.664297	5.1638	3.44611	1	0.614161	1.71783	1.83837	1	2.08313	16.1929	10.8065	0	-0.703311	0.780585	0.878426	0	1.05876	4.01729	3.43382	TIFY transcription factor	LOC_Os09g26780.1|13109.m02590|protein zinc-finger protein, putative, expressed	U35_4009	U35_4009 Members:17 3pri:Y 1e-58 UniRef90_Q69P94 Cluster: Hypothetical protein OJ1344_B01.13; n=1; Oryza sativa (japonica cultivar-group)|Rep: Hypothetical protein OJ1344_B01.13 - Oryza sativa (japonica cultiv	AT1G17380.1 | Symbols: JAZ5, TIFY11A | jasmonate-zim-domain protein 5 | chr1:5955654-5957070 REVERSE LENGTH=274	tr|B4F860|B4F860_MAIZE	LOC_Os09g26780.1	IPR010399 (Tify), IPR018467 (CO/COL/TOC1, conserved site)	***-[3.025]
CUST_2652_PI427708080	1.18216	1.56794	2.01387	3.81436	0.527566	0.46543	5.42801	5.15664	1	1.32634	1.70355	3.22661	1	0.882221	10.2888	9.77438	0	0.407449	0.768547	1.69002	0	-0.180788	3.363	3.28901	2-oxoglutarate (2OG) and Fe(II)-dependent oxygenase superfamily protein LENGTH=349	LOC_Os04g49210.1|13104.m05023|protein naringenin,2-oxoglutarate 3-dioxygenase, putative, expressed	U35_4114	U35_4114 Members:16 3pri:Y 1e-134 UniRef90_Q10SI2 Cluster: Oxidoreductase, 2OG-Fe oxygenase family protein, expressed; n=2; Oryza sativa (japonica cultivar-group)|Rep: Oxidoreductase, 2OG-Fe oxygenase	AT4G10500.1 | Symbols: | 2-oxoglutarate (2OG) and Fe(II)-dependent oxygenase superfamily protein | chr4:6491089-6492342 FORWARD LENGTH=349	AT4G10500.1	LOC_Os04g49210.1	IPR005123 (Oxoglutarate/iron-dependent oxygenase)	***-[5.161]	MLOC_44478.2
CUST_9583_PI427708080	0.931572	1.18968	1.63292	1.85392	1.00616	1.70509	11.6816	9.32051	1	1.27707	1.75287	1.99009	1	1.69465	11.61	9.26343	0	0.352836	0.809715	0.992835	0	0.760989	3.5373	3.21155	basic helix-loop-helix (bHLH) DNA-binding superfamily protein LENGTH=181	LOC_Os01g01840.1|13101.m00113|protein helix-loop-helix DNA-binding domain containing protein, expressed	U35_17106	U35_17106 Members:28 3pri:Y 1e-40 UniRef90_Q0JRC6 Cluster: Os01g0108400 protein; n=2; Oryza sativa (japonica cultivar-group)|Rep: Os01g0108400 protein - Oryza sativa (japonica cultivar-group)	AT1G10585.1 | Symbols: | basic helix-loop-helix (bHLH) DNA-binding superfamily protein | chr1:3494115-3495104 REVERSE LENGTH=181	AT1G10585.1	LOC_Os01g01840.1	IPR011598 (Helix-loop-helix DNA-binding)	*-*-[6.249]		3H	0.0354108
CUST_1982_PI427708080	1.8319	0.478308	1.34791	2.04057	0.110165	0.102667	1.57732	0.993159	1	0.2611	0.7358	1.11391	1	0.931934	14.3178	9.01519	0	-1.93733	-0.442614	0.155633	0	-0.1017	3.83973	3.17236	Allene oxide synthase	LOC_Os03g12500.1|13103.m01431|protein cytochrome P450, putative, expressed	U35_857	U35_857 Members:140 3pri:Y 0.0 UniRef90_Q9M4C7 Rep: Allene oxide synthase - Hordeum vulgare (Barley)	AT5G42650.1 | Symbols: AOS, CYP74A, DDE2 | allene oxide synthase | chr5:17097803-17099359 REVERSE LENGTH=518	tr|Q9M4C7|Q9M4C7_HORVU	LOC_Os03g12500.1	IPR001128 (Cytochrome P450)	***-[3.738]	MLOC_21933.2	4H	59.6317
CUST_4867_PI427708080	1.03102	0.529783	2.12131	1.53964	0.214649	0.321336	2.27364	1.87616	1	0.513842	2.05749	1.49332	1	1.49703	10.5924	8.74061	0	-0.960603	1.04088	0.578521	0	0.582104	3.40495	3.12773	Cytochrome P450	LOC_Os11g05380.1|13111.m00515|protein cytochrome P450, putative, expressed	U35_21802	U35_21802 Members:4 3pri:N 1e-126 UniRef90_Q53PZ7 Cluster: Cytochrome P450; n=1; Oryza sativa (japonica cultivar-group)|Rep: Cytochrome P450 - Oryza sativa (japonica cultivar-group)	AT2G27690.1 | Symbols: CYP94C1 | cytochrome P450, family 94, subfamily C, polypeptide 1 | chr2:11809373-11810860 FORWARD LENGTH=495	tr|Q53PZ7|Q53PZ7_ORYSJ	LOC_Os11g05380.1	IPR001128 (Cytochrome P450)	***-[2.395]
CUST_12069_PI427708080	1.34444	0.764286	2.48943	2.00735	0.487084	0.665753	6.87152	3.93176	1	0.568479	1.85165	1.49308	1	1.36681	14.1075	8.07204	0	-0.81482	0.888812	0.578289	0	0.450817	3.81839	3.01293	basic helix-loop-helix (bHLH) DNA-binding superfamily protein LENGTH=181	LOC_Os01g01870.1|13101.m00116|protein helix-loop-helix DNA-binding domain containing protein, expressed	U35_47472	U35_47472 Members:1 3pri:N 5e-35 UniRef90_Q8W0N9 Cluster: Hypothetical protein P0482C06.23-1; n=1; Oryza sativa (japonica cultivar-group)|Rep: Hypothetical protein P0482C06.23-1 - Oryza sativa (japonica cultiv	AT4G20970.1 | Symbols: | basic helix-loop-helix (bHLH) DNA-binding superfamily protein | chr4:11215259-11216212 FORWARD LENGTH=190	AT1G10585.1	LOC_Os01g01870.1	IPR011598 (Helix-loop-helix DNA-binding)	*-*-[4.106]	MLOC_43080.2	3H	0.0354108
CUST_6107_PI427708080	1.00743	1.09046	1.45187	1.62076	0.981313	3.27129	16.801	7.63145	1	1.08242	1.44117	1.60881	1	3.33359	17.121	7.77678	0	0.114261	0.527242	0.685996	0	1.73708	4.09769	2.95917	Cytochrome P450, putative	LOC_Os01g50590.1|13101.m05262|protein cytochrome P450, putative	U35_7785	U35_7785 Members:5 3pri:N 2e-76 UniRef90_Q0JK25 Cluster: Os01g0701500 protein; n=1; Oryza sativa (japonica cultivar-group)|Rep: Os01g0701500 protein - Oryza sativa (japonica cultivar-group)	AT2G26170.1 | Symbols: CYP711A1, MAX1 | cytochrome P450, family 711, subfamily A, polypeptide 1 | chr2:11140851-11143270 FORWARD LENGTH=522	tr|B9RQR5|B9RQR5_RICCO	LOC_Os01g50590.1	IPR001128 (Cytochrome P450)	***-[2.4]
CUST_20142_PI427708080	0.99238	0.861575	1.19336	1.15685	0.966121	1.45741	10.3151	7.44565	1	0.868191	1.20252	1.16574	1	1.50851	10.6769	7.70675	0	-0.203915	0.266061	0.221244	0	0.593125	3.41642	2.94612	basic helix-loop-helix (bHLH) DNA-binding superfamily protein LENGTH=264	LOC_Os04g23550.1|13104.m02192|protein basic helix-loop-helix family protein, putative, expressed	U35_19773	U35_19773 Members:2 3pri:Y 5e-08 UniRef90_Q336V3 Cluster: Cytochrome P450 family protein, expressed; n=2; Oryza sativa (japonica cultivar-group)|Rep: Cytochrome P450 family protein, expressed - Oryza sativa (j	AT5G57150.1 | Symbols: | basic helix-loop-helix (bHLH) DNA-binding superfamily protein | chr5:23152361-23154872 FORWARD LENGTH=247	AT5G57150.4	LOC_Os04g23550.1	IPR011598 (Helix-loop-helix DNA-binding)	***-[4.888]
CUST_20428_PI427708080	0.957034	1.46947	1.05448	2.04986	1.01942	2.01751	15.9249	7.3227	1	1.53545	1.10182	2.14189	1	1.97908	15.6216	7.18319	0	0.618658	0.139884	1.09888	0	0.984827	3.96547	2.84463	Beta-glucosidase D7	LOC_Os04g39880.1|13104.m03868|protein Os4bglu12 - beta-glucosidase, exo-beta-glucanase, expressed	U35_2766	U35_2766 Members:13 3pri:N 1e-157 UniRef90_Q7EXZ4 Cluster: Putative beta-glucosidase isozyme 2; n=1; Oryza sativa (japonica cultivar-group)|Rep: Putative beta-glucosidase isozyme 2 - Oryza sativa (japonica cult	AT5G42260.1 | Symbols: BGLU12 | beta glucosidase 12 | chr5:16898712-16900235 FORWARD LENGTH=507	tr|B2ZUU2|B2ZUU2_LOTJA	LOC_Os04g39880.1	IPR001360 (Glycoside hydrolase, family 1), IPR017853 (Glycoside hydrolase, superfamily)	***-[2.727]		2H	63.5977
CUST_405_PI415269222	0.611599	1.6198	2.63346	2.30726	1.04346	2.04807	12.873	6.97562	1	2.64847	4.30586	3.77251	1	1.96277	12.3369	6.68511	0	1.40516	2.1063	1.91552	0	0.972892	3.62491	2.74095
CUST_22076_PI427708080	0.69027	0.843584	3.07	1.40653	1.18762	5.32992	19.708	7.74533	1	1.22211	4.44754	2.03765	1	4.4879	16.5945	6.52172	0	0.289372	2.15301	1.02691	0	2.16604	4.05263	2.70525	WRKY transcription factor 4	LOC_Os07g48260.1|13107.m05157|protein OsWRKY47 - Superfamily of TFs having WRKY and zinc finger domains, expressed	U35_23566	U35_23566 Members:3 3pri:Y 1e-79 UniRef90_Q5W1F8 Rep: Putative WRKY4 protein - Hordeum vulgare (Barley)	AT1G66550.2 | Symbols: WRKY67, ATWRKY67 | WRKY DNA-binding protein 67 | chr1:24828537-24829589 FORWARD LENGTH=249	tr|B2KKQ8|B2KKQ8_HORVD	LOC_Os07g48260.1	IPR003657 (DNA-binding WRKY)	***-[3.324]	AK371133
CUST_4562_PI427708080	1.10051	1.45007	2.09519	2.1049	0.836827	1.14394	7.73154	5.38327	1	1.31764	1.90383	1.91266	1	1.367	9.23911	6.43296	0	0.397955	0.928906	0.935579	0	0.451016	3.20775	2.68548	Nodulin MtN21 /EamA-like transporter family protein	LOC_Os07g34070.1|13107.m03469|protein auxin-induced protein 5NG4, putative, expressed	U35_11974	U35_11974 Members:2 3pri:Y 5e-86 UniRef90_Q69SA4 Cluster: Putative MtN21; n=1; Oryza sativa (japonica cultivar-group)|Rep: Putative MtN21 - Oryza sativa (japonica cultivar-group)	AT5G64700.1 | Symbols: | nodulin MtN21 /EamA-like transporter family protein | chr5:25865190-25866845 REVERSE LENGTH=359	tr|Q9FGG3|Q9FGG3_ARATH	LOC_Os07g34070.1	IPR000620 (Drug/metabolite transporter)	***-[4.146]		2H	58.6402
CUST_25686_PI427708080	1.05465	0.956623	0.798001	1.27858	0.677557	0.690887	6.83019	4.1131	1	0.90705	0.756648	1.21233	1	1.01967	10.0806	6.07049	0	-0.140746	-0.402306	0.277777	0	0.0281078	3.33351	2.60181	Myb domain protein 120	LOC_Os12g38400.2|13112.m03955|protein MYB family transcription factor, putative, expressed	U35_19471	U35_19471 Members:11 3pri:N 9e-88 UniRef90_Q9S7B2 Rep: Rough sheath 2 - Zea mays (Maize)	AT2G37630.1 | Symbols: ATPHAN, AS1, ATMYB91, MYB91 | myb-like HTH transcriptional regulator family protein | chr2:15781798-15782901 REVERSE LENGTH=367	tr|Q94FL7|Q94FL7_ARATH	LOC_Os12g38400.2	IPR009057 (Homeodomain-like), IPR015495 (Myb transcription factor)	*-*-[2.251]	AK372839
CUST_4078_PI427708080	0.668034	0.729184	3.16062	1.968	0.995197	1.60289	10.5428	6.01169	1	1.09154	4.73123	2.94595	1	1.61062	10.5937	6.0407	0	0.126362	2.24221	1.55873	0	0.68762	3.40514	2.59472	4-coumarate:CoA ligase	LOC_Os08g34790.1|13108.m03641|protein AMP-binding domain containing protein, expressed	U35_5528	U35_5528 Members:9 3pri:Y 1e-165 UniRef90_Q6ZAC1 Cluster: Putative 4-coumarate-CoA ligase; n=1; Oryza sativa (japonica cultivar-group)|Rep: Putative 4-coumarate-CoA ligase - Oryza sativa (japonica cultivar-gro	AT1G51680.1 | Symbols: 4CL1, 4CL.1, AT4CL1 | 4-coumarate:CoA ligase 1 | chr1:19159007-19161464 REVERSE LENGTH=561	tr|D1LZD3|D1LZD3_EUCCA	LOC_Os08g34790.1	IPR000873 (AMP-dependent synthetase/ligase)	***-[3.535]		2H	50.9207
CUST_13493_PI427708083	0.9135	0.903518	0.618845	1.46704	0.858452	0.915375	6.34485	5.15456	1	0.989073	0.677444	1.60596	1	1.06631	7.39104	6.00448	0	-0.0158516	-0.561826	0.683436	0	0.0926249	2.88578	2.58604		LOC_Os05g30500.1|13105.m03117|protein expressed protein	U35_9612	U35_9612 Members:3 3pri:Y 2e-18 UniRef90_Q0DIR8 Cluster: Os05g0368000 protein; n=2; Oryza sativa (japonica cultivar-group)|Rep: Os05g0368000 protein - Oryza sativa (japonica cultivar-group)	No hits found		LOC_Os05g30500.1				1H	54.3909
CUST_5927_PI427708080	0.898415	0.977945	2.20109	1.77949	0.923593	1.13789	14.0103	5.30022	1	1.08852	2.44997	1.9807	1	1.23203	15.1693	5.73869	0	0.122371	1.29276	0.986008	0	0.301037	3.92308	2.52072	Cytochrome P450	LOC_Os02g17760.1|13102.m01984|protein cytochrome P450, putative, expressed	U35_27261	U35_27261 Members:2 3pri:N 7e-81 UniRef90_Q52PG2 Cluster: Cytochrome P450 monooxygenase CYP71U4v2; n=2; Hordeum vulgare|Rep: Cytochrome P450 monooxygenase CYP71U4v2 - Hordeum vulgare var. distichum (Two-rowed	AT3G48280.1 | Symbols: CYP71A25 | cytochrome P450, family 71, subfamily A, polypeptide 25 | chr3:17879594-17881164 FORWARD LENGTH=490	tr|Q9AVM3|Q9AVM3_WHEAT	LOC_Os02g17760.1	IPR001128 (Cytochrome P450)	***-[2.191]	MLOC_70630.1	7H	67.9887
CUST_25691_PI427708080	1.07065	0.895167	1.0951	1.17775	0.646654	0.725771	5.92266	3.69211	1	0.836099	1.02284	1.10004	1	1.12235	9.15892	5.70956	0	-0.258254	0.032575	0.137551	0	0.166519	3.19518	2.51338	Myb domain protein 120	LOC_Os12g38400.2|13112.m03955|protein MYB family transcription factor, putative, expressed	U35_19471	U35_19471 Members:11 3pri:N 9e-88 UniRef90_Q9S7B2 Rep: Rough sheath 2 - Zea mays (Maize)	AT2G37630.1 | Symbols: ATPHAN, AS1, ATMYB91, MYB91 | myb-like HTH transcriptional regulator family protein | chr2:15781798-15782901 REVERSE LENGTH=367	tr|Q94FL7|Q94FL7_ARATH	LOC_Os12g38400.2	IPR009057 (Homeodomain-like), IPR015495 (Myb transcription factor)	*-*-[2.251]	AK372889
CUST_25114_PI427708080	1.69778	1.00848	1.94917	2.39942	0.153246	0.253056	0.906771	0.842144	1	0.594001	1.14807	1.41327	1	1.65131	5.9171	5.49538	0	-0.751464	0.199211	0.49904	0	0.723609	2.56489	2.45822	D-arabinono-1,4-lactone oxidase family protein LENGTH=591	LOC_Os08g02230.1|13108.m00160|protein FAD-binding and arabino-lactone oxidase domains containing protein, putative, expressed	U35_17616	U35_17616 Members:22 3pri:Y 0.0 UniRef90_Q6YXT5 Cluster: Putative oxidase-like; n=1; Oryza sativa (japonica cultivar-group)|Rep: Putative oxidase-like - Oryza sativa (japonica cultivar-group)	AT2G46750.1 | Symbols: | D-arabinono-1,4-lactone oxidase family protein | chr2:19208443-19210909 REVERSE LENGTH=591	AT2G46750.1	LOC_Os08g02230.1	IPR007173 (D-arabinono-1,4-lactone oxidase), IPR010030 (Plant-specific FAD-dependent oxidoreductase), IPR016164 (FAD-linked oxidase-like, C-terminal), IPR016166 (FAD-binding, type 2)	***-[3.666]	AK367303
CUST_11833_PI427708080	1.20569	1.86562	1.64294	0.993946	0.600174	0.826765	7.0048	3.24256	1	1.54735	1.36266	0.824382	1	1.37754	11.6713	5.4027	0	0.629799	0.446421	-0.278615	0	0.462097	3.54489	2.43368	Unknown protein	LOC_Os05g05030.1|13105.m00517|protein expressed protein	U35_22796	U35_22796 Members:4 3pri:N 8e-06 UniRef90_Q1FDQ6 Cluster: Hypothetical protein precursor; n=1; Roseiflexus sp. RS-1|Rep: Hypothetical protein precursor - Roseiflexus sp. RS-1	AT3G48470.1 | Symbols: EMB2423 | embryo defective 2423 | chr3:17951689-17956754 FORWARD LENGTH=1027		LOC_Os05g05030.1				1H	47.5212
CUST_10530_PI427708083	0.806938	0.979435	2.21036	1.67725	1.11526	1.38173	10.0469	5.69612	1	1.21377	2.73919	2.07853	1	1.23893	9.0085	5.10742	0	0.279491	1.45375	1.05557	0	0.309095	3.17129	2.35259		LOC_Os02g42150.2|13102.m04659|protein OsWAK14 - OsWAK receptor-like protein kinase, expressed	U35_17986	U35_17986 Members:8 3pri:N 1e-53 UniRef90_Q0DZC0 Cluster: Os02g0632800 protein; n=1; Oryza sativa (japonica cultivar-group)|Rep: Os02g0632800 protein - Oryza sativa (japonica cultivar-group)	AT1G21210.1 | Symbols: WAK4 | wall associated kinase 4 | chr1:7424653-7427041 FORWARD LENGTH=738		LOC_Os02g42150.2				6H	0.283286
CUST_6614_PI427708080	1.31071	0.658141	0.939067	1.47932	0.296643	0.512347	2.39191	1.50573	1	0.502127	0.716459	1.12864	1	1.72715	8.06327	5.07591	0	-0.993874	-0.481044	0.174589	0	0.788394	3.01136	2.34367	rRNA N-glycosidase	LOC_Os01g07300.2|13101.m00730|protein uncharacterized 50.6 kDa protein in the 5region of gyrA and gyrB, putative, expressed	U35_10088	U35_10088 Members:3 3pri:N 3e-66 UniRef90_Q07810 Rep: Tritin - Triticum aestivum (Wheat)	AT1G53645.1 | Symbols: | hydroxyproline-rich glycoprotein family protein | chr1:20026434-20028587 REVERSE LENGTH=523	tr|Q07810|Q07810_WHEAT	LOC_Os01g07300.2	IPR001574 (Ribosome-inactivating protein)	***-[3]	MLOC_76914.1
CUST_19856_PI427708080	0.892827	0.905654	1.22454	1.37119	0.954094	1.08478	7.21842	4.80935	1	1.01437	1.37154	1.53579	1	1.13697	7.56574	5.04076	0	0.0205796	0.455792	0.618979	0	0.185195	2.91948	2.33364	Bifunctional inhibitor/lipid-transfer protein/seed storage 2S albumin superfamily protein LENGTH=110	LOC_Os01g68580.1|13101.m07472|protein LTPL38 - Protease inhibitor/seed storage/LTP family protein precursor, expressed	U35_1669	U35_1669 Members:15 3pri:Y 3e-17 UniRef90_Q0JGN6 Cluster: Os01g0914300 protein; n=1; Oryza sativa (japonica cultivar-group)|Rep: Os01g0914300 protein - Oryza sativa (japonica cultivar-group)	AT5G55450.1 | Symbols: | Bifunctional inhibitor/lipid-transfer protein/seed storage 2S albumin superfamily protein | chr5:22467560-22467874 FORWARD LENGTH=104	AT5G55410.2	LOC_Os01g68580.1	IPR016140 (Bifunctional inhibitor/plant lipid transfer protein/seed storage helical domain)	-**-[5.557]
CUST_12343_PI427708080	1.06852	0.325388	1.8438	0.895032	0.312858	0.385396	2.96624	1.57629	1	0.304523	1.72556	0.837637	1	1.23186	9.48111	5.03837	0	-1.71538	0.787067	-0.255602	0	0.300834	3.24506	2.33296	ZIM motif family protein	LOC_Os10g25230.1|13110.m02124|protein ZIM domain containing protein, putative, expressed	U35_1769	U35_1769 Members:17 3pri:Y 4e-26 UniRef90_Q7XEZ6 Cluster: ZIM motif family protein, expressed; n=1; Oryza sativa (japonica cultivar-group)|Rep: ZIM motif family protein, expressed - Oryza sativa (japonica cult	AT5G13220.3 | Symbols: JAZ10, TIFY9, JAS1 | jasmonate-zim-domain protein 10 | chr5:4219001-4219996 FORWARD LENGTH=185	tr|B6U6B4|B6U6B4_MAIZE	LOC_Os10g25230.1	IPR010399 (Tify), IPR018467 (CO/COL/TOC1, conserved site)	***-[3]		7H	66.2181
CUST_20442_PI427708080	0.835155	0.690948	2.49983	2.17838	0.809619	1.20724	8.01977	3.98336	1	0.827328	2.99326	2.60835	1	1.49112	9.90561	4.92004	0	-0.273468	1.58172	1.38314	0	0.576395	3.30825	2.29867	Phenylalanine ammonia-lyase	LOC_Os04g43800.1|13104.m04357|protein phenylalanine ammonia-lyase, putative, expressed	U35_14224	U35_14224 Members:22 3pri:Y 0.0 UniRef90_Q43210 Rep: Phenylalanine ammonia-lyase - Triticum aestivum (Wheat)	AT2G37040.1 | Symbols: PAL1, ATPAL1 | PHE ammonia lyase 1 | chr2:15557602-15560237 REVERSE LENGTH=725	tr|F2CXM5|F2CXM5_HORVD	LOC_Os04g43800.1	IPR001106 (Aromatic amino acid lyase), IPR023144 (Phenylalanine ammonia-lyase, shielding domain), IPR024083 (L-Aspartase-like, N-terminal)	***-[3.701]		2H	57.8612
CUST_6726_PI427708080	1.36293	1.89847	1.77878	1.73051	0.565599	0.780251	5.33778	2.71653	1	1.39293	1.30512	1.2697	1	1.37951	9.43738	4.80292	0	0.478126	0.384182	0.344485	0	0.464158	3.23839	2.26391	Major pollen allergen Bet v 1-F/I	LOC_Os03g18850.1|13103.m02258|protein pathogenesis-related Bet v I family protein, putative, expressed	U35_2035	U35_2035 Members:25 3pri:Y 4e-78 UniRef90_Q945E9 Rep: Pathogen-related protein - Oryza sativa (Rice)	AT5G28010.1 | Symbols: | Polyketide cyclase/dehydrase and lipid transport superfamily protein | chr5:10024813-10025382 FORWARD LENGTH=166	sp|P43179|BEV1F_BETPN	LOC_Os03g18850.1	IPR000916 (Bet v I domain), IPR023393 (START-like domain)	***-[1.601]	MLOC_79172.1
CUST_393_PI427708086	1.11614	1.06037	1.31326	1.64061	0.696214	0.897111	4.29145	3.297	1	0.950034	1.17661	1.4699	1	1.28856	6.16399	4.73561	0	-0.0739491	0.234632	0.555714	0	0.365757	2.62386	2.24355		LOC_Os03g48180.2|13103.m05199|protein peptide transporter PTR2, putative, expressed	U35_7785	U35_7785 Members:5 3pri:N 2e-76 UniRef90_Q0JK25 Cluster: Os01g0701500 protein; n=1; Oryza sativa (japonica cultivar-group)|Rep: Os01g0701500 protein - Oryza sativa (japonica cultivar-group)	AT5G05900.1 | Symbols: | UDP-Glycosyltransferase superfamily protein | chr5:1774513-1776381 FORWARD LENGTH=450		LOC_Os03g48180.2				6H	67.9178
CUST_20237_PI427708080	1.012	1.34127	1.46268	1.53684	0.938617	1.43438	8.4896	4.3862	1	1.32536	1.44533	1.51861	1	1.52818	9.04479	4.67305	0	0.406386	0.531401	0.602754	0	0.611818	3.17709	2.22436	Heat shock protein 90	LOC_Os06g50300.1|13106.m05403|protein heat shock protein, putative, expressed	U35_14103	U35_14103 Members:70 3pri:Y 0.0 UniRef90_P36183 Cluster: Endoplasmin homolog precursor; n=5; BEP clade|Rep: Endoplasmin homolog precursor - Hordeum vulgare (Barley)	AT4G24190.1 | Symbols: SHD, HSP90.7, AtHsp90.7, AtHsp90-7 | Chaperone protein htpG family protein | chr4:12551902-12555851 REVERSE LENGTH=823	tr|Q8SB39|Q8SB39_ORYSA	LOC_Os06g50300.1	IPR001404 (Heat shock protein Hsp90)	*-*-[2.831]	AK360584
CUST_58_PI427708083	0.82995	1.2297	1.7998	1.5473	1.01668	0.775709	10.2605	4.74808	1	1.48166	2.16857	1.86433	1	0.762981	10.0921	4.67017	0	0.567216	1.11674	0.898659	0	-0.390281	3.33516	2.22348		LOC_Os06g29730.1|13106.m03072|protein RALFL28 - Rapid ALkalinization Factor RALF family protein precursor, expressed	U35_603	U35_603 Members:35 3pri:Y 2e-06 UniRef90_Q01482 Rep: WIR1A protein - Triticum aestivum (Wheat)	No hits found		LOC_Os06g29730.1
CUST_23195_PI427708080	0.918205	1.49848	1.94594	2.7058	0.95924	1.14205	6.10926	4.35372	1	1.63197	2.11929	2.94684	1	1.19058	6.36885	4.53872	0	0.706616	1.08358	1.55917	0	0.251662	2.67103	2.18229	alpha/beta-Hydrolases superfamily protein LENGTH=336	LOC_Os05g33940.1|13105.m03524|protein alpha/beta hydrolase fold, putative, expressed	U35_4763	U35_4763 Members:6 3pri:Y 1e-117 UniRef90_Q6J657 Cluster: Cell death associated protein; n=1; Oryza sativa (japonica cultivar-group)|Rep: Cell death associated protein - Oryza sativa (japonica cultivar-group)	AT5G06570.2 | Symbols: | alpha/beta-Hydrolases superfamily protein | chr5:2008075-2011013 REVERSE LENGTH=329	AT1G68620.1	LOC_Os05g33940.1	IPR013094 (Alpha/beta hydrolase fold-3)	***-[3.669]
CUST_8212_PI427708080	0.926125	0.800318	0.885363	1.22085	0.864951	1.05769	5.86354	3.91567	1	0.864158	0.955986	1.31824	1	1.22284	6.77904	4.52704	0	-0.210633	-0.0649379	0.398612	0	0.290233	2.76108	2.17857	ATP-dependent zinc metalloprotease FtsH 2	LOC_Os01g42030.1|13101.m04316|protein mitochondrial chaperone BCS1, putative, expressed	U35_20191	U35_20191 Members:9 3pri:Y 1e-163 UniRef90_Q5ZDA1 Cluster: BCS1 protein-like; n=1; Oryza sativa (japonica cultivar-group)|Rep: BCS1 protein-like - Oryza sativa (japonica cultivar-group)	AT3G50930.1 | Symbols: BCS1 | cytochrome BC1 synthesis | chr3:18929817-18931547 FORWARD LENGTH=576	sp|Q7URM7|FTSH2_RHOBA	LOC_Os01g42030.1	IPR003959 (ATPase, AAA-type, core)	*-*-[5.038]
CUST_12927_PI427708083	1.5736	1.0026	1.26889	1.48306	0.289926	0.449233	1.79814	1.31088	1	0.637139	0.806361	0.942465	1	1.54948	6.20207	4.52145	0	-0.650321	-0.310503	-0.0854894	0	0.631782	2.63275	2.17678		LOC_Os05g16370.1|13105.m01725|protein retrotransposon protein, putative, unclassified	U35_17106	U35_17106 Members:28 3pri:Y 1e-40 UniRef90_Q0JRC6 Cluster: Os01g0108400 protein; n=2; Oryza sativa (japonica cultivar-group)|Rep: Os01g0108400 protein - Oryza sativa (japonica cultivar-group)	AT1G34070.1 | Symbols: | CONTAINS InterPro DOMAIN/s: Retrotransposon gag protein (InterPro:IPR005162); BEST Arabidopsis thaliana protein match is: unknown protein (TAIR:AT5G48050.1); Has 648 Blast hits to 647 proteins in 29 species: Archae - 0; Bacteria - 0; Metazoa - 16; Fungi - 25; Plants - 607; Viruses - 0; Other Eukaryotes - 0 (source: NCBI BLink). | chr1:12402283-12403209 FORWARD LENGTH=308		LOC_Os05g16370.1				4H	114.943
CUST_22099_PI427708080	1.07838	1.61277	2.94334	2.55082	0.465608	0.402245	8.24511	2.09405	1	1.49555	2.72941	2.36542	1	0.863914	17.7083	4.49746	0	0.580675	1.44859	1.2421	0	-0.21104	4.14635	2.16911	Cytochrome P450 family protein, expressed	LOC_Os08g01520.1|13108.m00073|protein cytochrome P450, putative	U35_15962	U35_15962 Members:57 3pri:Y 1e-157 UniRef90_Q6ZD80 Cluster: Putative P450; n=2; Oryza sativa (japonica cultivar-group)|Rep: Putative P450 - Oryza sativa (japonica cultivar-group)	AT3G48280.1 | Symbols: CYP71A25 | cytochrome P450, family 71, subfamily A, polypeptide 25 | chr3:17879594-17881164 FORWARD LENGTH=490	tr|Q2R4P9|Q2R4P9_ORYSJ	LOC_Os08g01520.1	IPR001128 (Cytochrome P450)	***-[2.332]
CUST_7419_PI427708080	1.29662	1.34529	1.65752	2.17307	0.409504	0.689902	4.47502	1.81433	1	1.03753	1.27834	1.67595	1	1.68472	10.9279	4.43054	0	0.053157	0.354267	0.744979	0	0.752513	3.44995	2.14748	Gibberellin receptor GID1	LOC_Os03g14730.1|13103.m01721|protein gibberellin receptor GID1L2, putative, expressed	U35_30808	U35_30808 Members:1 3pri:N 6e-74 UniRef90_Q10P08 Cluster: Esterase, putative, expressed; n=1; Oryza sativa (japonica cultivar-group)|Rep: Esterase, putative, expressed - Oryza sativa (japonica cultivar-group)	AT2G45600.1 | Symbols: | alpha/beta-Hydrolases superfamily protein | chr2:18789799-18790788 FORWARD LENGTH=329	tr|G7LCQ8|G7LCQ8_MEDTR	LOC_Os03g14730.1	IPR013094 (Alpha/beta hydrolase fold-3)	***-[2.938]		4H	57.2946
CUST_16142_PI427708080	1.42239	1.38978	0.62749	1.20501	0.506042	0.586043	2.43876	2.21297	1	0.977069	0.441151	0.84717	1	1.15809	4.81928	4.37309	0	-0.0334673	-1.18066	-0.239276	0	0.211751	2.26882	2.12865	Heat-shock protein, putative	LOC_Os02g52150.2|13102.m05943|protein heat shock 22 kDa protein, mitochondrial precursor, putative, expressed	U35_8943	U35_8943 Members:4 3pri:N 3e-46 UniRef90_Q9ZP25 Cluster: Small heat shock protein Hsp23.5 precursor; n=1; Triticum aestivum|Rep: Small heat shock protein Hsp23.5 precursor - Triticum aestivum (Wheat)	AT4G25200.1 | Symbols: ATHSP23.6-MITO, HSP23.6-MITO | mitochondrion-localized small heat shock protein 23.6 | chr4:12917089-12917858 FORWARD LENGTH=210	tr|B9SSG1|B9SSG1_RICCO	LOC_Os02g52150.2	IPR008978 (HSP20-like chaperone)	***-[2.144]	MLOC_75175.1
CUST_3675_PI427708083	0.875296	1.46672	1.9676	2.90793	1.034	1.08903	6.3615	4.39492	1	1.67568	2.24793	3.32222	1	1.05322	6.15232	4.2504	0	0.744751	1.1686	1.73215	0	0.0748133	2.62113	2.0876		LOC_Os05g33940.1|13105.m03524|protein alpha/beta hydrolase fold, putative, expressed	U35_4763	U35_4763 Members:6 3pri:Y 1e-117 UniRef90_Q6J657 Cluster: Cell death associated protein; n=1; Oryza sativa (japonica cultivar-group)|Rep: Cell death associated protein - Oryza sativa (japonica cultivar-group)	AT5G06570.2 | Symbols: | alpha/beta-Hydrolases superfamily protein | chr5:2008075-2011013 REVERSE LENGTH=329		LOC_Os05g33940.1				3H	106.091
CUST_16488_PI427708080	0.968113	0.813533	1.59473	1.79357	0.973588	2.12314	7.07934	3.90354	1	0.840328	1.64726	1.85265	1	2.18074	7.2714	4.00944	0	-0.250976	0.720065	0.889588	0	1.12482	2.86223	2.0034	Leucine-rich receptor-like protein kinase family protein LENGTH=1101	LOC_Os10g33040.1|13110.m02903|protein receptor-like protein kinase precursor, putative, expressed	U35_40796	U35_40796 Members:1 3pri:N 1e-78 UniRef90_Q8W5K7 Cluster: Hypothetical protein OSJNBa0079B05.9; n=2; Oryza sativa|Rep: Hypothetical protein OSJNBa0079B05.9 - Oryza sativa (Rice)	AT4G08850.1 | Symbols: | Leucine-rich repeat receptor-like protein kinase family protein | chr4:5636693-5640496 REVERSE LENGTH=1045	AT1G17230.1	LOC_Os10g33040.1	IPR001611 (Leucine-rich repeat), IPR011009 (Protein kinase-like domain), IPR013210 (Leucine-rich repeat-containing N-terminal, type 2), IPR013320 (Concanavalin A-like lectin/glucanase, subgroup)	***-[3.268]	MLOC_78131.2
CUST_5632_PI427708080	1.66448	1.03284	1.36232	1.71577	0.322418	0.420352	1.74855	1.28949	1	0.620516	0.818463	1.03082	1	1.30375	5.42325	3.99943	0	-0.688461	-0.28901	0.0437856	0	0.382668	2.43916	1.99979	Allene oxide cyclase	LOC_Os03g32314.1|13103.m03681|protein allene oxide cyclase 4, chloroplast precursor, putative, expressed	U35_1757	U35_1757 Members:51 3pri:Y 1e-132 UniRef90_Q711R0 Rep: Allene oxide cyclase precursor - Hordeum vulgare (Barley)	AT1G13280.1 | Symbols: AOC4 | allene oxide cyclase 4 | chr1:4547624-4548552 FORWARD LENGTH=254	tr|Q8L6H4|Q8L6H4_ORYSA	LOC_Os03g32314.1	IPR009410 (Allene oxide cyclase)	***-[3.896]	MLOC_68391.4	6H	87.3229
CUST_5358_PI427708083	1.00691	1.00695	1.15232	1.31584	0.942569	1.10021	7.10661	3.75635	1	1.00004	1.14441	1.3068	1	1.16725	7.53962	3.98523	0	5.31555e-05	0.194598	0.386042	0	0.223114	2.91449	1.99466		LOC_Os03g57990.1|13103.m06367|protein LTPL74 - Protease inhibitor/seed storage/LTP family protein precursor, expressed	U35_19168	U35_19168 Members:6 3pri:Y 3e-53 UniRef90_Q8H567 Cluster: Protease inhibitor-like protein; n=1; Oryza sativa (japonica cultivar-group)|Rep: Protease inhibitor-like protein - Oryza sativa (japonica cultivar-gro	AT2G48130.1 | Symbols: | Bifunctional inhibitor/lipid-transfer protein/seed storage 2S albumin superfamily protein | chr2:19685263-19685977 REVERSE LENGTH=183		LOC_Os03g57990.1
CUST_19286_PI427708080	0.971644	1.25765	1.30262	1.93259	0.966777	1.09613	6.1887	3.82682	1	1.29436	1.34064	1.98899	1	1.1338	6.40138	3.95833	0	0.372237	0.422922	0.992035	0	0.18117	2.67838	1.98489	Non-specific lipid-transfer protein	LOC_Os05g40010.1|13105.m04220|protein LTPL17 - Protease inhibitor/seed storage/LTP family protein precursor, expressed	U35_15751	U35_15751 Members:11 3pri:Y 1e-34 UniRef90_Q75GN2 Cluster: Hypothetical protein OSJNBa0018K15.7; n=1; Oryza sativa (japonica cultivar-group)|Rep: Hypothetical protein OSJNBa0018K15.7 - Oryza sativa (japonica cu	AT5G01870.1 | Symbols: | Bifunctional inhibitor/lipid-transfer protein/seed storage 2S albumin superfamily protein | chr5:337234-337678 FORWARD LENGTH=116	tr|F2CQL6|F2CQL6_HORVD	LOC_Os05g40010.1	IPR000528 (Plant lipid transfer protein/Par allergen), IPR016140 (Bifunctional inhibitor/plant lipid transfer protein/seed storage helical domain)	***-[4.751]
CUST_2020_PI427708080	1.15484	1.01848	1.12669	1.35663	0.8136	0.919363	4.52777	3.08644	1	0.881926	0.975623	1.17474	1	1.12999	5.5651	3.79356	0	-0.18127	-0.0356049	0.232339	0	0.176316	2.47641	1.92355	Flavonol 4-sulfotransferase	LOC_Os07g41460.1|13107.m04314|protein sulfotransferase domain containing protein, expressed	U35_17580	U35_17580 Members:14 3pri:Y 1e-133 UniRef90_Q69RG0 Cluster: Putative STF-1; n=1; Oryza sativa (japonica cultivar-group)|Rep: Putative STF-1 - Oryza sativa (japonica cultivar-group)	AT2G03760.1 | Symbols: ST, ATST1, RAR047, ST1, AtSOT1, AtSOT12, SOT12 | sulphotransferase 12 | chr2:1149475-1150455 REVERSE LENGTH=326	tr|B6STJ6|B6STJ6_MAIZE	LOC_Os07g41460.1	IPR000863 (Sulfotransferase domain)	***-[1.384]	MLOC_22702.1	2H	54.3201
CUST_23952_PI427708080	0.895476	0.800514	1.16033	1.33403	0.878813	1.56846	5.03185	3.29206	1	0.893955	1.29577	1.48975	1	1.78475	5.72574	3.74603	0	-0.161727	0.373814	0.57507	0	0.835725	2.51746	1.90536	Protein of unknown function (DUF594) LENGTH=803	LOC_Os06g03150.1|13106.m00246|protein expressed protein	U35_4092	U35_4092 Members:16 3pri:Y 8e-31 UniRef90_Q2QYC5 Cluster: ZF-HD protein dimerisation region containing protein; n=2; Oryza sativa (japonica cultivar-group)|Rep: ZF-HD protein dimerisation region containing pro	AT4G19080.1 | Symbols: | Protein of unknown function (DUF594) | chr4:10448813-10449796 REVERSE LENGTH=327	AT5G45540.1	LOC_Os06g03150.1	IPR007658 (Protein of unknown function DUF594)	*-*-[3.818]
CUST_5814_PI427708083	1.2716	1.1099	1.22872	1.75919	0.697739	1.17707	5.45461	2.60509	1	0.872843	0.966279	1.38345	1	1.68697	7.81755	3.73362	0	-0.196207	-0.049488	0.468272	0	0.754438	2.96672	1.90058		LOC_Os02g48110.1|13102.m05431|protein DnaK family protein, putative, expressed	U35_1571	U35_1571 Members:61 3pri:Y 0.0 UniRef90_Q6ZFX8 Cluster: Putative growth regulator; n=1; Oryza sativa (japonica cultivar-group)|Rep: Putative growth regulator - Oryza sativa (japonica cultivar-group)	AT4G16660.1 | Symbols: | heat shock protein 70 (Hsp 70) family protein | chr4:9377225-9381232 FORWARD LENGTH=867		LOC_Os02g48110.1
CUST_6874_PI427708083	0.65357	0.788062	1.9796	1.34574	1.25101	1.29919	7.79823	4.54845	1	1.20578	3.02891	2.05906	1	1.03851	6.23356	3.63583	0	0.269967	1.5988	1.04198	0	0.0545185	2.64006	1.86228		LOC_Os02g42150.1|13102.m04660|protein OsWAK14 - OsWAK receptor-like protein kinase, expressed	U35_17989	U35_17989 Members:3 3pri:N 5e-52 UniRef90_Q6H459 Cluster: Putative wall-associated kinase; n=1; Oryza sativa (japonica cultivar-group)|Rep: Putative wall-associated kinase - Oryza sativa (japonica cultivar-gro	AT1G16260.2 | Symbols: | Wall-associated kinase family protein | chr1:5559708-5562018 REVERSE LENGTH=720		LOC_Os02g42150.1				6H	0.283286
CUST_14141_PI427708083	1.55978	1.0677	1.23141	1.13484	0.312994	0.331775	2.21389	1.13654	1	0.68452	0.789479	0.727566	1	1.06	7.07327	3.63118	0	-0.546836	-0.341027	-0.45885	0	0.0840696	2.82238	1.86044		LOC_Os02g55410.1|13102.m06352|protein MCM5 - Putative minichromosome maintenance MCM complex subunit 5, expressed	U35_17002	U35_17002 Members:29 3pri:Y 0.0 UniRef90_Q6KAJ4 Cluster: Putative minichromosome maintenance deficient protein 5; n=1; Oryza sativa (japonica cultivar-group)|Rep: Putative minichromosome maintenance deficient	AT2G07690.2 | Symbols: MCM5 | Minichromosome maintenance (MCM2/3/5) family protein | chr2:3523379-3527388 REVERSE LENGTH=725		LOC_Os02g55410.1
CUST_6587_PI427708080	0.474483	0.702167	1.50969	2.19967	1.3887	1.41518	6.07254	4.97149	1	1.47986	3.18177	4.63593	1	1.01907	4.37283	3.57997	0	0.565459	1.66983	2.21286	0	0.0272532	2.12857	1.83995	HXXXD-type acyl-transferase family protein LENGTH=461	LOC_Os10g35950.1|13110.m03243|protein transferase family protein, putative, expressed	U35_12498	U35_12498 Members:2 3pri:N 3e-86 UniRef90_Q0IWK4 Cluster: Os10g0503300 protein; n=2; Oryza sativa (japonica cultivar-group)|Rep: Os10g0503300 protein - Oryza sativa (japonica cultivar-group)	AT5G17540.1 | Symbols: | HXXXD-type acyl-transferase family protein | chr5:5782061-5783682 REVERSE LENGTH=461	AT5G17540.1	LOC_Os10g35950.1	IPR003480 (Transferase), IPR023213 (Chloramphenicol acetyltransferase-like domain)	***-[1.565]	MLOC_76558.1
CUST_3821_PI427708080	1.50183	1.19461	1.55736	1.90679	0.363379	0.434564	1.95938	1.26071	1	0.795435	1.03698	1.26965	1	1.1959	5.39211	3.46941	0	-0.330183	0.0523828	0.344426	0	0.258091	2.43085	1.79469	Bidirectional sugar transporter N3	LOC_Os03g22200.1|13103.m02668|protein nodulin MtN3 family protein, putative, expressed	U35_19190	U35_19190 Members:7 3pri:Y 1e-62 UniRef90_Q84WN3 Cluster: Putative cytochrome c oxidoreductase; n=2; Arabidopsis thaliana|Rep: Putative cytochrome c oxidoreductase - Arabidopsis thaliana (Mouse-ear cress)	AT4G15920.1 | Symbols: SWEET17, AtSWEET17 | Nodulin MtN3 family protein | chr4:9030742-9033343 REVERSE LENGTH=241	sp|P93332|NOD3_MEDTR	LOC_Os03g22200.1	IPR004316 (RAG1-activating protein-1-related)	***-[2.97]	MLOC_57761.1	5H	32.4306
CUST_18256_PI427708080	1.18237	0.538406	0.767517	0.720427	0.599723	0.447378	6.98453	2.06576	1	0.45536	0.649132	0.609306	1	0.745974	11.6463	3.44452	0	-1.13492	-0.623417	-0.714762	0	-0.422803	3.54179	1.7843	Glutathione S-transferase	LOC_Os03g04240.1|13103.m00431|protein glutathione S-transferase, putative, expressed	U35_3821	U35_3821 Members:18 3pri:Y 1e-111 UniRef90_Q8H8D8 Cluster: Putative glutathione S-transferase; n=1; Oryza sativa (japonica cultivar-group)|Rep: Putative glutathione S-transferase - Oryza sativa (japonica cultiv	AT2G47730.1 | Symbols: ATGSTF8, ATGSTF5, GST6, GSTF8 | glutathione S-transferase phi 8 | chr2:19558213-19559266 FORWARD LENGTH=263	tr|Q9FQC7|Q9FQC7_MAIZE	LOC_Os03g04240.1	IPR010987 (Glutathione S-transferase, C-terminal-like), IPR012336 (Thioredoxin-like fold)	***-[2.974]	MLOC_62563.1	4H	99.221
CUST_21729_PI427708080	0.842834	1.11176	0.637272	0.8851	0.733153	0.838257	2.23922	2.47479	1	1.31908	0.756106	1.05015	1	1.14336	3.05423	3.37555	0	0.399527	-0.403339	0.0705919	0	0.193278	1.61081	1.75512	70 kDa heat shock protein	LOC_Os05g38530.1|13105.m04043|protein DnaK family protein, putative, expressed	U35_469	U35_469 Members:86 3pri:Y 0.0 UniRef90_P27322 Cluster: Heat shock cognate 70 kDa protein 2; n=34; Magnoliophyta|Rep: Heat shock cognate 70 kDa protein 2 - Solanum lycopersicum (Tomato) (Lycopersicon esculen	AT3G12580.1 | Symbols: HSP70, ATHSP70 | heat shock protein 70 | chr3:3991487-3993689 REVERSE LENGTH=650	tr|Q943K7|Q943K7_ORYSJ	LOC_Os05g38530.1	IPR001023 (Heat shock protein Hsp70)	***-[3.665]	AK369055
CUST_1716_PI427708083	1.06	0.691194	1.15972	1.00124	0.777883	0.820818	4.13562	2.61671	1	0.652069	1.09408	0.944564	1	1.05519	5.31651	3.36388	0	-0.616903	0.129715	-0.0822798	0	0.0775081	2.41048	1.75013		LOC_Os10g34614.1|13110.m03083|protein csAtPR5, putative, expressed	U35_37723	U35_37723 Members:1 3pri:N	No hits found		LOC_Os10g34614.1				7H	21.3881
CUST_8731_PI427708080	0.953436	0.976654	2.30943	2.05302	0.785182	1.61526	5.15822	2.60738	1	1.02435	2.42222	2.15329	1	2.05718	6.56946	3.32073	0	0.0347113	1.27633	1.10654	0	1.04067	2.71577	1.7315	unknown protein; FUNCTIONS IN: molecular_function unknown; INVOLVED IN: biological_process unknown; LOCATED IN: endomembrane system; EXPRESSED IN: 23 plant structures; EXPRESSED DURING: 13 growth stages; BEST Arabidopsis thaliana protein match is: unknown protein . LENGTH=172	LOC_Os01g40700.1|13101.m04170|protein expressed protein	U35_8790	U35_8790 Members:4 3pri:Y 2e-63 UniRef90_Q5ZC72 Cluster: Light stress-responsive one-helix protein-like; n=1; Oryza sativa (japonica cultivar-group)|Rep: Light stress-responsive one-helix protein-like - Oryza	AT1G22790.2 | Symbols: | unknown protein; FUNCTIONS IN: molecular_function unknown; INVOLVED IN: biological_process unknown; LOCATED IN: plasma membrane; EXPRESSED IN: 22 plant structures; EXPRESSED DURING: 13 growth stages; BEST Arabidopsis thaliana protein match is: unknown protein (TAIR:AT1G34010.1); Has 35333 Blast hits to 34131 proteins in 2444 species: Archae - 798; Bacteria - 22429; Metazo…	AT3G13480.1	LOC_Os01g40700.1		--*-[10.483]		1H	130.807
CUST_14124_PI427708083	0.831447	0.978983	1.62543	1.80415	1.13641	1.29999	6.54453	3.73088	1	1.17745	1.95494	2.16989	1	1.14394	5.75894	3.28304	0	0.23566	0.967126	1.11762	0	0.194013	2.5258	1.71503		LOC_Os09g04430.1|13109.m00372|protein expressed protein	U35_8875	U35_8875 Members:4 3pri:N 2e-13 UniRef90_Q82RN1 Rep: Hypothetical protein - Streptomyces avermitilis	No hits found		LOC_Os09g04430.1
CUST_6288_PI427708080	1.02914	1.09949	1.62986	1.82102	0.908026	1.18321	5.76487	2.98093	1	1.06835	1.58371	1.76946	1	1.30306	6.3488	3.28287	0	0.0953888	0.663304	0.823305	0	0.381901	2.66648	1.71496	Disease resistance protein	LOC_Os01g23380.1|13101.m02473|protein stripe rust resistance protein Yr10, putative, expressed	U35_7260	U35_7260 Members:4 3pri:Y 7e-84 UniRef90_Q943S7 Cluster: Putative stripe rust resistance protein Yr10; n=1; Oryza sativa (japonica cultivar-group)|Rep: Putative stripe rust resistance protein Yr10 - Oryza sat	AT3G07040.1 | Symbols: RPM1, RPS3 | NB-ARC domain-containing disease resistance protein | chr3:2226244-2229024 REVERSE LENGTH=926	sp|Q9T048|DRL27_ARATH	LOC_Os01g23380.1	IPR000767 (Disease resistance protein)	*-*-[1.667]	MLOC_73623.1
CUST_3534_PI427708080	1.06525	1.42157	1.40303	1.34622	0.850412	1.25998	4.731	2.77792	1	1.33449	1.31709	1.26376	1	1.48161	5.56319	3.26655	0	0.416286	0.397357	0.337719	0	0.567169	2.47591	1.70777	Heat shock 70 kDa protein C	LOC_Os02g02410.1|13102.m00179|protein DnaK family protein, putative, expressed	U35_14470	U35_14470 Members:154 3pri:Y 0.0 UniRef90_O24581 Cluster: Luminal-binding protein 3 precursor; n=6; Magnoliophyta|Rep: Luminal-binding protein 3 precursor - Zea mays (Maize)	AT5G28540.1 | Symbols: BIP1 | heat shock protein 70 (Hsp 70) family protein | chr5:10540665-10543274 REVERSE LENGTH=669	tr|F1L183|F1L183_ASCSU	LOC_Os02g02410.1	IPR001023 (Heat shock protein Hsp70)	***-[3.698]	MLOC_55999.1	6H	24.4334
CUST_12207_PI427708080	0.940576	0.918699	0.83858	0.709655	0.891668	0.908439	3.67093	2.85875	1	0.976741	0.89156	0.75449	1	1.01881	4.11692	3.20607	0	-0.0339523	-0.165596	-0.406427	0	0.026882	2.04157	1.68081	unknown protein; Has 35333 Blast hits to 34131 proteins in 2444 species: Archae - 798; Bacteria - 22429; Metazoa - 974; Fungi - 991; Plants - 531; Viruses - 0; Other Eukaryotes - 9610 (source: NCBI BLink). LENGTH=93	LOC_Os01g47570.1|13101.m04919|protein expressed protein	U35_30780	U35_30780 Members:1 3pri:Y 3e-10 UniRef90_Q5SN49 Cluster: Hypothetical protein P0003E08.32; n=1; Oryza sativa (japonica cultivar-group)|Rep: Hypothetical protein P0003E08.32 - Oryza sativa (japonica cultivar-g	AT1G06475.1 | Symbols: | unknown protein; Has 35333 Blast hits to 34131 proteins in 2444 species: Archae - 798; Bacteria - 22429; Metazoa - 974; Fungi - 991; Plants - 531; Viruses - 0; Other Eukaryotes - 9610 (source: NCBI BLink). | chr1:1973992-1974273 REVERSE LENGTH=93	AT1G06475.1	LOC_Os01g47570.1		--*-[9.569]	MLOC_44301.1
CUST_8201_PI427708080	1.24112	1.12165	1.53307	2.03601	0.578795	1.10737	2.41979	1.84581	1	0.903742	1.23523	1.64047	1	1.91324	4.18073	3.18906	0	-0.146018	0.304784	0.714106	0	0.936015	2.06376	1.67313	Chitinase	LOC_Os05g33130.1|13105.m03421|protein CHIT17 - Chitinase family protein precursor, expressed	U35_18202	U35_18202 Members:18 3pri:Y 1e-154 UniRef90_Q42839 Rep: Chitinase - Hordeum vulgare (Barley)	AT3G12500.1 | Symbols: ATHCHIB, PR3, PR-3, CHI-B, B-CHI, HCHIB | basic chitinase | chr3:3962501-3963984 REVERSE LENGTH=335	tr|Q42839|Q42839_HORVU	LOC_Os05g33130.1	IPR016283 (Glycoside hydrolase, family 19), IPR023346 (Lysozyme-like domain)	***-[2]
CUST_12761_PI427708080	0.903007	1.60554	1.34458	1.0076	0.774526	1.21335	4.97316	2.46966	1	1.77799	1.489	1.11582	1	1.56657	6.42091	3.1886	0	0.830251	0.574348	0.158109	0	0.647609	2.68278	1.67292	Kinase-like protein	LOC_Os04g12560.1|13104.m01154|protein receptor-like protein kinase, putative, expressed	U35_19522	U35_19522 Members:9 3pri:Y 1e-171 UniRef90_Q25AG3 Rep: H0512B01.11 protein - Oryza sativa (Rice)	AT1G34300.1 | Symbols: | lectin protein kinase family protein | chr1:12503450-12505939 FORWARD LENGTH=829	tr|G7JXG0|G7JXG0_MEDTR	LOC_Os04g12560.1	IPR001480 (Bulb-type lectin domain), IPR011009 (Protein kinase-like domain)	***-[1.941]	MLOC_51311.3	5H	169.132
CUST_3342_PI427708080	1.19128	1.35163	1.67872	2.1501	0.730914	0.84941	3.9898	2.32636	1	1.1346	1.40917	1.80486	1	1.16212	5.45865	3.1828	0	0.182188	0.494842	0.85189	0	0.21676	2.44854	1.6703	Lipoxygenase	LOC_Os03g49380.1|13103.m05343|protein lipoxygenase, putative, expressed	U35_14195	U35_14195 Members:118 3pri:Y 0.0 UniRef90_Q42846 Rep: Lipoxygenase - Hordeum vulgare (Barley)	AT1G55020.1 | Symbols: LOX1, ATLOX1 | lipoxygenase 1 | chr1:20525798-20530143 FORWARD LENGTH=859	tr|F2DQ55|F2DQ55_HORVD	LOC_Os03g49380.1	IPR000907 (Lipoxygenase), IPR008976 (Lipase/lipooxygenase, PLAT/LH2)	***-[2]	MLOC_55029.1	4H	20.8924
CUST_6592_PI427708080	1.46172	1.10559	1.66785	1.6661	0.519683	0.6734	3.23749	1.60737	1	0.75636	1.14102	1.13982	1	1.29579	6.22974	3.09298	0	-0.402854	0.190322	0.188808	0	0.373833	2.63917	1.629	Vacuolar sorting receptor 1, putative	LOC_Os11g02464.1|13111.m00177|protein vacuolar-sorting receptor precursor, putative, expressed	U35_7090	U35_7090 Members:6 3pri:N 1e-120 UniRef90_Q2QYK3 Cluster: Vacuolar sorting receptor 1, putative, expressed; n=1; Oryza sativa (japonica cultivar-group)|Rep: Vacuolar sorting receptor 1, putative, expressed - O	AT3G52850.1 | Symbols: VSR1, BP-80, ATELP, BP80, BP80B, ATELP1, ATVSR1, GFS1, VSR1;1, BP80-1;1 | vacuolar sorting receptor homolog 1 | chr3:19587999-19591690 FORWARD LENGTH=623	tr|B9SRT1|B9SRT1_RICCO	LOC_Os11g02464.1	IPR003137 (Protease-associated domain, PA)	***-[3.864]	MLOC_76600.2
CUST_3084_PI427708080	0.799539	0.95716	1.38574	1.32575	1.15586	2.18267	7.28959	3.57402	1	1.19714	1.73318	1.65814	1	1.88835	6.30662	3.09208	0	0.259592	0.793418	0.729566	0	0.917123	2.65687	1.62858	Receptor-like protein kinase, putative,expressed	LOC_Os07g35660.1|13107.m03651|protein TKL_IRAK_DUF26-lc.21 - DUF26 kinases have homology to DUF26 containing loci, expressed	U35_6099	U35_6099 Members:2 3pri:N 1e-120 UniRef90_Q84S65 Cluster: Putative serine/threonine kinase protein; n=1; Oryza sativa (japonica cultivar-group)|Rep: Putative serine/threonine kinase protein - Oryza sativa (jap	AT4G23180.1 | Symbols: CRK10, RLK4 | cysteine-rich RLK (RECEPTOR-like protein kinase) 10 | chr4:12138171-12140780 FORWARD LENGTH=669	tr|D8L9R1|D8L9R1_WHEAT	LOC_Os07g35660.1	IPR002902 (Gnk2-homologous domain), IPR011009 (Protein kinase-like domain)	***-[1.928]	MLOC_53309.2	2H	57.8612
CUST_11254_PI427708080	1.39101	1.10681	1.23529	1.14541	0.588153	0.942364	2.49031	1.80282	1	0.795689	0.888053	0.823433	1	1.60224	4.23412	3.06522	0	-0.329723	-0.171282	-0.280277	0	0.680092	2.08206	1.61599	Histone H2A	LOC_Os12g34510.1|13112.m03522|protein Core histone H2A/H2B/H3/H4 domain containing protein, putative, expressed	U35_13949	U35_13949 Members:16 3pri:Y 3e-58 UniRef90_Q2QPG9 Rep: Probable histone H2AXb - Oryza sativa (Rice)	AT1G54690.1 | Symbols: HTA3, H2AXB, G-H2AX, GAMMA-H2AX | gamma histone variant H2AX | chr1:20414607-20415206 REVERSE LENGTH=142	tr|F2EEP4|F2EEP4_HORVD	LOC_Os12g34510.1	IPR009072 (Histone-fold)	***-[2.994]		7H	126.275
CUST_25345_PI427708080	1.11205	0.614617	0.99341	1.17783	0.25236	0.332499	1.28799	0.772202	1	0.552686	0.893311	1.05915	1	1.31756	5.10379	3.05992	0	-0.855468	-0.162765	0.0829102	0	0.397863	2.35157	1.61349	Glutaredoxin-C9	LOC_Os05g48930.1|13105.m05226|protein OsGrx_S2 - glutaredoxin subgroup III, expressed	U35_17569	U35_17569 Members:10 3pri:Y 2e-39 UniRef90_P0C291 Rep: Monothiol glutaredoxin-S9 - Oryza sativa (Rice)	AT1G28480.1 | Symbols: GRX480, roxy19 | Thioredoxin superfamily protein | chr1:10013634-10014047 REVERSE LENGTH=137	tr|A2Q531|A2Q531_MEDTR	LOC_Os05g48930.1	IPR011905 (Glutaredoxin-like, plant II), IPR012336 (Thioredoxin-like fold)	***-[1.93]
CUST_25833_PI427708080	1.20047	0.969727	1.05643	1.10341	0.701194	0.349218	1.75335	2.13146	1	0.807791	0.880018	0.919147	1	0.498033	2.50052	3.03976	0	-0.307946	-0.184395	-0.121632	0	-1.00569	1.32223	1.60396	Histone H3	LOC_Os04g34240.1|13104.m03323|protein histone H3, putative, expressed	U35_14040	U35_14040 Members:30 3pri:Y 3e-67 UniRef90_UPI00006C029D Cluster: PREDICTED: similar to H3 histone, family 2 isoform 2; n=1; Homo sapiens|Rep: PREDICTED: similar to H3 histone, family 2 isoform 2 - Homo sapiens	AT5G65360.1 | Symbols: | Histone superfamily protein | chr5:26120099-26120509 REVERSE LENGTH=136	tr|G7L647|G7L647_MEDTR	LOC_Os04g34240.1	IPR000164 (Histone H3), IPR009072 (Histone-fold)	***-[2]
CUST_4634_PI427708080	1.1027	0.910713	0.912571	0.865008	0.874207	1.06836	2.50411	2.65563	1	0.825895	0.82758	0.784447	1	1.2221	2.86444	3.03775	0	-0.27597	-0.27303	-0.350253	0	0.289357	1.51825	1.603	NAD(P)-binding Rossmann-fold superfamily protein LENGTH=264	LOC_Os11g43200.1|13111.m04296|protein tropinone reductase 2, putative	U35_22116	U35_22116 Members:5 3pri:Y 3e-88 UniRef90_Q2R092 Cluster: Tropinone reductase, putative; n=2; Oryza sativa (japonica cultivar-group)|Rep: Tropinone reductase, putative - Oryza sativa (japonica cultivar-group)	AT5G06060.1 | Symbols: | NAD(P)-binding Rossmann-fold superfamily protein | chr5:1824066-1825833 REVERSE LENGTH=264	AT5G06060.1	LOC_Os11g43200.1	IPR002198 (Short-chain dehydrogenase/reductase SDR)	***-[0.922]	MLOC_62496.2	3H	108.428
CUST_1784_PI427708080	1.71511	1.16412	2.42572	3.75282	0.196841	0.0904098	1.20464	0.596241	1	0.67874	1.41432	2.18809	1	0.459305	6.11986	3.02905	0	-0.559068	0.500108	1.12967	0	-1.12248	2.6135	1.59887	Xyloglucan endotransglucosylase hydrolase 2	LOC_Os06g48160.1|13106.m05119|protein glycosyl hydrolases family 16, putative, expressed	U35_159	U35_159 Members:70 3pri:Y 1e-165 UniRef90_Q56TP0 Rep: Endotransglucosylase/hydrolase XTH5 - Triticum aestivum (Wheat)	AT4G25810.1 | Symbols: XTR6, XTH23 | xyloglucan endotransglycosylase 6 | chr4:13128694-13129715 FORWARD LENGTH=286	tr|E6Y2R9|E6Y2R9_BAMOL	LOC_Os06g48160.1	IPR008985 (Concanavalin A-like lectin/glucanase), IPR016455 (Xyloglucan endotransglucosylase/hydrolase)	***-[3.536]	MLOC_18499.1	7H	93.9093
CUST_27_PI427708080	1.17972	1.29047	1.24256	1.2865	0.787774	1.0091	4.01291	2.359	1	1.09388	1.05327	1.09052	1	1.28096	5.09398	2.99451	0	0.129455	0.0748758	0.12501	0	0.357222	2.34879	1.58232	Protein disulfide isomerase	LOC_Os11g09280.2|13111.m00979|protein OsPDIL1-1 protein disulfide isomerase PDIL1-1, expressed	U35_14571	U35_14571 Members:409 3pri:Y 0.0 UniRef90_P52589 Cluster: Protein disulfide-isomerase precursor; n=22; Triticeae|Rep: Protein disulfide-isomerase precursor - Triticum aestivum (Wheat)	AT1G21750.1 | Symbols: ATPDIL1-1, ATPDI5, PDI5, PDIL1-1 | PDI-like 1-1 | chr1:7645767-7648514 FORWARD LENGTH=501	tr|B9A8E3|B9A8E3_WHEAT	LOC_Os11g09280.2	IPR005746 (Thioredoxin), IPR005792 (Protein disulphide isomerase), IPR012336 (Thioredoxin-like fold)	***-[2.974]	MLOC_351.5	4H	50.9915
CUST_21520_PI427708080	1.73554	1.2233	1.62869	2.00258	0.185841	0.224353	0.858531	0.55342	1	0.704855	0.938432	1.15387	1	1.20723	4.6197	2.97792	0	-0.504602	-0.0916758	0.206478	0	0.271701	2.2078	1.5743	Aromatic L-amino acid decarboxylase	LOC_Os01g56380.1|13101.m05966|protein decarboxylase, putative, expressed	U35_3594	U35_3594 Members:13 3pri:Y 1e-136 UniRef90_Q6BD07 Cluster: Tryptophan decarboxylase; n=2; Oryza sativa (japonica cultivar-group)|Rep: Tryptophan decarboxylase - Oryza sativa (japonica cultivar-group)	AT2G20340.1 | Symbols: | Pyridoxal phosphate (PLP)-dependent transferases superfamily protein | chr2:8779804-8782490 FORWARD LENGTH=490	tr|A6BM84|A6BM84_ROSDA	LOC_Os01g56380.1	IPR002129 (Pyridoxal phosphate-dependent decarboxylase)	***-[0.923]
CUST_6405_PI427708083	0.641899	0.481558	2.1099	1.26245	1.31787	0.977691	4.91506	3.90564	1	0.750208	3.28696	1.96674	1	0.741871	3.72954	2.96359	0	-0.414638	1.71675	0.975809	0	-0.43076	1.899	1.56735		LOC_Os02g42150.2|13102.m04659|protein OsWAK14 - OsWAK receptor-like protein kinase, expressed	U35_18142	U35_18142 Members:6 3pri:Y 1e-106 UniRef90_Q6H464 Cluster: Putative wall-associated kinase 4; n=1; Oryza sativa (japonica cultivar-group)|Rep: Putative wall-associated kinase 4 - Oryza sativa (japonica cultivar	AT1G21230.1 | Symbols: WAK5 | wall associated kinase 5 | chr1:7429980-7432346 FORWARD LENGTH=733		LOC_Os02g42150.2				6H	0.141643
CUST_25294_PI427708080	1.34136	0.9991	1.52074	1.45167	0.604931	0.748565	2.77185	1.78394	1	0.744842	1.13373	1.08224	1	1.23744	4.58209	2.949	0	-0.424993	0.181076	0.114022	0	0.307356	2.19601	1.56023	Vacuolar sorting receptor 1, putative	LOC_Os11g02464.1|13111.m00177|protein vacuolar-sorting receptor precursor, putative, expressed	U35_3754	U35_3754 Members:18 3pri:Y 1e-142 UniRef90_Q2QYK3 Cluster: Vacuolar sorting receptor 1, putative, expressed; n=1; Oryza sativa (japonica cultivar-group)|Rep: Vacuolar sorting receptor 1, putative, expressed - O	AT3G52850.1 | Symbols: VSR1, BP-80, ATELP, BP80, BP80B, ATELP1, ATVSR1, GFS1, VSR1;1, BP80-1;1 | vacuolar sorting receptor homolog 1 | chr3:19587999-19591690 FORWARD LENGTH=623	tr|B9SRT1|B9SRT1_RICCO	LOC_Os11g02464.1	IPR003137 (Protease-associated domain, PA), IPR018097 (EGF-like calcium-binding, conserved site)	***-[3.832]
CUST_13642_PI427708083	0.769823	0.908038	1.05497	1.53992	1.17901	2.17002	7.26727	3.43728	1	1.17954	1.3704	2.00036	1	1.84054	6.16386	2.91539	0	0.238227	0.454602	1.00026	0	0.880131	2.62383	1.54369		LOC_Os11g17380.1|13111.m01762|protein protein kinase domain containing protein	U35_11129	U35_11129 Members:2 3pri:N 9e-30 UniRef90_Q53QA3 Cluster: Similar to stem rust resistance protein; n=1; Oryza sativa (japonica cultivar-group)|Rep: Similar to stem rust resistance protein - Oryza sativa (japon	AT2G23830.1 | Symbols: | PapD-like superfamily protein | chr2:10143646-10144511 FORWARD LENGTH=149		LOC_Os11g17380.1
CUST_4023_PI427708080	1.24	1.14281	1.3542	1.49074	0.641039	0.702265	2.93386	1.86013	1	0.921618	1.0921	1.20221	1	1.09551	4.57673	2.90173	0	-0.117759	0.127099	0.26569	0	0.131603	2.19432	1.53692	Mta/sah nucleosidase, putative	LOC_Os06g02210.1|13106.m00140|protein bark storage protein A precursor, putative, expressed	U35_23954	U35_23954 Members:3 3pri:Y 1e-109 UniRef90_Q5VRZ8 Cluster: Putative vegetative storage protein win4.5; n=1; Oryza sativa (japonica cultivar-group)|Rep: Putative vegetative storage protein win4.5 - Oryza sativa	AT4G24350.1 | Symbols: | Phosphorylase superfamily protein | chr4:12609637-12611328 FORWARD LENGTH=336	tr|B9S216|B9S216_RICCO	LOC_Os06g02210.1	IPR018017 (Nucleoside phosphorylase)	***-[3.225]
CUST_19754_PI427708080	1.21476	1.38132	1.27127	1.36339	0.657059	0.867568	2.93086	1.89747	1	1.13711	1.04652	1.12236	1	1.32038	4.46057	2.88783	0	0.185373	0.065596	0.166531	0	0.400954	2.15723	1.52998	Adenosylhomocysteinase	LOC_Os11g26850.2|13111.m02570|protein erythronate-4-phosphate dehydrogenase, putative, expressed	U35_14558	U35_14558 Members:88 3pri:Y 0.0 UniRef90_O23255 Rep: Adenosylhomocysteinase 1 - Arabidopsis thaliana (Mouse-ear cress)	AT4G13940.1 | Symbols: HOG1, EMB1395, SAHH1, MEE58, ATSAHH1 | S-adenosyl-L-homocysteine hydrolase | chr4:8054931-8056676 FORWARD LENGTH=485	tr|F2CZE7|F2CZE7_HORVD	LOC_Os11g26850.2	IPR000043 (Adenosylhomocysteinase)	***-[2]	AK357003
CUST_6888_PI427708083	0.413442	0.395112	1.88109	1.32823	1.54484	0.813528	5.65826	4.39404	1	0.955664	4.54983	3.21261	1	0.526609	3.66268	2.84433	0	-0.0654242	2.18581	1.68374	0	-0.925195	1.8729	1.50809		LOC_Os02g42150.2|13102.m04659|protein OsWAK14 - OsWAK receptor-like protein kinase, expressed	U35_18142	U35_18142 Members:6 3pri:Y 1e-106 UniRef90_Q6H464 Cluster: Putative wall-associated kinase 4; n=1; Oryza sativa (japonica cultivar-group)|Rep: Putative wall-associated kinase 4 - Oryza sativa (japonica cultivar	AT1G69730.1 | Symbols: | Wall-associated kinase family protein | chr1:26228703-26231339 REVERSE LENGTH=792		LOC_Os02g42150.2
CUST_12645_PI427708080	0.457503	0.857034	2.07802	1.90485	1.48942	2.02461	8.27313	4.22251	1	1.87329	4.54209	4.16359	1	1.35933	5.5546	2.835	0	0.905571	2.18336	2.05783	0	0.442892	2.47368	1.50335	Calcium binding EGF domain containing protein, expressed	LOC_Os04g24300.1|13104.m02266|protein OsWAK35a - OsWAK short gene, expressed	U35_1702	U35_1702 Members:13 3pri:N 0.0 UniRef90_Q01KX2 Rep: H0211A12.2 protein - Oryza sativa (Rice)	AT1G16260.2 | Symbols: | Wall-associated kinase family protein | chr1:5559708-5562018 REVERSE LENGTH=720	tr|Q33AH5|Q33AH5_ORYSJ	LOC_Os04g24300.1		***-[4.992]		6H	13.5269
CUST_7245_PI427708080	1.20832	1.28107	1.80987	2.02563	0.769553	1.04054	3.77549	2.18128	1	1.06021	1.49784	1.6764	1	1.35214	4.90608	2.83448	0	0.0843466	0.582881	0.745365	0	0.435246	2.29457	1.50308	Protein kinase-3	LOC_Os11g11890.1|13111.m01260|protein protein kinase domain containing protein, expressed	U35_2599	U35_2599 Members:19 3pri:Y 2e-97 UniRef90_Q5BQ31 Cluster: Serine/threonine protein kinase; n=1; Triticum aestivum|Rep: Serine/threonine protein kinase - Triticum aestivum (Wheat)	AT4G23180.1 | Symbols: CRK10, RLK4 | cysteine-rich RLK (RECEPTOR-like protein kinase) 10 | chr4:12138171-12140780 FORWARD LENGTH=669	tr|E0CW94|E0CW94_ORYCO	LOC_Os11g11890.1	IPR011009 (Protein kinase-like domain)	***-[1.876]
CUST_392_PI427708080	1.10274	1.45859	1.62092	1.90081	0.820956	0.988696	3.73718	2.3172	1	1.32269	1.4699	1.72371	1	1.20432	4.55223	2.82257	0	0.403479	0.555716	0.785517	0	0.268221	2.18657	1.49701	UDP-glucose 6-dehydrogenase	LOC_Os12g25690.1|13112.m02604|protein UDP-glucose 6-dehydrogenase, putative, expressed	U35_397	U35_397 Members:150 3pri:Y 0.0 UniRef90_Q96558 Rep: UDP-glucose 6-dehydrogenase - Glycine max (Soybean)	AT5G15490.1 | Symbols: | UDP-glucose 6-dehydrogenase family protein | chr5:5027872-5029314 REVERSE LENGTH=480	tr|F2D0E7|F2D0E7_HORVD	LOC_Os12g25690.1	IPR017476 (Nucleotide sugar dehydrogenase), IPR021157 (Cytochrome c1, transmembrane anchor, C-terminal)	***-[3.785]	MLOC_5287.1	4H	50.9915
CUST_20487_PI427708080	0.834909	0.802938	1.18224	1.01947	1.14426	1.41292	6.05472	3.2014	1	0.961708	1.41601	1.22105	1	1.23478	5.29136	2.79778	0	-0.0563294	0.501827	0.288128	0	0.304258	2.40364	1.48428	Chaperone protein dnaJ	LOC_Os08g43490.1|13108.m04712|protein heat shock protein DnaJ, putative, expressed	U35_8221	U35_8221 Members:4 3pri:N 3e-34 UniRef90_Q10P68 Cluster: Expressed protein; n=1; Oryza sativa (japonica cultivar-group)|Rep: Expressed protein - Oryza sativa (japonica cultivar-group)	AT2G17880.1 | Symbols: | Chaperone DnaJ-domain superfamily protein | chr2:7767176-7767658 REVERSE LENGTH=160	tr|G7JW86|G7JW86_MEDTR	LOC_Os08g43490.1	IPR003095 (Heat shock protein DnaJ)	*-*-[2.834]
CUST_322_PI427708083	1.21217	1.40688	1.56741	1.42254	0.0693451	0.0615892	0.375295	0.193505	1	1.16063	1.29307	1.17355	1	0.888156	5.41199	2.79046	0	0.214906	0.370795	0.23088	0	-0.171116	2.43616	1.4805		LOC_Os11g26760.1|13111.m02560|protein dehydrin, putative, expressed	U35_14535	U35_14535 Members:3 3pri:Y 0.0 UniRef90_Q9SBI7 Rep: Dehydrin 5 - Hordeum vulgare (Barley)	AT3G50970.1 | Symbols: LTI30, XERO2 | dehydrin family protein | chr3:18940825-18941406 FORWARD LENGTH=193		LOC_Os11g26760.1				6H	95.0425
CUST_4235_PI427708080	1.09515	1.48211	1.35566	1.80183	0.884086	1.12204	3.92709	2.44103	1	1.35335	1.23788	1.64529	1	1.26915	4.44198	2.76107	0	0.43653	0.307876	0.718339	0	0.343862	2.1512	1.46523	UDP-galactose transporter 3 LENGTH=331	LOC_Os06g39260.1|13106.m04069|protein solute carrier family 35 member B1, putative, expressed	U35_1802	U35_1802 Members:34 3pri:Y 0.0 UniRef90_Q69XD4 Cluster: Putative UDP-galactose/UDP-glucose transporter; n=1; Oryza sativa (japonica cultivar-group)|Rep: Putative UDP-galactose/UDP-glucose transporter - Oryza	AT1G14360.1 | Symbols: ATUTR3, UTR3 | UDP-galactose transporter 3 | chr1:4911362-4913029 REVERSE LENGTH=331	AT1G14360.1	LOC_Os06g39260.1	IPR013657 (UAA transporter)	***-[2.437]	MLOC_60041.3
CUST_24953_PI427708080	0.601469	0.67713	0.732303	0.797874	1.32703	1.29559	4.11715	3.65294	1	1.12579	1.21752	1.32654	1	0.976304	3.10253	2.75272	0	0.170942	0.283949	0.407669	0	-0.0345972	1.63344	1.46086	Glutaredoxin-C9	LOC_Os01g47760.1|13101.m04945|protein OsGrx_I1 - glutaredoxin subgroup III, expressed	U35_5566	U35_5566 Members:9 3pri:Y 8e-51 UniRef90_Q5QLR2 Rep: Monothiol glutaredoxin-S5 - Oryza sativa (Rice)	AT1G28480.1 | Symbols: GRX480, roxy19 | Thioredoxin superfamily protein | chr1:10013634-10014047 REVERSE LENGTH=137	tr|G7JUX5|G7JUX5_MEDTR	LOC_Os01g47760.1	IPR011905 (Glutaredoxin-like, plant II), IPR012336 (Thioredoxin-like fold)	***-[1.901]
CUST_5590_PI427708080	1.31501	1.26906	1.46778	1.74671	0.668995	0.7997	2.55699	1.80216	1	0.965057	1.11617	1.32829	1	1.19537	3.82213	2.69383	0	-0.0513132	0.158557	0.409569	0	0.257463	1.93438	1.42966	Glutathione transferase F5	LOC_Os01g70770.1|13101.m07698|protein glutathione S-transferase, putative, expressed	U35_14091	U35_14091 Members:214 3pri:Y 1e-108 UniRef90_Q8GTB8 Rep: Glutathione transferase F5 - Triticum aestivum (Wheat)	AT3G62760.1 | Symbols: ATGSTF13 | Glutathione S-transferase family protein | chr3:23217425-23218246 REVERSE LENGTH=219	tr|Q8GTB8|Q8GTB8_WHEAT	LOC_Os01g70770.1	IPR010987 (Glutathione S-transferase, C-terminal-like), IPR012336 (Thioredoxin-like fold)	***-[3]	MLOC_68101.1	3H	126.7
CUST_21821_PI427708080	1.04733	1.03886	1.03204	1.065	0.894594	1.10886	3.6356	2.39068	1	0.991906	0.985403	1.01687	1	1.23952	4.06397	2.67237	0	-0.0117254	-0.0212143	0.0241308	0	0.309777	2.02289	1.41812	Brown planthopper-induced resistance protein 1	LOC_Os04g05010.1|13104.m00422|protein CBS domain containing membrane protein, putative, expressed	U35_2946	U35_2946 Members:26 3pri:Y 3e-76 UniRef90_Q01N18 Rep: OSIGBa0147B06.5 protein - Oryza sativa (Rice)	AT5G10690.1 | Symbols: | pentatricopeptide (PPR) repeat-containing protein / CBS domain-containing protein | chr5:3374443-3377332 REVERSE LENGTH=580	tr|Q6V9H6|Q6V9H6_ORYSI	LOC_Os04g05010.1	IPR000644 (Cystathionine beta-synthase, core), IPR013785 (Aldolase-type TIM barrel)	***-[3.481]	AK369630
CUST_400_PI427708083	0.612538	0.668342	1.26249	1.02761	1.32878	1.2845	5.65085	3.54891	1	1.0911	2.06108	1.67763	1	0.966681	4.25266	2.6708	0	0.125786	1.0434	0.746426	0	-0.0488885	2.08837	1.41727		LOC_Os01g40260.1|13101.m04118|protein OsWRKY77 - Superfamily of TFs having WRKY and zinc finger domains, expressed	U35_6690	U35_6690 Members:6 3pri:Y 1e-138 UniRef90_Q5W1F7 Rep: Putative WRKY5 protein - Hordeum vulgare (Barley)	AT5G26170.1 | Symbols: WRKY50, ATWRKY50 | WRKY DNA-binding protein 50 | chr5:9147176-9148128 REVERSE LENGTH=173		LOC_Os01g40260.1				3H	51.7705
CUST_6871_PI427708083	0.354145	0.390806	1.16329	1.08374	1.59262	4.67812	5.68121	4.24163	1	1.10352	3.28479	3.06016	1	2.93737	3.5672	2.6633	0	0.142113	1.7158	1.61361	0	1.55453	1.83479	1.41321		LOC_Os02g42150.2|13102.m04659|protein OsWAK14 - OsWAK receptor-like protein kinase, expressed	U35_18143	U35_18143 Members:6 3pri:Y 1e-124 UniRef90_Q6H459 Cluster: Putative wall-associated kinase; n=1; Oryza sativa (japonica cultivar-group)|Rep: Putative wall-associated kinase - Oryza sativa (japonica cultivar-gro	AT1G16130.1 | Symbols: WAKL2 | wall associated kinase-like 2 | chr1:5525634-5528047 FORWARD LENGTH=748		LOC_Os02g42150.2				6H	0.283286
CUST_11284_PI427708080	0.749986	0.897213	1.66989	1.5121	1.20768	1.93486	5.24023	3.21296	1	1.19631	2.22657	2.01617	1	1.60213	4.33909	2.66044	0	0.258588	1.15482	1.01162	0	0.679988	2.11739	1.41167	Calcium binding EGF domain containing protein, expressed	LOC_Os04g24300.1|13104.m02266|protein OsWAK35a - OsWAK short gene, expressed	U35_1702	U35_1702 Members:13 3pri:N 0.0 UniRef90_Q01KX2 Rep: H0211A12.2 protein - Oryza sativa (Rice)	AT1G16090.1 | Symbols: WAKL7 | wall associated kinase-like 7 | chr1:5516259-5517380 FORWARD LENGTH=317	tr|Q33AH5|Q33AH5_ORYSJ	LOC_Os04g24300.1		***-[4.109]	MLOC_35585.1
CUST_23321_PI427708080	1.20059	1.18046	0.875851	0.67667	0.782506	0.942289	3.06139	2.07989	1	0.983233	0.729516	0.563614	1	1.20419	3.91229	2.65798	0	-0.0243955	-0.454988	-0.827221	0	0.268069	1.96801	1.41033	CCT motif family protein	LOC_Os05g51690.1|13105.m05584|protein CCT motif family protein, expressed	U35_2567	U35_2567 Members:21 3pri:Y 1e-101 UniRef90_Q0DFE5 Cluster: Os05g0595300 protein; n=2; Oryza sativa (japonica cultivar-group)|Rep: Os05g0595300 protein - Oryza sativa (japonica cultivar-group)	AT5G53420.1 | Symbols: | CCT motif family protein | chr5:21673683-21675469 FORWARD LENGTH=264	tr|B6U5M8|B6U5M8_MAIZE	LOC_Os05g51690.1	IPR010402 (CCT domain)	***-[2.745]	AK250075.1
CUST_5977_PI427708080	1.23194	1.10484	1.41507	1.56239	0.753744	0.897076	2.63943	1.97451	1	0.896828	1.14865	1.26823	1	1.19016	3.50176	2.61961	0	-0.157096	0.199935	0.342817	0	0.251154	1.80808	1.38935	UDP-glucose 6-dehydrogenase	LOC_Os03g55070.2|13103.m05983|protein UDP-glucose 6-dehydrogenase, putative, expressed	U35_271	U35_271 Members:51 3pri:Y 0.0 UniRef90_Q96558 Rep: UDP-glucose 6-dehydrogenase - Glycine max (Soybean)	AT3G29360.2 | Symbols: | UDP-glucose 6-dehydrogenase family protein | chr3:11267375-11268817 REVERSE LENGTH=480	tr|B7ZYP5|B7ZYP5_MAIZE	LOC_Os03g55070.2	IPR017476 (Nucleotide sugar dehydrogenase), IPR021157 (Cytochrome c1, transmembrane anchor, C-terminal)	***-[3.791]	MLOC_70967.1
CUST_19220_PI427708080	1.33346	1.1089	1.22826	1.43427	0.65157	0.718151	2.54325	1.70488	1	0.831594	0.921107	1.0756	1	1.10218	3.90326	2.61657	0	-0.266049	-0.11856	0.105138	0	0.140366	1.96468	1.38768	GDP-D-glucose phosphorylase C15orf58 homolog	LOC_Os01g67520.1|13101.m07339|protein VTC2, putative, expressed	U35_7480	U35_7480 Members:5 3pri:Y 1e-144 UniRef90_Q7F1X6 Cluster: B1065G12.8 protein; n=2; Oryza sativa (japonica cultivar-group)|Rep: B1065G12.8 protein - Oryza sativa (japonica cultivar-group)	AT4G26850.1 | Symbols: VTC2 | mannose-1-phosphate guanylyltransferase (GDP)s;GDP-galactose:mannose-1-phosphate guanylyltransferases;GDP-galactose:glucose-1-phosphate guanylyltransferases;GDP-galactose:myoinositol-1-phosphate guanylyltransferases;glucose-1-phosphate guanylyltransferase | chr4:13499262-13501145 REVERSE LENGTH=442	sp|Q8HXE4|VTC2_MACFA	LOC_Os01g67520.1		***-[2.946]	AK252987.1//MLOC_5855.1
CUST_14225_PI427708083	1.14044	1.38456	1.31933	1.12765	0.810792	1.32599	3.22772	2.10584	1	1.21405	1.15685	0.988786	1	1.63542	3.98094	2.59727	0	0.279833	0.210207	-0.0162703	0	0.709661	1.99311	1.37699		LOC_Os01g27750.1|13101.m02884|protein bifunctional 3-dehydroquinate dehydratase/shikimate dehydrogenase,chloroplast precursor, putative, expressed	U35_16616	U35_16616 Members:36 3pri:Y 1e-138 UniRef90_Q7F2H9 Cluster: P0432B10.9 protein; n=3; Oryza sativa (japonica cultivar-group)|Rep: P0432B10.9 protein - Oryza sativa (japonica cultivar-group)	AT3G06350.1 | Symbols: EMB3004, MEE32 | dehydroquinate dehydratase, putative / shikimate dehydrogenase, putative | chr3:1924536-1927701 REVERSE LENGTH=603		LOC_Os01g27750.1
CUST_21092_PI427708080	0.867936	0.546119	0.939754	1.1372	1.06981	1.81311	3.69707	2.76446	1	0.629215	1.08275	1.31024	1	1.6948	3.45582	2.58407	0	-0.668375	0.114695	0.389826	0	0.761113	1.78903	1.36965	RING/U-box superfamily protein LENGTH=204	LOC_Os12g39110.1|13112.m04045|protein zinc finger, C3HC4 type domain containing protein, expressed	U35_4752	U35_4752 Members:12 3pri:Y 4e-77 UniRef90_Q2QN37 Cluster: Zinc finger, C3HC4 type family protein, expressed; n=1; Oryza sativa (japonica cultivar-group)|Rep: Zinc finger, C3HC4 type family	AT1G49850.1 | Symbols: | RING/U-box superfamily protein | chr1:18455326-18456444 REVERSE LENGTH=250	AT1G26800.1	LOC_Os12g39110.1	IPR013083 (Zinc finger, RING/FYVE/PHD-type)	*-*-[2.275]	AK365430
CUST_3652_PI427708080	1.07678	1.27796	1.12934	1.1951	0.865288	1.52989	2.25466	2.21023	1	1.18683	1.04881	1.10988	1	1.76808	2.60568	2.55433	0	0.247113	0.0687528	0.150408	0	0.82218	1.38166	1.35295	CDT1a protein	LOC_Os10g34820.2|13110.m03110|protein CDT1B - Putative DNA replication initiation protein, expressed	U35_21433	U35_21433 Members:6 3pri:Y 2e-79 UniRef90_Q75G59 Cluster: Expressed protein; n=1; Oryza sativa (japonica cultivar-group)|Rep: Expressed protein - Oryza sativa (japonica cultivar-group)	AT2G31270.1 | Symbols: ATCDT1A, CDT1A, CDT1 | homolog of yeast CDT1 A | chr2:13329037-13331544 FORWARD LENGTH=571	tr|B6SH61|B6SH61_MAIZE	LOC_Os10g34820.2	IPR014939 (CDT1 Geminin-binding domain-like)	***-[1.863]	MLOC_56718.1//MLOC_56717.1	1H	47.8045
CUST_4827_PI427708080	1.21073	1.18292	1.76931	2.1436	0.778732	1.01243	3.21184	1.98649	1	0.97703	1.46136	1.7705	1	1.3001	4.12444	2.55093	0	-0.0335256	0.547311	0.824156	0	0.378617	2.0442	1.35102	Protein kinase-3	LOC_Os11g11890.1|13111.m01260|protein protein kinase domain containing protein, expressed	U35_2599	U35_2599 Members:19 3pri:Y 2e-97 UniRef90_Q5BQ31 Cluster: Serine/threonine protein kinase; n=1; Triticum aestivum|Rep: Serine/threonine protein kinase - Triticum aestivum (Wheat)	AT4G23180.1 | Symbols: CRK10, RLK4 | cysteine-rich RLK (RECEPTOR-like protein kinase) 10 | chr4:12138171-12140780 FORWARD LENGTH=669	tr|E0CW94|E0CW94_ORYCO	LOC_Os11g11890.1	IPR011009 (Protein kinase-like domain)	***-[1.878]		2H	58.0382
CUST_4338_PI427708080	0.989222	0.925812	1.08373	1.23616	0.684707	0.885572	2.44161	1.74651	1	0.935899	1.09554	1.24963	1	1.29336	3.56592	2.55074	0	-0.0955754	0.131641	0.321504	0	0.371122	1.83427	1.35092	Prephenate dehydratase	LOC_Os04g33390.1|13104.m03216|protein prephenate dehydratase domain containing protein, expressed	U35_2750	U35_2750 Members:21 3pri:Y 0.0 UniRef90_Q7XLY2 Rep: OSJNBa0042I15.8 protein - Oryza sativa (Rice)	AT1G08250.1 | Symbols: ADT6 | arogenate dehydratase 6 | chr1:2588994-2590235 REVERSE LENGTH=413	tr|Q6JJ29|Q6JJ29_IPOTF	LOC_Os04g33390.1	IPR001086 (Prephenate dehydratase)	***-[2.842]	MLOC_60716.2	2H	58.0737
CUST_19008_PI427708080	1.21239	1.17015	1.55859	1.47376	0.775681	0.854852	3.23856	1.96939	1	0.965161	1.28556	1.21559	1	1.10207	4.17512	2.53892	0	-0.0511591	0.362394	0.281654	0	0.14021	2.06182	1.34421	Thaumatin-like protein	LOC_Os12g43380.1|13112.m04573|protein thaumatin, putative, expressed	U35_15843	U35_15843 Members:64 3pri:Y 2e-99 UniRef90_Q946Z1 Rep: Thaumatin-like protein TLP4 - Hordeum vulgare (Barley)	AT4G11650.1 | Symbols: ATOSM34, OSM34 | osmotin 34 | chr4:7025127-7026113 REVERSE LENGTH=244	tr|B8QX83|B8QX83_ZEAMP	LOC_Os12g43380.1	IPR001938 (Thaumatin, pathogenesis-related)	***-[1.882]	AK251422.1
CUST_10061_PI427708083	1.11316	1.17718	1.05051	1.06351	0.671477	1.035	2.44347	1.69187	1	1.05751	0.94372	0.9554	1	1.54138	3.63894	2.51962	0	0.0806728	-0.0835694	-0.0658227	0	0.624222	1.86352	1.3332		LOC_Os03g22740.1|13103.m02743|protein nucleolar protein NOP5-1, putative	U35_14401	U35_14401 Members:2 3pri:N 6e-72 UniRef90_O80401 Rep: SAR DNA binding protein - Oryza sativa (Rice)	AT3G05060.1 | Symbols: | NOP56-like pre RNA processing ribonucleoprotein | chr3:1413174-1415564 REVERSE LENGTH=533		LOC_Os03g22740.1
CUST_18799_PI427708080	1.19008	1.16247	1.13795	1.20558	0.775284	1.04275	2.64864	1.94616	1	0.976797	0.956193	1.01302	1	1.34499	3.41635	2.51025	0	-0.0338697	-0.0646256	0.0186684	0	0.427593	1.77245	1.32783	70 kDa heat shock protein	LOC_Os11g47760.1|13111.m04765|protein DnaK family protein, putative, expressed	U35_473	U35_473 Members:215 3pri:Y 0.0 UniRef90_P27322 Cluster: Heat shock cognate 70 kDa protein 2; n=34; Magnoliophyta|Rep: Heat shock cognate 70 kDa protein 2 - Solanum lycopersicum (Tomato) (Lycopersicon esculen	AT5G02500.1 | Symbols: HSC70-1, HSP70-1, AT-HSC70-1, HSC70 | heat shock cognate protein 70-1 | chr5:554055-556334 REVERSE LENGTH=651	tr|Q10NA9|Q10NA9_ORYSJ	LOC_Os11g47760.1	IPR001023 (Heat shock protein Hsp70)	***-[3.685]	AK250148.1	6H	88.881
CUST_878_PI427708080	1.15364	0.843168	0.783872	0.863439	0.81433	1.09391	2.958	2.03348	1	0.730878	0.679479	0.748449	1	1.34333	3.63244	2.49712	0	-0.452298	-0.5575	-0.418024	0	0.425811	1.86094	1.32026	Phosphoenolpyruvate carboxylase	LOC_Os09g14670.1|13109.m01373|protein phosphoenolpyruvate carboxylase, putative, expressed	U35_1118	U35_1118 Members:103 3pri:Y 0.0 UniRef90_P51059 Rep: Phosphoenolpyruvate carboxylase 2 - Zea mays (Maize)	AT1G53310.3 | Symbols: ATPPC1, PEPC1, ATPEPC1, PPC1 | phosphoenolpyruvate carboxylase 1 | chr1:19884261-19888070 REVERSE LENGTH=967	tr|Q84XH0|Q84XH0_ORYSI	LOC_Os09g14670.1	IPR021135 (Phosphoenolpyruvate carboxylase)	***-[2.957]	MLOC_10405.1//MLOC_10404.1	5H	46.6319
CUST_18792_PI427708080	1.00883	1.70546	1.4306	1.73076	0.796921	0.830467	3.16077	1.98534	1	1.69054	1.41809	1.71561	1	1.04209	3.96623	2.49127	0	0.757486	0.503946	0.778725	0	0.0594865	1.98777	1.31688	Phenylalanine ammonia-lyase	LOC_Os04g43800.1|13104.m04357|protein phenylalanine ammonia-lyase, putative, expressed	U35_14239	U35_14239 Members:40 3pri:Y 0.0 UniRef90_Q43210 Rep: Phenylalanine ammonia-lyase - Triticum aestivum (Wheat)	AT2G37040.1 | Symbols: PAL1, ATPAL1 | PHE ammonia lyase 1 | chr2:15557602-15560237 REVERSE LENGTH=725	tr|F2D1K4|F2D1K4_HORVD	LOC_Os04g43800.1	IPR001106 (Aromatic amino acid lyase), IPR023144 (Phenylalanine ammonia-lyase, shielding domain), IPR024083 (L-Aspartase-like, N-terminal)	***-[3.7]	AK250100.1
CUST_7970_PI427708086	0.894714	0.902586	0.983302	1.54124	1.03294	1.48094	2.60056	2.57047	1	1.0088	1.09901	1.7226	1	1.43371	2.51762	2.48849	0	0.0126373	0.136207	0.784589	0	0.519756	1.33206	1.31527		No hits found	U35_10473	U35_10473 Members:2 3pri:Y 8e-19 UniRef90_Q0DH13 Cluster: Os05g0497800 protein; n=2; Oryza sativa (japonica cultivar-group)|Rep: Os05g0497800 protein - Oryza sativa (japonica cultivar-group)	No hits found		No hits found				1H	66.2889
CUST_12228_PI427708083	1.07992	1.02549	0.883429	1.66439	0.803321	0.916797	1.3699	1.99904	1	0.9496	0.818049	1.54122	1	1.14126	1.70529	2.48847	0	-0.0746086	-0.28974	0.624068	0	0.190625	0.77002	1.31526		LOC_Os04g44060.1|13104.m04385|protein aquaporin protein, putative, expressed	U35_13857	U35_13857 Members:60 3pri:Y 1e-162 UniRef90_Q4LDT4 Rep: PIP aquaporin isoform - Hordeum vulgare (Barley)	AT2G16850.1 | Symbols: PIP3B, PIP2;8 | plasma membrane intrinsic protein 2;8 | chr2:7301647-7303180 FORWARD LENGTH=278		LOC_Os04g44060.1				2H	73.7252
CUST_1514_PI427708080	0.974363	1.35687	0.990801	1.20323	0.903488	0.997208	2.61746	2.24497	1	1.39257	1.01687	1.23489	1	1.10373	2.89706	2.48478	0	0.477753	0.0241361	0.30438	0	0.142389	1.53459	1.31312	Chaperone DnaK	LOC_Os09g31486.1|13109.m03151|protein DnaK family protein, putative, expressed	U35_16829	U35_16829 Members:32 3pri:Y 0.0 UniRef90_P37900 Cluster: Heat shock 70 kDa protein, mitochondrial precursor; n=3; Papilionoideae|Rep: Heat shock 70 kDa protein, mitochondrial precursor - Pisum sativum (Garden	AT5G09590.1 | Symbols: MTHSC70-2, HSC70-5 | mitochondrial HSO70 2 | chr5:2975721-2978508 FORWARD LENGTH=682	tr|A2Q199|A2Q199_MEDTR	LOC_Os09g31486.1	IPR001023 (Heat shock protein Hsp70)	***-[2.953]	MLOC_15242.1
CUST_25260_PI427708080	1.07305	1.37849	0.825977	1.00529	0.875083	1.04075	2.49891	2.15925	1	1.28464	0.769744	0.936845	1	1.18932	2.85563	2.46749	0	0.361363	-0.37755	-0.0941172	0	0.250136	1.51381	1.30304	Acidic leucine-rich nuclear phosphoprotein 32 family member A	LOC_Os03g46600.1|13103.m05015|protein acidic leucine-rich nuclear phosphoprotein 32-related protein 2, putative, expressed	U35_21699	U35_21699 Members:5 3pri:N 1e-79 UniRef90_Q7Y180 Cluster: Acidic leucine-rich nuclear phosphoprotein 32-related protein 2; n=1; Oryza sativa|Rep: Acidic leucine-rich nuclear phosphoprotein 32-related protein 2	AT3G50690.1 | Symbols: | Leucine-rich repeat (LRR) family protein | chr3:18835271-18837097 REVERSE LENGTH=447	tr|B6UHU4|B6UHU4_MAIZE	LOC_Os03g46600.1		*-*-[5.736]	AK368724
CUST_20162_PI427708080	1.26595	1.21868	1.19991	1.20557	0.714782	0.966665	2.92864	1.76157	1	0.96266	0.947841	0.952304	1	1.35239	4.09726	2.46448	0	-0.0549022	-0.0772837	-0.0705057	0	0.435512	2.03466	1.30129	D-3-phosphoglycerate dehydrogenase	LOC_Os04g55720.1|13104.m05781|protein D-3-phosphoglycerate dehydrogenase, chloroplast precursor, putative, expressed	U35_16267	U35_16267 Members:45 3pri:Y 0.0 UniRef90_Q25AL6 Rep: H0212B02.14 protein - Oryza sativa (Rice)	AT4G34200.1 | Symbols: EDA9 | D-3-phosphoglycerate dehydrogenase | chr4:16374041-16376561 REVERSE LENGTH=603	tr|B6SL40|B6SL40_MAIZE	LOC_Os04g55720.1	IPR006236 (D-3-phosphoglycerate dehydrogenase), IPR016040 (NAD(P)-binding domain)	***-[2.785]	AK360019	2H	125.354
CUST_23678_PI427708080	0.570712	0.797299	1.70856	1.48688	1.14885	1.6676	4.62855	2.82466	1	1.39703	2.99373	2.60531	1	1.45155	4.02887	2.4587	0	0.482359	1.58194	1.38146	0	0.537591	2.01038	1.29789	Cytochrome P450	LOC_Os11g05380.1|13111.m00515|protein cytochrome P450, putative, expressed	U35_21802	U35_21802 Members:4 3pri:N 1e-126 UniRef90_Q53PZ7 Cluster: Cytochrome P450; n=1; Oryza sativa (japonica cultivar-group)|Rep: Cytochrome P450 - Oryza sativa (japonica cultivar-group)	AT2G27690.1 | Symbols: CYP94C1 | cytochrome P450, family 94, subfamily C, polypeptide 1 | chr2:11809373-11810860 FORWARD LENGTH=495	tr|Q53PZ7|Q53PZ7_ORYSJ	LOC_Os11g05380.1	IPR001128 (Cytochrome P450)	***-[2.398]	AK354313
CUST_6175_PI427708086	1.12901	0.794476	0.751523	1.05052	0.764379	0.873087	2.23762	1.87457	1	0.703695	0.66565	0.930486	1	1.14222	2.92737	2.4524	0	-0.506978	-0.587164	-0.103944	0	0.191837	1.54961	1.2942		LOC_Os11g02159.3|13111.m09187|protein expressed protein	U35_48510	U35_48510 Members:1 3pri:Y 9e-23 UniRef90_Q2QP00 Cluster: G14587-6, putative, expressed; n=1; Oryza sativa (japonica cultivar-group)|Rep: G14587-6, putative, expressed - Oryza sativa (japonica cultivar-group)	AT2G40770.1 | Symbols: | zinc ion binding;DNA binding;helicases;ATP binding;nucleic acid binding | chr2:17013535-17021315 REVERSE LENGTH=1664		LOC_Os11g02159.3				3H	8.46317
CUST_516_PI415269222	1.05261	1.40174	1.79523	1.69809	0.760735	0.821168	3.11388	1.86338	1	1.33168	1.7055	1.61322	1	1.07944	4.09326	2.44945	0	0.413248	0.770193	0.689944	0	0.110284	2.03325	1.29246
CUST_14809_PI427708080	1.31866	1.07191	1.12786	0.984257	0.586384	0.899446	1.69764	1.43316	1	0.812874	0.855302	0.746405	1	1.53389	2.8951	2.44405	0	-0.298896	-0.225494	-0.421969	0	0.617191	1.53361	1.28928	DEAD/DEAH box helicase	LOC_Os07g41564.1|13107.m24470|protein DEAD/DEAH box helicase domain protein, putative	U35_44750	U35_44750 Members:1 3pri:N	AT5G08110.1 | Symbols: | nucleic acid binding;ATP-dependent helicases;ATP binding;helicases;ATP-dependent helicases | chr5:2594854-2600114 REVERSE LENGTH=1141	tr|C1G2M6|C1G2M6_PARBD	LOC_Os07g41564.1	IPR018973 (DEAD/DEAH-box helicase, putative)	***-[3.39]
CUST_430_PI427708080	1.1773	1.24122	1.29337	1.57142	0.715762	1.01289	3.1657	1.72806	1	1.05429	1.0986	1.33477	1	1.41513	4.42284	2.4143	0	0.0762771	0.13566	0.416596	0	0.50093	2.14497	1.2716	Adenylate kinase B	LOC_Os12g13380.1|13112.m01420|protein adenylate kinase, putative, expressed	U35_15202	U35_15202 Members:18 3pri:Y 1e-123 UniRef90_Q08480 Rep: Adenylate kinase B - Oryza sativa (Rice)	AT5G63400.1 | Symbols: ADK1 | adenylate kinase 1 | chr5:25393274-25394817 REVERSE LENGTH=246	tr|B7FN18|B7FN18_MEDTR	LOC_Os12g13380.1	IPR000850 (Adenylate kinase)	***-[2.987]	MLOC_5567.1	7H	77.6204
CUST_186_PI415269222	1.15344	1.10461	1.32296	1.48711	0.820414	1.16396	2.62719	1.97702	1	0.957666	1.14697	1.28928	1	1.41875	3.20227	2.40978	0	-0.0624051	0.197833	0.366566	0	0.504619	1.6791	1.2689
CUST_7173_PI427708083	0.877881	1.05191	1.48955	1.24634	1.02777	0.818024	4.32549	2.4753	1	1.19823	1.69675	1.41971	1	0.795922	4.20862	2.40842	0	0.260907	0.762777	0.505594	0	-0.329301	2.07335	1.26809		LOC_Os06g37020.1|13106.m03832|protein expressed protein	U35_13764	U35_13764 Members:2 3pri:N 3e-21 UniRef90_Q7XYE5 Rep: Hypothetical protein - Triticum aestivum (Wheat)	AT2G26110.1 | Symbols: | Protein of unknown function (DUF761) | chr2:11120869-11121798 FORWARD LENGTH=309		LOC_Os06g37020.1				7H	76.5581
CUST_17210_PI427708080	1.02128	1.7381	1.45605	1.75169	0.806818	0.862142	3.1868	1.91732	1	1.70188	1.4257	1.71518	1	1.06857	3.94983	2.3764	0	0.767129	0.511674	0.778362	0	0.0956815	1.98179	1.24878	Phenylalanine ammonia-lyase	LOC_Os04g43800.1|13104.m04357|protein phenylalanine ammonia-lyase, putative, expressed	U35_14239	U35_14239 Members:40 3pri:Y 0.0 UniRef90_Q43210 Rep: Phenylalanine ammonia-lyase - Triticum aestivum (Wheat)	AT2G37040.1 | Symbols: PAL1, ATPAL1 | PHE ammonia lyase 1 | chr2:15557602-15560237 REVERSE LENGTH=725	tr|F2CQA7|F2CQA7_HORVD	LOC_Os04g43800.1	IPR001106 (Aromatic amino acid lyase), IPR023144 (Phenylalanine ammonia-lyase, shielding domain), IPR024083 (L-Aspartase-like, N-terminal)	***-[3.697]
CUST_4729_PI427708100	1.24213	0.831387	1.02107	1.62039	0.7435	1.14764	2.13602	1.76374	1	0.669322	0.822028	1.30452	1	1.54356	2.87292	2.37221	0	-0.579228	-0.28274	0.383519	0	0.626264	1.52252	1.24623		No hits found	U35_38511	U35_38511 Members:1 3pri:Y	No hits found		No hits found
CUST_7361_PI427708080	0.97998	1.13497	1.23089	1.21665	0.886904	0.951938	2.79078	2.08842	1	1.15815	1.25603	1.2415	1	1.07333	3.14666	2.35473	0	0.211827	0.328875	0.312086	0	0.10209	1.65382	1.23556	Mitochondrial carrier family	LOC_Os08g37370.2|13108.m09389|protein mitochondrial carrier protein, putative, expressed	U35_4936	U35_4936 Members:12 3pri:Y 1e-140 UniRef90_Q6YXI3 Cluster: 2-oxoglutarate carrier-like protein; n=1; Oryza sativa (japonica cultivar-group)|Rep: 2-oxoglutarate carrier-like protein - Oryza sativa (japonica	AT2G22500.1 | Symbols: UCP5, ATPUMP5, DIC1 | uncoupling protein 5 | chr2:9563531-9564472 REVERSE LENGTH=313	tr|C1E5T5|C1E5T5_MICSR	LOC_Os08g37370.2	IPR002030 (Mitochondrial brown fat uncoupling protein), IPR023395 (Mitochondrial carrier domain)	***-[2.195]
CUST_17274_PI427708080	0.890479	1.0744	1.08438	1.0889	1.05429	1.55845	2.76954	2.47982	1	1.20654	1.21775	1.22282	1	1.4782	2.62693	2.35214	0	0.27088	0.284222	0.290216	0	0.563843	1.39338	1.23397	Cinnamoyl-CoA reductase	LOC_Os09g25150.1|13109.m02401|protein cinnamoyl-CoA reductase, putative, expressed	U35_19940	U35_19940 Members:9 3pri:Y 1e-57 UniRef90_O65880 Rep: Cinnamoyl CoA reductase - Populus trichocarpa (Western balsam poplar)	AT1G15950.1 | Symbols: CCR1, IRX4, ATCCR1 | cinnamoyl coa reductase 1 | chr1:5478855-5481915 FORWARD LENGTH=344	tr|O82055|O82055_SACOF	LOC_Os09g25150.1	IPR001509 (NAD-dependent epimerase/dehydratase), IPR016040 (NAD(P)-binding domain)	***-[3.565]
CUST_1849_PI427708080	1.03984	0.873458	1.03667	1.33626	0.913341	1.08655	3.17637	2.14395	1	0.839989	0.996943	1.28505	1	1.18964	3.47775	2.34737	0	-0.251557	-0.00441651	0.361829	0	0.250527	1.79815	1.23105	Glutathione transferase	LOC_Os10g38710.1|13110.m03526|protein glutathione S-transferase, putative, expressed	U35_2210	U35_2210 Members:37 3pri:Y 3e-85 UniRef90_Q8LGN6 Cluster: Glutathione-S-transferase Cla47; n=1; Triticum aestivum|Rep: Glutathione-S-transferase Cla47 - Triticum aestivum (Wheat)	AT1G10370.1 | Symbols: GST30, ATGSTU17, GST30B, ERD9 | Glutathione S-transferase family protein | chr1:3397274-3398273 REVERSE LENGTH=227	tr|B3TM51|B3TM51_ELAGV	LOC_Os10g38710.1	IPR010987 (Glutathione S-transferase, C-terminal-like), IPR012336 (Thioredoxin-like fold)	***-[2.903]	MLOC_19475.3	7H	116.076
CUST_27_PI415269222	0.969861	0.982629	1.45271	1.1952	0.920661	1.00372	3.80273	2.15519	1	1.01316	1.49786	1.23234	1	1.09022	4.13044	2.34091	0	0.0188691	0.582899	0.301404	0	0.124618	2.0463	1.22707
CUST_7117_PI427708080	1.00157	1.14291	1.10367	0.990065	0.921445	1.24907	3.05437	2.14977	1	1.14112	1.10195	0.988515	1	1.35555	3.31477	2.33304	0	0.190453	0.140054	-0.0166646	0	0.438881	1.72891	1.22221	Protein of unknown function (DUF3411) LENGTH=337	LOC_Os01g59740.1|13101.m06352|protein expressed protein	U35_16616	U35_16616 Members:36 3pri:Y 1e-138 UniRef90_Q7F2H9 Cluster: P0432B10.9 protein; n=3; Oryza sativa (japonica cultivar-group)|Rep: P0432B10.9 protein - Oryza sativa (japonica cultivar-group)	AT3G08640.1 | Symbols: | Protein of unknown function (DUF3411) | chr3:2622992-2624005 FORWARD LENGTH=337	AT3G08640.1	LOC_Os01g59740.1	IPR021825 (Protein of unknown function DUF3411)	***-[3.728]
CUST_3160_PI427708083	0.651559	0.606881	0.939478	1.0607	1.20902	1.48609	4.64052	2.81873	1	0.931429	1.44189	1.62793	1	1.22916	3.83824	2.33141	0	-0.102482	0.527963	0.703042	0	0.297678	1.94044	1.2212		LOC_Os06g01440.1|13106.m00046|protein integral membrane protein, putative, expressed	U35_33086	U35_33086 Members:1 3pri:Y	AT4G27870.1 | Symbols: | Vacuolar iron transporter (VIT) family protein | chr4:13878983-13882679 FORWARD LENGTH=761		LOC_Os06g01440.1				7H	1.20397
CUST_24554_PI427708080	0.889304	1.09333	1.22357	1.23291	1.02433	1.07697	2.89909	2.38325	1	1.22942	1.37588	1.38638	1	1.05139	2.83022	2.32663	0	0.297977	0.460353	0.471324	0	0.0722925	1.50092	1.21824	Tetratricopeptide repeat (TPR)-like superfamily protein LENGTH=290	LOC_Os03g04710.1|13103.m00491|protein expressed protein	U35_6108	U35_6108 Members:8 3pri:Y 1e-49 UniRef90_Q10RZ6 Cluster: Expressed protein; n=1; Oryza sativa (japonica cultivar-group)|Rep: Expressed protein - Oryza sativa (japonica cultivar-group)	AT5G20190.1 | Symbols: | Tetratricopeptide repeat (TPR)-like superfamily protein | chr5:6814093-6815171 FORWARD LENGTH=290	AT5G20190.1	LOC_Os03g04710.1	IPR011990 (Tetratricopeptide-like helical)	*-*-[3.294]
CUST_18215_PI427708080	1.30357	1.06872	1.53008	1.54897	0.569324	0.827368	2.10122	1.31847	1	0.819838	1.17376	1.18825	1	1.45325	3.69072	2.31586	0	-0.286589	0.23114	0.248842	0	0.53928	1.8839	1.21155	unknown protein; FUNCTIONS IN: molecular_function unknown; INVOLVED IN: biological_process unknown; LOCATED IN: cellular_component unknown; BEST Arabidopsis thaliana protein match is: unknown protein . LENGTH=116	LOC_Os04g50970.1|13104.m05182|protein seed specific protein Bn15D1B, putative, expressed	U35_15438	U35_15438 Members:101 3pri:Y 2e-48 UniRef90_Q7XNU4 Rep: OSJNba0093F12.14 protein - Oryza sativa (Rice)	AT5G17165.1 | Symbols: | unknown protein; FUNCTIONS IN: molecular_function unknown; INVOLVED IN: biological_process unknown; LOCATED IN: cellular_component unknown; BEST Arabidopsis thaliana protein match is: unknown protein (TAIR:AT3G03150.1); Has 39 Blast hits to 39 proteins in 11 species: Archae - 0; Bacteria - 0; Metazoa - 0; Fungi - 0; Plants - 39; Viruses - 0; Other Eukaryotes - 0 (source: …	AT5G17165.1	LOC_Os04g50970.1		***-[6.553]	MLOC_60773.1
CUST_86_PI427708080	1.03214	1.21154	1.34326	1.2425	0.895563	1.27219	3.39649	2.07129	1	1.17381	1.30143	1.20381	1	1.42054	3.79257	2.31284	0	0.231198	0.380092	0.267602	0	0.506444	1.92318	1.20966	Calnexin	LOC_Os04g32950.1|13104.m03171|protein calreticulin precursor protein, putative, expressed	U35_14270	U35_14270 Members:78 3pri:Y 0.0 UniRef90_Q7XV86 Cluster: OSJNBb0012E08.10 protein; n=1; Oryza sativa (japonica cultivar-group)|Rep: OSJNBb0012E08.10 protein - Oryza sativa (japonica cultivar-group)	AT5G61790.1 | Symbols: CNX1, ATCNX1 | calnexin 1 | chr5:24827394-24829642 REVERSE LENGTH=530	tr|B6TNF1|B6TNF1_MAIZE	LOC_Os04g32950.1	IPR001580 (Calreticulin/calnexin), IPR008985 (Concanavalin A-like lectin/glucanase)	***-[2]	MLOC_2075.1	6H	49.221
CUST_1896_PI427708080	0.967586	0.957621	1.45747	1.77751	0.981274	1.43643	3.70435	2.25676	1	0.989701	1.50629	1.83705	1	1.46384	3.77504	2.29983	0	-0.014936	0.591001	0.877395	0	0.549763	1.91649	1.20153	Protein kinase superfamily protein LENGTH=883	LOC_Os07g02780.1|13107.m00206|protein STE_MEKK_ste11_MAP3K.20 - STE kinases include homologs to sterile 7, sterile 11 and sterile 20 from yeast, expressed	U35_23981	U35_23981 Members:3 3pri:Y 1e-92 UniRef90_Q6ERC2 Cluster: Cytidine/deoxycytidylate deaminase-like protein; n=1; Oryza sativa (japonica cultivar-group)|Rep: Cytidine/deoxycytidylate deaminase-like protein - Ory	AT5G66850.1 | Symbols: MAPKKK5 | mitogen-activated protein kinase kinase kinase 5 | chr5:26695965-26699159 REVERSE LENGTH=716	AT1G63700.1	LOC_Os07g02780.1	IPR011009 (Protein kinase-like domain)	*-*-[1.744]
CUST_12856_PI427708080	1.23854	0.98934	1.13276	1.16672	0.696483	1.0168	1.96182	1.6012	1	0.798798	0.914597	0.942014	1	1.45991	2.81676	2.29897	0	-0.324097	-0.128792	-0.0861793	0	0.545877	1.49404	1.20099	Histidine decarboxylase	LOC_Os02g33710.1|13102.m03658|protein decarboxylase, putative, expressed	U35_12109	U35_12109 Members:2 3pri:N 1e-120 UniRef90_Q6ESZ9 Cluster: Putative serine decarboxylase; n=1; Oryza sativa (japonica cultivar-group)|Rep: Putative serine decarboxylase - Oryza sativa (japonica cultivar-group)	AT1G43710.1 | Symbols: emb1075 | Pyridoxal phosphate (PLP)-dependent transferases superfamily protein | chr1:16486534-16488298 REVERSE LENGTH=482	tr|Q9MA74|Q9MA74_ARATH	LOC_Os02g33710.1	IPR002129 (Pyridoxal phosphate-dependent decarboxylase), IPR015424 (Pyridoxal phosphate-dependent transferase, major domain)	***-[1.495]		3H	147.167
CUST_2173_PI427708080	1.1569	1.12472	1.21545	1.24176	0.826323	1.06456	3.30785	1.89929	1	0.97218	1.0506	1.07335	1	1.28831	4.00309	2.29848	0	-0.040704	0.0712177	0.102125	0	0.365483	2.00112	1.20068	Protein disulfide isomerase	LOC_Os09g27830.1|13109.m02730|protein OsPDIL2-3 protein disulfide isomerase PDIL2-3, expressed	U35_675	U35_675 Members:72 3pri:Y 0.0 UniRef90_Q5EUD5 Cluster: Protein disulfide isomerase; n=2; Poaceae|Rep: Protein disulfide isomerase - Zea mays (Maize)	AT1G04980.1 | Symbols: ATPDIL2-2, ATPDI10, PDI10, PDIL2-2 | PDI-like 2-2 | chr1:1413869-1416120 REVERSE LENGTH=447	tr|Q5EUD5|Q5EUD5_MAIZE	LOC_Os09g27830.1	IPR005746 (Thioredoxin), IPR012336 (Thioredoxin-like fold)	***-[2.989]	MLOC_34487.1	5H	60.6597
CUST_2581_PI427708080	1.04481	1.33496	1.36414	1.31173	0.929514	1.1052	3.21557	2.12713	1	1.2777	1.30563	1.25547	1	1.18901	3.45941	2.28843	0	0.353555	0.384746	0.328223	0	0.249755	1.79053	1.19436	Cinnamyl alcohol dehydrogenase	LOC_Os02g09490.1|13102.m01041|protein dehydrogenase, putative, expressed	U35_1183	U35_1183 Members:84 3pri:Y 0.0 UniRef90_O22380 Rep: Cinnamyl alcohol dehydrogenase - Lolium perenne (Perennial ryegrass)	AT4G34230.1 | Symbols: CAD5, ATCAD5, CAD-5 | cinnamyl alcohol dehydrogenase 5 | chr4:16386898-16388666 REVERSE LENGTH=357	tr|D7PGW0|D7PGW0_WHEAT	LOC_Os02g09490.1	IPR002085 (Alcohol dehydrogenase superfamily, zinc-type), IPR011032 (GroES-like), IPR013149 (Alcohol dehydrogenase, C-terminal), IPR016040 (NAD(P)-binding domain), IPR017690 (Outer membrane insertion C-terminal signal, omp85 target)	***-[3.582]	MLOC_43485.1	6H	55.0283
CUST_24569_PI427708080	0.955838	1.00337	1.47015	1.21699	0.932268	1.00747	3.73799	2.11831	1	1.04973	1.53807	1.27321	1	1.08066	4.00957	2.27221	0	0.0700179	0.621122	0.348476	0	0.111915	2.00345	1.1841	Beta-glucanase	LOC_Os01g51570.1|13101.m05382|protein glycosyl hydrolases family 17, putative, expressed	U35_423	U35_423 Members:43 3pri:Y 1e-160 UniRef90_Q7M1K2 Rep: Beta-glucanase - Hordeum vulgare (Barley)	AT3G57260.1 | Symbols: BGL2, PR2, BG2, PR-2 | beta-1,3-glucanase 2 | chr3:21188709-21189822 REVERSE LENGTH=339	tr|Q7M1K2|Q7M1K2_HORVU	LOC_Os01g51570.1	IPR000490 (Glycoside hydrolase, family 17), IPR017853 (Glycoside hydrolase, superfamily)	***-[2.542]	AK362756	3H	135.482
CUST_7556_PI427708083	1.29182	1.0951	1.06137	1.48744	0.621959	1.19191	2.61869	1.41126	1	0.847718	0.821613	1.15143	1	1.91637	4.21039	2.26906	0	-0.238343	-0.283468	0.203426	0	0.938378	2.07395	1.1821		LOC_Os01g56180.1|13101.m05936|protein expressed protein	U35_17071	U35_17071 Members:27 3pri:Y 0.0 UniRef90_Q8LIX4 Cluster: Hypothetical protein OSJNBb0053G03.20; n=1; Oryza sativa (japonica cultivar-group)|Rep: Hypothetical protein OSJNBb0053G03.20 - Oryza sativa (japonica	AT5G64510.1 | Symbols: TIN1 | unknown protein; FUNCTIONS IN: molecular_function unknown; INVOLVED IN: biological_process unknown; LOCATED IN: endomembrane system; EXPRESSED IN: 17 plant structures; EXPRESSED DURING: 10 growth stages; Has 35333 Blast hits to 34131 proteins in 2444 species: Archae - 798; Bacteria - 22429; Metazoa - 974; Fungi - 991; Plants - 531; Viruses - 0; Other Eukaryotes - 961…		LOC_Os01g56180.1
CUST_24733_PI427708080	0.831449	0.769664	0.962673	0.775	0.975317	0.870807	5.0629	2.2116	1	0.925689	1.15783	0.932107	1	0.892845	5.19103	2.26757	0	-0.1114	0.211418	-0.101433	0	-0.163518	2.37602	1.18115	Amino acid permease	LOC_Os01g66010.1|13101.m07140|protein amino acid transporter, putative, expressed	U35_781	U35_781 Members:38 3pri:Y 0.0 UniRef90_Q2QWV1 Cluster: Amino acid transporter, putative, expressed; n=2; Oryza sativa (japonica cultivar-group)|Rep: Amino acid transporter, putative, expressed - Oryza sativ	AT1G77380.1 | Symbols: AAP3, ATAAP3 | amino acid permease 3 | chr1:29075201-29077252 REVERSE LENGTH=476	tr|B9H4M6|B9H4M6_POPTR	LOC_Os01g66010.1	IPR013057 (Amino acid transporter, transmembrane)	***-[3.575]	AK364124	3H	108.569
CUST_15065_PI427708080	0.89374	0.837955	1.44972	1.78137	1.05127	1.39705	3.10302	2.37778	1	0.937583	1.62209	1.99316	1	1.32891	2.95168	2.26181	0	-0.0929813	0.697851	0.995059	0	0.410244	1.56154	1.17748	Acyl:coa ligase acetate-coa synthetase-like protein	LOC_Os03g03790.1|13103.m00378|protein AMP-binding domain containing protein, expressed	U35_30415	U35_30415 Members:1 3pri:N 8e-41 UniRef90_Q9SNJ6 Cluster: EST AU070346(S12172) corresponds to a region of the predicted gene; n=1; Oryza sativa (japonica cultivar-group)|Rep: EST AU070346(S12172) corresponds t	AT1G65880.1 | Symbols: BZO1 | benzoyloxyglucosinolate 1 | chr1:24508633-24510737 REVERSE LENGTH=580	tr|A9PHB5|A9PHB5_POPTR	LOC_Os03g03790.1	IPR000873 (AMP-dependent synthetase/ligase)	***-[1.449]		4H	99.4334
CUST_1371_PI427708080	1.22952	1.50503	1.34961	1.5743	0.717146	0.924451	1.86504	1.6216	1	1.22408	1.09767	1.28043	1	1.28907	2.60064	2.26118	0	0.2917	0.134451	0.356625	0	0.366329	1.37887	1.17708	Fructose-bisphosphate aldolase	LOC_Os05g33380.1|13105.m03450|protein fructose-bisphospate aldolase isozyme, putative, expressed	U35_14100	U35_14100 Members:110 3pri:Y 0.0 UniRef90_P17784 Cluster: Fructose-bisphosphate aldolase cytoplasmic isozyme; n=8; Poaceae|Rep: Fructose-bisphosphate aldolase cytoplasmic isozyme - Oryza sativa (Rice)	AT2G36460.1 | Symbols: | Aldolase superfamily protein | chr2:15296929-15298387 REVERSE LENGTH=358	tr|F2CXT7|F2CXT7_HORVD	LOC_Os05g33380.1	IPR000741 (Fructose-bisphosphate aldolase, class-I), IPR013785 (Aldolase-type TIM barrel)	***-[3.946]	MLOC_14013.1	3H	104.32
CUST_3296_PI427708080	1.30436	1.2518	1.07798	1.2403	0.655988	0.827508	2.10341	1.48002	1	0.959705	0.826444	0.950884	1	1.26147	3.20648	2.25617	0	-0.0593365	-0.27501	-0.0726584	0	0.335105	1.68099	1.17388	Enolase	LOC_Os09g20820.1|13109.m01981|protein enolase, putative, expressed	U35_10316	U35_10316 Members:3 3pri:N 1e-110 UniRef90_Q0J267 Cluster: Os09g0375000 protein; n=1; Oryza sativa (japonica cultivar-group)|Rep: Os09g0375000 protein - Oryza sativa (japonica cultivar-group)	AT1G74030.1 | Symbols: ENO1 | enolase 1 | chr1:27839465-27841901 REVERSE LENGTH=477	tr|F2DY57|F2DY57_HORVD	LOC_Os09g20820.1	IPR000941 (Enolase)	***-[2]	MLOC_54750.3//MLOC_54751.1	5H	50
CUST_9837_PI427708080	1.12125	1.43526	1.95512	2.21669	0.848508	1.08931	3.53228	1.91209	1	1.28005	1.74369	1.97698	1	1.28379	4.16293	2.25347	0	0.356196	0.802146	0.983295	0	0.360409	2.0576	1.17215	Branched-chain amino acid aminotransferase, putative	LOC_Os03g47034.1|13103.m12848|protein expressed protein	U35_7316	U35_7316 Members:5 3pri:Y 1e-22 UniRef90_Q10FB7 Cluster: Expressed protein; n=1; Oryza sativa (japonica cultivar-group)|Rep: Expressed protein - Oryza sativa (japonica cultivar-group)	No hits found	tr|B9R6T8|B9R6T8_RICCO	LOC_Os03g47034.1		***-[6]
CUST_9191_PI427708080	0.789269	0.630276	1.34499	1.45574	1.06931	0.70154	3.50627	2.40797	1	0.798556	1.70409	1.84441	1	0.656067	3.279	2.25189	0	-0.324534	0.769005	0.883163	0	-0.608085	1.71326	1.17114	Triacylglycerol lipase 2	LOC_Os08g41780.1|13108.m04489|protein triacylglycerol lipase precursor, putative, expressed	U35_29925	U35_29925 Members:1 3pri:N 2e-11 UniRef90_Q60EM7 Cluster: Putative homeodomain protein; n=1; Oryza sativa (japonica cultivar-group)|Rep: Putative homeodomain protein - Oryza sativa (japonica cultivar-group)	AT5G14180.1 | Symbols: MPL1 | Myzus persicae-induced lipase 1 | chr5:4571442-4574413 REVERSE LENGTH=418	tr|F1AM71|F1AM71_ARAHY	LOC_Os08g41780.1	IPR000073 (Alpha/beta hydrolase fold-1), IPR006693 (Partial AB-hydrolase lipase domain)	***-[1.416]
CUST_3281_PI427708080	1.36792	1.2785	1.54233	1.80402	0.582835	0.693337	1.75652	1.31124	1	0.934628	1.1275	1.3188	1	1.18959	3.01375	2.24975	0	-0.0975353	0.173122	0.399224	0	0.250469	1.59156	1.16977	Coatomer subunit beta	LOC_Os01g17430.1|13101.m01949|protein coatomer subunit beta-1, putative, expressed	U35_15402	U35_15402 Members:94 3pri:Y 0.0 UniRef90_Q0IU95 Cluster: Os11g0174000 protein; n=5; Oryza sativa (japonica cultivar-group)|Rep: Os11g0174000 protein - Oryza sativa (japonica cultivar-group)	AT4G31480.2 | Symbols: | Coatomer, beta subunit | chr4:15264145-15267384 FORWARD LENGTH=948	tr|A2WNI6|A2WNI6_ORYSI	LOC_Os01g17430.1	IPR016460 (Coatomer beta subunit)	***-[3.984]	MLOC_54627.2	3H	51.7705
CUST_18582_PI427708080	1.07619	1.49999	1.07702	0.988299	0.858028	1.17692	2.88025	1.92723	1	1.3938	1.00077	0.918328	1	1.37165	3.35683	2.24611	0	0.479018	0.00111049	-0.122919	0	0.455917	1.7471	1.16743	MAK16 protein-like protein	LOC_Os07g16950.5|13107.m01773|protein Mak16 protein domain containing protein, expressed	U35_5348	U35_5348 Members:9 3pri:Y 1e-134 UniRef90_Q7XIT8 Cluster: Putative RNA binding protein; n=1; Oryza sativa (japonica cultivar-group)|Rep: Putative RNA binding protein - Oryza sativa (japonica cultivar-group)	AT1G23280.1 | Symbols: | MAK16 protein-related | chr1:8260865-8262650 REVERSE LENGTH=303	tr|F4I4Q1|F4I4Q1_ARATH	LOC_Os07g16950.5	IPR006958 (Mak16 protein)	***-[1.968]	AK248623.1//MLOC_69163.1	7H	131.445
CUST_13858_PI427708080	1.11285	0.944724	1.08128	0.751056	0.769285	1.08008	3.62877	1.72663	1	0.848923	0.971629	0.674895	1	1.40401	4.71707	2.24446	0	-0.236294	-0.0415222	-0.567265	0	0.489551	2.23789	1.16637	CCAAT-box-binding transcription factor-like protein	LOC_Os09g02810.1|13109.m00202|protein CCAAT/enhancer-binding protein, putative, expressed	U35_8381	U35_8381 Members:4 3pri:Y 5e-60 UniRef90_Q6YU01 Cluster: CCAAT-box-binding transcription factor-like protein; n=2; Oryza sativa (japonica cultivar-group)|Rep: CCAAT-box-binding transcription factor-like prote	AT1G72440.1 | Symbols: EDA25, SWA2 | CCAAT-binding factor | chr1:27268325-27273596 REVERSE LENGTH=1043	tr|Q6YU01|Q6YU01_ORYSJ	LOC_Os09g02810.1	IPR005612 (CCAAT-binding factor), IPR016024 (Armadillo-type fold)	***-[3.41]	MLOC_58525.1	6H	54.8867
CUST_17986_PI427708080	1.07252	1.3272	1.2381	1.76552	0.786623	0.740514	1.52684	1.76296	1	1.23747	1.15439	1.64615	1	0.941384	1.94101	2.24118	0	0.30739	0.207126	0.719096	0	-0.0871447	0.956805	1.16426	Ribonuclease	LOC_Os08g33710.1|13108.m03517|protein ribonuclease T2 family domain containing protein, expressed	U35_4402	U35_4402 Members:14 3pri:Y 1e-129 UniRef90_Q6R326 Rep: S-like RNase - Triticum aestivum (Wheat)	AT2G02990.1 | Symbols: RNS1, ATRNS1 | ribonuclease 1 | chr2:873714-874667 FORWARD LENGTH=230	tr|O04393|O04393_HORVU	LOC_Os08g33710.1	IPR001568 (Ribonuclease T2)	***-[1.988]
CUST_475_PI427708083	1.16757	1.35984	1.2782	1.40929	0.797422	1.10192	2.4436	1.78209	1	1.16467	1.09476	1.20703	1	1.38185	3.06437	2.23481	0	0.219927	0.130609	0.271462	0	0.466605	1.61559	1.16015		LOC_Os08g33920.1|13108.m03544|protein 60S ribosomal protein L34, putative, expressed	U35_1900	U35_1900 Members:43 3pri:Y 1e-57 UniRef90_Q5I7K8 Cluster: Ribosomal protein l34; n=4; Magnoliophyta|Rep: Ribosomal protein l34 - Triticum aestivum (Wheat)	AT1G69620.1 | Symbols: RPL34 | ribosomal protein L34 | chr1:26189900-26191081 FORWARD LENGTH=119		LOC_Os08g33920.1
CUST_13024_PI427708080	1.14821	0.621385	1.11432	1.40369	0.741431	1.48207	2.14035	1.6513	1	0.541178	0.970489	1.2225	1	1.99894	2.88678	2.22718	0	-0.885824	-0.0432163	0.289836	0	0.999233	1.52946	1.15522	Protein kinase	LOC_Os01g51290.1|13101.m05347|protein protein kinase family protein, putative, expressed	U35_34772	U35_34772 Members:1 3pri:N 6e-68 UniRef90_Q5NAH9 Cluster: Protein kinase CDG1-like; n=2; Oryza sativa (japonica cultivar-group)|Rep: Protein kinase CDG1-like - Oryza sativa (japonica cultivar-group)	AT5G56890.1 | Symbols: | Protein kinase superfamily protein | chr5:23010801-23015559 REVERSE LENGTH=1113	tr|A2Q551|A2Q551_MEDTR	LOC_Os01g51290.1	IPR011009 (Protein kinase-like domain)	***-[1.998]	MLOC_53068.9	3H	57.0822
CUST_17175_PI427708080	1.02615	1.70623	1.42274	1.71884	0.809644	0.842874	3.03188	1.80013	1	1.66275	1.38649	1.67504	1	1.04104	3.74471	2.22335	0	0.733573	0.471435	0.7442	0	0.0580292	1.90485	1.15274	Phenylalanine ammonia-lyase	LOC_Os04g43800.1|13104.m04357|protein phenylalanine ammonia-lyase, putative, expressed	U35_14237	U35_14237 Members:36 3pri:Y 0.0 UniRef90_Q43210 Rep: Phenylalanine ammonia-lyase - Triticum aestivum (Wheat)	AT2G37040.1 | Symbols: PAL1, ATPAL1 | PHE ammonia lyase 1 | chr2:15557602-15560237 REVERSE LENGTH=725	tr|F2D1K4|F2D1K4_HORVD	LOC_Os04g43800.1	IPR001106 (Aromatic amino acid lyase), IPR023144 (Phenylalanine ammonia-lyase, shielding domain), IPR024083 (L-Aspartase-like, N-terminal)	***-[3.7]
CUST_18742_PI427708080	0.757285	0.631669	0.911506	0.910758	1.22109	1.3905	4.38947	2.7144	1	0.834124	1.20365	1.20266	1	1.13873	3.59472	2.22294	0	-0.261666	0.267417	0.266233	0	0.187432	1.84588	1.15247	RING/U-box superfamily protein LENGTH=248	LOC_Os06g03580.2|13106.m00293|protein zinc RING finger protein, putative, expressed	U35_449	U35_449 Members:25 3pri:Y 2e-68 UniRef90_Q84K08 Rep: Zinc-finger protein - Oryza sativa (indica cultivar-group)	AT3G63530.2 | Symbols: BB, BB2 | RING/U-box superfamily protein | chr3:23456407-23457787 REVERSE LENGTH=248	AT3G63530.1	LOC_Os06g03580.2	IPR013083 (Zinc finger, RING/FYVE/PHD-type)	*-*-[2.332]
CUST_20517_PI427708080	1.16584	1.19691	1.24833	1.32773	0.789739	0.998169	2.65848	1.75251	1	1.02665	1.07075	1.13886	1	1.26392	3.36627	2.2191	0	0.0379402	0.0986272	0.187595	0	0.337908	1.75115	1.14997	Ferredoxin-3	LOC_Os03g61960.2|13103.m12896|protein 2Fe-2S iron-sulfur cluster binding domain containing protein, expressed	U35_1295	U35_1295 Members:78 3pri:Y 8e-63 UniRef90_P27788 Rep: Ferredoxin-3, chloroplast precursor - Zea mays (Maize)	AT2G27510.1 | Symbols: ATFD3, FD3 | ferredoxin 3 | chr2:11758281-11758748 REVERSE LENGTH=155	tr|B6STH7|B6STH7_MAIZE	LOC_Os03g61960.2	IPR010241 (Ferredoxin [2Fe-2S], plant), IPR012675 (Beta-grasp domain)	***-[2]
CUST_655_PI427708080	1.16938	1.10124	1.02904	1.2232	0.737807	1.02693	1.92895	1.62764	1	0.941724	0.879983	1.04602	1	1.39187	2.61443	2.20605	0	-0.0866234	-0.184452	0.0649128	0	0.477028	1.3865	1.14146	Peptidyl-prolyl cis-trans isomerase	LOC_Os08g41390.1|13108.m04442|protein peptidyl-prolyl isomerase, putative, expressed	U35_14499	U35_14499 Members:65 3pri:Y 0.0 UniRef90_Q43207 Cluster: 70 kDa peptidyl-prolyl isomerase; n=1; Triticum aestivum|Rep: 70 kDa peptidyl-prolyl isomerase - Triticum aestivum (Wheat)	AT3G25230.1 | Symbols: ROF1, ATFKBP62, FKBP62 | rotamase FKBP 1 | chr3:9188257-9191137 FORWARD LENGTH=551	tr|Q677E6|Q677E6_HYAOR	LOC_Os08g41390.1	IPR001179 (Peptidyl-prolyl cis-trans isomerase, FKBP-type, domain), IPR011990 (Tetratricopeptide-like helical), IPR023114 (Elongated TPR repeat-containing domain), IPR023566 (Peptidyl-prolyl cis-trans isomerase, FKBP-type)	*-*-[4.035]	MLOC_7100.3
CUST_25555_PI427708080	0.973329	1.05869	1.64823	1.56598	0.970847	1.13168	4.17031	2.13998	1	1.0877	1.6934	1.60889	1	1.16566	4.29553	2.20424	0	0.121286	0.759921	0.686062	0	0.221144	2.10284	1.14028	unknown protein; BEST Arabidopsis thaliana protein match is: unknown protein . LENGTH=195	LOC_Os01g02130.1|13101.m00151|protein expressed protein	U35_8611	U35_8611 Members:4 3pri:N 8e-36 UniRef90_Q9ASJ0 Cluster: Hypothetical protein P0439B06.27; n=1; Oryza sativa (japonica cultivar-group)|Rep: Hypothetical protein P0439B06.27 - Oryza sativa (japonica cultivar-g	AT3G18560.1 | Symbols: | unknown protein; BEST Arabidopsis thaliana protein match is: unknown protein (TAIR:AT1G49000.1); Has 95 Blast hits to 95 proteins in 13 species: Archae - 0; Bacteria - 0; Metazoa - 0; Fungi - 0; Plants - 95; Viruses - 0; Other Eukaryotes - 0 (source: NCBI BLink). | chr3:6393984-6394571 FORWARD LENGTH=195	AT3G18560.1	LOC_Os01g02130.1		--*-[6]	AK371499
CUST_78_PI415269222	1.00165	1.37301	1.35387	1.31583	0.910778	1.14623	3.17276	2.00684	1	1.37075	1.35164	1.31366	1	1.25852	3.48357	2.20343	0	0.454963	0.434712	0.393593	0	0.331727	1.80057	1.13975
CUST_3874_PI427708080	0.788958	0.970019	1.27765	1.26775	1.15289	1.39442	4.4156	2.53908	1	1.22949	1.61942	1.60687	1	1.2095	3.83004	2.20237	0	0.298064	0.695475	0.684253	0	0.274417	1.93736	1.13906	Glycerophosphoryl diester phosphodiesterase family protein, expressed	LOC_Os03g40670.1|13103.m04393|protein glycerophosphoryl diester phosphodiesterase family protein, putative, expressed	U35_17257	U35_17257 Members:25 3pri:Y 1e-179 UniRef90_Q6AUZ6 Cluster: Putative phosphodiesterase family; n=1; Oryza sativa (japonica cultivar-group)|Rep: Putative phosphodiesterase family - Oryza sativa (japonica	AT5G08030.1 | Symbols: | PLC-like phosphodiesterases superfamily protein | chr5:2575152-2576770 REVERSE LENGTH=372	tr|Q6AUZ6|Q6AUZ6_ORYSJ	LOC_Os03g40670.1	IPR004129 (Glycerophosphoryl diester phosphodiesterase)	***-[3.889]
CUST_2454_PI427708080	1.03676	1.14182	1.03798	0.877453	0.83807	1.02051	2.65709	1.84474	1	1.10134	1.00117	0.846343	1	1.21769	3.17049	2.20118	0	0.139256	0.00169307	-0.240686	0	0.284152	1.66471	1.13828	Ribosome biogenesis protein Ytm1	LOC_Os07g40930.1|13107.m04259|protein WD repeat-containing protein 12, putative, expressed	U35_4531	U35_4531 Members:12 3pri:Y 1e-179 UniRef90_Q8H594 Cluster: Putative WD-repeat protein 12; n=1; Oryza sativa (japonica cultivar-group)|Rep: Putative WD-repeat protein 12 - Oryza sativa (japonica cultivar-group)	AT5G15550.1 | Symbols: | Transducin/WD40 repeat-like superfamily protein | chr5:5059051-5062003 REVERSE LENGTH=433	tr|B6K137|B6K137_SCHJY	LOC_Os07g40930.1	IPR012972 (NLE), IPR015943 (WD40/YVTN repeat-like-containing domain), IPR020472 (G-protein beta WD-40 repeat)	***-[2.303]	MLOC_38227.1
CUST_15032_PI427708080	0.917633	0.776998	1.17066	1.05976	0.991123	1.6788	3.94911	2.17697	1	0.846741	1.27574	1.15488	1	1.69384	3.98448	2.19646	0	-0.240007	0.351338	0.207742	0	0.760297	1.99439	1.13518	Receptor-like protein kinase, putative,expressed	LOC_Os10g17960.1|13110.m01476|protein TKL_IRAK_DUF26-lc.26 - DUF26 kinases have homology to DUF26 containing loci, expressed	U35_23106	U35_23106 Members:4 3pri:Y 1e-136 UniRef90_Q8RV37 Rep: Putative serine/threonine kinase - Oryza sativa (Rice)	AT4G05200.1 | Symbols: CRK25 | cysteine-rich RLK (RECEPTOR-like protein kinase) 25 | chr4:2679793-2682309 REVERSE LENGTH=675	tr|D8L9R1|D8L9R1_WHEAT	LOC_Os10g17960.1	IPR002902 (Gnk2-homologous domain), IPR011009 (Protein kinase-like domain)	***-[2.057]	MLOC_66868.1	3H	3.25779
CUST_1125_PI427708080	1.03522	0.899329	1.24958	1.58297	0.892125	1.09389	3.66569	1.95685	1	0.868731	1.20706	1.52911	1	1.22616	4.10895	2.19347	0	-0.203019	0.271501	0.612694	0	0.294151	2.03877	1.13322	purple acid phosphatase 27 LENGTH=611	LOC_Os09g32840.1|13109.m03286|protein nucleotide pyrophosphatase/phosphodiesterase, putative, expressed	U35_3574	U35_3574 Members:20 3pri:Y 0.0 UniRef90_Q0J0L3 Cluster: Os09g0506000 protein; n=1; Oryza sativa (japonica cultivar-group)|Rep: Os09g0506000 protein - Oryza sativa (japonica cultivar-group)	AT5G50400.1 | Symbols: ATPAP27, PAP27 | purple acid phosphatase 27 | chr5:20523575-20526231 REVERSE LENGTH=611	AT5G50400.1	LOC_Os09g32840.1	IPR004843 (Metallophosphoesterase domain), IPR008963 (Purple acid phosphatase-like, N-terminal)	***-[3.889]	MLOC_12105.1
CUST_7967_PI427708080	1.32771	1.14426	1.64297	1.78269	0.538965	0.57293	1.80244	1.18086	1	0.86183	1.23745	1.34268	1	1.06302	3.34427	2.19098	0	-0.214524	0.307366	0.425117	0	0.0881681	1.74169	1.13158	Calcium-binding EF-hand family protein LENGTH=215	LOC_Os02g52540.1|13102.m05991|protein EF hand family protein, putative, expressed	U35_12688	U35_12688 Members:2 3pri:Y 5e-37 UniRef90_Q6Z6G0 Cluster: Hypothetical protein P0486G03.28; n=1; Oryza sativa (japonica cultivar-group)|Rep: Hypothetical protein P0486G03.28 - Oryza sativa (japonica cultivar-g	AT3G10190.1 | Symbols: | Calcium-binding EF-hand family protein | chr3:3155309-3155938 FORWARD LENGTH=209	AT2G43290.1	LOC_Os02g52540.1	IPR011992 (EF-hand-like domain)	***-[3.086]		6H	75.4958
CUST_23935_PI427708080	0.954807	1.13678	1.11562	1.09226	0.942459	1.19704	2.98544	2.06414	1	1.19059	1.16843	1.14396	1	1.27013	3.16772	2.19017	0	0.251673	0.22457	0.194032	0	0.344974	1.66344	1.13104	tRNA pseudouridine synthase B	LOC_Os07g44190.1|13107.m04648|protein h/ACA ribonucleoprotein complex subunit 4, putative, expressed	U35_2414	U35_2414 Members:24 3pri:Y 0.0 UniRef90_Q8H5T5 Cluster: Putative centromere/microtubule binding protein; n=2; BEP clade|Rep: Putative centromere/microtubule binding protein - Oryza sativa (japonica cultivar-	AT3G57150.1 | Symbols: NAP57, AtNAP57, CBF5, AtCBF5 | homologue of NAP57 | chr3:21154255-21155952 REVERSE LENGTH=565	sp|A5D2S3|TRUB_PELTS	LOC_Os07g44190.1	IPR002501 (Pseudouridine synthase II), IPR015947 (PUA-like domain)	*-*-[3.455]		2H	50.4958
CUST_17927_PI427708080	0.670205	0.794051	1.32756	1.11447	1.29244	1.62464	4.5224	2.82471	1	1.18479	1.98083	1.66287	1	1.25703	3.49911	2.18556	0	0.244629	0.986107	0.733678	0	0.330019	1.80699	1.128	Sugar transporter family protein, expressed	LOC_Os03g10100.1|13103.m01126|protein transporter family protein, putative, expressed	U35_16268	U35_16268 Members:18 3pri:Y 1e-100 UniRef90_Q10QG4 Cluster: Sugar transporter family protein, expressed; n=2; Oryza sativa (japonica cultivar-group)|Rep: Sugar transporter family protein, expressed - Oryza sativ	AT3G18830.1 | Symbols: ATPLT5, PMT5, ATPMT5 | polyol/monosaccharide transporter 5 | chr3:6489000-6491209 REVERSE LENGTH=539	tr|Q10QG4|Q10QG4_ORYSJ	LOC_Os03g10100.1	IPR005828 (General substrate transporter), IPR016196 (Major facilitator superfamily domain, general substrate transporter)	***-[0.795]	MLOC_15436.1	4H	68.9802
CUST_25045_PI427708080	0.955733	0.949554	1.02256	1.20742	1.0073	1.21419	2.20032	2.20057	1	0.993534	1.06992	1.26334	1	1.2054	2.18438	2.18462	0	-0.00935836	0.097506	0.337244	0	0.269506	1.12722	1.12738	O-acyltransferase WSD1	LOC_Os01g48874.1|13101.m05075|protein wax synthase, putative, expressed	U35_36304	U35_36304 Members:1 3pri:N	AT5G53390.1 | Symbols: | O-acyltransferase (WSD1-like) family protein | chr5:21656951-21659207 REVERSE LENGTH=486	tr|G7I4A5|G7I4A5_MEDTR	LOC_Os01g48874.1	IPR004255 (O-acyltransferase, WSD1, N-terminal), IPR009721 (O-acyltransferase, WSD1, C-terminal)	***-[2.789]	AK366638	3H	52.6204
CUST_14189_PI427708083	0.790568	0.896875	1.35641	1.69079	1.16793	1.32502	4.74771	2.54698	1	1.13447	1.71574	2.1387	1	1.13451	4.06507	2.18077	0	0.182018	0.778829	1.09674	0	0.182069	2.02328	1.12484		LOC_Os03g29930.1|13103.m03428|protein expressed protein	U35_20803	U35_20803 Members:7 3pri:Y 1e-21 UniRef90_Q852E7 Cluster: Expressed protein; n=1; Oryza sativa (japonica cultivar-group)|Rep: Expressed protein - Oryza sativa (japonica cultivar-group)	AT2G03370.1 | Symbols: | Glycosyltransferase family 61 protein | chr2:1024714-1026969 REVERSE LENGTH=452		LOC_Os03g29930.1
CUST_18107_PI427708080	1.18183	0.972533	1.09495	1.15925	0.811111	0.799889	3.51067	1.76884	1	0.822904	0.926483	0.980894	1	0.986166	4.32822	2.18076	0	-0.281204	-0.110164	-0.0278309	0	-0.0200983	2.11377	1.12483	Thymidylate kinase	LOC_Os07g44630.2|13107.m04698|protein thymidylate kinase, putative, expressed	U35_6231	U35_6231 Members:8 3pri:Y 1e-117 UniRef90_Q0D491 Cluster: Os07g0639900 protein; n=2; Oryza sativa (japonica cultivar-group)|Rep: Os07g0639900 protein - Oryza sativa (japonica cultivar-group)	AT5G59440.3 | Symbols: ZEU1 | P-loop containing nucleoside triphosphate hydrolases superfamily protein | chr5:23971397-23972729 FORWARD LENGTH=271	tr|B6TN98|B6TN98_MAIZE	LOC_Os07g44630.2	IPR018094 (Thymidylate kinase)	***-[2.961]		2H	51.4873
CUST_7987_PI427708083	0.886008	1.02397	1.53577	2.03275	0.85776	0.96957	2.56387	1.867	1	1.15571	1.73336	2.29428	1	1.13035	2.98903	2.1766	0	0.208784	0.793573	1.19804	0	0.176771	1.57968	1.12208		LOC_Os04g44300.1|13104.m04413|protein transposon protein, putative, unclassified, expressed	U35_19114	U35_19114 Members:12 3pri:Y 0.0 UniRef90_Q01HR1 Cluster: OSIGBa0153E02-OSIGBa0093I20.14 protein; n=4; Oryza sativa|Rep: OSIGBa0153E02-OSIGBa0093I20.14 protein - Oryza sativa (Rice)	AT1G65730.1 | Symbols: YSL7 | YELLOW STRIPE like 7 | chr1:24442639-24446122 FORWARD LENGTH=688		LOC_Os04g44300.1
CUST_21826_PI427708080	0.905805	0.809094	0.627644	0.507505	1.0334	1.21492	1.97501	2.24616	1	0.893233	0.692913	0.560281	1	1.17566	1.91119	2.17357	0	-0.162892	-0.529254	-0.835777	0	0.233467	0.934472	1.12007	Protein of unknown function, DUF599 LENGTH=239	LOC_Os09g32100.1|13109.m03189|protein expressed protein	U35_10458	U35_10458 Members:3 3pri:N 2e-62 UniRef90_Q0J0K7 Cluster: Os09g0494600 protein; n=1; Oryza sativa (japonica cultivar-group)|Rep: Os09g0494600 protein - Oryza sativa (japonica cultivar-group)	AT4G31330.1 | Symbols: | Protein of unknown function, DUF599 | chr4:15202354-15203151 FORWARD LENGTH=239	AT4G31330.1	LOC_Os09g32100.1	IPR006747 (Protein of unknown function DUF599)	***-[3.862]	AK369670
CUST_19056_PI427708080	0.941421	1.25133	0.964003	1.08678	0.908696	1.07499	2.12446	1.97426	1	1.32919	1.02399	1.1544	1	1.183	2.33792	2.17263	0	0.410546	0.0341982	0.207145	0	0.242454	1.22523	1.11944	Hsp70 nucleotide exchange factor fes1	LOC_Os03g60780.1|13103.m06674|protein armadillo/beta-catenin-like repeat containing protein, expressed	U35_16911	U35_16911 Members:23 3pri:Y 1e-179 UniRef90_Q852A6 Cluster: Putative Hsp70 binding protein; n=1; Oryza sativa (japonica cultivar-group)|Rep: Putative Hsp70 binding protein - Oryza sativa (japonica cultivar-group	AT3G09350.1 | Symbols: Fes1A | Fes1A | chr3:2871216-2873109 FORWARD LENGTH=363	tr|B7FKA1|B7FKA1_MEDTR	LOC_Os03g60780.1	IPR016024 (Armadillo-type fold)	***-[4.792]	AK251725.1
CUST_6491_PI427708080	0.989749	1.11567	1.51746	1.57923	0.932734	1.28852	3.31782	2.02459	1	1.12723	1.53317	1.59559	1	1.38144	3.55709	2.1706	0	0.172776	0.61652	0.674091	0	0.466173	1.8307	1.11809	Short-chain dehydrogenase/reductase family protein	LOC_Os09g17750.1|13109.m01707|protein oxidoreductase, short chain dehydrogenase/reductase family domain containing protein, expressed	U35_974	U35_974 Members:5 3pri:Y 2e-91 UniRef90_Q0J2G1 Cluster: Os09g0346600 protein; n=1; Oryza sativa (japonica cultivar-group)|Rep: Os09g0346600 protein - Oryza sativa (japonica cultivar-group)	AT5G15940.1 | Symbols: | NAD(P)-binding Rossmann-fold superfamily protein | chr5:5202801-5204715 FORWARD LENGTH=364	tr|D7LXF4|D7LXF4_ARALL	LOC_Os09g17750.1	IPR002198 (Short-chain dehydrogenase/reductase SDR)	***-[3.374]	MLOC_75278.2
CUST_26128_PI427708080	1.09008	1.13724	1.1954	1.37591	0.741791	1.19552	2.31712	1.60923	1	1.04326	1.09661	1.26221	1	1.61167	3.12369	2.16938	0	0.0611043	0.133055	0.335948	0	0.688553	1.64325	1.11729	Pentatricopeptide repeat-containing protein, putative	LOC_Os02g02740.3|13102.m00227|protein PPR repeat containing protein, expressed	U35_31651	U35_31651 Members:1 3pri:N 2e-48 UniRef90_Q8W0A6 Cluster: Putative leaf protein; n=1; Oryza sativa (japonica cultivar-group)|Rep: Putative leaf protein - Oryza sativa (japonica cultivar-group)	AT2G17670.1 | Symbols: | Tetratricopeptide repeat (TPR)-like superfamily protein | chr2:7674420-7675811 FORWARD LENGTH=463	tr|B9S6R2|B9S6R2_RICCO	LOC_Os02g02740.3	IPR002885 (Pentatricopeptide repeat)	*-*-[2.769]
CUST_8566_PI427708080	0.883088	0.800161	1.52292	1.12372	1.10221	1.32784	4.47886	2.39103	1	0.906094	1.72454	1.27249	1	1.20471	4.06353	2.16931	0	-0.142267	0.786214	0.347653	0	0.268682	2.02273	1.11723	Leucine-rich repeat receptor-like protein kinase family protein LENGTH=1124	LOC_Os02g13780.1|13102.m01532|protein receptor-like protein kinase 2 precursor, putative	U35_31577	U35_31577 Members:1 3pri:N	AT3G47110.1 | Symbols: | Leucine-rich repeat protein kinase family protein | chr3:17347103-17350296 REVERSE LENGTH=1025	AT2G33170.1	LOC_Os02g13780.1	IPR001611 (Leucine-rich repeat), IPR013210 (Leucine-rich repeat-containing N-terminal, type 2)	***-[4.855]	MLOC_10026.1	2H	12.7479
CUST_3522_PI427708100	1.14739	1.14708	1.05151	1.49169	0.793859	0.793891	2.0604	1.7182	1	0.99973	0.916433	1.30007	1	1.00004	2.59542	2.16436	0	-0.000388957	-0.125898	0.378587	0	5.74261e-05	1.37597	1.11394		LOC_Os08g01690.1|13108.m00095|protein retrotransposon protein, putative, unclassified, expressed	U35_29560	U35_29560 Members:1 3pri:Y	AT2G27390.1 | Symbols: | proline-rich family protein | chr2:11720484-11720888 REVERSE LENGTH=134		LOC_Os08g01690.1
CUST_22296_PI427708080	0.43326	1.11747	1.62864	1.73793	1.45973	2.27361	7.80715	3.15531	1	2.57922	3.75903	4.0113	1	1.55756	5.34835	2.16157	0	1.36694	1.91036	2.00407	0	0.639284	2.4191	1.11208	UDP-Glycosyltransferase superfamily protein LENGTH=447	LOC_Os03g60960.1|13103.m06700|protein cytokinin-N-glucosyltransferase 1, putative, expressed	U35_3663	U35_3663 Members:18 3pri:Y 0.0 UniRef90_Q0DM71 Cluster: Os03g0824600 protein; n=1; Oryza sativa (japonica cultivar-group)|Rep: Os03g0824600 protein - Oryza sativa (japonica cultivar-group)	AT3G11340.1 | Symbols: | UDP-Glycosyltransferase superfamily protein | chr3:3556728-3558149 FORWARD LENGTH=447	AT3G11340.1	LOC_Os03g60960.1	IPR002213 (UDP-glucuronosyl/UDP-glucosyltransferase)	***-[2.514]
CUST_13561_PI427708083	0.94757	1.06627	0.831367	0.828808	1.01364	1.26335	2.58733	2.18287	1	1.12527	0.877368	0.874667	1	1.24635	2.55251	2.15349	0	0.170272	-0.188746	-0.193194	0	0.317714	1.35192	1.10668		LOC_Os09g36830.1|13109.m03637|protein Skp1 family, dimerisation domain containing protein, expressed	U35_5126	U35_5126 Members:11 3pri:Y 1e-59 UniRef90_O48569 Rep: Fimbriata-associated protein - Antirrhinum majus (Garden snapdragon)	AT5G42190.1 | Symbols: ASK2, SKP1B | E3 ubiquitin ligase SCF complex subunit SKP1/ASK1 family protein | chr5:16854495-16855516 REVERSE LENGTH=171		LOC_Os09g36830.1
CUST_522_PI427708080	1.42043	0.856031	1.09237	0.984002	0.50499	0.583423	2.12385	1.08583	1	0.602654	0.769038	0.692747	1	1.15532	4.20572	2.1502	0	-0.730598	-0.378874	-0.529599	0	0.208287	2.07235	1.10447	Cyclin-dependent kinase-like protein	LOC_Os01g67160.1|13101.m07283|protein cyclin-dependent kinase B1-1, putative, expressed	U35_18569	U35_18569 Members:15 3pri:Y 1e-154 UniRef90_Q5N8M3 Cluster: Putative cyclin-dependent kinase B1-2; n=2; Oryza sativa (japonica cultivar-group)|Rep: Putative cyclin-dependent kinase B1-2 - Oryza sativa (japonica	AT3G54180.1 | Symbols: CDC2B, CDKB1;1 | cyclin-dependent kinase B1;1 | chr3:20059882-20061250 FORWARD LENGTH=309	tr|Q84YE5|Q84YE5_SORBI	LOC_Os01g67160.1	IPR011009 (Protein kinase-like domain)	***-[3.266]	MLOC_6120.2
CUST_18817_PI427708080	1.22837	1.22602	1.73266	1.94878	0.737599	1.07911	2.99594	1.58498	1	0.998086	1.41053	1.58648	1	1.463	4.06175	2.14883	0	-0.00276455	0.496239	0.665825	0	0.548932	2.0221	1.10355	Protein kinase	LOC_Os01g32660.1|13101.m03290|protein STE_MEK_ste7_MAP2K.2 - STE kinases include homologs to sterile 7, sterile 11 and sterile 20 from yeast, expressed	U35_2255	U35_2255 Members:32 3pri:Y 0.0 UniRef90_Q5QN75 Cluster: Mitogen-activated protein kinase kinase 1; n=4; Poaceae|Rep: Mitogen-activated protein kinase kinase 1 - Oryza sativa (Rice)	AT5G56580.1 | Symbols: ATMKK6, ANQ1, MKK6 | MAP kinase kinase 6 | chr5:22904851-22906620 REVERSE LENGTH=356	tr|G4VT52|G4VT52_SCHMA	LOC_Os01g32660.1	IPR011009 (Protein kinase-like domain)	***-[1.732]
CUST_40_PI427708086	1.21726	1.25733	0.993227	1.05924	0.734481	1.26094	1.98816	1.57092	1	1.03292	0.815956	0.870186	1	1.71678	2.7069	2.13881	0	0.0467259	-0.293437	-0.200604	0	0.779701	1.43664	1.09681		No hits found	U35_20987	U35_20987 Members:7 3pri:N 1e-160 UniRef90_Q9ATV2 Rep: Putative cytochrome P450 - Lolium rigidum (Annual ryegrass)	No hits found		No hits found
CUST_5463_PI427708080	0.985816	1.02448	1.452	1.46614	0.985258	1.21046	3.20979	2.10382	1	1.03922	1.47289	1.48724	1	1.22858	3.25781	2.1353	0	0.0555024	0.558654	0.572638	0	0.296988	1.7039	1.09444	Lipoxygenase	LOC_Os08g39850.1|13108.m04255|protein lipoxygenase, chloroplast precursor, putative, expressed	U35_5711	U35_5711 Members:9 3pri:Y 1e-118 UniRef90_P38419 Cluster: Lipoxygenase 7, chloroplast precursor; n=4; Oryza sativa|Rep: Lipoxygenase 7, chloroplast precursor - Oryza sativa (Rice)	AT3G45140.1 | Symbols: LOX2, ATLOX2 | lipoxygenase 2 | chr3:16525437-16529233 FORWARD LENGTH=896	tr|F2DFM0|F2DFM0_HORVD	LOC_Os08g39850.1	IPR000907 (Lipoxygenase), IPR008976 (Lipase/lipooxygenase, PLAT/LH2)	***-[2]	MLOC_67243.1	1H	131.941
CUST_11269_PI427708083	1.27242	1.34048	1.97926	1.35138	0.628555	0.971936	2.55895	1.33946	1	1.05349	1.55551	1.06206	1	1.5463	4.07117	2.13102	0	0.0751796	0.63739	0.0868662	0	0.628823	2.02544	1.09155		LOC_Os11g02570.1|13111.m00187|protein esterase, putative, expressed	U35_987	U35_987 Members:4 3pri:Y 3e-54 UniRef90_Q2QYJ1 Cluster: Hydrolase, alpha/beta fold family protein, expressed; n=1; Oryza sativa (japonica cultivar-group)|Rep: Hydrolase, alpha/beta fold family protein, expre	AT5G58310.1 | Symbols: ATMES18, MES18 | methyl esterase 18 | chr5:23575127-23576007 REVERSE LENGTH=263		LOC_Os11g02570.1
CUST_15479_PI427708080	1.03116	1.30249	1.16926	1.25793	0.888776	1.09523	2.69305	1.89292	1	1.26313	1.13392	1.21992	1	1.23229	3.03006	2.12981	0	0.337	0.18132	0.286781	0	0.301338	1.59935	1.09072	SMAD/FHA domain-containing protein	LOC_Os06g36940.1|13106.m03823|protein expressed protein	U35_50498	U35_50498 Members:1 3pri:N 3e-31 UniRef90_Q5Z6A2 Cluster: Hypothetical protein P0513E02.14; n=1; Oryza sativa (japonica cultivar-group)|Rep: Hypothetical protein P0513E02.14 - Oryza sativa (japonica cultivar-g	AT3G13780.1 | Symbols: | SMAD/FHA domain-containing protein | chr3:4525108-4526214 FORWARD LENGTH=309	tr|F4JEI7|F4JEI7_ARATH	LOC_Os06g36940.1	IPR008984 (SMAD/FHA domain)	*-*-[4]	MLOC_69996.2//AK372701	7H	76.983
CUST_2101_PI427708080	0.943029	0.997705	0.768725	0.77629	1.00041	1.33169	3.63946	2.12782	1	1.05798	0.815166	0.823188	1	1.33115	3.63798	2.12695	0	0.0813119	-0.294834	-0.280707	0	0.412672	1.86314	1.08879	Amino acid permease I, putative, expressed	LOC_Os12g09300.1|13112.m00985|protein amino acid transporter, putative, expressed	U35_22725	U35_22725 Members:4 3pri:N 1e-102 UniRef90_Q2QWH7 Cluster: Amino acid permease I, putative, expressed; n=2; Oryza sativa (japonica cultivar-group)|Rep: Amino acid permease I, putative, expressed - Oryza sativa	AT5G49630.1 | Symbols: AAP6 | amino acid permease 6 | chr5:20142681-20146441 REVERSE LENGTH=481	tr|Q2QWH7|Q2QWH7_ORYSJ	LOC_Os12g09300.1	IPR013057 (Amino acid transporter, transmembrane)	***-[3.654]	MLOC_29817.1	5H	44.2361
CUST_8533_PI427708083	1.24257	0.896804	0.979394	1.04758	0.675409	1.06475	1.97169	1.43355	1	0.721734	0.788201	0.843072	1	1.57645	2.91926	2.12249	0	-0.470461	-0.343365	-0.246272	0	0.656681	1.5456	1.08576		LOC_Os01g09580.2|13101.m01023|protein CAMK_CAMK_like_Aur_like.1 - CAMK includes calcium/calmodulin depedent protein kinases, expressed	U35_18745	U35_18745 Members:14 3pri:Y 1e-153 UniRef90_Q4R1K7 Cluster: Aurora kinase; n=2; Oryza sativa (japonica cultivar-group)|Rep: Aurora kinase - Oryza sativa (japonica cultivar-group)	AT4G32830.1 | Symbols: AtAUR1, AUR1 | ataurora1 | chr4:15842557-15844354 FORWARD LENGTH=294		LOC_Os01g09580.2				3H	46.034
CUST_8481_PI427708083	1.26069	0.775132	0.948844	1.5697	0.675046	0.796595	2.31897	1.43235	1	0.614848	0.752639	1.24511	1	1.18006	3.43528	2.12186	0	-0.701698	-0.40997	0.316277	0	0.238861	1.78043	1.08533		LOC_Os06g35030.3|13106.m10552|protein RNA recognition motif containing protein, putative, expressed	U35_14360	U35_14360 Members:3 3pri:Y 4e-43 UniRef90_Q6ESU4 Cluster: Putative RNA-binding protein; n=1; Oryza sativa (japonica cultivar-group)|Rep: Putative RNA-binding protein - Oryza sativa (japonica cultivar-group)	AT1G32790.1 | Symbols: CID11 | CTC-interacting domain 11 | chr1:11875174-11877188 REVERSE LENGTH=358		LOC_Os06g35030.3				7H	131.586
CUST_1753_PI427708080	1.03793	0.929804	1.20304	1.33309	0.948833	1.1714	3.07715	2.0124	1	0.895826	1.15908	1.28437	1	1.23457	3.24308	2.12092	0	-0.15871	0.212975	0.361064	0	0.304008	1.69737	1.08469	1-phosphatidylinositol-4,5-bisphosphate phosphodiesterase, putative	LOC_Os12g37560.1|13112.m03862|protein phospholipase C, putative, expressed	U35_8137	U35_8137 Members:4 3pri:Y 8e-37 UniRef90_Q9AXF1 Cluster: Phosphoinositide-specific phospholipase C; n=2; Oryza sativa|Rep: Phosphoinositide-specific phospholipase C - Oryza sativa (Rice)	AT2G40116.1 | Symbols: | Phosphoinositide-specific phospholipase C family protein | chr2:16751782-16754311 FORWARD LENGTH=613	tr|B9T5Y1|B9T5Y1_RICCO	LOC_Os12g37560.1	IPR001192 (Phosphoinositide phospholipase C), IPR008973 (C2 calcium/lipid-binding domain, CaLB)	***-[2.168]		5H	46.1806
CUST_12754_PI427708083	1.14411	1.14191	1.10063	1.28658	0.820518	1.08406	3.08706	1.73935	1	0.998075	0.961993	1.12452	1	1.32119	3.76233	2.11982	0	-0.00277972	-0.0559012	0.169306	0	0.401843	1.91162	1.08394		LOC_Os06g05740.1|13106.m00568|protein expressed protein	U35_18584	U35_18584 Members:11 3pri:Y 1e-122 UniRef90_Q5VML4 Cluster: Hypothetical protein P0529C07.1; n=1; Oryza sativa (japonica cultivar-group)|Rep: Hypothetical protein P0529C07.1 - Oryza sativa (japonica cultivar-gro	AT4G29520.1 | Symbols: | LOCATED IN: endoplasmic reticulum, plasma membrane; EXPRESSED IN: 23 plant structures; EXPRESSED DURING: 14 growth stages; CONTAINS InterPro DOMAIN/s: Saposin B (InterPro:IPR008139); Has 137 Blast hits to 137 proteins in 50 species: Archae - 2; Bacteria - 0; Metazoa - 41; Fungi - 10; Plants - 36; Viruses - 0; Other Eukaryotes - 48 (source: NCBI BLink). | chr4:14494056-144…		LOC_Os06g05740.1
CUST_8403_PI427708080	0.917801	0.583933	0.787147	0.947118	0.771849	0.872587	1.96705	1.62993	1	0.63623	0.857644	1.03194	1	1.13051	2.54849	2.11172	0	-0.652379	-0.221549	0.0453619	0	0.17698	1.34965	1.07842	Patatin B2, putative	LOC_Os06g46350.1|13106.m04895|protein PLA IIIA/PLP7, putative, expressed	U35_6719	U35_6719 Members:6 3pri:Y 1e-124 UniRef90_Q653V2 Cluster: Patatin-like phospholipase domain containing protein-like; n=1; Oryza sativa (japonica cultivar-group)|Rep: Patatin-like phospholipase domain containin	AT3G54950.1 | Symbols: PLP7, PLA IIIA | patatin-like protein 6 | chr3:20359076-20360774 REVERSE LENGTH=488	tr|B9SQ95|B9SQ95_RICCO	LOC_Os06g46350.1	IPR016035 (Acyl transferase/acyl hydrolase/lysophospholipase)	***-[2]
CUST_490_PI427708083	0.89293	0.63292	0.814202	0.946915	0.810087	0.904434	2.22314	1.70853	1	0.708813	0.911832	1.06046	1	1.11647	2.74432	2.10907	0	-0.496523	-0.13316	0.0846887	0	0.158938	1.45645	1.0766		LOC_Os06g46350.1|13106.m04895|protein PLA IIIA/PLP7, putative, expressed	U35_6719	U35_6719 Members:6 3pri:Y 1e-124 UniRef90_Q653V2 Cluster: Patatin-like phospholipase domain containing protein-like; n=1; Oryza sativa (japonica cultivar-group)|Rep: Patatin-like phospholipase domain containin	AT3G54950.1 | Symbols: PLP7, PLA IIIA | patatin-like protein 6 | chr3:20359076-20360774 REVERSE LENGTH=488		LOC_Os06g46350.1
CUST_6158_PI427708080	0.758085	1.60226	1.59767	1.80061	1.03264	0.878261	4.43664	2.16775	1	2.11357	2.10751	2.3752	1	0.850504	4.29642	2.09924	0	1.07968	1.07554	1.24805	0	-0.23361	2.10313	1.06987	PBSP domain-containing protein	LOC_Os10g34930.1|13110.m03120|protein secretory protein, putative, expressed	U35_414	U35_414 Members:134 3pri:Y 1e-131 UniRef90_O24002 Rep: Hypothetical protein precursor - Hordeum vulgare (Barley)	AT2G15130.1 | Symbols: | Plant basic secretory protein (BSP) family protein | chr2:6565154-6565831 FORWARD LENGTH=225	tr|C9S7G7|C9S7G7_VERA1	LOC_Os10g34930.1	IPR007541 (Uncharacterised protein family, basic secretory protein)	***-[2.643]	MLOC_72498.1
CUST_22991_PI427708080	1.05448	1.15179	1.30479	1.26255	0.872626	1.09059	2.70095	1.82757	1	1.09228	1.23738	1.19732	1	1.24977	3.09519	2.09434	0	0.127344	0.307284	0.259811	0	0.321668	1.63003	1.06649	Chaperone protein dnaJ, putative	LOC_Os05g06440.1|13105.m00689|protein dnaJ homolog subfamily B member 11 precursor, putative, expressed	U35_17613	U35_17613 Members:22 3pri:Y 1e-156 UniRef90_Q9LZK5 Cluster: Hypothetical protein F26K9_30; n=1; Arabidopsis thaliana|Rep: Hypothetical protein F26K9_30 - Arabidopsis thaliana (Mouse-ear cress)	AT3G62600.1 | Symbols: ATERDJ3B, ERDJ3B | DNAJ heat shock family protein | chr3:23151038-23153346 REVERSE LENGTH=346	tr|B9RNG7|B9RNG7_RICCO	LOC_Os05g06440.1	IPR003095 (Heat shock protein DnaJ)	***-[2.66]	AK376215	1H	48.0878
CUST_3970_PI427708080	1.05054	1.05649	0.990741	1.11637	0.840982	0.869877	2.5574	1.76017	1	1.00566	0.94308	1.06266	1	1.03436	3.04096	2.09299	0	0.00814858	-0.0845478	0.0876858	0	0.0487363	1.60453	1.06556	B12D protein	LOC_Os07g17330.1|13107.m01817|protein B12D protein, putative, expressed	U35_3458	U35_3458 Members:21 3pri:Y 3e-35 UniRef90_Q6YU35 Cluster: Putative B12D protein; n=1; Oryza sativa (japonica cultivar-group)|Rep: Putative B12D protein - Oryza sativa (japonica cultivar-group)	AT3G48140.1 | Symbols: | B12D protein | chr3:17778471-17779299 FORWARD LENGTH=88	tr|G7J2H3|G7J2H3_MEDTR	LOC_Os07g17330.1	IPR010530 (NADH-ubiquinone reductase complex 1 MLRQ subunit)	***-[2]	MLOC_58541.1	1H	119.405
CUST_10711_PI427708080	0.668145	0.825275	1.05991	0.938506	1.26122	1.61025	5.03545	2.63961	1	1.23517	1.58635	1.40464	1	1.27675	3.99254	2.09291	0	0.304713	0.66571	0.490205	0	0.352471	1.99731	1.06551	Unknown protein	LOC_Os01g64440.1|13101.m06935|protein expressed protein	U35_32886	U35_32886 Members:1 3pri:N 1e-51 UniRef90_Q75HX5 Cluster: Putative tubby protein; n=1; Oryza sativa (japonica cultivar-group)|Rep: Putative tubby protein - Oryza sativa (japonica cultivar-group)	No hits found		LOC_Os01g64440.1			MLOC_30.1	3H	87.9603
CUST_224_PI415269222	1.1569	0.86702	1.1222	1.11173	0.694277	0.85072	2.21431	1.45198	1	0.749437	0.970012	0.960964	1	1.22533	3.18937	2.09136	0	-0.416122	-0.0439262	-0.0574461	0	0.293174	1.67327	1.06444
CUST_21845_PI427708080	1.05246	1.02965	1.35396	1.60049	0.866543	1.106	2.96373	1.80724	1	0.978327	1.28648	1.52072	1	1.27634	3.42017	2.08557	0	-0.0316115	0.363426	0.604752	0	0.352012	1.77407	1.06044	Receptor-type tyrosine-protein phosphatase S	LOC_Os12g07590.2|13112.m00796|protein Protein-tyrosine phosphatase domain containing protein, expressed	U35_4907	U35_4907 Members:12 3pri:Y 2e-90 UniRef90_Q2QX07 Cluster: Protein-tyrosine phosphatase containing protein, expressed; n=1; Oryza sativa (japonica cultivar-group)|Rep: Protein-tyrosine phosphatase	AT1G71860.3 | Symbols: PTP1, ATPTP1 | protein tyrosine phosphatase 1 | chr1:27026866-27028675 FORWARD LENGTH=340	tr|B6TAK5|B6TAK5_MAIZE	LOC_Os12g07590.2	IPR000387 (Protein-tyrosine/Dual-specificity phosphatase)	***-[4.362]
CUST_1649_PI427708080	0.997487	0.815751	1.09434	1.37083	0.981311	1.20343	1.60566	2.04085	1	0.817807	1.0971	1.37428	1	1.22635	1.63623	2.07972	0	-0.290169	0.13369	0.45868	0	0.294365	0.710379	1.05639	Unknown protein	LOC_Os03g13870.1|13103.m01613|protein expressed protein	U35_13604	U35_13604 Members:2 3pri:Y	No hits found		LOC_Os03g13870.1				4H	56.5864
CUST_7834_PI427708083	0.811174	0.809312	1.58156	1.04394	1.01932	1.69565	3.52906	2.11672	1	0.997704	1.94972	1.28695	1	1.66351	3.46217	2.07659	0	-0.0033156	0.963265	0.363952	0	0.734232	1.79168	1.05422		LOC_Os06g36320.1|13106.m03754|protein receptor-like protein kinase 5 precursor, putative, expressed	U35_23218	U35_23218 Members:4 3pri:Y 1e-85 UniRef90_Q6YVG4 Cluster: Putative CLAVATA1 receptor kinase; n=1; Oryza sativa (japonica cultivar-group)|Rep: Putative CLAVATA1 receptor kinase - Oryza sativa (japonica cultivar	AT5G25930.1 | Symbols: | Protein kinase family protein with leucine-rich repeat domain | chr5:9050880-9053978 FORWARD LENGTH=1005		LOC_Os06g36320.1				7H	21.3881
CUST_5510_PI427708080	1.00297	1.16603	0.932335	1.07136	0.85503	0.986379	2.42355	1.77504	1	1.16258	0.929574	1.06818	1	1.15362	2.83447	2.076	0	0.217327	-0.105359	0.0951573	0	0.206167	1.50308	1.05381	60 kDa chaperonin	LOC_Os05g46290.1|13105.m04935|protein T-complex protein, putative, expressed	U35_8173	U35_8173 Members:4 3pri:N 1e-125 UniRef90_Q5TKQ5 Cluster: Putative chaperonin; n=1; Oryza sativa (japonica cultivar-group)|Rep: Putative chaperonin - Oryza sativa (japonica cultivar-group)	AT3G13860.1 | Symbols: HSP60-3A | heat shock protein 60-3A | chr3:4561704-4565133 REVERSE LENGTH=572	tr|Q8H903|Q8H903_ORYSJ	LOC_Os05g46290.1	IPR002423 (Chaperonin Cpn60/TCP-1)	***-[2.884]		1H	100.071
CUST_1919_PI427708080	1.36892	1.18302	1.8575	2.19403	0.615969	0.703644	2.21152	1.27204	1	0.864197	1.3569	1.60274	1	1.14234	3.59031	2.06511	0	-0.210568	0.440319	0.680544	0	0.191987	1.84411	1.04622	Protein kinase-3	LOC_Os11g11890.1|13111.m01260|protein protein kinase domain containing protein, expressed	U35_16763	U35_16763 Members:29 3pri:Y 1e-104 UniRef90_Q5BQ31 Cluster: Serine/threonine protein kinase; n=1; Triticum aestivum|Rep: Serine/threonine protein kinase - Triticum aestivum (Wheat)	AT4G21410.1 | Symbols: CRK29 | cysteine-rich RLK (RECEPTOR-like protein kinase) 29 | chr4:11402463-11405025 REVERSE LENGTH=679	tr|E0CW94|E0CW94_ORYCO	LOC_Os11g11890.1	IPR011009 (Protein kinase-like domain)	***-[1.787]	MLOC_20786.2	4H	51.1331
CUST_216_PI415269222	1.0548	1.15808	1.20149	1.14134	0.89978	1.16857	3.03171	1.85682	1	1.09791	1.13907	1.08204	1	1.29873	3.36939	2.06364	0	0.134764	0.187853	0.113755	0	0.377097	1.75249	1.04519
CUST_8668_PI427708080	0.713112	0.782748	1.38092	1.16496	1.25	1.22645	4.69452	2.57746	1	1.09765	1.93646	1.63364	1	0.981161	3.75563	2.06197	0	0.134421	0.953425	0.708086	0	-0.0274389	1.90905	1.04403	BLE2 protein	LOC_Os07g45570.1|13107.m04800|protein expressed protein	U35_43264	U35_43264 Members:1 3pri:Y 1e-40 UniRef90_Q6Z5A8 Cluster: Putative BLE2 protein; n=1; Oryza sativa (japonica cultivar-group)|Rep: Putative BLE2 protein - Oryza sativa (japonica cultivar-group)	AT5G18980.1 | Symbols: | ARM repeat superfamily protein | chr5:6334944-6337943 REVERSE LENGTH=835	tr|Q8H493|Q8H493_ORYSJ	LOC_Os07g45570.1	IPR016024 (Armadillo-type fold)	***-[2]	MLOC_10635.2
CUST_18013_PI427708080	0.930347	0.888821	1.60476	1.24387	0.884584	1.11282	3.80736	1.82369	1	0.955365	1.72491	1.33699	1	1.25801	4.30413	2.06164	0	-0.0658759	0.786521	0.418994	0	0.331146	2.10572	1.04379	Kinase, putative	LOC_Os04g51040.1|13104.m05190|protein OsWAK50 - OsWAK receptor-like protein kinase, expressed	U35_39851	U35_39851 Members:1 3pri:N 6e-69 UniRef90_Q0JAH7 Cluster: Os04g0598900 protein; n=1; Oryza sativa (japonica cultivar-group)|Rep: Os04g0598900 protein - Oryza sativa (japonica cultivar-group)	AT1G21270.1 | Symbols: WAK2 | wall-associated kinase 2 | chr1:7444997-7447345 FORWARD LENGTH=732	tr|B9RE26|B9RE26_RICCO	LOC_Os04g51040.1	IPR000742 (Epidermal growth factor-like domain), IPR011009 (Protein kinase-like domain)	***-[1.846]	MLOC_36933.5
CUST_21037_PI427708080	0.96417	0.794041	0.709439	0.794729	0.975364	1.1924	3.00536	1.9992	1	0.823549	0.735802	0.824262	1	1.22251	3.08127	2.0497	0	-0.280074	-0.44261	-0.278826	0	0.289851	1.62352	1.03541	Armadillo repeat-containing protein, putative	LOC_Os02g52370.1|13102.m05968|protein armadillo/beta-catenin repeat family protein, putative, expressed	U35_21337	U35_21337 Members:6 3pri:Y 0.0 UniRef90_Q6Z6H7 Cluster: Armadillo/beta-catenin repeat protein-like; n=1; Oryza sativa (japonica cultivar-group)|Rep: Armadillo/beta-catenin repeat protein-like - Oryza	AT4G33945.1 | Symbols: | ARM repeat superfamily protein | chr4:16268119-16270514 FORWARD LENGTH=464	tr|B9S778|B9S778_RICCO	LOC_Os02g52370.1	IPR016024 (Armadillo-type fold)	***-[2.779]	AK365148
CUST_23158_PI427708080	1.14321	1.21985	0.969045	1.12413	0.838056	1.03094	2.37082	1.71742	1	1.06704	0.847655	0.983312	1	1.23016	2.82895	2.0493	0	0.0936176	-0.23845	-0.0242784	0	0.298841	1.50027	1.03513	Reticulon family protein	LOC_Os01g12650.1|13101.m01370|protein reticulon domain containing protein, putative, expressed	U35_14612	U35_14612 Members:41 3pri:Y 1e-128 UniRef90_Q9AWY7 Cluster: Hypothetical protein P0492F05.29; n=2; Oryza sativa (japonica cultivar-group)|Rep: Hypothetical protein P0492F05.29 - Oryza sativa (japonica cultivar-g	AT4G23630.1 | Symbols: BTI1, RTNLB1 | VIRB2-interacting protein 1 | chr4:12318070-12319574 FORWARD LENGTH=275	tr|B2WS91|B2WS91_9BRAS	LOC_Os01g12650.1	IPR003388 (Reticulon)	***-[1.912]	AK248270.1//MLOC_64351.2	3H	49.6459
CUST_18590_PI427708080	1.13461	1.11819	1.18311	1.22248	0.820784	1.13827	2.39874	1.67823	1	0.985524	1.04274	1.07744	1	1.3868	2.9225	2.04467	0	-0.0210372	0.0603832	0.107613	0	0.471764	1.5472	1.03187	Nucleolar complex protein-like protein	LOC_Os12g06610.1|13112.m00678|protein nucleolar complex protein 2, putative, expressed	U35_39061	U35_39061 Members:1 3pri:N 6e-68 UniRef90_Q2QXB4 Cluster: Uncharacterised protein family containing protein, expressed; n=1; Oryza sativa (japonica cultivar-group)|Rep: Uncharacterised protein family	AT3G55510.1 | Symbols: RBL | Noc2p family | chr3:20579232-20582124 FORWARD LENGTH=594	tr|G7ID95|G7ID95_MEDTR	LOC_Os12g06610.1	IPR005343 (Uncharacterised protein family UPF0120)	***-[2.907]	AK248684.1//MLOC_71887.2	5H	15.5556
CUST_6320_PI427708086	0.936469	0.743226	2.45567	1.35982	0.981778	1.07041	4.73036	2.00446	1	0.793648	2.62227	1.45207	1	1.09027	4.81815	2.04166	0	-0.333429	1.39081	0.538116	0	0.12469	2.26848	1.02975		No hits found	U35_24443	U35_24443 Members:2 3pri:Y	No hits found		No hits found				3H	143.909
CUST_19301_PI427708080	1.00324	1.14437	1.29934	1.53932	0.96535	0.999182	3.3376	1.97071	1	1.14068	1.29514	1.53435	1	1.03505	3.4574	2.04145	0	0.189889	0.373113	0.617629	0	0.0496965	1.78969	1.02959	3-ketoacyl CoA thiolase 1	LOC_Os10g31950.1|13110.m02792|protein 3-ketoacyl-CoA thiolase, peroxisomal precursor, putative, expressed	U35_2313	U35_2313 Members:35 3pri:Y 0.0 UniRef90_Q94LR9 Cluster: Putative thiolase; n=1; Oryza sativa (japonica cultivar-group)|Rep: Putative thiolase - Oryza sativa (japonica cultivar-group)	AT2G33150.1 | Symbols: PKT3, PED1, KAT2 | peroxisomal 3-ketoacyl-CoA thiolase 3 | chr2:14047814-14050983 REVERSE LENGTH=462	tr|C8YNG6|C8YNG6_PETHY	LOC_Os10g31950.1	IPR002155 (Thiolase), IPR016039 (Thiolase-like)	***-[3.559]
CUST_7136_PI427708080	1.43894	1.38322	1.53452	1.68558	0.544323	0.605678	1.60812	1.10859	1	0.96128	1.06643	1.17141	1	1.11272	2.95434	2.03664	0	-0.0569709	0.0927872	0.228241	0	0.154087	1.56284	1.02619	Glutathione peroxidase	LOC_Os04g46960.2|13104.m04747|protein glutathione peroxidase domain containing protein, expressed	U35_727	U35_727 Members:129 3pri:Y 4e-84 UniRef90_Q9SME6 Cluster: GPX12Hv, glutathione peroxidase-like protein; n=9; Poaceae|Rep: GPX12Hv, glutathione peroxidase-like protein - Hordeum vulgare (Barley)	AT4G11600.1 | Symbols: ATGPX6, PHGPX, LSC803, GPX6 | glutathione peroxidase 6 | chr4:7010021-7011330 REVERSE LENGTH=232	tr|Q9SME4|Q9SME4_HORVU	LOC_Os04g46960.2	IPR000889 (Glutathione peroxidase), IPR012336 (Thioredoxin-like fold)	***-[3]
CUST_9240_PI427708080	1.01985	0.903936	1.54736	1.973	0.894171	1.05535	2.74989	1.82027	1	0.886344	1.51725	1.9346	1	1.18026	3.07536	2.03571	0	-0.174061	0.601455	0.952036	0	0.239103	1.62075	1.02553	Yellow stripe-like transporter 12	LOC_Os04g44300.2|13104.m04414|protein transposon protein, putative, unclassified, expressed	U35_19114	U35_19114 Members:12 3pri:Y 0.0 UniRef90_Q01HR1 Cluster: OSIGBa0153E02-OSIGBa0093I20.14 protein; n=4; Oryza sativa|Rep: OSIGBa0153E02-OSIGBa0093I20.14 protein - Oryza sativa (Rice)	AT1G65730.1 | Symbols: YSL7 | YELLOW STRIPE like 7 | chr1:24442639-24446122 FORWARD LENGTH=688	tr|E3UJZ2|E3UJZ2_MAIZE	LOC_Os04g44300.2	IPR004813 (Oligopeptide transporter OPT superfamily)	***-[3.214]	MLOC_14661.4	2H	74.0793
CUST_22281_PI427708080	1.19893	1.00154	1.37197	1.54337	0.69094	0.90642	2.1537	1.39795	1	0.83536	1.14433	1.28729	1	1.31187	3.11706	2.02326	0	-0.25953	0.194503	0.364335	0	0.39162	1.64019	1.01668	Hydrolase, alpha/beta fold family protein, putative, expressed	LOC_Os10g22960.1|13110.m01940|protein hydrolase protein, putative, expressed	U35_13463	U35_13463 Members:2 3pri:Y 1e-86 UniRef90_Q0IY30 Rep: Os10g0375700 protein - Oryza sativa (japonica cultivar-group)	AT5G09430.1 | Symbols: | alpha/beta-Hydrolases superfamily protein | chr5:2932162-2933362 FORWARD LENGTH=311	tr|Q10KC9|Q10KC9_ORYSJ	LOC_Os10g22960.1	IPR000073 (Alpha/beta hydrolase fold-1)	***-[2.25]
CUST_20584_PI427708080	1.03997	1.22989	1.28003	1.32084	0.90067	1.34304	2.96397	1.822	1	1.18263	1.23084	1.27008	1	1.49115	3.29085	2.02294	0	0.241993	0.299638	0.344921	0	0.576426	1.71846	1.01645	TRNA-splicing endonuclease, SEN1 homologue, putative	LOC_Os06g20500.1|13106.m02194|protein tRNA-splicing endonuclease positive effector-related, putative	U35_23386	U35_23386 Members:3 3pri:Y 1e-27 UniRef90_Q01L82 Rep: OSIGBa0076I14.10 protein - Oryza sativa (Rice)	AT4G15570.1 | Symbols: MAA3 | P-loop containing nucleoside triphosphate hydrolases superfamily protein | chr4:8893043-8898858 FORWARD LENGTH=818	tr|Q4U8X5|Q4U8X5_THEAN	LOC_Os06g20500.1		***-[2.528]
CUST_4719_PI427708080	1.03062	1.18174	1.02558	1.06351	0.918709	1.11987	2.72243	1.85813	1	1.14663	0.995112	1.03192	1	1.21896	2.96332	2.02254	0	0.197398	-0.00706854	0.0453303	0	0.285654	1.56722	1.01617	50S ribosomal protein L25	LOC_Os05g18750.1|13105.m01979|protein ribosomal protein L25, putative, expressed	U35_5649	U35_5649 Members:9 3pri:Y 1e-128 UniRef90_Q0JLK3 Cluster: Os01g0593500 protein; n=2; Oryza sativa (japonica cultivar-group)|Rep: Os01g0593500 protein - Oryza sativa (japonica cultivar-group)	AT4G23620.1 | Symbols: | Ribosomal protein L25/Gln-tRNA synthetase, anti-codon-binding domain | chr4:12315016-12316659 REVERSE LENGTH=264	tr|Q2HVB5|Q2HVB5_MEDTR	LOC_Os05g18750.1	IPR011035 (Ribosomal protein L25/Gln-tRNA synthetase, anti-codon-binding domain), IPR020055 (Ribosomal protein L25, short-form)	***-[3.93]		3H	51.6289
CUST_23212_PI427708080	0.973387	1.38103	1.60787	1.91279	0.897767	0.928307	3.75143	1.81104	1	1.41879	1.65183	1.96509	1	1.03402	4.17863	2.01728	0	0.504657	0.724069	0.974597	0	0.0482622	2.06303	1.01241	Phenylalanine ammonia-lyase	LOC_Os04g43800.1|13104.m04357|protein phenylalanine ammonia-lyase, putative, expressed	U35_14237	U35_14237 Members:36 3pri:Y 0.0 UniRef90_Q43210 Rep: Phenylalanine ammonia-lyase - Triticum aestivum (Wheat)	AT2G37040.1 | Symbols: PAL1, ATPAL1 | PHE ammonia lyase 1 | chr2:15557602-15560237 REVERSE LENGTH=725	tr|F2D1K4|F2D1K4_HORVD	LOC_Os04g43800.1	IPR001106 (Aromatic amino acid lyase), IPR023144 (Phenylalanine ammonia-lyase, shielding domain), IPR024083 (L-Aspartase-like, N-terminal)	***-[3.7]	AK248841.1
CUST_18184_PI427708080	1.47496	1.35042	1.04857	1.10565	0.491512	0.48394	1.16246	0.991337	1	0.915566	0.710916	0.749617	1	0.984595	2.36508	2.01691	0	-0.127265	-0.49225	-0.415775	0	-0.0223981	1.24189	1.01215	Beta-fructofuranosidase	LOC_Os01g73580.1|13101.m08029|protein glycosyl hydrolases, putative, expressed	U35_17450	U35_17450 Members:16 3pri:Y 0.0 UniRef90_Q70AT7 Rep: Fructan 1-exohydrolase precursor - Hordeum vulgare (Barley)	AT1G55120.1 | Symbols: ATFRUCT5, AtcwINV3, FRUCT5 | beta-fructofuranosidase 5 | chr1:20566617-20569165 FORWARD LENGTH=594	tr|Q9LD97|Q9LD97_SOLLC	LOC_Os01g73580.1	IPR008985 (Concanavalin A-like lectin/glucanase), IPR013148 (Glycosyl hydrolases family 32, N-terminal), IPR023296 (Glycosyl hydrolase family 43, five-bladed beta-propellor domain)	***-[1.77]	MLOC_59070.7	5H	167.569
CUST_2597_PI427708080	1.11948	1.04266	0.971746	0.948914	0.811976	0.924122	2.68634	1.63449	1	0.931375	0.868031	0.847635	1	1.13811	3.3084	2.01298	0	-0.102565	-0.204182	-0.238484	0	0.186646	1.72613	1.00933	Exosome complex exonuclease RRP4	LOC_Os04g43922.1|13104.m04372|protein exosome complex exonuclease rrp4, putative, expressed	U35_9706	U35_9706 Members:3 3pri:Y 2e-36 UniRef90_Q01I33 Rep: OSIGBa0145G11.6 protein - Oryza sativa (Rice)	AT1G03360.1 | Symbols: ATRRP4, RRP4 | ribosomal RNA processing 4 | chr1:824653-826179 FORWARD LENGTH=322	tr|B7FL19|B7FL19_MEDTR	LOC_Os04g43922.1	IPR001684 (Ribosomal protein L27), IPR016027 (Nucleic acid-binding, OB-fold-like)	***-[4.517]	MLOC_43743.1
CUST_14022_PI427708080	1.23145	1.10164	1.5152	1.39463	0.75384	1.00755	2.4494	1.51698	1	0.894587	1.23042	1.13251	1	1.33655	3.24923	2.01234	0	-0.160707	0.299152	0.179528	0	0.418515	1.7001	1.00887	Glucosamine--fructose-6-phosphate aminotransferase [isomerizing] 2	LOC_Os12g03720.1|13112.m00333|protein glucosamine--fructose-6-phosphate aminotransferase 1, putative, expressed	U35_7289	U35_7289 Members:5 3pri:Y 1e-131 UniRef90_Q2RAY0 Cluster: Glucosamine-fructose-6-phosphate aminotransferase, isomerizing family protein, expressed; n=4; Oryza sativa (japonica cultivar-group)|Rep:	AT3G24090.1 | Symbols: | glutamine-fructose-6-phosphate transaminase (isomerizing)s;sugar binding;transaminases | chr3:8697838-8700971 REVERSE LENGTH=677	tr|E2AQI6|E2AQI6_CAMFO	LOC_Os12g03720.1	IPR005855 (Glucosamine-fructose-6-phosphate aminotransferase, isomerising)	***-[5.261]	MLOC_59721.1	5H	44.2361
CUST_6173_PI427708086	0.883659	0.975181	1.52803	1.64946	1.06222	1.33971	4.03513	2.13618	1	1.10357	1.72921	1.86662	1	1.26123	3.79876	2.01105	0	0.142179	0.790112	0.900431	0	0.33483	1.92553	1.00795		No hits found	U35_50816	U35_50816 Members:1 3pri:Y	AT1G15730.1 | Symbols: | Cobalamin biosynthesis CobW-like protein | chr1:5407535-5409937 REVERSE LENGTH=448		No hits found				2H	120.68
CUST_1647_PI427708080	1.12349	1.22979	1.23945	1.45574	0.796659	0.934354	2.37981	1.60121	1	1.09462	1.10322	1.29573	1	1.17284	2.98724	2.00991	0	0.130434	0.14172	0.373768	0	0.230007	1.57881	1.00713	Transmembrane 9 superfamily protein member 1	LOC_Os03g13380.1|13103.m01550|protein transmembrane 9 superfamily member, putative, expressed	U35_15754	U35_15754 Members:71 3pri:Y 0.0 UniRef90_Q8H012 Cluster: Putative endosomal protein; n=1; Oryza sativa (japonica cultivar-group)|Rep: Putative endosomal protein - Oryza sativa (japonica cultivar-group)	AT2G01970.1 | Symbols: | Endomembrane protein 70 protein family | chr2:452197-454819 REVERSE LENGTH=592	tr|B6TZ24|B6TZ24_MAIZE	LOC_Os03g13380.1	IPR004240 (Nonaspanin (TM9SF)), IPR016196 (Major facilitator superfamily domain, general substrate transporter)	***-[2.935]	MLOC_16677.1	4H	59.7734
CUST_336_PI427708080	1.05405	1.06665	1.20066	1.06998	0.847788	0.941351	2.72251	1.70314	1	1.01195	1.13909	1.01511	1	1.11036	3.21131	2.00892	0	0.0171419	0.187881	0.0216401	0	0.15103	1.68316	1.00642	Pentatricopeptide repeat-containing protein, putative	LOC_Os01g58080.3|13101.m06169|protein membrane-associated salt-inducible protein, putative, expressed	U35_7998	U35_7998 Members:4 3pri:N 1e-143 UniRef90_Q8RUB8 Cluster: Putative drought-inducible protein 1OS; n=2; Oryza sativa (japonica cultivar-group)|Rep: Putative drought-inducible protein 1OS - Oryza sativa (japonic	AT1G61870.1 | Symbols: PPR336 | pentatricopeptide repeat 336 | chr1:22865326-22866552 REVERSE LENGTH=408	tr|B9RXN7|B9RXN7_RICCO	LOC_Os01g58080.3	IPR002885 (Pentatricopeptide repeat)	***-[2.056]	MLOC_5000.1	3H	73.1586
CUST_1370_PI427708080	0.797769	0.99987	1.56309	1.64387	1.14098	1.34964	4.60317	2.28797	1	1.25333	1.95933	2.06058	1	1.18287	4.03438	2.00526	0	0.325769	0.970362	1.04305	0	0.242294	2.01235	1.00379	Protein of unknown function (DUF2921) LENGTH=962	LOC_Os01g48620.1|13101.m05044|protein expressed protein	U35_3901	U35_3901 Members:17 3pri:Y 1e-111 UniRef90_Q5QM71 Cluster: Hypothetical protein B1144G04.20; n=1; Oryza sativa (japonica cultivar-group)|Rep: Hypothetical protein B1144G04.20 - Oryza sativa (japonica cultivar-g	AT4G21700.1 | Symbols: | Protein of unknown function (DUF2921) | chr4:11529956-11532844 FORWARD LENGTH=962	AT4G21700.1	LOC_Os01g48620.1	IPR021319 (Protein of unknown function DUF2921)	***-[4]	MLOC_14009.1
CUST_6771_PI427708080	1.30095	1.46175	1.34497	1.43205	0.687209	0.839955	2.03809	1.37791	1	1.1236	1.03384	1.10077	1	1.22227	2.96575	2.00508	0	0.168129	0.048007	0.138519	0	0.289564	1.5684	1.00366	Serine hydroxymethyltransferase	LOC_Os12g22030.1|13112.m02237|protein serine hydroxymethyltransferase, mitochondrial precursor, putative, expressed	U35_605	U35_605 Members:149 3pri:Y 0.0 UniRef90_Q2QT32 Cluster: Serine hydroxymethyltransferase, mitochondrial, putative, expressed; n=2; Oryza sativa (japonica cultivar-group)|Rep: Serine hydroxymethyltransferase,	AT4G13930.1 | Symbols: SHM4 | serine hydroxymethyltransferase 4 | chr4:8048013-8050021 REVERSE LENGTH=471	tr|F2DET3|F2DET3_HORVD	LOC_Os12g22030.1	IPR001085 (Serine hydroxymethyltransferase), IPR015424 (Pyridoxal phosphate-dependent transferase, major domain)	***-[2.997]	MLOC_80158.1
CUST_2295_PI427708086	1.12263	1.41896	0.737064	0.832764	0.657787	1.20649	2.64008	1.31819	1	1.26396	0.65655	0.741796	1	1.83416	4.01357	2.00398	0	0.337948	-0.607024	-0.430906	0	0.875119	2.00489	1.00287		LOC_Os08g34370.1|13108.m03595|protein SET domain containing protein	U35_46547	U35_46547 Members:1 3pri:Y	No hits found		LOC_Os08g34370.1

## Sheet: Mp unique UP 3h
All 3h UP 0.05 Mp less Rp less Mc
CE_aphid
Genes present in [Vol UP C v Mp 3h 0.05], but not [[Vol UP C v Rp 3h 0.05] or [Vol UP C v Mc 3h 0.05]]. The universe list was Vol UP all 3h 0.05.
Infestation ()*	Control	B+Mc	B+Mp	B+Rp	Control	B+Mc	B+Mp	B+Rp	Control	B+Mc	B+Mp	B+Rp	Control	B+Mc	B+Mp	B+Rp	Control	B+Mc	B+Mp	B+Rp	Control	B+Mc	B+Mp	B+Rp
Time (hours)S	3h				24h				3h				24h				3h				24h
Systematic	Normalized data								Ratio								LOG2								Description	top rice hit	H35	top Harvest35 hit	top Arabidopsis hit	AHRD Blast-Hit-Accession	rice	AHRD Interpro-ID (Description)	AHRD-Quality-Code	HC_genes	POPSEQ chromosome	POPSEQ cM
CUST_5421_PI427708083	0.435393	0.430048	1.18964	1.36438	0.912634	2.24916	31.6488	26.5958	1	0.987726	2.73234	3.13369	1	2.46447	34.6786	29.1418	0	-0.0178179	1.45014	1.64786	0	1.30128	5.11597	4.86502		LOC_Os05g30500.1|13105.m03117|protein expressed protein	U35_37696	U35_37696 Members:1 3pri:N	No hits found		LOC_Os05g30500.1				1H	54.5326
CUST_4800_PI427708100	0.984277	1.18198	2.17686	1.38448	0.785434	0.973875	7.2582	2.38692	1	1.20086	2.21164	1.40659	1	1.23992	9.24101	3.03899	0	0.264064	1.14511	0.492207	0	0.310247	3.20805	1.60359		LOC_Os02g20040.1|13102.m02242|protein loricrin, putative, expressed	U35_4074	U35_4074 Members:16 3pri:Y 3e-48 UniRef90_Q6YVH3 Cluster: Putative heterogeneous nuclearribonucleoprotein A2; n=1; Oryza sativa (japonica cultivar-group)|Rep: Putative heterogeneous nuclearribonucleoprotein A2	No hits found		LOC_Os02g20040.1				3H	39.5184
CUST_21400_PI427708080	0.738371	1.08629	1.6326	1.53954	1.21627	1.75116	5.0696	2.48768	1	1.4712	2.21109	2.08505	1	1.43978	4.16816	2.04534	0	0.556995	1.14476	1.06008	0	0.525849	2.05941	1.03234	Hydrolase, alpha/beta fold protein-like	LOC_Os02g32970.1|13102.m03569|protein hydrolase, alpha/beta fold family protein, putative, expressed	U35_16824	U35_16824 Members:31 3pri:Y 1e-171 UniRef90_Q6ESF3 Cluster: Hydrolase, alpha/beta fold protein-like; n=1; Oryza sativa (japonica cultivar-group)|Rep: Hydrolase, alpha/beta fold protein-like - Oryza sativa (japon	AT2G36290.1 | Symbols: | alpha/beta-Hydrolases superfamily protein | chr2:15208867-15210768 REVERSE LENGTH=364	tr|Q6ESF3|Q6ESF3_ORYSJ	LOC_Os02g32970.1	IPR000073 (Alpha/beta hydrolase fold-1)	***-[2.956]	AK367066//MLOC_13269.2	6H	53.6119
CUST_5246_PI427708080	1.72677	1.65444	3.81335	2.87511	0.183265	0.234248	1.86716	0.369781	1	0.95811	2.20837	1.66502	1	1.2782	10.1883	2.01774	0	-0.0617366	1.14298	0.735537	0	0.354109	3.34885	1.01274	Protein kinase	LOC_Os08g39460.1|13108.m04210|protein AGC_PVPK_like_CDK8.2 - ACG kinases include homologs to PKA, PKG and PKC, expressed	U35_11553	U35_11553 Members:2 3pri:N 5e-87 UniRef90_Q6Z3S9 Cluster: Hypothetical protein OSJNBa0025J22.3; n=1; Oryza sativa (japonica cultivar-group)|Rep: Hypothetical protein OSJNBa0025J22.3 - Oryza sativa (japonica cu	AT1G51170.1 | Symbols: | Protein kinase superfamily protein | chr1:18953625-18954839 REVERSE LENGTH=404	tr|B6SZP3|B6SZP3_MAIZE	LOC_Os08g39460.1	IPR011009 (Protein kinase-like domain)	***-[2]

## Sheet: Mp unique UP 24h
All 24h UP 0.05 Mp less Rp less Mc
CE_aphid
Genes present in [Vol UP C v Mp 24h 0.05], but not [[Vol UP C v Rp 24h 0.05] or [Vol UP C v Mc24h 0.05]]. The universe list was Vol UP all 24h 0.05.
Infestation ()*	Control	B+Mc	B+Mp	B+Rp	Control	B+Mc	B+Mp	B+Rp	Control	B+Mc	B+Mp	B+Rp	Control	B+Mc	B+Mp	B+Rp	Control	B+Mc	B+Mp	B+Rp	Control	B+Mc	B+Mp	B+Rp
Time (hours)S	3h				24h				3h				24h				3h				24h
Systematic	Normalized data								Ratio								LOG2								Description	top rice hit	H35	top Harvest35 hit	top Arabidopsis hit	AHRD Blast-Hit-Accession	rice	AHRD Interpro-ID (Description)	AHRD-Quality-Code	HC_genes	POPSEQ chromosome	POPSEQ cM
CUST_7228_PI427708086	1.00407	0.838518	1.07009	1.58748	0.850401	0.933716	20.6295	1.29669	1	0.835119	1.06575	1.58104	1	1.09797	24.2585	1.5248	0	-0.259946	0.0918689	0.660878	0	0.134841	4.60042	0.608622		LOC_Os03g07110.3|13103.m00785|protein calmodulin-binding protein, putative, expressed	U35_24517	U35_24517 Members:3 3pri:Y 4e-20 UniRef90_Q1EPX7 Rep: C-terminal peptide-binding protein 1 - Zea mays (Maize)	AT4G27320.1 | Symbols: ATPHOS34, PHOS34 | Adenine nucleotide alpha hydrolases-like superfamily protein | chr4:13678860-13680717 REVERSE LENGTH=260		LOC_Os03g07110.3
CUST_5515_PI427708080	1.20391	2.51158	0.462896	0.811982	0.686914	0.616198	16.0803	13.3605	1	2.08618	0.384493	0.674453	1	0.897053	23.4095	19.4501	0	1.06086	-1.37897	-0.568211	0	-0.156736	4.54902	4.2817	Sucrose:fructan 6-fructosyltransferase	LOC_Os02g01590.1|13102.m00080|protein glycosyl hydrolases, putative, expressed	U35_1173	U35_1173 Members:46 3pri:Y 0.0 UniRef90_Q96466 Rep: Sucrose:fructan 6-fructosyltransferase - Hordeum vulgare (Barley)	AT1G12240.1 | Symbols: ATBETAFRUCT4, VAC-INV | Glycosyl hydrolases family 32 protein | chr1:4153699-4157457 FORWARD LENGTH=664	tr|Q96466|Q96466_HORVU	LOC_Os02g01590.1	IPR008985 (Concanavalin A-like lectin/glucanase), IPR013148 (Glycosyl hydrolases family 32, N-terminal), IPR023296 (Glycosyl hydrolase family 43, five-bladed beta-propellor domain)	***-[2.668]	MLOC_67531.6	7H	0.566572
CUST_3327_PI427708083	1.16445	0.583821	1.27273	0.655452	0.581304	0.755041	13.0211	0.435905	1	0.501371	1.09299	0.562886	1	1.29888	22.3999	0.749874	0	-0.99605	0.12828	-0.829086	0	0.377263	4.48542	-0.415279		LOC_Os10g26110.1|13110.m02217|protein decarboxylase, putative, expressed	U35_3594	U35_3594 Members:13 3pri:Y 1e-136 UniRef90_Q6BD07 Cluster: Tryptophan decarboxylase; n=2; Oryza sativa (japonica cultivar-group)|Rep: Tryptophan decarboxylase - Oryza sativa (japonica cultivar-group)	AT2G20340.1 | Symbols: | Pyridoxal phosphate (PLP)-dependent transferases superfamily protein | chr2:8779804-8782490 FORWARD LENGTH=490		LOC_Os10g26110.1				2H	148.159
CUST_1432_PI427708100	1.12822	0.824783	0.758588	0.728487	0.670859	0.87036	12.8325	0.531027	1	0.731047	0.672375	0.645695	1	1.29738	19.1285	0.791563	0	-0.451965	-0.572663	-0.631076	0	0.375603	4.25765	-0.337224		LOC_Os05g38280.1|13105.m04008|protein expressed protein	U35_8280	U35_8280 Members:4 3pri:Y	AT5G64200.2 | Symbols: ATSC35, SC35, At-SC35 | ortholog of human splicing factor SC35 | chr5:25681849-25683553 REVERSE LENGTH=303		LOC_Os05g38280.1
CUST_3680_PI427708080	1.33429	0.646523	0.240786	0.312916	0.351352	2.06208	6.14444	3.43105	1	0.484543	0.18046	0.234518	1	5.86899	17.488	9.76529	0	-1.0453	-2.47025	-2.09223	0	2.55311	4.12829	3.28766	Jasmonate-induced protein	LOC_Os04g24478.1|13104.m02291|protein jasmonate-induced protein, putative, expressed	U35_14314	U35_14314 Members:70 3pri:Y 1e-122 UniRef90_P32024 Cluster: 23 kDa jasmonate-induced protein; n=1; Hordeum vulgare|Rep: 23 kDa jasmonate-induced protein - Hordeum vulgare (Barley)	AT3G61720.1 | Symbols: | Ca2+dependent plant phosphoribosyltransferase family protein | chr3:22843011-22845398 REVERSE LENGTH=795	tr|B6TLX4|B6TLX4_MAIZE	LOC_Os04g24478.1		***-[2.7]
CUST_19606_PI427708080	1.22138	1.95531	2.39702	3.06919	0.517821	0.717248	8.27589	3.36709	1	1.6009	1.96255	2.51288	1	1.38513	15.9821	6.50243	0	0.678883	0.972727	1.32934	0	0.470019	3.99839	2.70098	Aquaporin	LOC_Os02g13870.1|13102.m01542|protein aquaporin protein, putative, expressed	U35_5627	U35_5627 Members:7 3pri:Y 1e-123 UniRef90_Q40746 Rep: Major intrinsic protein - Oryza sativa (Rice)	AT4G18910.1 | Symbols: NIP1;2, NLM2, ATNLM2 | NOD26-like intrinsic protein 1;2 | chr4:10366211-10368179 FORWARD LENGTH=294	tr|E5GC22|E5GC22_CUCME	LOC_Os02g13870.1	IPR000425 (Major intrinsic protein), IPR023271 (Aquaporin-like)	***-[1.854]	AK356027
CUST_8069_PI427708080	1.27649	1.21605	0.812198	1.77905	0.482432	0.88729	7.63081	2.37792	1	0.952655	0.636275	1.3937	1	1.8392	15.8174	4.92903	0	-0.0699745	-0.652278	0.478925	0	0.879081	3.98344	2.3013	Thionin	LOC_Os06g31800.1|13106.m03286|protein THION2 - Plant thionin family protein precursor, expressed	U35_452	U35_452 Members:51 3pri:Y 3e-77 UniRef90_P09617 Cluster: Leaf-specific thionin precursor [Contains: Leaf-specific thionin; Acidic protein]; n=3; Hordeum vulgare|Rep: Leaf-specific thionin precursor [Contains:	AT1G66100.1 | Symbols: | Plant thionin | chr1:24605876-24606473 REVERSE LENGTH=134	tr|Q9S9D7|Q9S9D7_HORVU	LOC_Os06g31800.1	IPR001010 (Thionin)	***-[1.354]
CUST_4510_PI427708083	1.22371	1.45035	0.837194	1.76467	0.531446	0.942874	8.06275	2.50383	1	1.1852	0.684143	1.44206	1	1.77417	15.1714	4.71135	0	0.245133	-0.547631	0.528133	0	0.827142	3.92328	2.23614		LOC_Os06g32240.1|13106.m03330|protein THION9 - Plant thionin family protein precursor, expressed	U35_96	U35_96 Members:36 3pri:Y 8e-72 UniRef90_P09617 Cluster: Leaf-specific thionin precursor [Contains: Leaf-specific thionin; Acidic protein]; n=3; Hordeum vulgare|Rep: Leaf-specific thionin precursor [Contains:	AT1G66100.1 | Symbols: | Plant thionin | chr1:24605876-24606473 REVERSE LENGTH=134		LOC_Os06g32240.1				6H	0.495751
CUST_21959_PI427708080	1.59654	1.24301	1.62751	1.02768	0.367063	0.39243	5.54461	1.74236	1	0.778569	1.0194	0.643694	1	1.06911	15.1053	4.74676	0	-0.361103	0.027723	-0.635553	0	0.0964102	3.91699	2.24694	unknown protein; FUNCTIONS IN: molecular_function unknown; INVOLVED IN: biological_process unknown; LOCATED IN: endomembrane system; BEST Arabidopsis thaliana protein match is: unknown protein . LENGTH=303	LOC_Os05g33860.1|13105.m03514|protein conserved hypothetical protein	U35_32016	U35_32016 Members:1 3pri:N 4e-47 UniRef90_Q6I571 Cluster: Hypothetical protein OSJNBb0014K18.10; n=1; Oryza sativa (japonica cultivar-group)|Rep: Hypothetical protein OSJNBb0014K18.10 - Oryza sativa (japonica	AT5G50290.1 | Symbols: | unknown protein; FUNCTIONS IN: molecular_function unknown; INVOLVED IN: biological_process unknown; LOCATED IN: endomembrane system; BEST Arabidopsis thaliana protein match is: unknown protein (TAIR:AT3G17350.1); Has 300 Blast hits to 300 proteins in 14 species: Archae - 0; Bacteria - 0; Metazoa - 0; Fungi - 0; Plants - 300; Viruses - 0; Other Eukaryotes - 0 (source: NCBI…	AT5G50290.1	LOC_Os05g33860.1		***-[13]
CUST_19179_PI427708080	1.20219	1.27053	0.760801	1.56154	0.522963	0.937478	7.68798	2.29955	1	1.05685	0.632848	1.29892	1	1.79263	14.7008	4.39715	0	0.0797698	-0.66007	0.377314	0	0.842077	3.87782	2.13657	Beta purothionin	LOC_Os06g32240.1|13106.m03330|protein THION9 - Plant thionin family protein precursor, expressed	U35_167	U35_167 Members:164 3pri:Y 3e-77 UniRef90_P08772 Cluster: Leaf-specific thionin DB4 precursor [Contains: Leaf-specific thionin DB4; Acidic protein]; n=3; Hordeum vulgare|Rep: Leaf-specific thionin DB4	AT1G66100.1 | Symbols: | Plant thionin | chr1:24605876-24606473 REVERSE LENGTH=134	tr|B8YM08|B8YM08_TRIMO	LOC_Os06g32240.1	IPR001010 (Thionin)	***-[2.035]	AK252675.1	6H	0.283286
CUST_24201_PI427708080	1.23164	1.3542	0.799945	1.72591	0.538428	1.0235	7.84093	2.38496	1	1.09951	0.649496	1.40131	1	1.9009	14.5626	4.42949	0	0.136865	-0.622608	0.486781	0	0.926686	3.8642	2.14714	Thionin	LOC_Os06g31800.1|13106.m03286|protein THION2 - Plant thionin family protein precursor, expressed	U35_509	U35_509 Members:139 3pri:Y 3e-77 UniRef90_P09617 Cluster: Leaf-specific thionin precursor [Contains: Leaf-specific thionin; Acidic protein]; n=3; Hordeum vulgare|Rep: Leaf-specific thionin precursor [Contains:	AT1G66100.1 | Symbols: | Plant thionin | chr1:24605876-24606473 REVERSE LENGTH=134	tr|Q9S9D7|Q9S9D7_HORVU	LOC_Os06g31800.1	IPR001010 (Thionin)	***-[1.359]		6H	0.283286
CUST_23275_PI427708080	1.22873	1.36621	0.81612	1.71104	0.502781	0.927435	7.24743	2.4111	1	1.11189	0.6642	1.39253	1	1.84461	14.4147	4.79553	0	0.153012	-0.59031	0.477712	0	0.883316	3.84947	2.26169	Beta purothionin	LOC_Os06g32240.1|13106.m03330|protein THION9 - Plant thionin family protein precursor, expressed	U35_93	U35_93 Members:31 3pri:Y 3e-70 UniRef90_P09617 Cluster: Leaf-specific thionin precursor [Contains: Leaf-specific thionin; Acidic protein]; n=3; Hordeum vulgare|Rep: Leaf-specific thionin precursor [Contains:	AT1G66100.1 | Symbols: | Plant thionin | chr1:24605876-24606473 REVERSE LENGTH=134	tr|B8YLY9|B8YLY9_TRIMO	LOC_Os06g32240.1	IPR001010 (Thionin)	***-[2.034]	AK249533.1
CUST_24061_PI427708080	1.11335	1.31755	0.713077	1.40909	0.585106	1.03946	8.15138	2.42038	1	1.18341	0.640479	1.26563	1	1.77654	13.9315	4.13665	0	0.242946	-0.642776	0.339852	0	0.829066	3.80028	2.04846	Thionin	LOC_Os06g32240.1|13106.m03330|protein THION9 - Plant thionin family protein precursor, expressed	U35_391	U35_391 Members:98 3pri:Y 3e-73 UniRef90_P08772 Cluster: Leaf-specific thionin DB4 precursor [Contains: Leaf-specific thionin DB4; Acidic protein]; n=3; Hordeum vulgare|Rep: Leaf-specific thionin DB4	AT1G66100.1 | Symbols: | Plant thionin | chr1:24605876-24606473 REVERSE LENGTH=134	tr|Q9S9D7|Q9S9D7_HORVU	LOC_Os06g32240.1	IPR001010 (Thionin)	***-[1.4]
CUST_4478_PI427708083	1.21136	1.31875	0.807267	1.69966	0.530656	0.933896	7.29312	2.36678	1	1.08866	0.666415	1.4031	1	1.75989	13.7436	4.4601	0	0.122547	-0.585508	0.488617	0	0.815484	3.78069	2.15708		LOC_Os06g32240.1|13106.m03330|protein THION9 - Plant thionin family protein precursor, expressed	U35_513	U35_513 Members:23 3pri:Y 3e-72 UniRef90_P09617 Cluster: Leaf-specific thionin precursor [Contains: Leaf-specific thionin; Acidic protein]; n=3; Hordeum vulgare|Rep: Leaf-specific thionin precursor [Contains:	AT1G72260.1 | Symbols: THI2.1, THI2.1.1 | thionin 2.1 | chr1:27198803-27199358 REVERSE LENGTH=134		LOC_Os06g32240.1
CUST_9096_PI427708083	0.740841	0.501934	1.65699	1.00599	0.7046	0.979653	9.60259	4.33945	1	0.67752	2.23664	1.35791	1	1.39037	13.6284	6.15873	0	-0.561665	1.16133	0.441385	0	0.475466	3.76855	2.62263		LOC_Os04g43800.1|13104.m04357|protein phenylalanine ammonia-lyase, putative, expressed	U35_14238	U35_14238 Members:5 3pri:Y 8e-70 UniRef90_Q43210 Rep: Phenylalanine ammonia-lyase - Triticum aestivum (Wheat)	AT3G53260.1 | Symbols: PAL2, ATPAL2 | phenylalanine ammonia-lyase 2 | chr3:19744256-19746619 REVERSE LENGTH=717		LOC_Os04g43800.1
CUST_23484_PI427708080	1.13643	1.31604	0.757492	1.31554	0.581578	1.02477	7.75504	2.44759	1	1.15804	0.666553	1.1576	1	1.76204	13.3345	4.20853	0	0.21169	-0.585209	0.211138	0	0.817249	3.73709	2.07332	Thionin	LOC_Os06g32240.1|13106.m03330|protein THION9 - Plant thionin family protein precursor, expressed	U35_513	U35_513 Members:23 3pri:Y 3e-72 UniRef90_P09617 Cluster: Leaf-specific thionin precursor [Contains: Leaf-specific thionin; Acidic protein]; n=3; Hordeum vulgare|Rep: Leaf-specific thionin precursor [Contains:	AT1G66100.1 | Symbols: | Plant thionin | chr1:24605876-24606473 REVERSE LENGTH=134	tr|Q9S9D7|Q9S9D7_HORVU	LOC_Os06g32240.1	IPR001010 (Thionin)	***-[1.351]	AK251911.1
CUST_23583_PI427708080	1.09797	1.29053	0.746442	1.47175	0.576042	1.03175	7.67394	2.42668	1	1.17538	0.679837	1.34043	1	1.79111	13.3218	4.21268	0	0.233124	-0.55674	0.422691	0	0.840854	3.73572	2.07474	Thionin	LOC_Os06g31800.1|13106.m03286|protein THION2 - Plant thionin family protein precursor, expressed	U35_509	U35_509 Members:139 3pri:Y 3e-77 UniRef90_P09617 Cluster: Leaf-specific thionin precursor [Contains: Leaf-specific thionin; Acidic protein]; n=3; Hordeum vulgare|Rep: Leaf-specific thionin precursor [Contains:	AT1G66100.1 | Symbols: | Plant thionin | chr1:24605876-24606473 REVERSE LENGTH=134	tr|Q9S9D7|Q9S9D7_HORVU	LOC_Os06g31800.1	IPR001010 (Thionin)	***-[1.352]
CUST_1091_PI427708086	0.980059	0.470586	1.34678	1.49885	0.759251	0.990385	9.83352	1.30841	1	0.480161	1.37418	1.52935	1	1.30442	12.9516	1.72329	0	-1.05841	0.458571	0.612915	0	0.383413	3.69506	0.785161		No hits found	U35_24152	U35_24152 Members:3 3pri:N 1e-130 UniRef90_Q7EZC9 Cluster: Nucleolar GTP-binding protein 1-like; n=1; Oryza sativa (japonica cultivar-group)|Rep: Nucleolar GTP-binding protein 1-like - Oryza sativa (japonica cu	No hits found		No hits found
CUST_25_PI427708086	0.891785	0.599453	0.732531	0.880834	0.788922	0.559192	10.1022	0.504887	1	0.672195	0.821421	0.98772	1	0.708805	12.8051	0.639971	0	-0.573048	-0.283806	-0.0178265	0	-0.496539	3.67865	-0.643922		No hits found	U35_16352	U35_16352 Members:20 3pri:Y 9e-20 UniRef90_Q0J7B6 Cluster: Os08g0205800 protein; n=1; Oryza sativa (japonica cultivar-group)|Rep: Os08g0205800 protein - Oryza sativa (japonica cultivar-group)	No hits found		No hits found				7H	76.5581
CUST_6076_PI427708083	1.08234	0.58773	0.891315	1.5769	0.49799	1.16329	6.25649	3.17838	1	0.543019	0.823509	1.45694	1	2.33596	12.5635	6.38242	0	-0.880926	-0.280144	0.542944	0	1.22402	3.65116	2.6741		LOC_Os12g36220.1|13112.m03713|protein inhibitor I family protein, putative, expressed	U35_4386	U35_4386 Members:14 3pri:Y 2e-36 UniRef90_Q8LLA8 Rep: CI2D - Hordeum vulgare (Barley)	AT5G43570.1 | Symbols: | Serine protease inhibitor, potato inhibitor I-type family protein | chr5:17506454-17507456 FORWARD LENGTH=103		LOC_Os12g36220.1
CUST_230_PI415269222	0.821193	0.40895	1.41673	1.33122	0.655244	1.03048	8.19679	3.87751	1	0.497995	1.72522	1.62108	1	1.57267	12.5095	5.91765	0	-1.0058	0.786777	0.696952	0	0.653214	3.64496	2.56503
CUST_3375_PI427708080	0.596526	0.471945	1.59552	1.65467	0.966342	1.91519	11.9886	4.82916	1	0.791157	2.67468	2.77385	1	1.98189	12.4062	4.99736	0	-0.337964	1.41937	1.47189	0	0.986879	3.63298	2.32117	Protein kinase	LOC_Os10g04720.1|13110.m00389|protein TKL_IRAK_DUF26-la.5 - DUF26 kinases have homology to DUF26 containing loci, expressed	U35_20518	U35_20518 Members:8 3pri:Y 1e-145 UniRef90_Q33B66 Cluster: Protein kinase domain containing protein, expressed; n=3; Oryza sativa|Rep: Protein kinase domain containing protein, expressed - Oryza sativa (japonic	AT4G23180.1 | Symbols: CRK10, RLK4 | cysteine-rich RLK (RECEPTOR-like protein kinase) 10 | chr4:12138171-12140780 FORWARD LENGTH=669	tr|B6SVD4|B6SVD4_MAIZE	LOC_Os10g04720.1	IPR002902 (Gnk2-homologous domain), IPR011009 (Protein kinase-like domain)	***-[2]		5H	167.917
CUST_18498_PI427708080	0.732523	0.8658	1.73334	1.4117	0.788748	1.1591	9.54788	3.4734	1	1.18194	2.36626	1.92718	1	1.46955	12.1051	4.40369	0	0.24116	1.24261	0.946489	0	0.555371	3.59754	2.13871	Glucan endo-1,3-beta-glucosidase, putative	LOC_Os07g35350.1|13107.m03615|protein glucan endo-1,3-beta-glucosidase precursor, putative, expressed	U35_15919	U35_15919 Members:6 3pri:Y 1e-84 UniRef90_Q6YVU2 Cluster: Putative beta-1,3-glucanase; n=1; Oryza sativa (japonica cultivar-group)|Rep: Putative beta-1,3-glucanase - Oryza sativa (japonica cultivar-group)	AT2G05790.1 | Symbols: | O-Glycosyl hydrolases family 17 protein | chr2:2199450-2201293 FORWARD LENGTH=472	tr|B9SH66|B9SH66_RICCO	LOC_Os07g35350.1	IPR000490 (Glycoside hydrolase, family 17), IPR012946 (X8), IPR017853 (Glycoside hydrolase, superfamily)	***-[4.354]	MLOC_81871.1//MLOC_82117.2
CUST_5246_PI427708080	1.72677	1.65444	3.81335	2.87511	0.183265	0.234248	1.86716	0.369781	1	0.95811	2.20837	1.66502	1	1.2782	10.1883	2.01774	0	-0.0617366	1.14298	0.735537	0	0.354109	3.34885	1.01274	Protein kinase	LOC_Os08g39460.1|13108.m04210|protein AGC_PVPK_like_CDK8.2 - ACG kinases include homologs to PKA, PKG and PKC, expressed	U35_11553	U35_11553 Members:2 3pri:N 5e-87 UniRef90_Q6Z3S9 Cluster: Hypothetical protein OSJNBa0025J22.3; n=1; Oryza sativa (japonica cultivar-group)|Rep: Hypothetical protein OSJNBa0025J22.3 - Oryza sativa (japonica cu	AT1G51170.1 | Symbols: | Protein kinase superfamily protein | chr1:18953625-18954839 REVERSE LENGTH=404	tr|B6SZP3|B6SZP3_MAIZE	LOC_Os08g39460.1	IPR011009 (Protein kinase-like domain)	***-[2]
CUST_14225_PI427708080	0.960689	0.647724	0.765857	0.918594	0.907341	0.682141	9.14918	2.93964	1	0.674228	0.797196	0.956182	1	0.751802	10.0835	3.23985	0	-0.568691	-0.326995	-0.0646426	0	-0.411575	3.33393	1.69592	Peroxidase 1	LOC_Os01g22370.1|13101.m02371|protein peroxidase precursor, putative, expressed	U35_38337	U35_38337 Members:1 3pri:N 3e-86 UniRef90_Q9AS12 Cluster: Putative peroxidase; n=1; Oryza sativa (japonica cultivar-group)|Rep: Putative peroxidase - Oryza sativa (japonica cultivar-group)	AT1G05260.1 | Symbols: RCI3, RCI3A | Peroxidase superfamily protein | chr1:1529827-1531271 FORWARD LENGTH=326	tr|B4FSK9|B4FSK9_MAIZE	LOC_Os01g22370.1	IPR010255 (Haem peroxidase)	***-[2]		7H	76.5581
CUST_23998_PI427708080	1.05152	1.22525	1.00001	1.50834	0.180128	0.169593	1.76741	0.625907	1	1.16522	0.951019	1.43444	1	0.941515	9.81194	3.47479	0	0.220608	-0.0724539	0.520488	0	-0.0869444	3.29454	1.79693	Lipoxygenase	LOC_Os12g37260.1|13112.m03825|protein lipoxygenase 2.1, chloroplast precursor, putative, expressed	U35_14642	U35_14642 Members:3 3pri:Y 0.0 UniRef90_Q8GSM3 Cluster: Lipoxygenase 2.2, chloroplast precursor; n=1; Hordeum vulgare|Rep: Lipoxygenase 2.2, chloroplast precursor - Hordeum vulgare (Barley)	AT3G45140.1 | Symbols: LOX2, ATLOX2 | lipoxygenase 2 | chr3:16525437-16529233 FORWARD LENGTH=896	tr|F2DI84|F2DI84_HORVD	LOC_Os12g37260.1	IPR000907 (Lipoxygenase)	***-[2]
CUST_4800_PI427708100	0.984277	1.18198	2.17686	1.38448	0.785434	0.973875	7.2582	2.38692	1	1.20086	2.21164	1.40659	1	1.23992	9.24101	3.03899	0	0.264064	1.14511	0.492207	0	0.310247	3.20805	1.60359		LOC_Os02g20040.1|13102.m02242|protein loricrin, putative, expressed	U35_4074	U35_4074 Members:16 3pri:Y 3e-48 UniRef90_Q6YVH3 Cluster: Putative heterogeneous nuclearribonucleoprotein A2; n=1; Oryza sativa (japonica cultivar-group)|Rep: Putative heterogeneous nuclearribonucleoprotein A2	No hits found		LOC_Os02g20040.1				3H	39.5184
CUST_8026_PI427708080	0.528305	0.367912	1.2017	0.694321	0.525139	0.473951	4.84764	1.38014	1	0.696402	2.27463	1.31424	1	0.902525	9.23117	2.62814	0	-0.522008	1.18563	0.394232	0	-0.147962	3.20651	1.39404	Major facilitator superfamily protein LENGTH=590	LOC_Os02g47090.1|13102.m05295|protein peptide transporter PTR2, putative, expressed	U35_39899	U35_39899 Members:1 3pri:N 8e-74 UniRef90_Q6Z8E5 Cluster: Putative nitrate transporter NRT1;; n=1; Oryza sativa (japonica cultivar-group)|Rep: Putative nitrate transporter NRT1; - Oryza sativa (japonica	AT2G02040.1 | Symbols: ATPTR2-B, NTR1, PTR2-B, PTR2, ATPTR2 | peptide transporter 2 | chr2:487542-489707 FORWARD LENGTH=585	AT1G62200.1	LOC_Os02g47090.1	IPR000109 (Oligopeptide transporter), IPR016196 (Major facilitator superfamily domain, general substrate transporter)	***-[2.207]
CUST_1458_PI427708086	0.953474	0.573758	0.601777	1.05203	0.742632	0.61465	6.40582	0.365716	1	0.601755	0.631142	1.10337	1	0.827664	8.62583	0.492459	0	-0.732751	-0.663964	0.141914	0	-0.272882	3.10866	-1.02193		LOC_Os05g01540.2|13105.m00092|protein serine/arginine repetitive matrix protein 1, putative, expressed	U35_1009	U35_1009 Members:127 3pri:Y 1e-105 UniRef90_Q6K7C2 Rep: Putative OsCTTP - Oryza sativa (japonica cultivar-group)	AT3G22120.1 | Symbols: CWLP | cell wall-plasma membrane linker protein | chr3:7795283-7796287 REVERSE LENGTH=334		LOC_Os05g01540.2
CUST_370_PI427708080	1.82724	1.63249	1.88171	2.22532	0.0563705	0.0782899	0.460135	0.164792	1	0.893418	1.02981	1.21786	1	1.38885	8.1627	2.92337	0	-0.162593	0.0423826	0.284351	0	0.473887	3.02905	1.54763	Late-embryogenesis-abundant protein	LOC_Os01g12580.1|13101.m01363|protein late embryogenesis abundant protein, putative, expressed	U35_1903	U35_1903 Members:46 3pri:Y 6e-76 UniRef90_Q5CAQ2 Rep: Dehydrin - Triticum turgidum subsp. durum (durum wheat)	AT1G01470.1 | Symbols: LEA14, LSR3 | Late embryogenesis abundant protein | chr1:172295-172826 REVERSE LENGTH=151	tr|C7E3V1|C7E3V1_SACOF	LOC_Os01g12580.1	IPR004864 (Late embryogenesis abundant protein, LEA-14), IPR013783 (Immunoglobulin-like fold)	***-[2.774]		3H	49.2918
CUST_8263_PI427708100	0.563892	1.38595	1.21945	0.938687	1.06596	0.767557	8.49649	1.58519	1	2.45783	2.16255	1.66466	1	0.720064	7.97077	1.4871	0	1.29739	1.11274	0.735227	0	-0.473802	2.99472	0.572506		LOC_Os01g55974.3|13101.m05912|protein deoxycytidylate deaminase, putative, expressed	No	No hits found	No hits found		LOC_Os01g55974.3
CUST_19895_PI427708080	0.859144	1.30198	0.839614	1.32403	0.499555	0.733037	3.94025	0.767222	1	1.51544	0.977268	1.5411	1	1.46738	7.88752	1.53581	0	0.599735	-0.0331733	0.62396	0	0.553243	2.97957	0.619002	Solute carrier family 22 member 15-like protein	LOC_Os04g53930.1|13104.m05568|protein organic cation transporter protein, putative, expressed	U35_1164	U35_1164 Members:29 3pri:Y 1e-180 UniRef90_Q5JQW8 Rep: OSJNBb0015D13.11 protein - Oryza sativa (Rice)	AT3G20660.1 | Symbols: AtOCT4, 4-Oct | organic cation/carnitine transporter4 | chr3:7225271-7228510 REVERSE LENGTH=526	tr|G7ITM9|G7ITM9_MEDTR	LOC_Os04g53930.1	IPR005828 (General substrate transporter), IPR016196 (Major facilitator superfamily domain, general substrate transporter)	***-[3.891]
CUST_9992_PI427708100	0.605363	0.801274	0.264293	0.417638	1.21192	0.559158	9.23339	0.338735	1	1.32362	0.436586	0.689896	1	0.461382	7.61882	0.279503	0	0.404494	-1.19566	-0.53555	0	-1.11597	2.92957	-1.83906		LOC_Os05g01760.1|13105.m00121|protein lysine ketoglutarate reductase trans-splicing related 1, putative, expressed	U35_10787	U35_10787 Members:2 3pri:Y 8e-08 UniRef90_Q0DQZ8 Cluster: Os03g0431200 protein; n=2; Oryza sativa (japonica cultivar-group)|Rep: Os03g0431200 protein - Oryza sativa (japonica cultivar-group)	AT3G57670.1 | Symbols: NTT, WIP2 | C2H2-type zinc finger family protein | chr3:21370936-21373121 FORWARD LENGTH=383		LOC_Os05g01760.1
CUST_663_PI427708086	1.21449	1.59007	2.26128	3.13035	0.607968	1.35562	4.58937	1.51439	1	1.30924	1.86191	2.57749	1	2.22976	7.54872	2.4909	0	0.388732	0.896787	1.36597	0	1.15689	2.91623	1.31667		LOC_Os05g40220.2|13105.m04242|protein transposon protein, putative, unclassified, expressed	U35_6782	U35_6782 Members:5 3pri:Y 5e-05 UniRef90_Q3JRC8 Cluster: Hypothetical protein; n=1; Burkholderia pseudomallei 1710b|Rep: Hypothetical protein - Burkholderia pseudomallei (strain 1710b)	AT3G48860.1 | Symbols: | unknown protein; INVOLVED IN: biological_process unknown; LOCATED IN: plasma membrane; EXPRESSED IN: 22 plant structures; EXPRESSED DURING: 13 growth stages; BEST Arabidopsis thaliana protein match is: unknown protein (TAIR:AT5G23700.1); Has 12232 Blast hits to 9546 proteins in 892 species: Archae - 172; Bacteria - 1174; Metazoa - 6487; Fungi - 1343; Plants - 856; Viruses…		LOC_Os05g40220.2				1H	17.7762
CUST_4166_PI427708080	0.958088	0.91221	1.46595	1.24914	0.742274	0.807838	5.53419	2.75902	1	0.952115	1.53008	1.30379	1	1.08833	7.45572	3.71698	0	-0.0707925	0.613605	0.382709	0	0.122113	2.89835	1.89413	2-oxoglutarate (2OG) and Fe(II)-dependent oxygenase superfamily protein LENGTH=341	LOC_Os03g03034.1|13103.m00278|protein flavonol synthase/flavanone 3-hydroxylase, putative, expressed	U35_4114	U35_4114 Members:16 3pri:Y 1e-134 UniRef90_Q10SI2 Cluster: Oxidoreductase, 2OG-Fe oxygenase family protein, expressed; n=2; Oryza sativa (japonica cultivar-group)|Rep: Oxidoreductase, 2OG-Fe oxygenase	AT5G24530.1 | Symbols: DMR6 | 2-oxoglutarate (2OG) and Fe(II)-dependent oxygenase superfamily protein | chr5:8378964-8383154 FORWARD LENGTH=341	AT5G24530.1	LOC_Os03g03034.1	IPR005123 (Oxoglutarate/iron-dependent oxygenase)	***-[5.384]	MLOC_59596.1	4H	110.198
CUST_10762_PI427708080	1.30779	1.11696	2.09819	1.73037	0.497843	0.518281	3.6997	0.955886	1	0.85408	1.60438	1.32313	1	1.04105	7.43145	1.92005	0	-0.227556	0.682014	0.403952	0	0.0580413	2.89364	0.941146	High affinity nitrate transporter	LOC_Os04g40410.1|13104.m03933|protein high affinity nitrate transporter, putative, expressed	U35_16400	U35_16400 Members:11 3pri:Y 4e-99 UniRef90_Q5UBW9 Rep: NAR2.1 - Triticum aestivum (Wheat)	AT5G50200.1 | Symbols: WR3, ATNRT3.1, NRT3.1 | nitrate transmembrane transporters | chr5:20436612-20437535 FORWARD LENGTH=210	tr|Q0VH26|Q0VH26_MAIZE	LOC_Os04g40410.1	IPR016605 (Transporter, high affinity nitrate, Nar2)	***-[3.822]		6H	54.9575
CUST_4766_PI427708080	0.971843	1.48363	1.45686	1.62876	0.761367	1.46847	5.50344	1.52023	1	1.52662	1.49907	1.67595	1	1.92873	7.22836	1.99672	0	0.61034	0.584065	0.744979	0	0.947653	2.85367	0.997628	Ovate family protein 2	LOC_Os05g25910.1|13105.m02660|protein DUF623 domain containing protein, expressed	U35_31799	U35_31799 Members:1 3pri:N 7e-22 UniRef90_Q75GN7 Cluster: Hypothetical protein OSJNBa0018K15.2; n=1; Oryza sativa (japonica cultivar-group)|Rep: Hypothetical protein OSJNBa0018K15.2 - Oryza sativa (japonica cu	AT2G30400.1 | Symbols: ATOFP2, OFP2 | ovate family protein 2 | chr2:12956592-12957554 FORWARD LENGTH=320	tr|O04351|O04351_ARATH	LOC_Os05g25910.1	IPR006458 (Ovate protein family, C-terminal)	*-*-[1.936]	MLOC_63232.2//MLOC_63233.1	2H	81.5156
CUST_4039_PI427708083	1.08203	1.61716	0.603078	1.43887	0.572781	0.858618	3.9589	1.43424	1	1.49456	0.557357	1.32978	1	1.49903	6.91172	2.50399	0	0.579718	-0.843327	0.411187	0	0.584033	2.78904	1.32423		LOC_Os06g31280.1|13106.m03236|protein THION1 - Plant thionin family protein precursor, putative	U35_49602	U35_49602 Members:1 3pri:N 2e-54 UniRef90_P09617 Cluster: Leaf-specific thionin precursor [Contains: Leaf-specific thionin; Acidic protein]; n=3; Hordeum vulgare|Rep: Leaf-specific thionin precursor [Contains:	No hits found		LOC_Os06g31280.1
CUST_10600_PI427708080	1.10575	0.528422	1.11482	0.868633	0.73079	0.892326	4.97459	1.32805	1	0.477886	1.0082	0.785561	1	1.22104	6.80714	1.81727	0	-1.06526	0.0117815	-0.348205	0	0.288114	2.76705	0.861776	Kinesin-like	LOC_Os08g08230.1|13108.m00855|protein kinesin-like protein, identical, putative, expressed	U35_7551	U35_7551 Members:5 3pri:Y 4e-48 UniRef90_Q6Z9U4 Cluster: Kinesin-like; n=1; Oryza sativa (japonica cultivar-group)|Rep: Kinesin-like - Oryza sativa (japonica cultivar-group)	AT3G61670.1 | Symbols: | Protein of unknown function (DUF3133) | chr3:22819052-22821870 FORWARD LENGTH=790	tr|Q6Z9U4|Q6Z9U4_ORYSJ	LOC_Os08g08230.1		***-[2]
CUST_16603_PI427708080	0.96019	1.18595	1.9883	2.06728	0.953648	1.24057	6.46897	1.68092	1	1.23512	2.07074	2.15299	1	1.30087	6.78339	1.76262	0	0.304657	1.05015	1.10634	0	0.379476	2.76201	0.817719	PLANT CADMIUM RESISTANCE 2 LENGTH=152	LOC_Os03g61470.1|13103.m06769|protein uncharacterized Cys-rich domain containing protein, putative, expressed	U35_2028	U35_2028 Members:14 3pri:Y 1e-62 UniRef90_Q850Y6 Cluster: Hypothetical protein OSJNBb0027B08.19; n=1; Oryza sativa (japonica cultivar-group)|Rep: Hypothetical protein OSJNBb0027B08.19 - Oryza sativa (japonica	AT1G14870.1 | Symbols: PCR2 | PLANT CADMIUM RESISTANCE 2 | chr1:5128591-5129458 REVERSE LENGTH=152	AT1G14870.1	LOC_Os03g61470.1	IPR006461 (Uncharacterised protein family Cys-rich)	*-*-[3.925]
CUST_8325_PI427708100	1.09785	0.588905	0.670882	0.928841	0.795827	0.858583	5.17131	0.45452	1	0.536415	0.611085	0.846051	1	1.07886	6.49804	0.571129	0	-0.898579	-0.710555	-0.241183	0	0.109503	2.7	-0.808111		No hits found	U35_3242	U35_3242 Members:23 3pri:Y 2e-77 UniRef90_Q7XPM7 Cluster: OSJNBa0060D06.17 protein; n=1; Oryza sativa (japonica cultivar-group)|Rep: OSJNBa0060D06.17 protein - Oryza sativa (japonica cultivar-group)	No hits found		No hits found
CUST_21702_PI427708080	1.10113	0.947884	1.12843	1.13488	0.648285	0.864231	4.16804	1.89562	1	0.860831	1.02479	1.03065	1	1.3331	6.42933	2.92405	0	-0.216198	0.0353311	0.0435602	0	0.414789	2.68467	1.54797	Beta-D-xylosidase	LOC_Os11g19210.1|13111.m01945|protein beta-D-xylosidase, putative, expressed	U35_2345	U35_2345 Members:34 3pri:Y 0.0 UniRef90_Q8W011 Rep: Beta-D-xylosidase - Hordeum vulgare (Barley)	AT1G78060.1 | Symbols: | Glycosyl hydrolase family protein | chr1:29349796-29352868 REVERSE LENGTH=767	tr|Q53MQ1|Q53MQ1_ORYSJ	LOC_Os11g19210.1	IPR002772 (Glycoside hydrolase family 3 C-terminal domain), IPR017853 (Glycoside hydrolase, superfamily)	***-[2.695]
CUST_2270_PI427708080	0.797123	1.03182	1.04978	1.08907	0.959484	1.20847	6.10369	2.2643	1	1.29443	1.31696	1.36626	1	1.2595	6.36143	2.35992	0	0.372322	0.397208	0.450227	0	0.332851	2.66935	1.23874	Protein of unknown function (DUF1218) LENGTH=188	LOC_Os09g10910.3|13109.m00967|protein fiber protein Fb34, putative, expressed	U35_3856	U35_3856 Members:18 3pri:Y 7e-91 UniRef90_Q6H422 Cluster: Putative fiber protein Fb34; n=1; Oryza sativa (japonica cultivar-group)|Rep: Putative fiber protein Fb34 - Oryza sativa (japonica cultivar-group)	AT1G13380.1 | Symbols: | Protein of unknown function (DUF1218) | chr1:4589218-4590362 REVERSE LENGTH=188	AT1G13380.1	LOC_Os09g10910.3	IPR009606 (Protein of unknown function DUF1218)	***-[3.3]
CUST_5803_PI427708080	1.20151	2.40553	3.73141	4.34746	0.445211	0.560275	2.8319	1.04511	1	2.00209	3.1056	3.61833	1	1.25845	6.3608	2.34745	0	1.00151	1.63487	1.85532	0	0.331646	2.66921	1.23109	Purine permease	LOC_Os03g08880.1|13103.m01029|protein purine permease, putative, expressed	U35_22645	U35_22645 Members:4 3pri:Y 6e-43 UniRef90_Q8H7P2 Cluster: Hypothetical protein OJ1217B09.4; n=1; Oryza sativa (japonica cultivar-group)|Rep: Hypothetical protein OJ1217B09.4 - Oryza sativa (japonica cultivar-g	AT1G28220.1 | Symbols: ATPUP3, PUP3 | purine permease 3 | chr1:9860303-9861434 REVERSE LENGTH=351	tr|G7J4H5|G7J4H5_MEDTR	LOC_Os03g08880.1	IPR004853 (Domain of unknown function DUF250)	***-[2.858]	MLOC_69728.1
CUST_24407_PI427708080	1.10421	0.600349	1.02158	0.747339	0.777146	0.817071	4.86812	1.98833	1	0.543689	0.925165	0.676806	1	1.05137	6.26409	2.5585	0	-0.879147	-0.112218	-0.563185	0	0.0722769	2.64711	1.3553	Peroxidase 6	LOC_Os02g14430.1|13102.m01605|protein peroxidase precursor, putative, expressed	U35_1035	U35_1035 Members:48 3pri:Y 1e-162 UniRef90_Q5I3F2 Rep: Peroxidase 6 - Triticum monococcum (Einkorn wheat) (Small spelt)	AT5G05340.1 | Symbols: | Peroxidase superfamily protein | chr5:1579142-1580819 REVERSE LENGTH=324	tr|Q5I3F2|Q5I3F2_TRIMO	LOC_Os02g14430.1	IPR010255 (Haem peroxidase)	***-[2]	AK361150	6H	24.3626
CUST_7528_PI427708100	0.981398	0.981712	1.27187	1.22741	0.801112	0.872799	5.01567	0.77969	1	1.00032	1.29598	1.25068	1	1.08948	6.26088	0.97326	0	0.000462989	0.374038	0.322713	0	0.123645	2.64637	-0.0391031		LOC_Os12g13080.1|13112.m01381|protein transposon protein, putative, CACTA, En/Spm sub-class	U35_25287	U35_25287 Members:2 3pri:N 5e-84 UniRef90_Q60EP7 Cluster: Unknow protein; n=1; Oryza sativa (japonica cultivar-group)|Rep: Unknow protein - Oryza sativa (japonica cultivar-group)	AT3G32400.1 | Symbols: | Actin-binding FH2/DRF autoregulatory protein | chr3:13356995-13360572 REVERSE LENGTH=488		LOC_Os12g13080.1
CUST_1971_PI427708100	0.820058	0.474307	0.845962	0.89498	0.595433	0.78874	3.68543	0.721417	1	0.578382	1.03159	1.09136	1	1.32465	6.18948	1.21158	0	-0.789906	0.0448669	0.12613	0	0.405609	2.62982	0.276894		No hits found	U35_38468	U35_38468 Members:1 3pri:N	No hits found		No hits found
CUST_80_PI415269222	1.18442	0.558735	1.21622	0.917464	0.711835	0.998132	4.3236	1.79188	1	0.471738	1.02685	0.774612	1	1.4022	6.07388	2.51727	0	-1.08394	0.0382231	-0.368453	0	0.487688	2.60262	1.33186
CUST_24936_PI427708080	0.810222	0.719336	0.686071	0.506376	0.236126	0.1201	1.40247	0.167318	1	0.887826	0.84677	0.624984	1	0.508625	5.9395	0.708596	0	-0.171652	-0.239958	-0.67811	0	-0.975325	2.57034	-0.496965	Protease inhibitor/seed storage/lipid transfer protein family protein	LOC_Os04g33920.1|13104.m03288|protein LTPL102 - Protease inhibitor/seed storage/LTP family protein precursor, expressed	U35_3525	U35_3525 Members:8 3pri:Y 7e-45 UniRef90_Q01I50 Rep: OSIGBa0092M08.2 protein - Oryza sativa (Rice)	AT5G05960.1 | Symbols: | Bifunctional inhibitor/lipid-transfer protein/seed storage 2S albumin superfamily protein | chr5:1790256-1790694 FORWARD LENGTH=116	tr|D7LZ25|D7LZ25_ARALL	LOC_Os04g33920.1	IPR016140 (Bifunctional inhibitor/plant lipid transfer protein/seed storage helical domain)	***-[3.502]	AK365623
CUST_107_PI427708080	1.22812	0.727941	0.831925	0.803278	0.663524	1.01502	3.80313	1.48921	1	0.592726	0.677395	0.65407	1	1.52973	5.73171	2.24439	0	-0.754563	-0.56193	-0.612484	0	0.613281	2.51897	1.16633	Leucine-rich repeat receptor-like protein kinase family protein LENGTH=1124	LOC_Os03g58110.1|13103.m06383|protein uncharacterized protein At4g06744 precursor, putative, expressed	U35_19848	U35_19848 Members:10 3pri:Y 2e-81 UniRef90_Q6F383 Cluster: Putative leucine-rich receptor-like protein kinase; n=1; Oryza sativa (japonica cultivar-group)|Rep: Putative leucine-rich receptor-like protein kinase	AT4G13340.1 | Symbols: | Leucine-rich repeat (LRR) family protein | chr4:7758610-7760892 FORWARD LENGTH=760	AT2G33170.1	LOC_Os03g58110.1	IPR001611 (Leucine-rich repeat), IPR013210 (Leucine-rich repeat-containing N-terminal, type 2)	***-[4.276]		5H	139.236
CUST_3285_PI427708100	1.07779	0.461958	0.696395	0.941028	0.706872	1.08824	3.98765	0.662484	1	0.428615	0.646131	0.873106	1	1.53952	5.64127	0.937206	0	-1.22225	-0.630102	-0.195771	0	0.622481	2.49602	-0.0935624		LOC_Os03g64160.1|13103.m07119|protein retrotransposon protein, putative, unclassified	U35_11571	U35_11571 Members:2 3pri:N 3e-17 UniRef90_Q10RW7 Cluster: Expressed protein; n=1; Oryza sativa (japonica cultivar-group)|Rep: Expressed protein - Oryza sativa (japonica cultivar-group)	No hits found		LOC_Os03g64160.1
CUST_6805_PI427708080	0.818114	0.802451	1.20422	1.22796	0.747083	0.862321	4.19694	2.42711	1	0.980856	1.47195	1.50097	1	1.15425	5.61777	3.24879	0	-0.0278874	0.55773	0.585896	0	0.206956	2.49	1.6999	Beta-glucanase	LOC_Os01g51570.1|13101.m05382|protein glycosyl hydrolases family 17, putative, expressed	U35_423	U35_423 Members:43 3pri:Y 1e-160 UniRef90_Q7M1K2 Rep: Beta-glucanase - Hordeum vulgare (Barley)	AT3G57260.1 | Symbols: BGL2, PR2, BG2, PR-2 | beta-1,3-glucanase 2 | chr3:21188709-21189822 REVERSE LENGTH=339	tr|Q7M1K2|Q7M1K2_HORVU	LOC_Os01g51570.1	IPR000490 (Glycoside hydrolase, family 17), IPR017853 (Glycoside hydrolase, superfamily)	***-[2.539]	MLOC_80849.1
CUST_23858_PI427708080	1.48861	2.15271	1.75431	1.29549	0.267724	0.289151	1.48166	0.665962	1	1.44612	1.17849	0.870267	1	1.08003	5.53428	2.48749	0	0.532186	0.236934	-0.20047	0	0.111076	2.4684	1.31469	Oleosin	LOC_Os03g49190.1|13103.m05324|protein oleosin, putative, expressed	U35_14	U35_14 Members:196 3pri:Y 8e-96 UniRef90_Q43769 Rep: High molecular weight oleosin - Hordeum vulgare (Barley)	AT5G40420.1 | Symbols: OLEO2, OLE2 | oleosin 2 | chr5:16173622-16174740 REVERSE LENGTH=199	tr|F2CWL7|F2CWL7_HORVD	LOC_Os03g49190.1	IPR000136 (Oleosin)	*-*-[2]	AK356020
CUST_6556_PI427708083	0.925684	1.32614	0.914177	1.44116	0.690819	1.34089	3.79927	0.917295	1	1.43261	0.987569	1.55686	1	1.94101	5.49966	1.32784	0	0.518641	-0.0180465	0.638643	0	0.956809	2.45934	0.409078		LOC_Os09g30010.1|13109.m02987|protein fasciclin domain containing protein, expressed	U35_6042	U35_6042 Members:8 3pri:Y 1e-87 UniRef90_Q657S4 Cluster: Putative extensin-like cell wall protein; n=1; Oryza sativa (japonica cultivar-group)|Rep: Putative extensin-like cell wall protein - Oryza sativa (jap	AT4G37450.1 | Symbols: AGP18, ATAGP18 | arabinogalactan protein 18 | chr4:17605926-17606734 REVERSE LENGTH=209		LOC_Os09g30010.1
CUST_4477_PI427708083	1.27261	0.895584	0.73698	1.07749	0.593985	0.83309	3.26201	1.14148	1	0.70374	0.57911	0.846678	1	1.40254	5.49174	1.92174	0	-0.506886	-0.78809	-0.240116	0	0.488045	2.45726	0.94241		LOC_Os06g32350.1|13106.m03341|protein THION12 - Plant thionin family protein precursor	U35_513	U35_513 Members:23 3pri:Y 3e-72 UniRef90_P09617 Cluster: Leaf-specific thionin precursor [Contains: Leaf-specific thionin; Acidic protein]; n=3; Hordeum vulgare|Rep: Leaf-specific thionin precursor [Contains:	No hits found		LOC_Os06g32350.1
CUST_15962_PI427708080	0.848433	0.779289	1.49447	1.80325	0.953585	2.09968	5.17876	2.11328	1	0.918503	1.76144	2.12539	1	2.20188	5.43083	2.21614	0	-0.122643	0.816757	1.08773	0	1.13873	2.44117	1.14805	Kinase, putative	LOC_Os08g28710.1|13108.m02965|protein receptor protein kinase CRINKLY4 precursor, putative, expressed	U35_31211	U35_31211 Members:1 3pri:N 3e-19 UniRef90_Q2QZX0 Cluster: Protein kinase domain containing protein, expressed; n=1; Oryza sativa (japonica cultivar-group)|Rep: Protein kinase domain containing protein, express	AT3G55950.1 | Symbols: CCR3, ATCRR3 | CRINKLY4 related 3 | chr3:20753903-20756347 REVERSE LENGTH=814	tr|B9T925|B9T925_RICCO	LOC_Os08g28710.1	IPR011009 (Protein kinase-like domain)	***-[1.82]
CUST_20068_PI427708080	1.21403	1.02614	1.36393	1.5444	0.761152	1.22746	4.05764	1.35468	1	0.845229	1.12347	1.27212	1	1.61264	5.33092	1.77978	0	-0.242586	0.167957	0.347237	0	0.689426	2.41438	0.831701	Ribosomal protein	LOC_Os02g21660.1|13102.m02427|protein L1P family of ribosomal proteins domain containing protein, expressed	U35_14574	U35_14574 Members:161 3pri:Y 1e-105 UniRef90_Q5I7L3 Cluster: Ribosomal protein L10A; n=1; Triticum aestivum|Rep: Ribosomal protein L10A - Triticum aestivum (Wheat)	AT1G08360.1 | Symbols: | Ribosomal protein L1p/L10e family | chr1:2636231-2637694 FORWARD LENGTH=216	tr|F2D5Q1|F2D5Q1_HORVD	LOC_Os02g21660.1	IPR002143 (Ribosomal protein L1), IPR023673 (Ribosomal protein L1, conserved site), IPR023674 (Ribosomal protein L1, superfamily)	***-[2]	AK359211
CUST_23155_PI427708080	1.06623	2.31977	0.915717	1.38959	0.224506	0.319426	1.19498	0.468309	1	2.17569	0.85884	1.30328	1	1.42279	5.32271	2.08595	0	1.12147	-0.219538	0.382152	0	0.508725	2.41216	1.06071	Early light-induced protein	LOC_Os07g08160.1|13107.m00805|protein early light-induced protein, chloroplast precursor, putative, expressed	U35_15410	U35_15410 Members:4 3pri:Y 1e-80 UniRef90_P14897 Cluster: Low molecular mass early light-inducible protein HV90, chloroplast precursor; n=3; Triticeae|Rep: Low molecular mass early light-inducible protein HV90	AT3G22840.1 | Symbols: ELIP1, ELIP | Chlorophyll A-B binding family protein | chr3:8084628-8085445 REVERSE LENGTH=195	tr|B6SS53|B6SS53_MAIZE	LOC_Os07g08160.1	IPR022796 (Chlorophyll A-B binding protein), IPR023329 (Chlorophyll a/b binding protein domain)	***-[3.362]
CUST_2269_PI427708086	0.915988	0.80354	0.599431	1.0059	0.871419	0.876988	4.55789	0.907398	1	0.877238	0.65441	1.09816	1	1.00639	5.23042	1.04129	0	-0.188959	-0.611734	0.135092	0	0.00919058	2.38693	0.0583689		LOC_Os06g06014.4|13106.m00603|protein expressed protein	U35_3951	U35_3951 Members:9 3pri:Y 1e-149 UniRef90_Q0DDF9 Cluster: Os06g0225900 protein; n=2; Oryza sativa (japonica cultivar-group)|Rep: Os06g0225900 protein - Oryza sativa (japonica cultivar-group)	No hits found		LOC_Os06g06014.4
CUST_6075_PI427708083	1.18962	0.968033	0.847723	1.59698	0.511678	0.819103	2.63802	1.38404	1	0.813737	0.712603	1.34243	1	1.60082	5.15563	2.70491	0	-0.297366	-0.48883	0.424847	0	0.678808	2.36615	1.43558		LOC_Os04g11810.1|13104.m01075|protein transferase family protein, putative, expressed	U35_31719	U35_31719 Members:1 3pri:N 4e-37 UniRef90_A0B9Y7 Rep: OSIGBa0103O01.7 protein - Oryza sativa (Rice)	AT1G27620.1 | Symbols: | HXXXD-type acyl-transferase family protein | chr1:9608444-9610432 FORWARD LENGTH=442		LOC_Os04g11810.1
CUST_4761_PI427708083	1.00118	1.33531	0.866138	1.22926	0.876586	1.03138	4.3711	2.37452	1	1.33373	0.865115	1.2278	1	1.17659	4.98651	2.70883	0	0.415466	-0.209035	0.296081	0	0.234608	2.31803	1.43767		LOC_Os01g63270.2|13101.m06790|protein alpha-glucan phosphorylast isozyme, putative, expressed	U35_16097	U35_16097 Members:18 3pri:Y 0.0 UniRef90_Q6ESB7 Cluster: Putative human tumor susceptibility gene-like protein; n=1; Oryza sativa (japonica cultivar-group)|Rep: Putative human tumor susceptibility gene-like p	AT3G46970.1 | Symbols: ATPHS2, PHS2 | alpha-glucan phosphorylase 2 | chr3:17301625-17306111 REVERSE LENGTH=841		LOC_Os01g63270.2
CUST_21454_PI427708080	1.24728	0.699347	0.870188	0.817425	0.355035	0.668576	1.7672	0.677779	1	0.560696	0.697666	0.655364	1	1.88313	4.97753	1.90905	0	-0.83471	-0.519392	-0.609631	0	0.913129	2.31543	0.932853	Myb family transcription factor	LOC_Os01g64360.1|13101.m06927|protein MYB family transcription factor, putative, expressed	U35_23342	U35_23342 Members:3 3pri:N 3e-44 UniRef90_Q6F2M6 Cluster: Putative myb-like transcription factor; n=1; Oryza sativa (japonica cultivar-group)|Rep: Putative myb-like transcription factor - Oryza sativa (japonic	AT5G58900.1 | Symbols: | Homeodomain-like transcriptional regulator | chr5:23783275-23784667 REVERSE LENGTH=288	tr|D7MR44|D7MR44_ARALL	LOC_Os01g64360.1	IPR006447 (Myb DNA-binding domain, plants), IPR009057 (Homeodomain-like)	***-[3.825]
CUST_19739_PI427708080	1.49997	1.13435	1.54316	1.50694	0.34386	0.487851	1.68905	1.17829	1	0.756247	1.02879	1.00465	1	1.41875	4.91202	3.42665	0	-0.403071	0.0409552	0.00669169	0	0.504618	2.29632	1.7768	Cinnamoyl-CoA reductase, putative	LOC_Os09g31502.1|13109.m03157|protein dehydrogenase, putative, expressed	U35_932	U35_932 Members:13 3pri:Y 4e-93 UniRef90_Q69U05 Cluster: Putative cinnamoyl-CoA reductase; n=1; Oryza sativa (japonica cultivar-group)|Rep: Putative cinnamoyl-CoA reductase - Oryza sativa (japonica cultivar-g	AT2G33590.1 | Symbols: | NAD(P)-binding Rossmann-fold superfamily protein | chr2:14224622-14226365 FORWARD LENGTH=321	tr|B9R8T7|B9R8T7_RICCO	LOC_Os09g31502.1	IPR001509 (NAD-dependent epimerase/dehydratase), IPR016040 (NAD(P)-binding domain)	***-[3.219]	AK356922
CUST_14411_PI427708080	1.46832	1.26043	1.22176	1.50597	0.434295	0.734064	2.10526	0.813156	1	0.858416	0.832078	1.02564	1	1.69024	4.84754	1.87236	0	-0.220251	-0.26521	0.0365265	0	0.757232	2.27725	0.904858	Receptor-like protein kinase	LOC_Os08g34640.1|13108.m03624|protein receptor-like protein kinase precursor, putative, expressed	U35_22731	U35_22731 Members:4 3pri:N 1e-128 UniRef90_Q6ZAB7 Cluster: Putative receptor-like protein kinase; n=1; Oryza sativa (japonica cultivar-group)|Rep: Putative receptor-like protein kinase - Oryza sativa (japonica	AT1G73080.1 | Symbols: PEPR1, ATPEPR1 | PEP1 receptor 1 | chr1:27484513-27488021 FORWARD LENGTH=1123	tr|G7ZYC8|G7ZYC8_MEDTR	LOC_Os08g34640.1	IPR001611 (Leucine-rich repeat), IPR011009 (Protein kinase-like domain), IPR013210 (Leucine-rich repeat-containing N-terminal, type 2)	***-[2.046]	MLOC_62341.1	7H	48.7252
CUST_5767_PI427708086	1.25786	0.782339	1.495	0.69395	0.728405	0.625497	3.52887	1.16771	1	0.621962	1.18853	0.551692	1	0.858722	4.84466	1.6031	0	-0.685101	0.249181	-0.858064	0	-0.219738	2.2764	0.680869		LOC_Os07g16790.1|13107.m01755|protein hypothetical protein	U35_26684	U35_26684 Members:2 3pri:Y	AT1G31810.1 | Symbols: AFH14 | Formin Homology 14 | chr1:11399922-11405761 REVERSE LENGTH=1230		LOC_Os07g16790.1
CUST_11776_PI427708080	1.04635	0.420247	0.830495	0.965633	0.920471	0.835468	4.43553	0.844487	1	0.401632	0.793709	0.922861	1	0.907653	4.81876	0.917451	0	-1.31605	-0.333319	-0.115815	0	-0.139787	2.26866	-0.124297	Nucleotide-diphospho-sugar transferase family protein LENGTH=386	LOC_Os08g41800.1|13108.m04491|protein regulatory protein, putative, expressed	U35_2757	U35_2757 Members:27 3pri:Y 1e-153 UniRef90_Q10AK2 Cluster: Regulatory protein, putative, expressed; n=3; Oryza sativa (japonica cultivar-group)|Rep: Regulatory protein, putative, expressed - Oryza sativa (japon	AT2G02061.1 | Symbols: | Nucleotide-diphospho-sugar transferase family protein | chr2:498025-499559 FORWARD LENGTH=408	AT1G14590.1	LOC_Os08g41800.1	IPR005069 (Nucleotide-diphospho-sugar transferase)	***-[4.812]		7H	70.5382
CUST_9669_PI427708083	1.33714	0.812866	0.904151	0.929758	0.594443	0.929203	2.81763	0.524192	1	0.607912	0.67618	0.695331	1	1.56315	4.73995	0.881822	0	-0.718066	-0.56452	-0.524228	0	0.644456	2.24487	-0.181441		LOC_Os04g49550.1|13104.m05060|protein RING-H2 finger protein ATL2A, putative, expressed	U35_27370	U35_27370 Members:2 3pri:Y	No hits found		LOC_Os04g49550.1				2H	107.365
CUST_5083_PI427708080	1.23856	0.884715	1.09169	1.24303	0.641568	1.068	2.96677	1.87653	1	0.714311	0.881425	1.00361	1	1.66467	4.62425	2.92491	0	-0.485376	-0.18209	0.00519865	0	0.735238	2.20922	1.54839	Lipoxygenase	LOC_Os12g37260.1|13112.m03825|protein lipoxygenase 2.1, chloroplast precursor, putative, expressed	U35_14644	U35_14644 Members:388 3pri:Y 0.0 UniRef90_P93184 Cluster: Lipoxygenase 2.1, chloroplast precursor; n=1; Hordeum vulgare|Rep: Lipoxygenase 2.1, chloroplast precursor - Hordeum vulgare (Barley)	AT3G45140.1 | Symbols: LOX2, ATLOX2 | lipoxygenase 2 | chr3:16525437-16529233 FORWARD LENGTH=896	tr|F2E1N5|F2E1N5_HORVD	LOC_Os12g37260.1	IPR000907 (Lipoxygenase), IPR008976 (Lipase/lipooxygenase, PLAT/LH2)	***-[1.931]	MLOC_64972.1	5H	4.16667
CUST_5282_PI427708083	0.91528	1.34203	1.83565	1.55413	0.895285	1.16842	4.09728	1.95072	1	1.46625	2.00556	1.69799	1	1.30508	4.57651	2.17888	0	0.552133	1.004	0.763825	0	0.384134	2.19425	1.12359		LOC_Os02g52180.1|13102.m05947|protein plastocyanin-like domain containing protein, putative, expressed	U35_20889	U35_20889 Members:7 3pri:Y 2e-82 UniRef90_Q6Z7U7 Cluster: Putative Blue copper protein; n=1; Oryza sativa (japonica cultivar-group)|Rep: Putative Blue copper protein - Oryza sativa (japonica cultivar-group)	AT2G32300.1 | Symbols: UCC1 | uclacyanin 1 | chr2:13722510-13723464 FORWARD LENGTH=261		LOC_Os02g52180.1
CUST_13905_PI427708080	1.34245	1.40555	1.08532	1.32571	0.590863	0.965709	2.69373	1.69178	1	1.047	0.808464	0.987532	1	1.6344	4.55897	2.86324	0	0.0662674	-0.306745	-0.0181005	0	0.708764	2.18871	1.51765	Acyl-protein thioesterase, putative	LOC_Os01g42690.1|13101.m04390|protein OsPOP2 - Putative Prolyl Oligopeptidase homologue, expressed	U35_43117	U35_43117 Members:1 3pri:N 1e-83 UniRef90_Q5ZBI5 Cluster: Lysophospholipase 2-like; n=1; Oryza sativa (japonica cultivar-group)|Rep: Lysophospholipase 2-like - Oryza sativa (japonica cultivar-group)	AT5G20060.3 | Symbols: | alpha/beta-Hydrolases superfamily protein | chr5:6776800-6779447 FORWARD LENGTH=252	tr|B9SEM5|B9SEM5_RICCO	LOC_Os01g42690.1	IPR003140 (Phospholipase/carboxylesterase/thioesterase)	***-[2.915]	MLOC_58877.1	1H	130.807
CUST_5494_PI427708080	1.05963	0.933083	1.38282	1.18016	0.801968	0.862434	3.62723	1.34312	1	0.880578	1.30501	1.11375	1	1.0754	4.52291	1.67478	0	-0.183477	0.384061	0.155426	0	0.10487	2.17725	0.743975	Amino acid acetyltransferase, putative, expressed	LOC_Os03g31690.1|13103.m03623|protein GCN5-related N-acetyltransferase, putative, expressed	U35_10787	U35_10787 Members:2 3pri:Y 8e-08 UniRef90_Q0DQZ8 Cluster: Os03g0431200 protein; n=2; Oryza sativa (japonica cultivar-group)|Rep: Os03g0431200 protein - Oryza sativa (japonica cultivar-group)	AT4G37670.2 | Symbols: NAGS2 | N-acetyl-l-glutamate synthase 2 | chr4:17696179-17698836 REVERSE LENGTH=613	tr|Q75KQ5|Q75KQ5_ORYSJ	LOC_Os03g31690.1	IPR010167 (Amino-acid N-acetyltransferase (ArgA)), IPR016181 (Acyl-CoA N-acyltransferase)	***-[3.969]	MLOC_67423.1
CUST_22644_PI427708080	1.09068	1.08506	1.97206	1.66198	0.607048	0.871294	2.73213	0.71638	1	0.994848	1.8081	1.52381	1	1.4353	4.50068	1.1801	0	-0.00745174	0.854473	0.607679	0	0.521348	2.17014	0.238914	Cyclin-A2	LOC_Os12g39210.1|13112.m04056|protein cyclin, putative, expressed	U35_7636	U35_7636 Members:5 3pri:Y 1e-140 UniRef90_Q2QN26 Cluster: G2/mitotic-specific cyclin C13-1, putative, expressed; n=1; Oryza sativa (japonica cultivar-group)|Rep: G2/mitotic-specific cyclin C13-1, putative, exp	AT1G47230.1 | Symbols: CYCA3;4 | CYCLIN A3;4 | chr1:17306752-17308587 FORWARD LENGTH=369	tr|B6SKE9|B6SKE9_MAIZE	LOC_Os12g39210.1	IPR014400 (Cyclin A/B/D/E)	***-[2]
CUST_17057_PI427708080	0.827019	0.91702	1.3704	1.54347	1.07922	1.5426	4.84429	2.47235	1	1.10883	1.65703	1.8663	1	1.42936	4.48869	2.29086	0	0.149032	0.728603	0.900181	0	0.515374	2.16629	1.19589	Wall-associated kinase-like protein	LOC_Os04g24300.1|13104.m02266|protein OsWAK35a - OsWAK short gene, expressed	U35_1699	U35_1699 Members:6 3pri:Y 9e-66 UniRef90_Q01KX2 Rep: H0211A12.2 protein - Oryza sativa (Rice)	AT1G16260.2 | Symbols: | Wall-associated kinase family protein | chr1:5559708-5562018 REVERSE LENGTH=720	tr|Q5Z8A6|Q5Z8A6_ORYSJ	LOC_Os04g24300.1		***-[2.496]
CUST_3782_PI427708086	0.903129	0.938217	1.58007	2.48361	0.615991	1.10288	2.75134	2.12507	1	1.03885	1.74955	2.75001	1	1.79042	4.46652	3.44984	0	0.0549897	0.806987	1.45944	0	0.840299	2.15915	1.78653		No hits found	U35_5450	U35_5450 Members:9 3pri:Y 1e-67 UniRef90_Q6YUA8 Cluster: Hypothetical protein B1116H04.24; n=1; Oryza sativa (japonica cultivar-group)|Rep: Hypothetical protein B1116H04.24 - Oryza sativa (japonica cultivar-g	No hits found		No hits found
CUST_2193_PI427708080	1.22876	1.03896	1.42283	1.42871	0.713391	0.824905	3.18456	1.23111	1	0.845539	1.15794	1.16272	1	1.15632	4.46397	1.72571	0	-0.242057	0.211561	0.217509	0	0.209536	2.15833	0.787191	Plasma membrane associated protein	LOC_Os01g50440.1|13101.m05247|protein AWPM-19-like membrane family protein, putative, expressed	U35_25966	U35_25966 Members:2 3pri:N 1e-38 UniRef90_Q6ATY8 Cluster: Hypothetical protein OSJNBa0035J16.5; n=1; Oryza sativa (japonica cultivar-group)|Rep: Hypothetical protein OSJNBa0035J16.5 - Oryza sativa (japonica cu	AT1G29520.1 | Symbols: | AWPM-19-like family protein | chr1:10323735-10324525 FORWARD LENGTH=158	tr|B4FLA8|B4FLA8_MAIZE	LOC_Os01g50440.1	IPR008390 (AWPM-19-like)	***-[2.032]	MLOC_34637.1	3H	55.5241
CUST_6746_PI427708080	1.17452	0.965599	1.29046	1.41038	0.729554	0.775728	3.22655	1.24673	1	0.82212	1.09871	1.20081	1	1.06329	4.42264	1.70889	0	-0.28258	0.135814	0.26401	0	0.0885359	2.14491	0.773057	Plasma membrane associated protein	LOC_Os05g33220.1|13105.m03431|protein AWPM-19-like membrane family protein, putative, expressed	U35_25966	U35_25966 Members:2 3pri:N 1e-38 UniRef90_Q6ATY8 Cluster: Hypothetical protein OSJNBa0035J16.5; n=1; Oryza sativa (japonica cultivar-group)|Rep: Hypothetical protein OSJNBa0035J16.5 - Oryza sativa (japonica cu	AT5G18970.1 | Symbols: | AWPM-19-like family protein | chr5:6333714-6334539 REVERSE LENGTH=171	tr|B6UGF3|B6UGF3_MAIZE	LOC_Os05g33220.1	IPR008390 (AWPM-19-like)	***-[1.967]	MLOC_79687.1
CUST_7804_PI427708083	1.01612	0.568244	0.728577	0.914683	0.903766	0.722317	3.90738	0.873199	1	0.55923	0.717021	0.900175	1	0.79923	4.32344	0.966178	0	-0.838485	-0.479913	-0.151723	0	-0.323318	2.11218	-0.0496398		LOC_Os02g36320.1|13102.m03955|protein RING-H2 finger protein ATL3B precursor, putative	U35_1590	U35_1590 Members:60 3pri:Y 7e-72 UniRef90_Q6PU50 Cluster: RING/C3HC4/PHD zinc finger-like protein; n=2; Oryza sativa (japonica cultivar-group)|Rep: RING/C3HC4/PHD zinc finger-like protein - Oryza sativa (japon	AT1G62500.1 | Symbols: | Bifunctional inhibitor/lipid-transfer protein/seed storage 2S albumin superfamily protein | chr1:23132181-23133074 FORWARD LENGTH=297		LOC_Os02g36320.1
CUST_9195_PI427708080	1.32951	1.02036	1.92645	1.10665	0.592118	0.969192	2.5465	0.845856	1	0.767466	1.44899	0.832373	1	1.63682	4.30067	1.42853	0	-0.381825	0.535048	-0.264699	0	0.710898	2.10456	0.514527	unknown protein; BEST Arabidopsis thaliana protein match is: unknown protein . LENGTH=156	LOC_Os01g03130.1|13101.m00264|protein expressed protein	U35_6458	U35_6458 Members:7 3pri:Y 3e-37 UniRef90_Q9LGN4 Cluster: Hypothetical protein P0684C01.15; n=1; Oryza sativa (japonica cultivar-group)|Rep: Hypothetical protein P0684C01.15 - Oryza sativa (japonica cultivar-g	AT2G01300.1 | Symbols: | unknown protein; BEST Arabidopsis thaliana protein match is: unknown protein (TAIR:AT1G15010.1); Has 73 Blast hits to 73 proteins in 12 species: Archae - 0; Bacteria - 0; Metazoa - 0; Fungi - 0; Plants - 73; Viruses - 0; Other Eukaryotes - 0 (source: NCBI BLink). | chr2:151221-151691 REVERSE LENGTH=156	AT2G01300.1	LOC_Os01g03130.1		*-*-[6]	MLOC_14294.1	3H	10.5524
CUST_19239_PI427708080	1.1376	1.18774	1.82621	1.98082	0.833788	1.14627	3.57557	1.36877	1	1.04407	1.60531	1.74122	1	1.37477	4.28834	1.64163	0	0.0622139	0.682851	0.800098	0	0.459193	2.10042	0.715132	S-adenosyl-L-methionine-dependent methyltransferases superfamily protein LENGTH=410	LOC_Os06g04680.2|13106.m00433|protein expressed protein	U35_9941	U35_9941 Members:3 3pri:Y 2e-32 UniRef90_Q8LHE8 Cluster: Glycosylphosphatidylinositol anchor attachment 1-like; n=2; Oryza sativa (japonica cultivar-group)|Rep: Glycosylphosphatidylinositol anchor attachment	AT3G27230.1 | Symbols: | S-adenosyl-L-methionine-dependent methyltransferases superfamily protein | chr3:10054224-10055456 FORWARD LENGTH=410	AT3G27230.1	LOC_Os06g04680.2	IPR004159 (Putative S-adenosyl-L-methionine-dependent methyltransferase)	***-[4.382]		7H	21.1756
CUST_14649_PI427708080	0.869161	0.931002	1.33891	1.68868	1.00195	1.82595	4.25431	2.10356	1	1.07115	1.54046	1.94289	1	1.82239	4.24601	2.09946	0	0.0991623	0.623359	0.958201	0	0.865829	2.08611	1.07002	Long-chain-fatty-acid-CoA ligase	LOC_Os06g06350.1|13106.m00653|protein AMP-binding enzyme, putative, expressed	U35_24669	U35_24669 Members:3 3pri:N 0.0 UniRef90_A1C0L8 Cluster: Putative acyl-CoA synthetase; n=1; Hordeum vulgare subsp. vulgare|Rep: Putative acyl-CoA synthetase - Hordeum vulgare var. distichum (Two-rowed barley)	AT4G23850.1 | Symbols: LACS4 | AMP-dependent synthetase and ligase family protein | chr4:12403720-12408263 REVERSE LENGTH=666	tr|B2WS80|B2WS80_ARAHA	LOC_Os06g06350.1	IPR000873 (AMP-dependent synthetase/ligase)	***-[2.878]	MLOC_64202.1	7H	32.7904
CUST_4292_PI427708083	1.04156	0.985908	2.06194	1.47724	0.835925	1.86765	3.54491	1.22361	1	0.946572	1.97967	1.4183	1	2.23423	4.24071	1.46378	0	-0.0792162	0.985258	0.504164	0	1.15978	2.0843	0.549697		LOC_Os06g13320.1|13106.m01467|protein protein kinase, putative, expressed	U35_40121	U35_40121 Members:1 3pri:Y 5e-08 UniRef90_Q67VH6 Cluster: S-receptor kinase PK3-like; n=2; Oryza sativa (japonica cultivar-group)|Rep: S-receptor kinase PK3-like - Oryza sativa (japonica cultivar-group)	AT4G32300.1 | Symbols: SD2-5 | S-domain-2 5 | chr4:15599970-15602435 FORWARD LENGTH=821		LOC_Os06g13320.1
CUST_7738_PI427708086	1.62867	2.35878	2.97171	3.66985	0.282775	0.371874	1.19878	0.2666	1	1.44829	1.82463	2.25328	1	1.31509	4.23936	0.942799	0	0.534347	0.867601	1.17203	0	0.39516	2.08385	-0.0849773		LOC_Os02g52910.1|13102.m06032|protein zinc finger protein, putative, expressed	U35_411	U35_411 Members:332 3pri:Y 1e-173 UniRef90_P93671 Rep: Xyloglucan endotransglycosylase - Hordeum vulgare (Barley)	AT5G09310.1 | Symbols: | CONTAINS InterPro DOMAIN/s: Gamma-secretase aspartyl protease complex, presenilin enhancer-2 subunit (InterPro:IPR019379); Has 168 Blast hits to 168 proteins in 71 species: Archae - 0; Bacteria - 0; Metazoa - 126; Fungi - 0; Plants - 36; Viruses - 0; Other Eukaryotes - 6 (source: NCBI BLink). | chr5:2887403-2888501 REVERSE LENGTH=146		LOC_Os02g52910.1
CUST_23079_PI427708080	1.06236	1.45273	1.46025	1.30632	0.836182	1.28493	3.5245	1.47953	1	1.36745	1.37453	1.22964	1	1.53666	4.21499	1.76939	0	0.451491	0.45894	0.298236	0	0.619799	2.07553	0.823253	Vesicular glutamate transporter	LOC_Os12g07970.3|13112.m00838|protein transporter, major facilitator family, putative, expressed	U35_10414	U35_10414 Members:3 3pri:N 3e-96 UniRef90_Q2QWW7 Cluster: Major Facilitator Superfamily protein, expressed; n=1; Oryza sativa (japonica cultivar-group)|Rep: Major Facilitator Superfamily protein, expressed - O	AT5G44370.1 | Symbols: PHT4;6 | phosphate transporter 4;6 | chr5:17875147-17876445 REVERSE LENGTH=432	tr|A8J6T9|A8J6T9_CIOIN	LOC_Os12g07970.3	IPR011701 (Major facilitator superfamily), IPR016196 (Major facilitator superfamily domain, general substrate transporter)	***-[2.982]	AK376711
CUST_12170_PI427708080	1.12962	0.878814	1.18314	0.997984	0.855505	0.708528	3.54525	1.35516	1	0.777971	1.04737	0.883466	1	0.828198	4.14405	1.58405	0	-0.362212	0.0667744	-0.178754	0	-0.271952	2.05104	0.66362	Protein of unknown function (DUF 3339) LENGTH=69	LOC_Os02g30470.1|13102.m03327|protein expressed protein	U35_16623	U35_16623 Members:14 3pri:Y 7e-29 UniRef90_Q6K2G6 Cluster: Hypothetical protein OSJNBa0052M16.13; n=1; Oryza sativa (japonica cultivar-group)|Rep: Hypothetical protein OSJNBa0052M16.13 - Oryza sativa	AT3G48660.1 | Symbols: | Protein of unknown function (DUF 3339) | chr3:18029659-18030133 FORWARD LENGTH=89	AT5G63500.1	LOC_Os02g30470.1	IPR021775 (Protein of unknown function DUF3339)	***-[3.841]		4H	78.5411
CUST_22560_PI427708080	1.30394	1.27149	2.54838	2.48022	0.660519	0.795218	2.70341	0.67877	1	0.975113	1.95437	1.90209	1	1.20393	4.09285	1.02763	0	-0.0363591	0.966701	0.927587	0	0.267751	2.03311	0.0393224	Protein kinase, putative	LOC_Os01g66860.3|13101.m07243|protein serine/threonine protein kinase, putative, expressed	U35_10272	U35_10272 Members:3 3pri:Y 1e-97 UniRef90_Q5JLW4 Cluster: Putative ankyrin-kinase; n=1; Oryza sativa (japonica cultivar-group)|Rep: Putative ankyrin-kinase - Oryza sativa (japonica cultivar-group)	AT2G31800.1 | Symbols: | Integrin-linked protein kinase family | chr2:13520605-13523646 REVERSE LENGTH=476	tr|Q1EP67|Q1EP67_MUSBA	LOC_Os01g66860.3	IPR011009 (Protein kinase-like domain), IPR016253 (Integrin-linked protein kinase)	***-[1.833]	AK373791	3H	108.074
CUST_25199_PI427708080	0.79237	0.541116	1.30335	0.581767	1.11816	1.08681	4.55992	2.05485	1	0.682908	1.64487	0.734211	1	0.971963	4.07805	1.8377	0	-0.550236	0.717976	-0.445734	0	-0.0410265	2.02788	0.8779	Protein kinase	LOC_Os03g03890.1|13103.m00390|protein protein kinase family protein, putative, expressed	U35_23222	U35_23222 Members:4 3pri:Y 0.0 UniRef90_Q5Z7P1 Cluster: Hypothetical protein P0017G10.19; n=1; Oryza sativa (japonica cultivar-group)|Rep: Hypothetical protein P0017G10.19 - Oryza sativa (japonica cultivar-g	AT2G17220.2 | Symbols: | Protein kinase superfamily protein | chr2:7487866-7489768 REVERSE LENGTH=413	tr|C6ZRU2|C6ZRU2_SOYBN	LOC_Os03g03890.1	IPR011009 (Protein kinase-like domain)	***-[1.921]	AK368132	4H	99.4334
CUST_4858_PI427708080	0.908585	1.15678	1.29746	1.78479	0.920338	1.90719	3.72455	2.64445	1	1.27317	1.428	1.96436	1	2.07227	4.04694	2.87335	0	0.348423	0.513993	0.974059	0	1.05121	2.01683	1.52273	S-receptor kinase, putative	LOC_Os03g12150.1|13103.m01383|protein serine/threonine-protein kinase receptor precursor, putative, expressed	U35_9727	U35_9727 Members:3 3pri:Y 6e-67 UniRef90_Q8H821 Cluster: Putative receptor-like protein kinase; n=1; Oryza sativa (japonica cultivar-group)|Rep: Putative receptor-like protein kinase - Oryza sativa (japonica	AT2G19130.1 | Symbols: | S-locus lectin protein kinase family protein | chr2:8293789-8296275 FORWARD LENGTH=828	tr|B9RVX8|B9RVX8_RICCO	LOC_Os03g12150.1	IPR000858 (S-locus glycoprotein), IPR001480 (Bulb-type lectin domain), IPR003609 (Apple-like), IPR011009 (Protein kinase-like domain)	***-[1.903]	MLOC_63790.1	4H	59.4901
CUST_9091_PI427708080	0.901143	0.992328	1.11933	1.10637	0.958924	1.12056	3.87949	2.11587	1	1.10119	1.24213	1.22774	1	1.16856	4.04567	2.20651	0	0.139061	0.312812	0.296007	0	0.224738	2.01638	1.14177	Protein of unknown function, DUF547 LENGTH=529	LOC_Os06g12030.2|13106.m01307|protein glutaredoxin domain containing protein, putative, expressed	U35_24316	U35_24316 Members:3 3pri:N 2e-51 UniRef90_Q67UI1 Cluster: Glutaredoxin-related-like protein; n=1; Oryza sativa (japonica cultivar-group)|Rep: Glutaredoxin-related-like protein - Oryza sativa	AT4G08550.1 | Symbols: | electron carriers;protein disulfide oxidoreductases | chr4:5444345-5446825 FORWARD LENGTH=637	AT1G16750.1	LOC_Os06g12030.2	IPR006869 (Domain of unknown function DUF547), IPR011991 (Winged helix-turn-helix transcription repressor DNA-binding), IPR012336 (Thioredoxin-like fold)	*-*-[3.532]	MLOC_13482.1	7H	62.1105
CUST_16402_PI427708080	1.07145	0.940872	1.51503	1.60933	0.674981	0.737653	2.71228	1.27064	1	0.878131	1.414	1.50201	1	1.09285	4.01831	1.88248	0	-0.187491	0.499786	0.586898	0	0.128096	2.00659	0.912634	Coatomer beta subunit, putative	LOC_Os02g11830.2|13102.m01281|protein coatomer subunit beta, putative, expressed	U35_5086	U35_5086 Members:11 3pri:N 1e-173 UniRef90_Q6H8D5 Cluster: Putative coatomer protein complex, subunit beta 2; n=2; Oryza sativa (japonica cultivar-group)|Rep: Putative coatomer protein complex, subunit beta 2 -	AT1G52360.2 | Symbols: | Coatomer, beta' subunit | chr1:19499420-19505397 FORWARD LENGTH=970	tr|B9SQC0|B9SQC0_RICCO	LOC_Os02g11830.2	IPR015943 (WD40/YVTN repeat-like-containing domain), IPR020472 (G-protein beta WD-40 repeat)	***-[3.013]		6H	54.8867
CUST_14140_PI427708080	0.739919	0.82586	0.805069	0.921908	1.11481	1.09193	4.47688	1.69059	1	1.11615	1.08805	1.24596	1	0.979477	4.01583	1.51648	0	0.158531	0.121745	0.317255	0	-0.029917	2.0057	0.60073	Protein of unknown function (DUF630 and DUF632) LENGTH=953	LOC_Os09g37040.1|13109.m03667|protein DUF630/DUF632 domains containing protein, putative, expressed	U35_47029	U35_47029 Members:1 3pri:N 1e-116 UniRef90_Q7X997 Cluster: Bzip-like transcription factor-like protein; n=1; Oryza sativa (japonica cultivar-group)|Rep: Bzip-like transcription factor-like protein - Oryza sativ	AT1G21740.1 | Symbols: | Protein of unknown function (DUF630 and DUF632) | chr1:7641580-7645078 FORWARD LENGTH=953	AT1G21740.1	LOC_Os09g37040.1	IPR006867 (Domain of unknown function DUF632)	***-[5.409]
CUST_10217_PI427708080	1.59559	1.71019	1.60605	2.52082	0.284833	0.46951	1.13748	0.364747	1	1.07182	1.00655	1.57987	1	1.64837	3.99349	1.28056	0	0.10006	0.00941853	0.659802	0	0.721038	1.99765	0.356779	Unknown protein	LOC_Os04g28850.1|13104.m02735|protein RALFL36 - Rapid ALkalinization Factor RALF family protein precursor, expressed	U35_8770	U35_8770 Members:4 3pri:Y	No hits found		LOC_Os04g28850.1
CUST_8288_PI427708083	1.08952	1.78972	1.58647	1.95863	0.667987	0.899261	2.65886	0.691924	1	1.64267	1.45611	1.79769	1	1.34622	3.98041	1.03583	0	0.716042	0.542124	0.846148	0	0.428919	1.99292	0.0507937		LOC_Os06g45990.1|13106.m04855|protein patellin-5, putative, expressed	U35_32105	U35_32105 Members:1 3pri:N 7e-20 UniRef90_Q652I7 Cluster: SEC14 cytosolic factor-like; n=1; Oryza sativa (japonica cultivar-group)|Rep: SEC14 cytosolic factor-like - Oryza sativa (japonica cultivar-group)	AT1G30690.2 | Symbols: | Sec14p-like phosphatidylinositol transfer family protein | chr1:10888284-10890085 FORWARD LENGTH=540		LOC_Os06g45990.1				7H	110.269
CUST_6681_PI427708080	1.05709	1.10657	1.11063	0.867406	0.840934	1.30978	3.31139	1.20195	1	1.04681	1.05064	0.82056	1	1.55753	3.93775	1.42931	0	0.0659992	0.0712727	-0.28532	0	0.639263	1.97737	0.515314	Major facilitator superfamily protein LENGTH=567	LOC_Os11g18044.1|13111.m01826|protein peptide transporter PTR2, putative, expressed	U35_44333	U35_44333 Members:1 3pri:N 3e-56 UniRef90_Q2R726 Cluster: POT family protein, expressed; n=2; Oryza sativa (japonica cultivar-group)|Rep: POT family protein, expressed - Oryza sativa (japonica cultivar-group)	AT1G27040.1 | Symbols: | Major facilitator superfamily protein | chr1:9386893-9390018 REVERSE LENGTH=567	AT1G27040.1	LOC_Os11g18044.1	IPR000109 (Oligopeptide transporter), IPR016196 (Major facilitator superfamily domain, general substrate transporter)	***-[2.004]		2H	55.6657
CUST_13554_PI427708083	0.951043	0.92704	0.902264	0.923287	0.748553	1.00052	2.86824	1.82037	1	0.974761	0.94871	0.970815	1	1.33661	3.83172	2.43185	0	-0.0368792	-0.0759605	-0.0427312	0	0.418575	1.93799	1.28205		LOC_Os07g34006.1|13107.m03462|protein transporter family protein, putative, expressed	U35_4906	U35_4906 Members:12 3pri:N 0.0 UniRef90_Q7F1T0 Cluster: Putative glucose-6-phosphate/phosphate-translocator; n=2; Oryza sativa (japonica cultivar-group)|Rep: Putative glucose-6-phosphate/phosphate-translocat	AT1G61800.1 | Symbols: GPT2, ATGPT2 | glucose-6-phosphate/phosphate translocator 2 | chr1:22824527-22826459 FORWARD LENGTH=388		LOC_Os07g34006.1
CUST_21148_PI427708080	1.19948	1.13241	1.34456	1.5658	0.655127	0.81649	2.50438	1.76771	1	0.944081	1.12095	1.3054	1	1.24631	3.82274	2.69826	0	-0.0830179	0.164721	0.384489	0	0.317661	1.93461	1.43203	Serine carboxypeptidase-like protein	LOC_Os05g50600.1|13105.m05429|protein OsSCP31 - Putative Serine Carboxypeptidase homologue, expressed	U35_8299	U35_8299 Members:4 3pri:N 2e-52 UniRef90_Q75HY2 Cluster: Putative serine carboxypeptidase; n=2; Oryza sativa (japonica cultivar-group)|Rep: Putative serine carboxypeptidase - Oryza sativa (japonica	AT1G15000.1 | Symbols: scpl50 | serine carboxypeptidase-like 50 | chr1:5168613-5169947 FORWARD LENGTH=444	tr|G7KEM3|G7KEM3_MEDTR	LOC_Os05g50600.1	IPR001563 (Peptidase S10, serine carboxypeptidase)	***-[2.468]	AK365716
CUST_1320_PI427708080	1.21144	1.42832	1.79758	1.83372	0.503998	0.670851	1.92643	0.456303	1	1.17903	1.48384	1.51367	1	1.33106	3.8223	0.905368	0	0.237598	0.569334	0.598051	0	0.412575	1.93444	-0.143424	Fatty acyl coA reductase	LOC_Os09g39410.1|13109.m03949|protein male sterility protein, putative, expressed	U35_16515	U35_16515 Members:17 3pri:Y 1e-136 UniRef90_Q8L4V2 Rep: Fatty acyl coA reductase - Triticum aestivum (Wheat)	AT3G44550.1 | Symbols: FAR5 | fatty acid reductase 5 | chr3:16138060-16141409 FORWARD LENGTH=496	tr|Q8L4V2|Q8L4V2_WHEAT	LOC_Os09g39410.1	IPR004262 (Male sterility), IPR016040 (NAD(P)-binding domain)	***-[4.633]	MLOC_13613.1	4H	1.27479
CUST_7684_PI427708080	1.28164	1.22805	1.51849	1.80603	0.571854	0.569612	2.18194	0.905286	1	0.958185	1.1848	1.40915	1	0.996079	3.81556	1.58307	0	-0.0616246	0.244647	0.49483	0	-0.00566782	1.93189	0.662726	Aldose 1-epimerase	LOC_Os02g36600.1|13102.m03996|protein aldose 1-epimerase, putative, expressed	U35_17323	U35_17323 Members:23 3pri:Y 1e-133 UniRef90_Q69JW7 Cluster: Putative non-cell-autonomous protein pathway2; plasmodesmal receptor; n=1; Oryza sativa (japonica cultivar-group)|Rep: Putative non-cell-autonomous	AT5G15140.1 | Symbols: | Galactose mutarotase-like superfamily protein | chr5:4908686-4910670 FORWARD LENGTH=490	tr|B6SUB8|B6SUB8_MAIZE	LOC_Os02g36600.1	IPR008183 (Aldose 1-/Glucose-6-phosphate 1-epimerase), IPR011013 (Glycoside hydrolase-type carbohydrate-binding)	***-[2.993]
CUST_5752_PI427708080	0.905364	1.01907	1.784	1.82658	0.891935	1.16278	3.39169	1.14994	1	1.12559	1.97048	2.01751	1	1.30366	3.80262	1.28926	0	0.170679	0.978544	1.01258	0	0.382565	1.927	0.366543	MLO-like protein 1	LOC_Os05g34550.1|13105.m03596|protein MLO domain containing protein, putative, expressed	U35_18411	U35_18411 Members:12 3pri:Y 1e-113 UniRef90_Q6PT62 Rep: Mlo3 - Hordeum vulgare var. distichum (Two-rowed barley)	AT4G02600.2 | Symbols: MLO1, ATMLO1 | Seven transmembrane MLO family protein | chr4:1144141-1147156 FORWARD LENGTH=526	tr|Q94CG7|Q94CG7_MAIZE	LOC_Os05g34550.1	IPR004326 (Mlo-related protein)	***-[1.833]	MLOC_69399.1	2H	24.5042
CUST_383_PI427708083	1.76182	2.02131	2.26969	2.12943	0.173316	0.217867	0.655511	0.287757	1	1.14729	1.28827	1.20866	1	1.25705	3.78217	1.6603	0	0.198226	0.365431	0.273404	0	0.330045	1.91922	0.731446		LOC_Os03g60580.1|13103.m06649|protein actin-depolymerizing factor, putative, expressed	U35_3011	U35_3011 Members:25 3pri:Y 2e-68 UniRef90_Q43655 Rep: WCOR719 - Triticum aestivum (Wheat)	AT5G59880.1 | Symbols: ADF3 | actin depolymerizing factor 3 | chr5:24120382-24121628 FORWARD LENGTH=139		LOC_Os03g60580.1				5H	150.278
CUST_9115_PI427708080	1.35911	1.08517	0.951659	0.949523	0.58748	0.899208	2.21991	1.1731	1	0.798441	0.700208	0.698636	1	1.53062	3.77869	1.99683	0	-0.324742	-0.514144	-0.517386	0	0.614114	1.91789	0.99771	Protein phosphatase 2C	LOC_Os06g39600.1|13106.m04105|protein protein phosphatase 2C, putative, expressed	U35_6635	U35_6635 Members:7 3pri:N 1e-131 UniRef90_Q69VD9 Cluster: Hypothetical protein P0417D05.18-1; n=2; Oryza sativa (japonica cultivar-group)|Rep: Hypothetical protein P0417D05.18-1 - Oryza sativa (japonica cultiv	AT2G25620.1 | Symbols: AtDBP1, DBP1 | DNA-binding protein phosphatase 1 | chr2:10903154-10904978 REVERSE LENGTH=392	tr|B4FDN2|B4FDN2_MAIZE	LOC_Os06g39600.1	IPR001932 (Protein phosphatase 2C-like), IPR015655 (Protein phosphatase 2C)	***-[2]	MLOC_13677.1
CUST_5464_PI427708080	1.33906	1.23187	1.60138	1.66942	0.618019	0.754219	2.32775	1.22561	1	0.919957	1.1959	1.24672	1	1.22038	3.76647	1.98313	0	-0.120362	0.258102	0.318135	0	0.287332	1.91321	0.987777	Amino-acid permease, putative	LOC_Os01g42234.1|13101.m04336|protein amino acid permease family protein, putative, expressed	U35_18260	U35_18260 Members:17 3pri:Y 0.0 UniRef90_Q0JLD5 Cluster: Os01g0607200 protein; n=1; Oryza sativa (japonica cultivar-group)|Rep: Os01g0607200 protein - Oryza sativa (japonica cultivar-group)	AT2G01170.1 | Symbols: BAT1 | bidirectional amino acid transporter 1 | chr2:102364-104462 REVERSE LENGTH=516	tr|G7JC64|G7JC64_MEDTR	LOC_Os01g42234.1	IPR002293 (Amino acid/polyamine transporter I), IPR004841 (Amino acid permease domain)	***-[3.73]		3H	39.5184
CUST_22935_PI427708080	1.68171	1.22783	1.55092	2.16165	0.233548	0.401072	0.87623	0.341905	1	0.73011	0.92223	1.28539	1	1.7173	3.75182	1.46396	0	-0.453813	-0.116801	0.362206	0	0.78014	1.90759	0.549875	Kinase	LOC_Os02g09740.1|13102.m01068|protein STRUBBELIG-RECEPTOR FAMILY 7 precursor, putative, expressed	U35_17135	U35_17135 Members:21 3pri:Y 0.0 UniRef90_Q6YUU3 Cluster: Putative leucine-rich repeat transmembrane protein kinase; n=1; Oryza sativa (japonica cultivar-group)|Rep: Putative leucine-rich repeat transmembrane	AT4G22130.1 | Symbols: SRF8 | STRUBBELIG-receptor family 8 | chr4:11723733-11727331 FORWARD LENGTH=703	tr|D7ME76|D7ME76_ARALL	LOC_Os02g09740.1	IPR001611 (Leucine-rich repeat), IPR011009 (Protein kinase-like domain), IPR013210 (Leucine-rich repeat-containing N-terminal, type 2)	***-[2]	AK375989
CUST_3067_PI427708080	1.195	1.49991	1.32356	1.4203	0.758122	1.03864	2.83831	1.39055	1	1.25515	1.10758	1.18853	1	1.37002	3.74388	1.8342	0	0.327864	0.147415	0.249183	0	0.454196	1.90453	0.875154	5-methyltetrahydropteroyltriglutamate-homocysteine methyltransferase, putative, expressed	LOC_Os12g42876.1|13112.m22136|protein 5-methyltetrahydropteroyltriglutamate--homocysteine methyltransferase, putative, expressed	U35_14375	U35_14375 Members:127 3pri:Y 0.0 UniRef90_Q4LB12 Cluster: Methionine synthase 2 enzyme; n=9; Poaceae|Rep: Methionine synthase 2 enzyme - Hordeum vulgare (Barley)	AT5G17920.2 | Symbols: ATCIMS | Cobalamin-independent synthase family protein | chr5:5935771-5939195 FORWARD LENGTH=765	tr|Q2QLY4|Q2QLY4_ORYSJ	LOC_Os12g42876.1	IPR006276 (Cobalamin-independent methionine synthase)	***-[3.965]	MLOC_53175.2	4H	3.47025
CUST_378_PI427708080	0.796685	1.46891	1.31623	1.21792	0.760969	0.687929	2.83892	0.768231	1	1.84377	1.65213	1.52873	1	0.904017	3.73066	1.00954	0	0.882662	0.724329	0.612333	0	-0.145578	1.89943	0.0137021	GPI-anchored protein	LOC_Os07g45060.1|13107.m04745|protein uncharacterized GPI-anchored protein At5g19240 precursor, putative, expressed	U35_2601	U35_2601 Members:30 3pri:Y 2e-87 UniRef90_Q0D458 Cluster: Os07g0645000 protein; n=2; Oryza sativa (japonica cultivar-group)|Rep: Os07g0645000 protein - Oryza sativa (japonica cultivar-group)	AT3G06035.1 | Symbols: | Glycoprotein membrane precursor GPI-anchored | chr3:1823172-1824110 REVERSE LENGTH=200	tr|B6TJC3|B6TJC3_MAIZE	LOC_Os07g45060.1		***-[3]	MLOC_5195.1	2H	50.4958
CUST_12191_PI427708080	1.18032	1.27978	1.25673	1.59955	0.718253	1.14444	2.6562	0.750672	1	1.08426	1.06473	1.35518	1	1.59337	3.69814	1.04514	0	0.116708	0.0904932	0.43848	0	0.672084	1.8868	0.0636913	Glycosyltransferase	LOC_Os06g12280.1|13106.m01342|protein glycosyl transferase 8 domain containing protein, putative, expressed	U35_12915	U35_12915 Members:2 3pri:Y 4e-40 UniRef90_Q67WK4 Cluster: Glycosyl transferase protein A-like; n=1; Oryza sativa (japonica cultivar-group)|Rep: Glycosyl transferase protein A-like - Oryza sativa (japonica cult	AT3G02350.1 | Symbols: GAUT9 | galacturonosyltransferase 9 | chr3:479248-481178 FORWARD LENGTH=561	tr|B9NC17|B9NC17_POPTR	LOC_Os06g12280.1	IPR002495 (Glycosyl transferase, family 8)	***-[1.882]	MLOC_4421.1	7H	62.3938
CUST_216_PI427708083	1.61763	0.487052	0.661237	0.576817	0.182791	0.237598	0.672619	0.474761	1	0.301089	0.408769	0.356581	1	1.29983	3.67971	2.59728	0	-1.73174	-1.29064	-1.4877	0	0.378324	1.87959	1.377		LOC_Os05g49840.1|13105.m05338|protein phospholipase, putative, expressed	U35_19866	U35_19866 Members:9 3pri:Y 1e-20 UniRef90_Q6F357 Cluster: Putative lipase; n=1; Oryza sativa (japonica cultivar-group)|Rep: Putative lipase - Oryza sativa (japonica cultivar-group)	AT4G18550.1 | Symbols: | alpha/beta-Hydrolases superfamily protein | chr4:10225006-10226862 REVERSE LENGTH=419		LOC_Os05g49840.1				1H	121.955
CUST_4927_PI427708080	0.912114	0.813535	1.15414	1.07358	0.863149	1.22599	3.17064	0.367891	1	0.891923	1.26535	1.17703	1	1.42037	3.67335	0.42622	0	-0.165009	0.339538	0.235147	0	0.506269	1.87709	-1.23033	Hedgehog-interacting-like protein	LOC_Os07g09520.1|13107.m00959|protein expressed protein	U35_46908	U35_46908 Members:1 3pri:N 1e-107 UniRef90_Q0D805 Cluster: Os07g0193000 protein; n=2; Oryza sativa (japonica cultivar-group)|Rep: Os07g0193000 protein - Oryza sativa (japonica cultivar-group)	AT1G74790.1 | Symbols: | catalytics | chr1:28098912-28101673 FORWARD LENGTH=695	tr|C3TX91|C3TX91_BRASY	LOC_Os07g09520.1	IPR011042 (Six-bladed beta-propeller, TolB-like), IPR018143 (Folate receptor-like)	***-[1.913]	MLOC_64160.1	7H	67.9178
CUST_1829_PI427708083	1.11134	0.793131	1.18369	0.958747	0.69733	0.476824	2.55494	1.33932	1	0.713671	1.06511	0.862695	1	0.683785	3.66389	1.92064	0	-0.486669	0.0909963	-0.213078	0	-0.548386	1.87338	0.941584		LOC_Os08g27720.2|13108.m09303|protein pirin, putative, expressed	U35_18166	U35_18166 Members:18 3pri:Y 1e-130 UniRef90_Q0J657 Cluster: Os08g0364900 protein; n=2; Oryza sativa (japonica cultivar-group)|Rep: Os08g0364900 protein - Oryza sativa (japonica cultivar-group)	AT3G12080.1 | Symbols: emb2738 | GTP-binding family protein | chr3:3847851-3851980 FORWARD LENGTH=663		LOC_Os08g27720.2				1H	116.785
CUST_11432_PI427708080	0.760508	0.801647	1.03682	1.08176	1.08947	1.11299	3.98468	1.33861	1	1.05409	1.36332	1.42242	1	1.02158	3.65743	1.22867	0	0.0760043	0.447129	0.50835	0	0.0308085	1.87083	0.297103	Protein kinase-like	LOC_Os10g17910.1|13110.m01471|protein OsWAK114 - OsWAK receptor-like cytoplasmic kinase OsWAK-RLCK	U35_11147	U35_11147 Members:2 3pri:Y 2e-32 UniRef90_Q8S781 Cluster: Hypothetical protein OSJNBa0093I09.15; n=2; Oryza sativa|Rep: Hypothetical protein OSJNBa0093I09.15 - Oryza sativa (Rice)	AT3G25490.1 | Symbols: | Protein kinase family protein | chr3:9241725-9243113 FORWARD LENGTH=433	tr|Q7F0U5|Q7F0U5_ORYSJ	LOC_Os10g17910.1	IPR011009 (Protein kinase-like domain)	***-[1.862]	MLOC_36877.1	1H	49.5751
CUST_5386_PI427708083	1.24712	0.840271	1.01909	1.04714	0.669798	1.2258	2.42799	1.21085	1	0.673772	0.817157	0.839647	1	1.83011	3.62497	1.80778	0	-0.569668	-0.291315	-0.252145	0	0.871932	1.85797	0.854222		LOC_Os02g29464.1|13102.m03209|protein RecF/RecN/SMC N terminal domain containing protein, expressed	U35_134	U35_134 Members:4 3pri:N 4e-90 UniRef90_Q7XYC9 Rep: 60s ribosomal protein L21 - Triticum aestivum (Wheat)	AT2G31970.1 | Symbols: RAD50, ATRAD50 | DNA repair-recombination protein (RAD50) | chr2:13600657-13608815 FORWARD LENGTH=1316		LOC_Os02g29464.1				5H	44.0972
CUST_16990_PI427708080	1.04428	1.22835	1.49615	1.71493	0.83764	1.42492	3.03097	1.72137	1	1.17627	1.43271	1.64221	1	1.70111	3.61846	2.05503	0	0.234214	0.518742	0.715642	0	0.766475	1.85538	1.03916	S-receptor kinase-like	LOC_Os01g47900.1|13101.m04960|protein S-locus-like receptor protein kinase, putative, expressed	U35_43686	U35_43686 Members:1 3pri:N 5e-53 UniRef90_Q0JKJ3 Cluster: Os01g0670100 protein; n=2; Oryza sativa (japonica cultivar-group)|Rep: Os01g0670100 protein - Oryza sativa (japonica cultivar-group)	AT1G34300.1 | Symbols: | lectin protein kinase family protein | chr1:12503450-12505939 FORWARD LENGTH=829	tr|Q5QLR7|Q5QLR7_ORYSJ	LOC_Os01g47900.1	IPR000858 (S-locus glycoprotein), IPR001480 (Bulb-type lectin domain), IPR003609 (Apple-like), IPR011009 (Protein kinase-like domain)	***-[1.973]	MLOC_8895.1	1H	100.142
CUST_19629_PI427708080	1.04932	1.03325	1.05906	0.805358	0.855074	0.780339	3.09312	1.70027	1	0.984686	1.00928	0.767508	1	0.912598	3.61737	1.98844	0	-0.0222646	0.0133303	-0.381747	0	-0.131949	1.85494	0.991639	C2 calcium/lipid-binding plant phosphoribosyltransferase family protein LENGTH=1049	LOC_Os07g07070.1|13107.m00686|protein anthranilate phosphoribosyltransferase, putative, expressed	U35_11676	U35_11676 Members:2 3pri:N 1e-147 UniRef90_Q7XZZ4 Cluster: Putative phosphoribosyltransferase; n=2; Oryza sativa (japonica cultivar-group)|Rep: Putative phosphoribosyltransferase - Oryza sativa (japonica	AT5G17980.1 | Symbols: | C2 calcium/lipid-binding plant phosphoribosyltransferase family protein | chr5:5953596-5956745 FORWARD LENGTH=1049	AT5G17980.1	LOC_Os07g07070.1	IPR008973 (C2 calcium/lipid-binding domain, CaLB)	***-[4.085]	AK356194
CUST_8951_PI427708083	1.25025	1.28968	1.58067	1.7355	0.675891	1.08091	2.42276	1.1518	1	1.03154	1.26429	1.38813	1	1.59923	3.58455	1.70412	0	0.0447957	0.338322	0.473139	0	0.677378	1.84179	0.769025		LOC_Os02g08110.1|13102.m00933|protein membrane associated DUF588 domain containing protein, putative, expressed	U35_18765	U35_18765 Members:13 3pri:Y 3e-69 UniRef90_Q67W83 Cluster: Integral membrane protein-like; n=1; Oryza sativa (japonica cultivar-group)|Rep: Integral membrane protein-like - Oryza sativa (japonica cultivar-group	AT4G25830.1 | Symbols: | Uncharacterised protein family (UPF0497) | chr4:13133727-13134790 FORWARD LENGTH=175		LOC_Os02g08110.1				6H	52.9037
CUST_7954_PI427708083	1.38141	1.28328	1.89346	2.01718	0.548659	0.722692	1.96586	1.05661	1	0.928963	1.37067	1.46023	1	1.3172	3.58303	1.92581	0	-0.106307	0.45488	0.546194	0	0.397472	1.84118	0.945464		LOC_Os06g46740.1|13106.m04941|protein early nodulin 20 precursor, putative, expressed	U35_17330	U35_17330 Members:23 3pri:Y 1e-159 UniRef90_Q4KXE0 Rep: Cold acclimation induced protein 2-1 - Triticum aestivum (Wheat)	AT3G20570.1 | Symbols: ENODL9, AtENODL9 | early nodulin-like protein 9 | chr3:7186754-7187453 REVERSE LENGTH=203		LOC_Os06g46740.1				7H	106.516
CUST_8596_PI427708080	1.58495	2.15255	1.60492	1.81993	0.349818	0.70009	1.25153	0.897219	1	1.35812	1.0126	1.14825	1	2.0013	3.57765	2.56481	0	0.441606	0.0180606	0.199443	0	1.00094	1.83901	1.35885	Protein of unknown function, DUF593 LENGTH=363	LOC_Os08g16790.1|13108.m01796|protein DUF593 domain containing protein, expressed	U35_31472	U35_31472 Members:1 3pri:N 2e-36 UniRef90_Q10C07 Cluster: Expressed protein; n=2; Oryza sativa (japonica cultivar-group)|Rep: Expressed protein - Oryza sativa (japonica cultivar-group)	AT5G57830.1 | Symbols: | Protein of unknown function, DUF593 | chr5:23429406-23430860 REVERSE LENGTH=387	AT4G30830.1	LOC_Os08g16790.1	IPR007656 (Zein-binding domain)	*-*-[3.822]	MLOC_1021.1	5H	129.792
CUST_4597_PI427708080	0.902764	0.557131	0.588455	0.615147	0.331975	0.219048	1.1874	0.188734	1	0.61714	0.651838	0.681405	1	0.659833	3.57676	0.568517	0	-0.69633	-0.617415	-0.553416	0	-0.599828	1.83865	-0.814724	Protein of unknown function (DUF1264) LENGTH=241	LOC_Os05g49440.2|13105.m05291|protein DUF1264 domain containing protein, putative, expressed	U35_1393	U35_1393 Members:26 3pri:Y 1e-100 UniRef90_Q7G156 Rep: Hypothetical protein Ose731 - Oryza sativa (Rice)	AT1G05510.1 | Symbols: | Protein of unknown function (DUF1264) | chr1:1629527-1630690 FORWARD LENGTH=241	AT1G05510.1	LOC_Os05g49440.2	IPR010686 (Protein of unknown function DUF1264)	***-[2.362]	MLOC_62259.1//MLOC_62258.1	5H	69.3056
CUST_871_PI427708080	1.45118	1.23608	1.23582	1.51117	0.364921	0.499657	1.30178	0.864859	1	0.851777	0.851593	1.04134	1	1.36922	3.56728	2.36999	0	-0.231453	-0.231763	0.0584348	0	0.453356	1.83483	1.24488	Threonine dehydratase biosynthetic	LOC_Os03g50510.1|13103.m05493|protein threonine dehydratase biosynthetic, chloroplast precursor, putative, expressed	U35_19453	U35_19453 Members:11 3pri:Y 0.0 UniRef90_Q10DZ5 Cluster: Threonine dehydratase biosynthetic, chloroplast, putative, expressed; n=3; Oryza sativa|Rep: Threonine dehydratase biosynthetic, chloroplast, putative,	AT3G10050.1 | Symbols: OMR1 | L-O-methylthreonine resistant 1 | chr3:3099164-3101741 REVERSE LENGTH=592	tr|G7I9D6|G7I9D6_MEDTR	LOC_Os03g50510.1	IPR005787 (Threonine dehydratase I)	***-[3.238]	MLOC_10389.1	4H	27.7975
CUST_21653_PI427708080	0.991742	1.11577	1.16401	1.62089	0.785514	0.723748	2.80138	1.24397	1	1.12506	1.17371	1.63439	1	0.921369	3.56631	1.58363	0	0.170005	0.231071	0.708749	0	-0.118149	1.83443	0.66324	Kinase, putative	LOC_Os05g03450.1|13105.m00330|protein lectin protein kinase family protein, putative, expressed	U35_11611	U35_11611 Members:2 3pri:N 4e-33 UniRef90_Q6L4L2 Cluster: Putative receptor like protein kinase LRK1; n=1; Oryza sativa (japonica cultivar-group)|Rep: Putative receptor like protein kinase LRK1 - Oryza sativa	AT3G53380.1 | Symbols: | Concanavalin A-like lectin protein kinase family protein | chr3:19789204-19791351 REVERSE LENGTH=715	tr|B9S9R7|B9S9R7_RICCO	LOC_Os05g03450.1	IPR008985 (Concanavalin A-like lectin/glucanase), IPR011009 (Protein kinase-like domain)	*-*-[1.85]
CUST_8430_PI427708080	1.09105	0.914489	1.1214	1.18561	0.855082	0.842245	3.04101	1.36566	1	0.838177	1.02782	1.08668	1	0.984988	3.5564	1.59711	0	-0.254674	0.0395896	0.119921	0	-0.0218216	1.83042	0.675466	Protein of unknown function (DUF 3339) LENGTH=69	LOC_Os02g30470.1|13102.m03327|protein expressed protein	U35_16623	U35_16623 Members:14 3pri:Y 7e-29 UniRef90_Q6K2G6 Cluster: Hypothetical protein OSJNBa0052M16.13; n=1; Oryza sativa (japonica cultivar-group)|Rep: Hypothetical protein OSJNBa0052M16.13 - Oryza sativa	AT3G48660.1 | Symbols: | Protein of unknown function (DUF 3339) | chr3:18029659-18030133 FORWARD LENGTH=89	AT5G63500.1	LOC_Os02g30470.1	IPR021775 (Protein of unknown function DUF3339)	***-[3.841]
CUST_19360_PI427708080	1.28829	0.999606	1.09065	1.63616	0.682643	1.13568	2.42251	0.748688	1	0.775916	0.84659	1.27002	1	1.66365	3.54872	1.09675	0	-0.366028	-0.240265	0.344853	0	0.73435	1.8273	0.133234	hydroxyproline-rich glycoprotein family protein LENGTH=438	LOC_Os01g01390.4|13101.m00056|protein expressed protein	U35_18821	U35_18821 Members:14 3pri:Y 0.0 UniRef90_Q0DT38 Cluster: Os03g0270700 protein; n=3; Oryza sativa (japonica cultivar-group)|Rep: Os03g0270700 protein - Oryza sativa (japonica cultivar-group)	AT1G76660.1 | Symbols: | FUNCTIONS IN: molecular_function unknown; INVOLVED IN: biological_process unknown; LOCATED IN: plasma membrane; EXPRESSED IN: 22 plant structures; EXPRESSED DURING: 13 growth stages; BEST Arabidopsis thaliana protein match is: hydroxyproline-rich glycoprotein family protein (TAIR:AT5G52430.1); Has 353 Blast hits to 231 proteins in 60 species: Archae - 0; Bacteria - 6; Met…	AT5G52430.1	LOC_Os01g01390.4		*-*-[2.755]	AK354358	5H	5.27778
CUST_6_PI390715121	0.898532	0.981856	1.21441	1.4011	0.57124	0.946635	2.00776	0.68075	1	1.09273	1.35155	1.55932	1	1.65716	3.51473	1.1917	0	0.127941	0.434614	0.640912	0	0.72871	1.81342	0.253027
CUST_5457_PI427708080	1.25742	1.25486	1.62071	1.20305	0.693852	1.03925	2.42979	1.05551	1	0.997964	1.28892	0.95676	1	1.4978	3.50189	1.52123	0	-0.00293997	0.366162	-0.0637706	0	0.582847	1.80813	0.605234	Proline dehydrogenase	LOC_Os10g40360.1|13110.m03738|protein proline oxidase, mitochondrial precursor, putative, expressed	U35_18196	U35_18196 Members:17 3pri:Y 1e-118 UniRef90_Q336U3 Cluster: Proline dehydrogenase family protein, expressed; n=2; Oryza sativa (japonica cultivar-group)|Rep: Proline dehydrogenase family protein, expressed - Ory	AT5G38710.1 | Symbols: | Methylenetetrahydrofolate reductase family protein | chr5:15501340-15503899 FORWARD LENGTH=476	tr|Q6RUF9|Q6RUF9_SOYBN	LOC_Os10g40360.1	IPR015659 (Proline oxidase)	***-[2.748]	MLOC_67213.1	1H	50.5666
CUST_15728_PI427708080	1.16286	1.58456	2.00072	2.24652	0.445372	0.602687	1.55715	0.567854	1	1.36264	1.72051	1.93189	1	1.35322	3.49628	1.27501	0	0.446404	0.782838	0.950016	0	0.436397	1.80582	0.350509	Short-chain dehydrogenase/reductase	LOC_Os03g61740.1|13103.m06801|protein sex determination protein tasselseed-2, putative, expressed	U35_34307	U35_34307 Members:1 3pri:Y	AT2G47140.1 | Symbols: | NAD(P)-binding Rossmann-fold superfamily protein | chr2:19350970-19352059 REVERSE LENGTH=257	tr|Q2EFH3|Q2EFH3_ERATE	LOC_Os03g61740.1	IPR002198 (Short-chain dehydrogenase/reductase SDR)	***-[1.05]		5H	155.556
CUST_19265_PI427708080	1.25423	1.05144	1.59623	1.8067	0.338307	0.550911	1.17879	0.465786	1	0.838311	1.27268	1.44048	1	1.62843	3.48438	1.37681	0	-0.254442	0.347865	0.526547	0	0.703485	1.8009	0.461333	Peroxidase 66	LOC_Os07g44550.1|13107.m04687|protein peroxidase precursor, putative, expressed	U35_14156	U35_14156 Members:44 3pri:Y 2e-84 UniRef90_Q8GVG6 Cluster: Putative peroxidase; n=1; Oryza sativa (japonica cultivar-group)|Rep: Putative peroxidase - Oryza sativa (japonica cultivar-group)	AT5G51890.1 | Symbols: | Peroxidase superfamily protein | chr5:21091163-21092335 REVERSE LENGTH=322	tr|B6TJQ7|B6TJQ7_MAIZE	LOC_Os07g44550.1	IPR010255 (Haem peroxidase)	***-[1.952]	AK353768
CUST_23613_PI427708080	1.23541	1.49033	1.64436	2.13278	0.712668	0.812067	2.4797	1.35984	1	1.20634	1.33102	1.72638	1	1.13947	3.47946	1.90809	0	0.270642	0.412534	0.787749	0	0.188369	1.79886	0.932131	Receptor-like kinase	LOC_Os01g02730.1|13101.m00213|protein TAK14, putative, expressed	U35_5409	U35_5409 Members:5 3pri:Y 0.0 UniRef90_Q9XHQ2 Rep: Receptor-like kinase - Hordeum vulgare (Barley)	AT1G66920.2 | Symbols: | Protein kinase superfamily protein | chr1:24965410-24967432 REVERSE LENGTH=617	tr|Q9XHQ2|Q9XHQ2_HORVU	LOC_Os01g02730.1	IPR011009 (Protein kinase-like domain)	***-[2.031]	AK353778//MLOC_74749.1
CUST_10917_PI427708083	1.63999	0.796679	1.53407	1.51133	0.210257	0.222004	0.730468	0.16179	1	0.485784	0.935415	0.921548	1	1.05587	3.47417	0.769487	0	-1.04161	-0.0963219	-0.117869	0	0.078429	1.79667	-0.378031		LOC_Os03g04040.1|13103.m00411|protein expressed protein	U35_27310	U35_27310 Members:2 3pri:N 2e-73 UniRef90_Q71HN7 Rep: Hypothetical protein - Oryza sativa (Rice)	AT1G76240.1 | Symbols: | Arabidopsis protein of unknown function (DUF241) | chr1:28602949-28603875 REVERSE LENGTH=308		LOC_Os03g04040.1				4H	99.4334
CUST_19743_PI427708080	1.03314	0.854462	1.57669	1.81564	0.844859	1.07855	2.92897	1.4581	1	0.827053	1.52611	1.75739	1	1.27661	3.46682	1.72585	0	-0.273949	0.609861	0.813438	0	0.352313	1.79361	0.787303	Cysteine-rich receptor-like protein kinase	LOC_Os05g02200.1|13105.m00176|protein cysteine-rich repeat secretory protein 55 precursor, putative, expressed	U35_461	U35_461 Members:203 3pri:Y 1e-94 UniRef90_Q75L18 Cluster: Putative 33 kDa secretory protein; n=1; Oryza sativa (japonica cultivar-group)|Rep: Putative 33 kDa secretory protein - Oryza sativa (japonica cultivar	AT5G48540.1 | Symbols: | receptor-like protein kinase-related family protein | chr5:19669096-19669887 REVERSE LENGTH=263	tr|G7K100|G7K100_MEDTR	LOC_Os05g02200.1	IPR002902 (Gnk2-homologous domain)	*-*-[4.525]	AK356944
CUST_22841_PI427708080	1.25985	0.919584	1.44563	1.10099	0.708385	0.805055	2.44818	1.13539	1	0.729917	1.14747	0.873907	1	1.13647	3.456	1.60278	0	-0.454196	0.198451	-0.194449	0	0.184553	1.78911	0.680577	Potassium transporter 11	LOC_Os04g52390.1|13104.m05371|protein potassium transporter, putative, expressed	U35_9804	U35_9804 Members:3 3pri:Y 2e-99 UniRef90_Q0J7B3 Rep: Os08g0206400 protein - Oryza sativa (japonica cultivar-group)	AT1G31120.1 | Symbols: KUP10 | K+ uptake permease 10 | chr1:11104375-11107361 REVERSE LENGTH=796	tr|F4IIZ3|F4IIZ3_ARATH	LOC_Os04g52390.1	IPR003855 (K+ potassium transporter)	***-[2.592]	AK375441	1H	32.153
CUST_5209_PI427708080	0.70894	0.701978	0.686564	0.712767	0.507734	0.423371	1.75297	1.08063	1	0.990178	0.968436	1.0054	1	0.833843	3.45253	2.12834	0	-0.0142396	-0.0462712	0.0077668	0	-0.262152	1.78765	1.08973	Blue copper protein	LOC_Os03g50160.1|13103.m05456|protein plastocyanin-like domain containing protein, putative, expressed	U35_4524	U35_4524 Members:14 3pri:Y 5e-48 UniRef90_Q53RK6 Cluster: Plastocyanin-like domain, putative; n=1; Oryza sativa (japonica cultivar-group)|Rep: Plastocyanin-like domain, putative - Oryza sativa (japonica cultiv	AT2G02850.1 | Symbols: ARPN | plantacyanin | chr2:826630-827720 REVERSE LENGTH=129	tr|G7JE55|G7JE55_MEDTR	LOC_Os03g50160.1	IPR008972 (Cupredoxin)	***-[2.045]	MLOC_65674.2	4H	25.9207
CUST_197_PI427708080	1.11763	1.39464	1.24873	0.92457	0.679266	0.890541	2.34424	1.16306	1	1.24785	1.1173	0.827257	1	1.31104	3.45113	1.71222	0	0.319444	0.160011	-0.273593	0	0.390706	1.78707	0.775872	S-adenosyl-L-methionine:carboxyl methyltransferase family protein	LOC_Os01g50610.1|13101.m05264|protein SAM dependent carboxyl methyltransferase, putative, expressed	U35_19375	U35_19375 Members:11 3pri:Y 1e-105 UniRef90_Q69UX7 Cluster: Putative S-adenosyl-L-methionine:jasmonic acid carboxyl methyltransferase; n=1; Oryza sativa (japonica cultivar-group)|Rep: Putative	AT4G36470.1 | Symbols: | S-adenosyl-L-methionine-dependent methyltransferases superfamily protein | chr4:17215128-17216475 REVERSE LENGTH=371	tr|D7MBH2|D7MBH2_ARALL	LOC_Os01g50610.1	IPR005299 (SAM dependent carboxyl methyltransferase)	***-[1.73]	MLOC_4116.1	3H	55.5241
CUST_5639_PI427708080	1.38093	1.43007	1.43419	1.55872	0.427502	0.489933	1.47465	0.857169	1	1.03558	1.03856	1.12874	1	1.14604	3.44946	2.00507	0	0.0504432	0.0545911	0.174717	0	0.196654	1.78637	1.00365	Non-specific lipid-transfer protein	LOC_Os03g09230.2|13103.m01071|protein LTPL69 - Protease inhibitor/seed storage/LTP family protein precursor, expressed	U35_19261	U35_19261 Members:12 3pri:Y 4e-59 UniRef90_Q10QL0 Cluster: Protease inhibitor/seed storage/LTP family protein, expressed; n=2; Oryza sativa (japonica cultivar-group)|Rep: Protease inhibitor/seed storage/LTP	AT2G13820.2 | Symbols: | Bifunctional inhibitor/lipid-transfer protein/seed storage 2S albumin superfamily protein | chr2:5775805-5776279 REVERSE LENGTH=129	tr|F2DR01|F2DR01_HORVD	LOC_Os03g09230.2	IPR000528 (Plant lipid transfer protein/Par allergen), IPR016140 (Bifunctional inhibitor/plant lipid transfer protein/seed storage helical domain)	*-*-[4.414]
CUST_18759_PI427708080	1.35518	1.30067	0.983305	1.28105	0.578285	0.800205	1.99065	1.66134	1	0.959773	0.725587	0.945295	1	1.38375	3.44233	2.87288	0	-0.0592355	-0.462779	-0.0811634	0	0.468588	1.78338	1.5225	Vacuolar iron transporter (VIT) family protein LENGTH=550	LOC_Os06g01440.1|13106.m00046|protein integral membrane protein, putative, expressed	U35_12924	U35_12924 Members:2 3pri:Y 3e-21 UniRef90_Q0DFB4 Cluster: Os06g0103800 protein; n=2; Oryza sativa (japonica cultivar-group)|Rep: Os06g0103800 protein - Oryza sativa (japonica cultivar-group)	AT4G27870.1 | Symbols: | Vacuolar iron transporter (VIT) family protein | chr4:13878983-13882679 FORWARD LENGTH=761	AT5G24290.1	LOC_Os06g01440.1	IPR008217 (Domain of unknown function DUF125, transmembrane)	*-*-[4.52]	AK249926.1
CUST_5370_PI427708080	0.832021	0.628619	0.876435	0.626609	1.12924	1.17276	3.8656	1.24633	1	0.755533	1.05338	0.753117	1	1.03854	3.42319	1.10369	0	-0.404434	0.0750271	-0.409054	0	0.0545563	1.77534	0.142335	Thiosulfate sulfurtransferase	LOC_Os02g07044.2|13102.m12367|protein rhodanese-like domain containing protein, putative, expressed	U35_16979	U35_16979 Members:27 3pri:Y 1e-177 UniRef90_Q94C43 Rep: Thiosulfate transferase - Triticum aestivum (Wheat)	AT1G79230.3 | Symbols: ST1, ATMST1, MST1, ATRDH1 | mercaptopyruvate sulfurtransferase 1 | chr1:29801358-29803679 FORWARD LENGTH=322	tr|Q9ZPK0|Q9ZPK0_DATGL	LOC_Os02g07044.2	IPR001763 (Rhodanese-like)	***-[1.836]	MLOC_66585.2	6H	52.1955
CUST_6034_PI427708080	1.01711	0.822619	1.34868	1.12656	0.920884	0.996725	3.15007	1.32012	1	0.808777	1.32598	1.10761	1	1.08236	3.4207	1.43353	0	-0.306186	0.407062	0.147445	0	0.114175	1.77429	0.519576	Myosin heavy chain-related protein	LOC_Os04g37790.1|13104.m03617|protein expressed protein	U35_40282	U35_40282 Members:1 3pri:Y 9e-26 UniRef90_Q01J94 Rep: H0815C01.2 protein - Oryza sativa (Rice)	AT4G40020.1 | Symbols: | Myosin heavy chain-related protein | chr4:18553453-18555300 REVERSE LENGTH=615	tr|Q9SMQ3|Q9SMQ3_ARATH	LOC_Os04g37790.1		*-*-[3.927]	MLOC_71378.1	2H	57.7195
CUST_5417_PI427708080	1.30244	1.7727	1.57582	1.64951	0.619554	0.756448	2.11559	1.3882	1	1.36106	1.20989	1.26647	1	1.22096	3.41469	2.24064	0	0.444727	0.274882	0.340815	0	0.28801	1.77176	1.16391	Class I glutamine amidotransferase-like superfamily protein LENGTH=251	LOC_Os02g08270.1|13102.m00953|protein class I glutamine amidotransferase, putative, expressed	U35_43994	U35_43994 Members:1 3pri:N 9e-26 UniRef90_Q6ETL5 Cluster: Putative glutamine amidotransferase class-I domain-containing protein; n=1; Oryza sativa (japonica cultivar-group)|Rep: Putative glutamine amidotransfe	AT2G23970.1 | Symbols: | Class I glutamine amidotransferase-like superfamily protein | chr2:10199698-10201081 FORWARD LENGTH=251	AT2G23970.1	LOC_Os02g08270.1	IPR017926 (Glutamine amidotransferase type 1)	***-[3.54]	MLOC_66904.1	6H	53.5411
CUST_8071_PI427708080	1.11033	1.01049	0.888527	1.18199	0.795105	0.934697	2.6861	1.24769	1	0.910076	0.800233	1.06453	1	1.17556	3.3783	1.56921	0	-0.135941	-0.321507	0.09022	0	0.233353	1.7563	0.650039	Phosphatidylserine decarboxylase proenzyme	LOC_Os03g01216.1|13103.m00028|protein phosphatidylserine decarboxylase, putative, expressed	U35_11886	U35_11886 Members:2 3pri:Y 4e-72 UniRef90_Q6RYF3 Rep: Phosphatidylserine decarboxylase - Hordeum vulgare var. distichum (Two-rowed barley)	AT4G16700.1 | Symbols: PSD1 | phosphatidylserine decarboxylase 1 | chr4:9395815-9398261 REVERSE LENGTH=453	tr|G7JXD5|G7JXD5_MEDTR	LOC_Os03g01216.1	IPR003817 (Phosphatidylserine decarboxylase-related)	***-[3.667]
CUST_9417_PI427708083	0.776887	1.12817	1.19142	0.784135	0.979637	1.39228	3.27107	1.50106	1	1.45217	1.53358	1.00933	1	1.42122	3.33906	1.53226	0	0.538211	0.616901	0.0133959	0	0.507127	1.73944	0.615665		LOC_Os06g04090.1|13106.m00357|protein no apical meristem protein, putative, expressed	U35_9100	U35_9100 Members:3 3pri:Y 1e-112 UniRef90_Q6YXS5 Cluster: Putative OsNAC7 protein; n=1; Oryza sativa (japonica cultivar-group)|Rep: Putative OsNAC7 protein - Oryza sativa (japonica cultivar-group)	AT2G46770.1 | Symbols: NST1, EMB2301, ANAC043 | NAC (No Apical Meristem) domain transcriptional regulator superfamily protein | chr2:19220917-19222822 REVERSE LENGTH=365		LOC_Os06g04090.1				7H	13.881
CUST_2303_PI427708083	1.05453	0.694616	0.964492	0.910497	0.705826	0.703846	2.33627	1.47314	1	0.658699	0.914619	0.863417	1	0.997194	3.30998	2.08711	0	-0.60231	-0.128757	-0.211871	0	-0.00405318	1.72682	1.06151		LOC_Os05g31470.1|13105.m03229|protein expressed protein	U35_17078	U35_17078 Members:28 3pri:Y 5e-22 UniRef90_Q5JMU3 Cluster: Hypothetical protein P0466H10.40-1; n=1; Oryza sativa (japonica cultivar-group)|Rep: Hypothetical protein P0466H10.40-1 - Oryza sativa (japonica cultiv	No hits found		LOC_Os05g31470.1
CUST_36_PI427708080	1.32161	0.922345	1.55507	2.71741	0.622577	0.685108	2.05652	0.461358	1	0.697892	1.17664	2.05613	1	1.10044	3.30325	0.741047	0	-0.518924	0.234676	1.03993	0	0.13808	1.72388	-0.432364	TPX2 (Targeting protein for Xklp2) family protein	LOC_Os09g13650.1|13109.m01256|protein microtubule-associated protein, putative, expressed	U35_20134	U35_20134 Members:9 3pri:Y 1e-63 UniRef90_Q0J2S5 Cluster: Os09g0307300 protein; n=1; Oryza sativa (japonica cultivar-group)|Rep: Os09g0307300 protein - Oryza sativa (japonica cultivar-group)	AT5G37478.1 | Symbols: | TPX2 (targeting protein for Xklp2) protein family | chr5:14881560-14883799 FORWARD LENGTH=178	tr|F4K773|F4K773_ARATH	LOC_Os09g13650.1	IPR009675 (Xklp2 targeting protein)	***-[4.647]	MLOC_558.2
CUST_6386_PI427708080	0.952139	1.20514	1.10399	1.07566	0.871002	1.01264	2.87636	1.32232	1	1.26572	1.15948	1.12973	1	1.16261	3.30235	1.51816	0	0.339961	0.213481	0.175976	0	0.21737	1.72349	0.602326	RNA-binding protein, putative	LOC_Os11g41890.1|13111.m04161|protein RNA recognition motif containing protein, putative, expressed	U35_23412	U35_23412 Members:3 3pri:Y 2e-58 UniRef90_Q2R0P4 Cluster: RNA-binding protein, putative, expressed; n=1; Oryza sativa (japonica cultivar-group)|Rep: RNA-binding protein, putative, expressed - Oryza sativa	AT3G07810.2 | Symbols: | RNA-binding (RRM/RBD/RNP motifs) family protein | chr3:2492875-2495102 FORWARD LENGTH=495	tr|Q1ENZ5|Q1ENZ5_MUSAC	LOC_Os11g41890.1	IPR012677 (Nucleotide-binding, alpha-beta plait)	***-[2.18]
CUST_11261_PI427708083	1.1062	0.815116	1.35436	1.34334	0.636124	1.20565	2.0974	1.16602	1	0.736864	1.22434	1.21438	1	1.8953	3.29715	1.83301	0	-0.44053	0.292007	0.280214	0	0.922429	1.72122	0.874215		LOC_Os04g56540.1|13104.m05891|protein expressed protein	U35_2580	U35_2580 Members:31 3pri:Y 4e-29 UniRef90_Q01JL5 Rep: H0112G12.5 protein - Oryza sativa (Rice)	AT5G55290.2 | Symbols: | ATPase, V0 complex, subunit E | chr5:22423037-22424086 REVERSE LENGTH=70		LOC_Os04g56540.1
CUST_5155_PI427708080	0.897068	1.05498	1.3362	1.47578	1.0819	1.81976	3.54593	1.75378	1	1.17603	1.48952	1.64512	1	1.68201	3.27751	1.62103	0	0.233922	0.57485	0.718192	0	0.750183	1.7126	0.696907	Expansin	LOC_Os03g06000.1|13103.m00655|protein expansin precursor, putative, expressed	U35_11343	U35_11343 Members:2 3pri:N 1e-87 UniRef90_Q9FY31 Rep: Expansin - Festuca pratensis	AT1G20190.1 | Symbols: ATEXPA11, EXP11, ATEXP11, ATHEXP ALPHA 1.14, EXPA11 | expansin 11 | chr1:6998762-6999710 REVERSE LENGTH=252	tr|Q9FY31|Q9FY31_FESPR	LOC_Os03g06000.1	IPR007118 (Expansin/Lol pI), IPR014733 (Barwin-like endoglucanase)	***-[2]
CUST_19462_PI427708080	1.10298	1.01187	1.29373	1.33015	0.853581	0.925072	2.796	1.39551	1	0.917395	1.17295	1.20596	1	1.08375	3.27561	1.63489	0	-0.124384	0.230136	0.270182	0	0.116038	1.71176	0.709194	Prolyl 4-hydroxylase subunit alpha-1	LOC_Os04g27850.1|13104.m02634|protein oxidoreductase, putative, expressed	U35_50099	U35_50099 Members:1 3pri:N 1e-88 UniRef90_Q01L65 Rep: OSIGBa0111I14.1 protein - Oryza sativa (Rice)	AT2G43080.1 | Symbols: AT-P4H-1 | P4H isoform 1 | chr2:17915755-17918599 FORWARD LENGTH=283	tr|G7IB16|G7IB16_MEDTR	LOC_Os04g27850.1	IPR005123 (Oxoglutarate/iron-dependent oxygenase)	***-[4.348]	AK355016
CUST_5609_PI427708080	1.01237	0.81285	1.30659	1.13742	0.814954	1.23103	2.6599	1.26123	1	0.802921	1.29063	1.12352	1	1.51055	3.26386	1.54761	0	-0.316669	0.368076	0.168028	0	0.59507	1.70658	0.630038	6-phosphogluconolactonase	LOC_Os09g35970.1|13109.m03532|protein 6-phosphogluconolactonase, putative, expressed	U35_20504	U35_20504 Members:8 3pri:Y 1e-126 UniRef90_Q6Z9C3 Cluster: Putative 6-phosphogluconolactonase; n=1; Oryza sativa (japonica cultivar-group)|Rep: Putative 6-phosphogluconolactonase - Oryza sativa (japonica	AT5G24400.1 | Symbols: EMB2024, PGL3 | NagB/RpiA/CoA transferase-like superfamily protein | chr5:8330532-8331784 REVERSE LENGTH=325	tr|B6U705|B6U705_MAIZE	LOC_Os09g35970.1	IPR006148 (Glucosamine/galactosamine-6-phosphate isomerase)	***-[2]	MLOC_68247.1	7H	70.5382
CUST_13888_PI427708080	1.07393	0.849839	0.834043	0.96616	0.711338	0.708993	2.31336	1.79394	1	0.791335	0.776626	0.899648	1	0.996704	3.25212	2.52193	0	-0.33764	-0.364708	-0.152568	0	-0.00476277	1.70138	1.33453	Potassium transporter	LOC_Os04g51830.1|13104.m05296|protein OsHKT1;4 - Na+ transporter, expressed	U35_24981	U35_24981 Members:2 3pri:N 2e-18 UniRef90_A0N0D7 Cluster: Putative sodium transporter HKT7-A1; n=1; Triticum monococcum|Rep: Putative sodium transporter HKT7-A1 - Triticum monococcum (Einkorn wheat) (Small spe	AT4G10310.1 | Symbols: HKT1, ATHKT1 | high-affinity K+ transporter 1 | chr4:6392008-6395667 FORWARD LENGTH=506	tr|A0MNZ1|A0MNZ1_THEHA	LOC_Os04g51830.1	IPR003445 (Cation transporter)	***-[1.894]	MLOC_58742.2	2H	97.8045
CUST_265_PI427708083	1.24498	1.19513	1.24264	1.33492	0.656397	0.711007	2.1291	1.06377	1	0.959958	0.998118	1.07224	1	1.0832	3.24361	1.62063	0	-0.0589563	-0.00271811	0.100628	0	0.115295	1.6976	0.696551		LOC_Os05g43690.1|13105.m04605|protein glucan endo-1,3-beta-glucosidase-like protein 3 precursor, putative, expressed	U35_14601	U35_14601 Members:140 3pri:Y 3e-67 UniRef90_Q6L527 Cluster: Hypothetical protein OJ1005_B11.18; n=1; Oryza sativa (japonica cultivar-group)|Rep: Hypothetical protein OJ1005_B11.18 - Oryza sativa (japonica cultiv	AT1G69295.1 | Symbols: PDCB4 | plasmodesmata callose-binding protein 4 | chr1:26050492-26051843 REVERSE LENGTH=222		LOC_Os05g43690.1				1H	95.1841
CUST_428_PI427708080	1.19902	1.28122	1.72365	1.72079	0.550807	0.694039	1.78475	0.577693	1	1.06855	1.43755	1.43517	1	1.26004	3.24025	1.04881	0	0.0956604	0.523614	0.521219	0	0.333471	1.6961	0.0687567	unknown protein; BEST Arabidopsis thaliana protein match is: unknown protein . LENGTH=571	LOC_Os10g16440.1|13110.m01333|protein CUE domain containing protein, expressed	U35_5994	U35_5994 Members:8 3pri:Y 2e-28 UniRef90_Q8VY14 Cluster: Hypothetical protein At4g02880; n=2; Arabidopsis thaliana|Rep: Hypothetical protein At4g02880 - Arabidopsis thaliana (Mouse-ear cress)	AT4G02880.2 | Symbols: | unknown protein; FUNCTIONS IN: molecular_function unknown; INVOLVED IN: biological_process unknown; LOCATED IN: cellular_component unknown; EXPRESSED IN: 24 plant structures; EXPRESSED DURING: 15 growth stages; BEST Arabidopsis thaliana protein match is: unknown protein (TAIR:AT1G03290.2). | chr4:1275131-1277913 FORWARD LENGTH=556	AT1G03290.1	LOC_Os10g16440.1	IPR003892 (Ubiquitin system component Cue)	*-*-[6]
CUST_16520_PI427708080	0.955603	1.04178	1.16869	1.2056	1.00225	1.32565	3.21032	2.0822	1	1.09018	1.22299	1.26161	1	1.32267	3.20311	2.07753	0	0.124563	0.290411	0.335271	0	0.403458	1.67948	1.05487	Protein of unknown function (DUF581) LENGTH=159	LOC_Os04g49660.1|13104.m05076|protein DUF581 domain containing protein, expressed	U35_18952	U35_18952 Members:13 3pri:Y 1e-50 UniRef90_Q01K59 Rep: H0307D04.7 protein - Oryza sativa (Rice)	AT5G47060.1 | Symbols: | Protein of unknown function (DUF581) | chr5:19116843-19117639 FORWARD LENGTH=177	AT4G17670.1	LOC_Os04g49660.1	IPR007650 (Protein of unknown function DUF581)	*-*-[4]	MLOC_78415.2
CUST_15000_PI427708080	1.2367	1.17079	1.27611	0.986519	0.703593	0.769027	2.25144	1.3385	1	0.946708	1.03187	0.797706	1	1.093	3.19993	1.90238	0	-0.0790086	0.0452641	-0.326071	0	0.128295	1.67804	0.927806	receptor-like kinase 1 LENGTH=655	LOC_Os03g21510.3|13103.m02575|protein inactive receptor kinase At2g26730 precursor, putative, expressed	U35_8784	U35_8784 Members:4 3pri:N 0.0 UniRef90_Q10LW3 Cluster: Protein kinase domain containing protein, expressed; n=1; Oryza sativa (japonica cultivar-group)|Rep: Protein kinase domain containing protein, express	AT5G58300.2 | Symbols: | Leucine-rich repeat protein kinase family protein | chr5:23572821-23574871 FORWARD LENGTH=654	AT1G48480.1	LOC_Os03g21510.3	IPR001611 (Leucine-rich repeat), IPR011009 (Protein kinase-like domain), IPR013210 (Leucine-rich repeat-containing N-terminal, type 2)	*-*-[1.857]	MLOC_66623.1	4H	51.5581
CUST_5040_PI427708080	1.05586	1.30127	1.63398	1.9328	0.788351	0.904231	2.52047	1.73188	1	1.23243	1.54754	1.83055	1	1.14699	3.19714	2.19683	0	0.301504	0.629975	0.872274	0	0.197854	1.67678	1.13543	Beta-fructofuranosidase	LOC_Os02g33110.1|13102.m03585|protein glycosyl hydrolases, putative, expressed	U35_16716	U35_16716 Members:34 3pri:Y 1e-166 UniRef90_Q2QI10 Rep: Cell wall invertase - Lolium perenne (Perennial ryegrass)	AT3G52600.1 | Symbols: AtcwINV2, CWINV2 | cell wall invertase 2 | chr3:19507080-19509273 REVERSE LENGTH=590	tr|Q84V20|Q84V20_SOLLC	LOC_Os02g33110.1	IPR008985 (Concanavalin A-like lectin/glucanase), IPR013148 (Glycosyl hydrolases family 32, N-terminal), IPR023296 (Glycosyl hydrolase family 43, five-bladed beta-propellor domain)	***-[1.794]	MLOC_64782.2	4H	111.225
CUST_11462_PI427708080	1.21794	1.31754	1.47693	1.89367	0.76052	0.969755	2.42726	1.34126	1	1.08178	1.21265	1.55482	1	1.27512	3.19157	1.7636	0	0.113403	0.27816	0.636744	0	0.350634	1.67427	0.818527	Myosin heavy chain-related protein	LOC_Os10g36060.1|13110.m03258|protein protein transport protein-related, putative, expressed	U35_5588	U35_5588 Members:9 3pri:Y 1e-162 UniRef90_Q9FVX8 Cluster: Putative myosin; n=1; Oryza sativa (japonica cultivar-group)|Rep: Putative myosin - Oryza sativa (japonica cultivar-group)	AT1G63300.1 | Symbols: | Myosin heavy chain-related protein | chr1:23482193-23486067 FORWARD LENGTH=1029	tr|Q9C8T4|Q9C8T4_ARATH	LOC_Os10g36060.1		***-[3.723]	MLOC_37115.1	1H	47.9462
CUST_15394_PI427708080	1.18478	0.576056	0.929586	1.17528	0.733912	0.804499	2.33441	0.765351	1	0.486212	0.784604	0.991982	1	1.09618	3.18077	1.04284	0	-1.04034	-0.349963	-0.0116142	0	0.132483	1.66938	0.0605133	Retrotransposon protein, putative, unclassified	LOC_Os12g39700.1|13112.m04124|protein retrotransposon protein, putative, unclassified	U35_42499	U35_42499 Members:1 3pri:N 2e-25 UniRef90_Q8SA93 Rep: Putative polyprotein - Zea mays (Maize)	AT4G10613.1 | Symbols: | RNA-directed DNA polymerase (reverse transcriptase)-related family protein | chr4:6561039-6561479 FORWARD LENGTH=146	tr|Q2QMX5|Q2QMX5_ORYSJ	LOC_Os12g39700.1		***-[2.673]
CUST_24484_PI427708080	1.27425	1.05783	1.45912	1.61491	0.690693	0.834784	2.18568	1.08968	1	0.830157	1.14508	1.26735	1	1.20862	3.16447	1.57767	0	-0.268544	0.195454	0.341809	0	0.273357	1.66196	0.657792	Amino acid permease family protein	LOC_Os12g39080.1|13112.m04040|protein amino acid permease family protein, putative, expressed	U35_22115	U35_22115 Members:5 3pri:Y 7e-54 UniRef90_Q2QN40 Cluster: Amino acid permease family protein, putative, expressed; n=1; Oryza sativa (japonica cultivar-group)|Rep: Amino acid permease family protein, putative,	AT3G19553.1 | Symbols: | Amino acid permease family protein | chr3:6790988-6792507 REVERSE LENGTH=479	tr|Q9LH39|Q9LH39_ARATH	LOC_Os12g39080.1	IPR002293 (Amino acid/polyamine transporter I), IPR004841 (Amino acid permease domain)	***-[3.643]	AK361924
CUST_1615_PI427708080	1.24272	0.94734	1.14174	1.28786	0.653408	0.822169	2.06667	1.20045	1	0.762312	0.918746	1.03633	1	1.25828	3.1629	1.83722	0	-0.391547	-0.122262	0.0514772	0	0.331452	1.66125	0.877523	Ectonucleoside triphosphate diphosphohydrolase 5	LOC_Os11g03290.1|13111.m00267|protein nucleoside-triphosphatase, putative, expressed	U35_1206	U35_1206 Members:87 3pri:Y 0.0 UniRef90_Q2RB41 Cluster: GDA1/CD39 family protein; n=2; Oryza sativa (japonica cultivar-group)|Rep: GDA1/CD39 family protein - Oryza sativa (japonica cultivar-group)	AT5G18280.1 | Symbols: ATAPY2, APY2 | apyrase 2 | chr5:6050799-6054875 REVERSE LENGTH=578	tr|F2UDE5|F2UDE5_SALS5	LOC_Os11g03290.1	IPR000407 (Nucleoside phosphatase GDA1/CD39)	***-[3.563]	MLOC_16300.1	4H	113.385
CUST_17896_PI427708080	1.21822	1.01346	0.603525	1.13592	0.684181	0.705921	2.15983	0.867932	1	0.831913	0.495414	0.932437	1	1.03178	3.15681	1.26857	0	-0.265495	-1.01329	-0.100922	0	0.04513	1.65847	0.343204	Kinase, putative	LOC_Os07g03900.1|13107.m00328|protein lectin-like receptor kinase, putative	U35_20373	U35_20373 Members:4 3pri:N 1e-111 UniRef90_Q8H4I6 Cluster: Putative receptor-type protein kinase LRK1; n=1; Oryza sativa (japonica cultivar-group)|Rep: Putative receptor-type protein kinase LRK1 - Oryza sativa	AT3G53810.1 | Symbols: | Concanavalin A-like lectin protein kinase family protein | chr3:19933153-19935186 REVERSE LENGTH=677	tr|B9T8H0|B9T8H0_RICCO	LOC_Os07g03900.1	IPR008985 (Concanavalin A-like lectin/glucanase), IPR011009 (Protein kinase-like domain)	***-[1.928]	MLOC_11202.1	7H	0.283286
CUST_3788_PI427708083	0.982539	1.04881	1.26131	1.36684	0.947815	1.03877	2.98781	1.11812	1	1.06744	1.28373	1.39113	1	1.09596	3.15231	1.17968	0	0.0941606	0.360337	0.476253	0	0.132193	1.65641	0.2384		LOC_Os04g54940.1|13104.m05689|protein ATEB1A-like microtubule associated protein, putative, expressed	U35_42952	U35_42952 Members:1 3pri:N 2e-71 UniRef90_Q9FSQ5 Rep: H0423H10.8 protein - Oryza sativa (Rice)	AT3G47690.1 | Symbols: ATEB1A, EB1A, ATEB1H2 | microtubule end binding protein EB1A | chr3:17581353-17583346 FORWARD LENGTH=276		LOC_Os04g54940.1
CUST_4607_PI427708083	1.1356	0.749722	1.35849	1.29673	0.712384	0.942132	2.24445	0.984317	1	0.660201	1.19628	1.1419	1	1.3225	3.15062	1.38172	0	-0.599023	0.258556	0.191432	0	0.403273	1.65564	0.466466		LOC_Os06g12390.2|13106.m01354|protein galactosyltransferase family protein, putative, expressed	U35_48338	U35_48338 Members:1 3pri:Y 1e-26 UniRef90_Q67X53 Cluster: Putative beta-1,3-galactosyltransferase; n=1; Oryza sativa (japonica cultivar-group)|Rep: Putative beta-1,3-galactosyltransferase - Oryza sativa (japon	AT1G26810.1 | Symbols: GALT1 | galactosyltransferase1 | chr1:9286862-9289327 REVERSE LENGTH=643		LOC_Os06g12390.2
CUST_9355_PI427708083	1.04006	0.631739	0.885797	1.20921	0.890246	1.19172	2.80328	1.27388	1	0.607406	0.851679	1.16263	1	1.33864	3.14889	1.43093	0	-0.719266	-0.231618	0.217392	0	0.420768	1.65484	0.516958		LOC_Os04g43050.4|13104.m04266|protein Dicer, putative, expressed	U35_45112	U35_45112 Members:1 3pri:N	AT5G20320.2 | Symbols: DCL4 | dicer-like 4 | chr5:6859571-6869068 REVERSE LENGTH=1688		LOC_Os04g43050.4				2H	67.3513
CUST_720_PI427708080	1.24481	1.30667	1.669	1.99451	0.391029	0.587133	1.23004	0.559454	1	1.04969	1.34077	1.60226	1	1.50151	3.14566	1.43072	0	0.0699639	0.423058	0.680106	0	0.586412	1.65336	0.516745	Protein COBRA, putative	LOC_Os03g30250.1|13103.m03465|protein COBRA-like protein precursor, putative, expressed	U35_8194	U35_8194 Members:4 3pri:N 1e-99 UniRef90_A0EJ90 Rep: Brittle stalk-2 - Zea mays (Maize)	AT5G15630.1 | Symbols: COBL4, IRX6 | COBRA-like extracellular glycosyl-phosphatidyl inositol-anchored protein family | chr5:5084842-5086545 FORWARD LENGTH=431	tr|B9RLK9|B9RLK9_RICCO	LOC_Os03g30250.1	IPR006918 (Glycosyl-phosphatidyl inositol-anchored, plant)	***-[1.945]		5H	44.2361
CUST_9026_PI427708080	1.18724	0.451119	0.748583	0.970981	0.753565	0.81911	2.36633	0.835859	1	0.379974	0.630526	0.81785	1	1.08698	3.14018	1.10921	0	-1.39603	-0.665373	-0.290093	0	0.120324	1.65085	0.149527	F-box domain containing protein	LOC_Os07g02760.1|13107.m00204|protein OsFBD13 - F-box and FBD domain containing protein, expressed	U35_44892	U35_44892 Members:1 3pri:Y 4e-23 UniRef90_Q8H4J9 Cluster: Hypothetical protein OJ1351_C05.127; n=1; Oryza sativa (japonica cultivar-group)|Rep: Hypothetical protein OJ1351_C05.127 - Oryza sativa (japonica cult	AT4G10400.2 | Symbols: | F-box/RNI-like/FBD-like domains-containing protein | chr4:6446335-6447715 REVERSE LENGTH=409	tr|Q2QPJ4|Q2QPJ4_ORYSJ	LOC_Os07g02760.1		***-[2.943]	MLOC_13072.2
CUST_20969_PI427708080	0.940374	1.07036	1.72767	1.92956	0.946902	1.31769	2.96783	1.37557	1	1.13823	1.83722	2.05191	1	1.39158	3.13425	1.4527	0	0.186797	0.877524	1.03697	0	0.476721	1.64812	0.538742	70 kDa heat shock protein	LOC_Os03g16860.1|13103.m02005|protein DnaK family protein, putative, expressed	U35_372	U35_372 Members:253 3pri:Y 0.0 UniRef90_P27322 Cluster: Heat shock cognate 70 kDa protein 2; n=34; Magnoliophyta|Rep: Heat shock cognate 70 kDa protein 2 - Solanum lycopersicum (Tomato) (Lycopersicon esculen	AT3G12580.1 | Symbols: HSP70, ATHSP70 | heat shock protein 70 | chr3:3991487-3993689 REVERSE LENGTH=650	tr|Q10NA9|Q10NA9_ORYSJ	LOC_Os03g16860.1	IPR001023 (Heat shock protein Hsp70)	***-[3.689]
CUST_5075_PI427708080	1.02392	1.27369	1.38737	1.57079	0.845818	1.0248	2.64618	1.6158	1	1.24393	1.35495	1.53409	1	1.21161	3.12855	1.91034	0	0.31491	0.438244	0.617387	0	0.276927	1.64549	0.933833	Histone H2A	LOC_Os07g36130.1|13107.m03705|protein core histone H2A/H2B/H3/H4, putative, expressed	U35_13929	U35_13929 Members:104 3pri:Y 2e-67 UniRef90_Q43208 Rep: Histone H2A.4 - Triticum aestivum (Wheat)	AT5G54640.1 | Symbols: HTA1, RAT5, ATHTA1 | Histone superfamily protein | chr5:22196540-22197279 FORWARD LENGTH=130	tr|F2D4K3|F2D4K3_HORVD	LOC_Os07g36130.1	IPR009072 (Histone-fold)	***-[2.995]	MLOC_64939.2	2H	58.0737
CUST_1293_PI427708080	1.26957	1.43648	1.90844	2.19896	0.556983	0.540234	1.72558	0.558636	1	1.13147	1.50322	1.73205	1	0.969929	3.09808	1.00297	0	0.178199	0.588058	0.792483	0	-0.0440489	1.63138	0.00427629	Peroxidase 1	LOC_Os05g04500.1|13105.m00453|protein peroxidase precursor, putative, expressed	U35_19163	U35_19163 Members:12 3pri:Y 1e-136 UniRef90_Q6AVZ3 Cluster: Putative peroxidase; n=2; Oryza sativa (japonica cultivar-group)|Rep: Putative peroxidase - Oryza sativa (japonica cultivar-group)	AT5G51890.1 | Symbols: | Peroxidase superfamily protein | chr5:21091163-21092335 REVERSE LENGTH=322	tr|B6T173|B6T173_MAIZE	LOC_Os05g04500.1	IPR010255 (Haem peroxidase)	***-[1.878]	MLOC_13425.1
CUST_5859_PI427708083	1.04166	1.42836	1.12209	1.34635	0.694461	0.785598	2.14652	1.11679	1	1.37124	1.07722	1.29251	1	1.13123	3.09092	1.60813	0	0.455476	0.107307	0.370175	0	0.177897	1.62804	0.685388		LOC_Os03g52410.1|13103.m05709|protein expressed protein	U35_17050	U35_17050 Members:29 3pri:Y 3e-21 UniRef90_Q7XI29 Cluster: Hypothetical protein P0506C07.1; n=1; Oryza sativa (japonica cultivar-group)|Rep: Hypothetical protein P0506C07.1 - Oryza sativa (japonica cultivar-gro	AT3G57450.1 | Symbols: | unknown protein; Has 65 Blast hits to 65 proteins in 11 species: Archae - 0; Bacteria - 0; Metazoa - 0; Fungi - 0; Plants - 65; Viruses - 0; Other Eukaryotes - 0 (source: NCBI BLink). | chr3:21262028-21262318 FORWARD LENGTH=96		LOC_Os03g52410.1
CUST_1765_PI427708083	1.27612	1.09386	0.967815	1.15652	0.649125	1.02314	2.00241	1.41521	1	0.857172	0.758402	0.906273	1	1.57619	3.08478	2.18019	0	-0.222344	-0.398966	-0.141983	0	0.656442	1.62517	1.12445		LOC_Os05g39530.1|13105.m04167|protein ribonuclease P family protein, putative, expressed	U35_40488	U35_40488 Members:1 3pri:N 3e-62 UniRef90_Q8LPV4 Rep: Alanine aminotransferase - Deschampsia antarctica (Antarctic hairgrass)	AT2G43190.4 | Symbols: | ribonuclease P family protein | chr2:17956220-17957833 FORWARD LENGTH=261		LOC_Os05g39530.1
CUST_21893_PI427708080	1.01964	1.23505	1.47638	1.70107	0.91599	1.03998	2.82182	1.81359	1	1.21125	1.44793	1.6683	1	1.13536	3.08063	1.97992	0	0.276498	0.533993	0.738376	0	0.183155	1.62322	0.985442	Lipoyl synthase, mitochondrial	LOC_Os05g43576.1|13105.m04592|protein radical SAM enzyme, putative, expressed	U35_21366	U35_21366 Members:6 3pri:Y 1e-171 UniRef90_Q6L534 Cluster: 'putative lipoic acid synthase, contains radical SAM superfamily'; n=1; Oryza sativa (japonica cultivar-group)|Rep: 'putative lipoic acid synthase,	AT5G08415.1 | Symbols: | Radical SAM superfamily protein | chr5:2710983-2713101 REVERSE LENGTH=394	tr|F6RMC6|F6RMC6_MACMU	LOC_Os05g43576.1	IPR003698 (Lipoate synthase), IPR007197 (Radical SAM)	***-[3.349]
CUST_8854_PI427708083	1.18523	1.17611	1.62574	1.39093	0.785737	1.00033	2.41669	1.27294	1	0.992306	1.37167	1.17356	1	1.27311	3.0757	1.62006	0	-0.0111436	0.455931	0.230889	0	0.348355	1.62091	0.696046		LOC_Os05g39560.1|13105.m04171|protein metal cation transporter, putative, expressed	U35_25480	U35_25480 Members:2 3pri:N 3e-47 UniRef90_Q7Y247 Rep: Putative zinc transporter OsZIP2 - Oryza sativa (Rice)	AT3G12750.1 | Symbols: ZIP1 | zinc transporter 1 precursor | chr3:4051950-4053156 REVERSE LENGTH=355		LOC_Os05g39560.1
CUST_16456_PI427708080	1.02121	1.03976	0.94568	0.854792	0.820633	1.08014	2.51415	1.65159	1	1.01816	0.92604	0.83704	1	1.31623	3.06367	2.01258	0	0.0259676	-0.110853	-0.256631	0	0.39641	1.61526	1.00905	Malate dehydrogenase	LOC_Os08g33720.1|13108.m03518|protein lactate/malate dehydrogenase, putative, expressed	U35_15554	U35_15554 Members:66 3pri:Y 0.0 UniRef90_Q6YWL3 Cluster: Putative NAD-malate dehydrogenase; n=3; Oryza sativa (japonica cultivar-group)|Rep: Putative NAD-malate dehydrogenase - Oryza sativa (japonica cultivar	AT3G47520.1 | Symbols: MDH | malate dehydrogenase | chr3:17513657-17514868 FORWARD LENGTH=403	tr|Q6YWL3|Q6YWL3_ORYSJ	LOC_Os08g33720.1	IPR010097 (Malate dehydrogenase, type 1)	***-[3]	MLOC_7780.1	1H	103.824
CUST_21807_PI427708080	1.38356	1.68664	1.72989	1.82691	0.499049	0.510084	1.52527	0.621151	1	1.21906	1.25032	1.32044	1	1.02211	3.05635	1.24467	0	0.285767	0.3223	0.40102	0	0.0315547	1.61181	0.315764	Homeobox protein knotted-1, putative	LOC_Os03g03164.2|13103.m00294|protein homeobox protein knotted-1, putative, expressed	U35_10104	U35_10104 Members:3 3pri:Y 7e-99 UniRef90_Q94LW3 Cluster: KNOX family class 2 homeodomain protein; n=5; Oryza sativa (japonica cultivar-group)|Rep: KNOX family class 2 homeodomain protein - Oryza sativa (japon	AT1G62990.1 | Symbols: KNAT7, IXR11 | KNOTTED-like homeobox of Arabidopsis thaliana 7 | chr1:23337468-23340348 FORWARD LENGTH=291	tr|B9RC00|B9RC00_RICCO	LOC_Os03g03164.2	IPR005539 (ELK), IPR005540 (KNOX1), IPR005541 (KNOX2), IPR009057 (Homeodomain-like)	***-[2.479]	AK369536//MLOC_66787.1
CUST_23337_PI427708080	0.935558	1.55164	1.69466	1.51007	0.810459	1.10959	2.47569	0.982023	1	1.65852	1.81139	1.61409	1	1.36908	3.05468	1.21169	0	0.729892	0.857098	0.690719	0	0.453211	1.61102	0.277016	Germin-like protein 6a	LOC_Os01g14670.1|13101.m01613|protein Cupin domain containing protein, expressed	U35_4241	U35_4241 Members:15 3pri:Y 1e-119 UniRef90_Q0GR05 Cluster: Germin-like protein 6a; n=1; Hordeum vulgare subsp. vulgare|Rep: Germin-like protein 6a - Hordeum vulgare var. distichum (Two-rowed barley)	AT1G09560.1 | Symbols: GLP5 | germin-like protein 5 | chr1:3093896-3094639 FORWARD LENGTH=219	tr|Q0GR05|Q0GR05_HORVD	LOC_Os01g14670.1	IPR001929 (Germin), IPR011051 (Cupin, RmlC-type)	***-[2]
CUST_4739_PI427708080	1.08048	1.25914	0.973562	1.16807	0.825838	1.06936	2.5212	1.47179	1	1.16534	0.901042	1.08106	1	1.29488	3.0529	1.78218	0	0.220757	-0.150334	0.112451	0	0.372819	1.61018	0.833643	UDP-glucose 6-dehydrogenase	LOC_Os12g25690.1|13112.m02604|protein UDP-glucose 6-dehydrogenase, putative, expressed	U35_51	U35_51 Members:63 3pri:Y 0.0 UniRef90_Q96558 Rep: UDP-glucose 6-dehydrogenase - Glycine max (Soybean)	AT5G15490.1 | Symbols: | UDP-glucose 6-dehydrogenase family protein | chr5:5027872-5029314 REVERSE LENGTH=480	tr|F2CQH5|F2CQH5_HORVD	LOC_Os12g25690.1	IPR017476 (Nucleotide sugar dehydrogenase), IPR021157 (Cytochrome c1, transmembrane anchor, C-terminal)	***-[3.791]	MLOC_63077.1	4H	34.5609
CUST_25407_PI427708080	1.223	1.0228	1.38266	1.37652	0.728863	1.24695	2.21238	1.02441	1	0.83631	1.13055	1.12553	1	1.71082	3.03539	1.40549	0	-0.25789	0.177029	0.170609	0	0.774686	1.60188	0.491078	WRKY transcription factor 11	LOC_Os03g58420.2|13103.m13030|protein OsWRKY6 - Superfamily of TFs having WRKY and zinc finger domains, expressed	U35_32144	U35_32144 Members:1 3pri:N 2e-07 UniRef90_Q2QBB3 Rep: US4 - Cercopithecine herpesvirus 16	AT4G24240.1 | Symbols: WRKY7, ATWRKY7 | WRKY DNA-binding protein 7 | chr4:12571930-12573446 FORWARD LENGTH=353	tr|B2KJ54|B2KJ54_HORVD	LOC_Os03g58420.2	IPR003657 (DNA-binding WRKY), IPR018872 (Zn-cluster domain)	*-*-[3.175]		5H	139.236
CUST_6834_PI427708080	1.06791	0.756425	0.638333	0.938833	0.860424	1.23713	2.5969	1.08502	1	0.708326	0.597743	0.879134	1	1.43782	3.01816	1.26103	0	-0.497515	-0.742403	-0.185845	0	0.523883	1.59367	0.334599	Dolichyl pyrophosphate Glc1Man9GlcNAc2 alpha-1,3-glucosyltransferase	LOC_Os02g46320.1|13102.m05199|protein glucosyltransferase, putative, expressed	U35_38502	U35_38502 Members:1 3pri:N 1e-105 UniRef90_Q6ZGZ7 Cluster: Putative glucosyltransferase; n=2; Oryza sativa (japonica cultivar-group)|Rep: Putative glucosyltransferase - Oryza sativa (japonica cultivar-group)	AT2G44660.1 | Symbols: | ALG6, ALG8 glycosyltransferase family | chr2:18420832-18422827 REVERSE LENGTH=506	tr|G7KFZ6|G7KFZ6_MEDTR	LOC_Os02g46320.1	IPR004856 (Glycosyl transferase, ALG6/ALG8)	***-[5.104]	MLOC_81339.2
CUST_10108_PI427708080	1.7909	0.334319	0.800349	0.915313	0.154704	0.170144	0.465326	0.165064	1	0.186676	0.446897	0.511091	1	1.0998	3.00785	1.06696	0	-2.42139	-1.16198	-0.968348	0	0.137246	1.58873	0.0935126	Heavy metal transport/detoxification superfamily protein LENGTH=332	LOC_Os04g49260.1|13104.m05028|protein heavy metal-associated domain containing protein, expressed	U35_7032	U35_7032 Members:5 3pri:Y 2e-80 UniRef90_Q01HL4 Rep: H0211F06-OSIGBa0153M17.4 protein - Oryza sativa (Rice)	AT4G27590.2 | Symbols: | Heavy metal transport/detoxification superfamily protein | chr4:13771224-13772594 FORWARD LENGTH=332	AT4G27590.2	LOC_Os04g49260.1	IPR006121 (Heavy metal-associated domain, HMA)	***-[4.035]		2H	82.0822
CUST_4975_PI427708100	1.12457	1.22212	0.677921	1.16417	0.752207	0.457782	2.23696	0.377395	1	1.08675	0.602827	1.03522	1	0.608585	2.97387	0.501717	0	0.120019	-0.730185	0.0499305	0	-0.71647	1.57234	-0.995055		LOC_Os06g21120.2|13106.m02257|protein expressed protein	U35_7807	U35_7807 Members:5 3pri:N 1e-111 UniRef90_Q0JKY3 Cluster: Os01g0640800 protein; n=2; Oryza sativa (japonica cultivar-group)|Rep: Os01g0640800 protein - Oryza sativa (japonica cultivar-group)	AT4G16980.1 | Symbols: | arabinogalactan-protein family | chr4:9557087-9557581 FORWARD LENGTH=164		LOC_Os06g21120.2
CUST_24992_PI427708080	1.1463	0.706398	0.962575	1.20858	0.697137	1.31996	2.07115	1.06157	1	0.616243	0.839725	1.05433	1	1.8934	2.97094	1.52276	0	-0.69843	-0.252011	0.0763327	0	0.920982	1.57092	0.606692	ERECTA-like 1 LENGTH=966	LOC_Os04g58080.1|13104.m06092|protein polygalacturonase inhibitor 3 precursor, putative, expressed	U35_21239	U35_21239 Members:5 3pri:Y 1e-25 UniRef90_Q259J2 Rep: H0402C08.6 protein - Oryza sativa (Rice)	AT5G62230.2 | Symbols: ERL1 | ERECTA-like 1 | chr5:24996433-25002130 FORWARD LENGTH=918	AT5G62230.1	LOC_Os04g58080.1		--*-[2]
CUST_4019_PI427708080	1.05673	1.35398	1.30813	1.36771	0.808089	0.818528	2.39745	1.22836	1	1.28129	1.23791	1.29429	1	1.01292	2.96681	1.52007	0	0.357599	0.307903	0.372164	0	0.018517	1.56891	0.604141	Cinnamoyl-CoA reductase	LOC_Os09g04050.1|13109.m00327|protein dehydrogenase, putative, expressed	U35_2353	U35_2353 Members:33 3pri:Y 0.0 UniRef90_Q4KUK8 Rep: Cinnamoyl-CoA reductase - Triticum aestivum (Wheat)	AT1G15950.1 | Symbols: CCR1, IRX4, ATCCR1 | cinnamoyl coa reductase 1 | chr1:5478855-5481915 FORWARD LENGTH=344	tr|Q4KUK8|Q4KUK8_WHEAT	LOC_Os09g04050.1	IPR001509 (NAD-dependent epimerase/dehydratase), IPR016040 (NAD(P)-binding domain)	***-[3.587]	MLOC_58800.2	5H	48.2639
CUST_9288_PI427708083	0.801977	0.850752	1.32117	1.57901	0.934186	1.06117	2.75911	1.0809	1	1.06082	1.64739	1.96889	1	1.13593	2.9535	1.15705	0	0.0851779	0.720186	0.977383	0	0.183874	1.56242	0.210456		LOC_Os12g07060.1|13112.m00734|protein chaperone protein dnaJ, putative, expressed	U35_42546	U35_42546 Members:1 3pri:N	AT5G48030.1 | Symbols: GFA2 | gametophytic factor 2 | chr5:19466298-19469753 REVERSE LENGTH=456		LOC_Os12g07060.1				5H	44.0278
CUST_21020_PI427708080	1.26693	0.988015	1.45378	1.59623	0.702471	0.823795	2.06566	1.06293	1	0.779853	1.14749	1.25992	1	1.17271	2.94056	1.51313	0	-0.358726	0.198477	0.333335	0	0.229847	1.55609	0.597535	Amino acid permease family protein	LOC_Os12g39080.1|13112.m04040|protein amino acid permease family protein, putative, expressed	U35_22115	U35_22115 Members:5 3pri:Y 7e-54 UniRef90_Q2QN40 Cluster: Amino acid permease family protein, putative, expressed; n=1; Oryza sativa (japonica cultivar-group)|Rep: Amino acid permease family protein, putative,	AT3G19553.1 | Symbols: | Amino acid permease family protein | chr3:6790988-6792507 REVERSE LENGTH=479	tr|Q9LH39|Q9LH39_ARATH	LOC_Os12g39080.1	IPR002293 (Amino acid/polyamine transporter I), IPR004841 (Amino acid permease domain)	***-[3.647]	AK365071	5H	44.2361
CUST_13985_PI427708083	1.01692	0.762101	0.641239	0.891308	0.190782	0.17899	0.559281	0.160124	1	0.749422	0.630571	0.876479	1	0.938188	2.93151	0.8393	0	-0.41615	-0.66527	-0.190208	0	-0.0920505	1.55164	-0.252741		LOC_Os12g40760.1|13112.m04241|protein expressed protein	U35_7664	U35_7664 Members:5 3pri:Y 1e-50 UniRef90_Q2QML5 Cluster: Expressed protein; n=1; Oryza sativa (japonica cultivar-group)|Rep: Expressed protein - Oryza sativa (japonica cultivar-group)	AT5G46940.1 | Symbols: | Plant invertase/pectin methylesterase inhibitor superfamily protein | chr5:19058230-19058760 REVERSE LENGTH=176		LOC_Os12g40760.1
CUST_2509_PI427708080	0.936639	0.757352	0.936183	0.87506	0.897672	1.11292	2.62959	1.82956	1	0.808585	0.999514	0.934256	1	1.23978	2.92935	2.03812	0	-0.306529	-0.000701773	-0.0981108	0	0.310084	1.55058	1.02724	AT3G55350-like protein	LOC_Os11g47650.2|13111.m04747|protein trp repressor/replication initiator, putative, expressed	U35_24676	U35_24676 Members:3 3pri:Y 2e-09 UniRef90_Q2QZ53 Cluster: Expressed protein; n=2; Oryza sativa (japonica cultivar-group)|Rep: Expressed protein - Oryza sativa (japonica cultivar-group)	AT3G55350.1 | Symbols: | PIF / Ping-Pong family of plant transposases | chr3:20518518-20520690 FORWARD LENGTH=406	tr|D6PQH8|D6PQH8_9BRAS	LOC_Os11g47650.2	IPR006912 (Putative harbinger transposase-derived nuclease)	*-*-[1.866]
CUST_16364_PI427708080	0.917534	1.159	1.0431	1.02563	1.00176	1.20923	2.92808	1.2002	1	1.26317	1.13685	1.11781	1	1.2071	2.92294	1.19809	0	0.337053	0.185043	0.160672	0	0.271546	1.54742	0.260735	Fanconi anemia group I protein	LOC_Os03g22190.1|13103.m02667|protein expressed protein	U35_9464	U35_9464 Members:3 3pri:N 1e-85 UniRef90_Q10LN6 Cluster: Expressed protein; n=1; Oryza sativa (japonica cultivar-group)|Rep: Expressed protein - Oryza sativa (japonica cultivar-group)	AT5G49110.1 | Symbols: | unknown protein; INVOLVED IN: biological_process unknown; LOCATED IN: cellular_component unknown; EXPRESSED IN: cultured cell; Has 30201 Blast hits to 17322 proteins in 780 species: Archae - 12; Bacteria - 1396; Metazoa - 17338; Fungi - 3422; Plants - 5037; Viruses - 0; Other Eukaryotes - 2996 (source: NCBI BLink). | chr5:19900203-19905925 FORWARD LENGTH=1469	tr|B3H5R7|B3H5R7_ARATH	LOC_Os03g22190.1		***-[3.949]
CUST_7707_PI427708080	0.714704	1.01486	1.05412	1.23452	1.16125	1.3548	3.38796	2.2187	1	1.41997	1.4749	1.72731	1	1.16668	2.91752	1.91062	0	0.505856	0.560618	0.788528	0	0.222408	1.54474	0.934039	Tetratricopeptide repeat (TPR)-like superfamily protein LENGTH=536	LOC_Os01g63620.1|13101.m06826|protein expressed protein	U35_31507	U35_31507 Members:1 3pri:N	AT2G29670.1 | Symbols: | Tetratricopeptide repeat (TPR)-like superfamily protein | chr2:12682309-12684745 REVERSE LENGTH=536	AT2G29670.1	LOC_Os01g63620.1	IPR011990 (Tetratricopeptide-like helical)	***-[3.615]
CUST_4685_PI427708080	1.13786	1.03645	1.1844	1.1205	0.840508	1.33861	2.44848	1.3301	1	0.910877	1.0409	0.984745	1	1.59262	2.91309	1.5825	0	-0.134672	0.0578316	-0.0221786	0	0.671403	1.54255	0.662205	Diphosphomevalonate decarboxylase	LOC_Os02g01920.1|13102.m29149|protein GHMP kinases ATP-binding protein, putative, expressed	U35_17415	U35_17415 Members:24 3pri:Y 0.0 UniRef90_Q6ETS8 Cluster: Putative mevalonate disphosphate decarboxylase; n=1; Oryza sativa (japonica cultivar-group)|Rep: Putative mevalonate disphosphate decarboxylase - Oryza	AT3G54250.1 | Symbols: | GHMP kinase family protein | chr3:20082468-20084688 REVERSE LENGTH=419	tr|B6TCA9|B6TCA9_MAIZE	LOC_Os02g01920.1	IPR005935 (Diphosphomevalonate decarboxylase)	***-[2.721]	MLOC_62766.1	5H	139.097
CUST_3091_PI427708080	1.26729	0.760785	0.629776	0.740651	0.702691	0.745234	2.04306	0.686028	1	0.600324	0.496947	0.584437	1	1.06054	2.90748	0.976287	0	-0.736187	-1.00884	-0.774881	0	0.0848028	1.53977	-0.0346223	Protein kinase family protein	LOC_Os03g12680.1|13103.m01455|protein protein kinase, putative, expressed	U35_5276	U35_5276 Members:10 3pri:Y 1e-154 UniRef90_Q6I5K7 Cluster: Hypothetical protein OSJNBb0088F07.12; n=1; Oryza sativa (japonica cultivar-group)|Rep: Hypothetical protein OSJNBb0088F07.12 - Oryza sativa (japonica	AT4G34500.1 | Symbols: | Protein kinase superfamily protein | chr4:16488005-16490792 REVERSE LENGTH=437	tr|G7J722|G7J722_MEDTR	LOC_Os03g12680.1	IPR011009 (Protein kinase-like domain)	***-[1.962]		4H	59.4901
CUST_569_PI427708080	1.00583	1.08185	1.50259	1.42333	0.93286	1.06742	2.70787	1.54376	1	1.07558	1.49388	1.41508	1	1.14425	2.90276	1.65487	0	0.105112	0.57906	0.50088	0	0.194398	1.53743	0.726716	Glycerophosphoryl diester phosphodiesterase, putative	LOC_Os08g39350.1|13108.m04197|protein glycerophosphoryl diester phosphodiesterase family protein, putative, expressed	U35_3093	U35_3093 Members:24 3pri:Y 1e-145 UniRef90_Q6ZFH9 Cluster: Putative glycerophosphoryl diester phosphodiesterase 2; n=1; Oryza sativa (japonica cultivar-group)|Rep: Putative glycerophosphoryl diester phosphodies	AT5G55480.1 | Symbols: SVL1 | SHV3-like 1 | chr5:22474277-22477819 FORWARD LENGTH=766	tr|B9SSQ8|B9SSQ8_RICCO	LOC_Os08g39350.1	IPR004129 (Glycerophosphoryl diester phosphodiesterase)	***-[3.795]	MLOC_6476.1	7H	69.2635
CUST_6412_PI427708080	1.01496	1.05547	1.01809	0.976597	0.856263	1.38825	2.48257	1.59857	1	1.03991	1.00308	0.962201	1	1.62129	2.89931	1.86692	0	0.0564627	0.00443429	-0.0555903	0	0.697145	1.53571	0.900658	Nuclear RNA binding protein	LOC_Os01g52390.1|13101.m05481|protein plasminogen activator inhibitor 1 RNA-binding protein, putative, expressed	U35_16328	U35_16328 Members:41 3pri:Y 1e-162 UniRef90_Q8W0D1 Cluster: Putative nuclear RNA binding protein A; n=2; Oryza sativa (japonica cultivar-group)|Rep: Putative nuclear RNA binding protein A - Oryza sativa (japonic	AT5G47210.1 | Symbols: | Hyaluronan / mRNA binding family | chr5:19169222-19171012 REVERSE LENGTH=357	tr|Q9SQ56|Q9SQ56_TOBAC	LOC_Os01g52390.1	IPR006861 (Hyaluronan/mRNA-binding protein), IPR019084 (Stm1, N-terminal)	*-*-[3.078]	MLOC_74707.2
CUST_5587_PI427708080	1.08376	0.885726	0.960516	1.2182	0.852964	1.16291	2.47149	1.62273	1	0.817275	0.886285	1.12406	1	1.36338	2.89753	1.90246	0	-0.291107	-0.174158	0.168714	0	0.447184	1.53483	0.927867	Adenylyltransferase and sulfurtransferase MOCS3	LOC_Os06g14040.1|13106.m01550|protein ThiF family domain containing protein, putative, expressed	U35_24080	U35_24080 Members:3 3pri:Y 3e-53 UniRef90_Q0DD65 Cluster: Os06g0251000 protein; n=2; Oryza sativa (japonica cultivar-group)|Rep: Os06g0251000 protein - Oryza sativa (japonica cultivar-group)	AT5G37530.2 | Symbols: | NAD(P)-binding Rossmann-fold superfamily protein | chr5:14906505-14909020 FORWARD LENGTH=456	sp|B4JBC4|MOCS3_DROGR	LOC_Os06g14040.1	IPR016040 (NAD(P)-binding domain)	*-*-[4.004]	MLOC_68085.2	7H	66.0765
CUST_1664_PI427708080	0.342183	0.485644	0.607803	0.72577	1.36895	1.41323	3.96011	1.3486	1	1.41925	1.77625	2.121	1	1.03235	2.8928	0.985132	0	0.505132	0.828834	1.08474	0	0.0459268	1.53247	-0.0216112	Germin-like protein 3a	LOC_Os08g08980.1|13108.m00941|protein cupin domain containing protein, expressed	U35_147	U35_147 Members:20 3pri:Y 1e-101 UniRef90_O48998 Rep: Germin-like protein 2 - Oryza sativa (Rice)	AT5G39110.1 | Symbols: | RmlC-like cupins superfamily protein | chr5:15657802-15658584 REVERSE LENGTH=222	tr|Q0GR09|Q0GR09_HORVD	LOC_Os08g08980.1	IPR001929 (Germin), IPR011051 (Cupin, RmlC-type)	***-[1.976]	MLOC_16950.1
CUST_2262_PI427708080	1.34144	0.841519	1.23764	1.13886	0.507328	0.423719	1.46069	0.537166	1	0.627325	0.922616	0.848985	1	0.835196	2.87919	1.05881	0	-0.672716	-0.116197	-0.236189	0	-0.259814	1.52566	0.0824489	Protein kinase family protein	LOC_Os05g25540.1|13105.m02617|protein STRUBBELIG-RECEPTOR FAMILY 6 precursor, putative, expressed	U35_22783	U35_22783 Members:4 3pri:N 1e-131 UniRef90_Q5W6F7 Cluster: Hypothetical protein OSJNBb0006B22.5; n=1; Oryza sativa (japonica cultivar-group)|Rep: Hypothetical protein OSJNBb0006B22.5 - Oryza sativa (japonica cu	AT2G25220.1 | Symbols: | Protein kinase superfamily protein | chr2:10742918-10745540 REVERSE LENGTH=414	tr|F4JTH2|F4JTH2_ARATH	LOC_Os05g25540.1	IPR011009 (Protein kinase-like domain), IPR013320 (Concanavalin A-like lectin/glucanase, subgroup)	***-[1.879]	MLOC_36437.1	7H	126.7
CUST_418_PI415269222	1.01995	0.992632	1.23638	1.30724	0.903196	1.15642	2.59384	1.52073	1	0.973214	1.21219	1.28167	1	1.28037	2.87184	1.68373	0	-0.0391708	0.277615	0.358025	0	0.356557	1.52198	0.751657
CUST_4071_PI427708080	1.15848	1.21745	1.26606	1.44643	0.737205	0.918033	2.11583	1.47335	1	1.0509	1.09286	1.24856	1	1.24529	2.87007	1.99857	0	0.071631	0.128114	0.320263	0	0.316481	1.52108	0.998965	Malate dehydrogenase	LOC_Os01g46070.1|13101.m04729|protein lactate/malate dehydrogenase, putative, expressed	U35_169	U35_169 Members:94 3pri:Y 1e-170 UniRef90_Q7FSL4 Cluster: Malate dehydrogenase; n=3; Oryza sativa|Rep: Malate dehydrogenase - Oryza sativa (Rice)	AT1G53240.1 | Symbols: mMDH1 | Lactate/malate dehydrogenase family protein | chr1:19854966-19856802 REVERSE LENGTH=341	tr|B4FRJ1|B4FRJ1_MAIZE	LOC_Os01g46070.1	IPR001557 (L-lactate/malate dehydrogenase)	***-[3]	MLOC_59050.1//AK375738	3H	51.7705
CUST_6577_PI427708083	1.05097	0.963142	1.21008	1.14498	0.781533	1.3154	2.2387	1.54433	1	0.916431	1.1514	1.08945	1	1.6831	2.86449	1.97602	0	-0.125901	0.203385	0.123597	0	0.751121	1.51828	0.982597		LOC_Os08g08230.1|13108.m00855|protein kinesin-like protein, identical, putative, expressed	U35_33727	U35_33727 Members:1 3pri:N 2e-25 UniRef90_Q6Z9U4 Cluster: Kinesin-like; n=1; Oryza sativa (japonica cultivar-group)|Rep: Kinesin-like - Oryza sativa (japonica cultivar-group)	AT5G55860.1 | Symbols: | Plant protein of unknown function (DUF827) | chr5:22610146-22612166 FORWARD LENGTH=649		LOC_Os08g08230.1
CUST_18790_PI427708080	1.32193	1.57872	1.37491	1.76819	0.56842	0.71256	1.62791	0.927883	1	1.19426	1.04008	1.33759	1	1.25358	2.86392	1.63239	0	0.256113	0.0566956	0.419635	0	0.326055	1.51799	0.706986	Cytochrome b561/ferric reductase transmembrane with DOMON related domain	LOC_Os04g41810.1|13104.m04110|protein expressed protein	U35_16451	U35_16451 Members:38 3pri:Y 1e-146 UniRef90_Q01IQ6 Rep: OSIGBa0159F11.8 protein - Oryza sativa (Rice)	AT3G07570.1 | Symbols: | Cytochrome b561/ferric reductase transmembrane with DOMON related domain | chr3:2418205-2420206 REVERSE LENGTH=369	tr|Q0WRW8|Q0WRW8_ARATH	LOC_Os04g41810.1	IPR004877 (Cytochrome b561, eukaryote), IPR005018 (DOMON domain), IPR008960 (Carbohydrate-binding domain family 9-like)	***-[4.216]	AK250092.1
CUST_8052_PI427708083	0.946741	0.728434	0.819553	1.12046	0.561623	1.07625	1.60748	0.94962	1	0.769412	0.865657	1.18349	1	1.91632	2.86221	1.69085	0	-0.378171	-0.208133	0.243052	0	0.938338	1.51713	0.757748		LOC_Os06g01320.1|13106.m00035|protein chromo domain containing protein, expressed	U35_5538	U35_5538 Members:9 3pri:Y 3e-99 UniRef90_Q5VRH7 Cluster: Hypothetical protein OSJNBa0075G19.21-2; n=2; Oryza sativa (japonica cultivar-group)|Rep: Hypothetical protein OSJNBa0075G19.21-2 - Oryza sativa (japon	AT4G31690.1 | Symbols: | Transcriptional factor B3 family protein | chr4:15343327-15345161 REVERSE LENGTH=461		LOC_Os06g01320.1				5H	44.0972
CUST_277_PI415269222	1.3789	0.88935	1.52221	1.48942	0.517915	0.636242	1.47787	0.743943	1	0.644971	1.10393	1.08015	1	1.22847	2.8535	1.43642	0	-0.632693	0.142648	0.11123	0	0.29686	1.51273	0.522477
CUST_7604_PI427708080	1.18917	1.17097	1.52147	1.82824	0.748875	0.844773	2.12397	1.17657	1	0.984694	1.27943	1.5374	1	1.12806	2.83621	1.57111	0	-0.022253	0.355505	0.620495	0	0.17384	1.50397	0.651786	Receptor-like kinase	LOC_Os01g02730.1|13101.m00213|protein TAK14, putative, expressed	U35_5409	U35_5409 Members:5 3pri:Y 0.0 UniRef90_Q9XHQ2 Rep: Receptor-like kinase - Hordeum vulgare (Barley)	AT1G66920.2 | Symbols: | Protein kinase superfamily protein | chr1:24965410-24967432 REVERSE LENGTH=617	tr|Q9XHQ2|Q9XHQ2_HORVU	LOC_Os01g02730.1	IPR011009 (Protein kinase-like domain)	***-[2.029]
CUST_13090_PI427708080	0.983606	0.788324	1.06515	1.15681	0.956829	1.10584	2.70121	1.18163	1	0.801463	1.08291	1.17609	1	1.15573	2.82308	1.23495	0	-0.319292	0.114909	0.233999	0	0.208807	1.49727	0.30445	Hydroxymethylglutaryl-CoA synthase, putative, expressed	LOC_Os03g02710.1|13103.m00242|protein hydroxymethylglutaryl-CoA synthase, putative, expressed	U35_3495	U35_3495 Members:20 3pri:Y 0.0 UniRef90_Q8H051 Cluster: Putative hydroxymethylglutaryl coenzyme A synthase; n=1; Oryza sativa (japonica cultivar-group)|Rep: Putative hydroxymethylglutaryl coenzyme A synthase	AT4G11820.2 | Symbols: MVA1, FKP1 | hydroxymethylglutaryl-CoA synthase / HMG-CoA synthase / 3-hydroxy-3-methylglutaryl coenzyme A synthase | chr4:7109124-7111901 REVERSE LENGTH=461	tr|Q8H051|Q8H051_ORYSJ	LOC_Os03g02710.1	IPR010122 (Hydroxymethylglutaryl-CoA synthase, eukaryotic)	***-[3.592]	MLOC_53568.1	4H	110.694
CUST_7058_PI427708100	1.18918	0.884955	0.932135	1.08395	0.673698	0.981468	1.89398	0.628941	1	0.744171	0.783845	0.911509	1	1.45684	2.81132	0.933565	0	-0.426294	-0.35136	-0.133671	0	0.54284	1.49125	-0.0991777		No hits found	U35_22207	U35_22207 Members:5 3pri:N 4e-84 UniRef90_Q5JNF8 Cluster: Hypothetical protein P0435H01.7; n=1; Oryza sativa (japonica cultivar-group)|Rep: Hypothetical protein P0435H01.7 - Oryza sativa (japonica cultivar-gro	No hits found		No hits found
CUST_8838_PI427708083	1.31738	1.19189	1.3021	1.49194	0.66449	0.745063	1.86329	1.07351	1	0.904745	0.988407	1.13251	1	1.12126	2.80409	1.61554	0	-0.144417	-0.0168226	0.17952	0	0.165115	1.48754	0.692015		LOC_Os05g10310.3|13105.m01107|protein acid phosphatase, putative, expressed	U35_551	U35_551 Members:137 3pri:Y 1e-135 UniRef90_Q9M4D6 Cluster: Putative acid phosphatase; n=1; Hordeum vulgare|Rep: Putative acid phosphatase - Hordeum vulgare (Barley)	AT4G29270.1 | Symbols: | HAD superfamily, subfamily IIIB acid phosphatase | chr4:14423797-14424848 REVERSE LENGTH=256		LOC_Os05g10310.3
CUST_15534_PI427708080	1.2274	1.00565	1.28013	1.24479	0.764111	1.06601	2.14068	0.91171	1	0.819333	1.04296	1.01417	1	1.3951	2.80153	1.19316	0	-0.287478	0.0606787	0.0202963	0	0.480366	1.48621	0.254793	CC-NBS-LRR class disease resistance protein	LOC_Os01g70080.1|13101.m07605|protein NB-ARC domain containing protein, expressed	U35_10980	U35_10980 Members:2 3pri:N 3e-27 UniRef90_Q0ITC8 Cluster: Os11g0270500 protein; n=2; Oryza sativa (japonica cultivar-group)|Rep: Os11g0270500 protein - Oryza sativa (japonica cultivar-group)	AT5G48620.1 | Symbols: | Disease resistance protein (CC-NBS-LRR class) family | chr5:19717406-19720932 FORWARD LENGTH=908	tr|C6FF62|C6FF62_SOYBN	LOC_Os01g70080.1	IPR000767 (Disease resistance protein)	***-[1.994]		7H	75.2125
CUST_18032_PI427708080	1.19902	1.34497	1.42804	1.49147	0.720476	0.776363	2.01228	1.02527	1	1.12173	1.19101	1.24391	1	1.07757	2.79299	1.42305	0	0.165721	0.252184	0.314885	0	0.107781	1.48181	0.508986	Filament-like plant protein 6	LOC_Os03g14250.1|13103.m01666|protein plant protein of unknown function DUF869 domain containing protein, expressed	U35_8778	U35_8778 Members:4 3pri:N 0.0 UniRef90_Q10P54 Cluster: Expressed protein; n=1; Oryza sativa (japonica cultivar-group)|Rep: Expressed protein - Oryza sativa (japonica cultivar-group)	AT1G19835.2 | Symbols: | Plant protein of unknown function (DUF869) | chr1:6856212-6859513 REVERSE LENGTH=982	tr|F4HV50|F4HV50_ARATH	LOC_Os03g14250.1	IPR008587 (Protein of unknown function DUF869, plant)	***-[2.557]	MLOC_43885.1	4H	57.2946
CUST_444_PI427708080	0.906607	0.605023	1.14567	1.12686	0.742961	0.951865	2.07336	1.08611	1	0.667349	1.26369	1.24294	1	1.28118	2.79068	1.46187	0	-0.583487	0.337648	0.313758	0	0.357472	1.48061	0.547814	Aldose 1-epimerase	LOC_Os04g38540.1|13104.m03701|protein aldose 1-epimerase, putative, expressed	U35_1720	U35_1720 Members:51 3pri:Y 1e-138 UniRef90_Q01JK3 Cluster: OSIGBa0097P08.2 protein; n=2; Oryza sativa|Rep: OSIGBa0097P08.2 protein - Oryza sativa (Rice)	AT5G15140.1 | Symbols: | Galactose mutarotase-like superfamily protein | chr5:4908686-4910670 FORWARD LENGTH=490	tr|B6SUB8|B6SUB8_MAIZE	LOC_Os04g38540.1	IPR008183 (Aldose 1-/Glucose-6-phosphate 1-epimerase), IPR011013 (Glycoside hydrolase-type carbohydrate-binding)	***-[2.993]	MLOC_5638.1	2H	58.7819
CUST_18818_PI427708080	1.29247	1.06655	1.21485	1.26644	0.645471	0.701371	1.79987	1.28601	1	0.825199	0.939942	0.979856	1	1.0866	2.78845	1.99236	0	-0.277186	-0.089356	-0.0293588	0	0.119824	1.47947	0.994477	Pyrophosphate-energized vacuolar membrane proton pump	LOC_Os06g08080.1|13106.m00844|protein inorganic H+ pyrophosphatase, putative, expressed	U35_536	U35_536 Members:141 3pri:Y 0.0 UniRef90_Q06572 Cluster: Pyrophosphate-energized vacuolar membrane proton pump (EC 3.6.1.1) (Pyrophosphate-energized inorganic pyrophosphatase) (H(+)-PPase); n=6; BEP	AT1G15690.1 | Symbols: AVP1, ATAVP3, AVP-3, AtVHP1;1 | Inorganic H pyrophosphatase family protein | chr1:5399115-5402185 FORWARD LENGTH=770	tr|E2GMU5|E2GMU5_GOSHI	LOC_Os06g08080.1	IPR004131 (Pyrophosphate-energised proton pump)	***-[3.306]	AK250247.1//AK359427
CUST_10356_PI427708083	1.06448	1.03675	1.32108	1.50336	0.827487	1.01845	2.29549	1.34023	1	0.97395	1.24105	1.41229	1	1.23078	2.77405	1.61964	0	-0.0380809	0.311563	0.498033	0	0.299572	1.472	0.695674		LOC_Os08g37060.1|13108.m03897|protein gibberellin receptor GID1L2, putative, expressed	U35_4281	U35_4281 Members:15 3pri:Y 1e-148 UniRef90_Q67IZ3 Cluster: Putative PrMC3; n=1; Oryza sativa (japonica cultivar-group)|Rep: Putative PrMC3 - Oryza sativa (japonica cultivar-group)	AT3G48690.1 | Symbols: ATCXE12, CXE12 | alpha/beta-Hydrolases superfamily protein | chr3:18037186-18038160 REVERSE LENGTH=324		LOC_Os08g37060.1
CUST_6118_PI427708080	1.44739	1.53538	2.28014	2.35062	0.430719	0.581314	1.19238	0.502093	1	1.06079	1.57534	1.62404	1	1.34963	2.76835	1.16571	0	0.0851367	0.655666	0.699583	0	0.432568	1.46902	0.221208	Triacylglycerol lipase, putative	LOC_Os01g43140.1|13101.m04448|protein lipase, putative, expressed	U35_10709	U35_10709 Members:2 3pri:N 1e-125 UniRef90_Q5ZBH3 Cluster: Lipase class 3 family protein-like; n=2; Oryza sativa (japonica cultivar-group)|Rep: Lipase class 3 family protein-like - Oryza sativa (japonica cultiv	AT3G61680.1 | Symbols: | alpha/beta-Hydrolases superfamily protein | chr3:22824630-22826926 FORWARD LENGTH=649	tr|B9SBJ8|B9SBJ8_RICCO	LOC_Os01g43140.1	IPR002921 (Lipase, class 3)	***-[2.392]	MLOC_72054.2	3H	52.6912
CUST_23831_PI427708080	1.01704	0.907206	0.935747	0.951678	0.971364	1.27541	2.679	1.89831	1	0.892007	0.92007	0.935735	1	1.31301	2.75797	1.95427	0	-0.164872	-0.120184	-0.0958287	0	0.392876	1.46361	0.966631	Pseudo-response receiver	LOC_Os05g51690.1|13105.m05584|protein CCT motif family protein, expressed	U35_2567	U35_2567 Members:21 3pri:Y 1e-101 UniRef90_Q0DFE5 Cluster: Os05g0595300 protein; n=2; Oryza sativa (japonica cultivar-group)|Rep: Os05g0595300 protein - Oryza sativa (japonica cultivar-group)	AT5G53420.1 | Symbols: | CCT motif family protein | chr5:21673683-21675469 FORWARD LENGTH=264	tr|Q32QD4|Q32QD4_HORVD	LOC_Os05g51690.1	IPR010402 (CCT domain)	*-*-[2.745]	AK355694
CUST_6385_PI427708080	1.16838	1.38678	1.34579	1.52577	0.67	0.816941	1.84036	1.22585	1	1.18692	1.15184	1.30589	1	1.21932	2.7468	1.82962	0	0.247225	0.203936	0.385028	0	0.286072	1.45775	0.871545	Actin	LOC_Os03g50885.1|13103.m12851|protein actin, putative, expressed	U35_14175	U35_14175 Members:189 3pri:Y 0.0 UniRef90_P10987 Rep: Actin-5C - Drosophila melanogaster (Fruit fly)	AT3G12110.1 | Symbols: ACT11 | actin-11 | chr3:3858116-3859609 FORWARD LENGTH=377	tr|C3TX68|C3TX68_BRASY	LOC_Os03g50885.1	IPR004000 (Actin-like)	***-[2]	MLOC_74533.1
CUST_20049_PI427708080	1.02534	1.10267	1.33606	1.32333	0.865018	0.987773	2.37102	1.46738	1	1.07541	1.30304	1.29062	1	1.14191	2.74101	1.69636	0	0.104887	0.38188	0.368066	0	0.19145	1.45471	0.762443	UDP-D-glucose epimerase 2	LOC_Os09g15420.1|13109.m01457|protein NAD dependent epimerase/dehydratase family protein, putative, expressed	U35_4670	U35_4670 Members:13 3pri:Y 1e-115 UniRef90_Q58IJ5 Rep: UDP-D-glucose epimerase 2 - Hordeum vulgare (Barley)	AT4G10960.1 | Symbols: UGE5 | UDP-D-glucose/UDP-D-galactose 4-epimerase 5 | chr4:6716083-6718472 REVERSE LENGTH=351	tr|Q58IJ5|Q58IJ5_HORVU	LOC_Os09g15420.1	IPR001509 (NAD-dependent epimerase/dehydratase), IPR005886 (UDP-glucose 4-epimerase)	***-[3.589]	AK359027
CUST_155_PI415269222	1.00851	1.06015	1.14172	1.16622	0.90222	1.06589	2.47105	1.62425	1	1.05121	1.13209	1.15638	1	1.1814	2.73885	1.80028	0	0.0720506	0.178984	0.209616	0	0.240503	1.45357	0.848225
CUST_22324_PI427708080	0.896015	0.714514	0.846099	0.812604	1.01766	1.21098	2.78288	1.4645	1	0.797435	0.944291	0.906908	1	1.18996	2.73458	1.43908	0	-0.326561	-0.0826964	-0.140971	0	0.250915	1.45132	0.525148	Ethylene-responsive transcription factor, putative	LOC_Os09g26420.5|13109.m07571|protein AP2 domain containing protein, expressed	U35_14877	U35_14877 Members:79 3pri:Y 1e-126 UniRef90_Q5MFV3 Cluster: BTH-induced ERF transcriptional factor 1; n=5; Oryza sativa|Rep: BTH-induced ERF transcriptional factor 1 - Oryza sativa (indica cultivar-group)	AT1G53910.3 | Symbols: RAP2.12 | related to AP2 12 | chr1:20135242-20136581 FORWARD LENGTH=356	tr|B9T4R8|B9T4R8_RICCO	LOC_Os09g26420.5	IPR016177 (DNA-binding, integrase-type)	***-[3.557]	AK372481
CUST_5876_PI427708080	1.02028	1.08105	1.0686	1.4347	0.85062	0.981406	2.31754	1.38497	1	1.05956	1.04736	1.40618	1	1.15375	2.72453	1.62818	0	0.0834662	0.0667533	0.491783	0	0.206335	1.44601	0.703264	Solute carrier family 22 member 6-A	LOC_Os09g38690.1|13109.m03859|protein transporter family protein, putative, expressed	U35_24900	U35_24900 Members:2 3pri:N 1e-135 UniRef90_Q653R2 Cluster: Putative SV2 related protein; n=1; Oryza sativa (japonica cultivar-group)|Rep: Putative SV2 related protein - Oryza sativa (japonica cultivar-group)	AT3G13050.1 | Symbols: | Major facilitator superfamily protein | chr3:4176866-4178868 FORWARD LENGTH=500	sp|Q66J54|S226A_XENLA	LOC_Os09g38690.1	IPR005828 (General substrate transporter), IPR016196 (Major facilitator superfamily domain, general substrate transporter)	***-[3.638]	MLOC_70271.1	5H	113.889
CUST_2475_PI427708080	1.72587	1.97138	2.15228	2.21499	0.23839	0.288489	0.6471	0.299919	1	1.14225	1.24707	1.28341	1	1.21015	2.71445	1.2581	0	0.191883	0.318547	0.359983	0	0.27519	1.44066	0.331246	Low temperature and salt responsive protein family LENGTH=54	LOC_Os03g17790.1|13103.m02126|protein OsRCI2-5 - Putative low temperature and salt responsive protein, expressed	U35_16207	U35_16207 Members:32 3pri:Y 1e-22 UniRef90_P68179 Cluster: Low temperature-induced protein lt101.1; n=3; Triticeae|Rep: Low temperature-induced protein lt101.1 - Hordeum vulgare (Barley)	AT2G38905.1 | Symbols: | Low temperature and salt responsive protein family | chr2:16244218-16244472 REVERSE LENGTH=54	AT2G38905.1	LOC_Os03g17790.1	IPR000612 (Proteolipid membrane potential modulator)	*-*-[1.945]	MLOC_38447.1
CUST_2959_PI427708080	1.05404	1.19254	1.04162	1.088	0.894471	1.21752	2.42567	1.53878	1	1.1314	0.988218	1.03222	1	1.36117	2.71185	1.72032	0	0.178105	-0.0170983	0.0457521	0	0.444844	1.43928	0.782677	Purple acid phosphatase	LOC_Os03g63074.2|13103.m06990|protein Ser/Thr protein phosphatase family protein, expressed	U35_20467	U35_20467 Members:8 3pri:Y 0.0 UniRef90_Q10AM0 Cluster: Ser/Thr protein phosphatase family protein, expressed; n=5; Oryza sativa (japonica cultivar-group)|Rep: Ser/Thr protein phosphatase family protein, exp	AT3G07130.1 | Symbols: ATPAP15, PAP15 | purple acid phosphatase 15 | chr3:2255763-2257981 REVERSE LENGTH=532	tr|G7JA60|G7JA60_MEDTR	LOC_Os03g63074.2	IPR004843 (Metallophosphoesterase domain), IPR008963 (Purple acid phosphatase-like, N-terminal)	***-[3.825]		3H	50.1062
CUST_17144_PI427708080	1.13859	1.12626	1.33439	1.59492	0.782894	1.12816	2.1123	0.997294	1	0.989173	1.17197	1.40078	1	1.44101	2.69806	1.27386	0	-0.0157056	0.22893	0.486235	0	0.527085	1.43192	0.349202	Non-specific lipid-transfer protein	LOC_Os11g24070.1|13111.m02293|protein LTPL10 - Protease inhibitor/seed storage/LTP family protein precursor, expressed	U35_343	U35_343 Members:57 3pri:Y 5e-55 UniRef90_Q43767 Cluster: Nonspecific lipid-transfer protein 4.1 precursor; n=4; Hordeum vulgare|Rep: Nonspecific lipid-transfer protein 4.1 precursor - Hordeum vulgare (Barley)	AT5G59310.1 | Symbols: LTP4 | lipid transfer protein 4 | chr5:23925296-23925772 REVERSE LENGTH=112	tr|F2CSG7|F2CSG7_HORVD	LOC_Os11g24070.1	IPR000528 (Plant lipid transfer protein/Par allergen), IPR016140 (Bifunctional inhibitor/plant lipid transfer protein/seed storage helical domain)	***-[4.904]
CUST_6022_PI427708080	1.41608	1.348	1.5794	1.49717	0.523476	0.692939	1.41144	1.00387	1	0.951924	1.11533	1.05726	1	1.32373	2.69629	1.9177	0	-0.0710821	0.157469	0.0803269	0	0.404606	1.43098	0.939377	TMV-MP30 binding protein 2C	LOC_Os09g29970.1|13109.m02982|protein TMV-MP30 binding protein 2C, putative, expressed	U35_9801	U35_9801 Members:3 3pri:N 1e-47 UniRef90_Q651Z1 Cluster: TMV-MP30 binding protein 2C-like; n=1; Oryza sativa (japonica cultivar-group)|Rep: TMV-MP30 binding protein 2C-like - Oryza sativa (japonica cultivar-g	AT5G08120.1 | Symbols: MPB2C | movement protein binding protein 2C | chr5:2600743-2602678 REVERSE LENGTH=326	tr|B6TCP7|B6TCP7_MAIZE	LOC_Os09g29970.1		***-[3.078]
CUST_213_PI427708083	1.14476	1.212	1.00383	0.789102	0.794994	0.805549	2.12899	1.32204	1	1.05874	0.876898	0.689319	1	1.01328	2.678	1.66295	0	0.0823528	-0.189519	-0.536756	0	0.0190284	1.42115	0.733745		LOC_Os03g24560.1|13103.m02899|protein ompA/MotB, putative, expressed	U35_7924	U35_7924 Members:5 3pri:Y 6e-29 UniRef90_Q10L36 Cluster: Expressed protein; n=1; Oryza sativa (japonica cultivar-group)|Rep: Expressed protein - Oryza sativa (japonica cultivar-group)	AT1G65440.1 | Symbols: GTB1 | global transcription factor group B1 | chr1:24306945-24314327 REVERSE LENGTH=1647		LOC_Os03g24560.1
CUST_6208_PI427708080	1.49456	1.14028	1.35562	1.42706	0.466581	0.498073	1.24734	0.798413	1	0.762952	0.907035	0.954836	1	1.0675	2.67337	1.7112	0	-0.390335	-0.14077	-0.0666747	0	0.0942294	1.41866	0.775009	phloem protein 2-A1 LENGTH=246	LOC_Os01g06500.2|13101.m14931|protein PHLOEM 2-LIKE A5, putative, expressed	U35_17787	U35_17787 Members:21 3pri:Y 2e-49 UniRef90_Q5ZEM1 Cluster: Putative lectin 2; n=2; Oryza sativa (japonica cultivar-group)|Rep: Putative lectin 2 - Oryza sativa (japonica cultivar-group)	AT4G19840.1 | Symbols: ATPP2-A1, ATPP2A-1, PP2-A1 | phloem protein 2-A1 | chr4:10774336-10775701 FORWARD LENGTH=246	AT4G19840.1	LOC_Os01g06500.2		***-[1.889]	MLOC_72861.1//MLOC_72860.1	3H	46.3173
CUST_3233_PI427708080	1.19003	1.85553	1.75653	1.63832	0.636909	0.887143	1.6996	0.766159	1	1.55922	1.47604	1.37671	1	1.39289	2.66852	1.20293	0	0.640829	0.561733	0.46122	0	0.478079	1.41604	0.266556	Protein trichome birefringence-like 32	LOC_Os03g60340.1|13103.m06620|protein leaf senescence related protein, putative, expressed	U35_1524	U35_1524 Members:65 3pri:Y 1e-168 UniRef90_Q10BH4 Cluster: Expressed protein; n=2; Oryza sativa (japonica cultivar-group)|Rep: Expressed protein - Oryza sativa (japonica cultivar-group)	AT3G11030.1 | Symbols: TBL32 | TRICHOME BIREFRINGENCE-LIKE 32 | chr3:3457300-3459300 REVERSE LENGTH=451	tr|Q9SRL3|Q9SRL3_ARATH	LOC_Os03g60340.1		***-[2.994]	MLOC_54362.3	5H	149.653
CUST_22010_PI427708080	0.992806	0.708778	0.713913	0.867155	0.987683	1.0913	2.63171	1.69196	1	0.713914	0.719087	0.873439	1	1.10491	2.66452	1.71306	0	-0.486179	-0.475763	-0.195222	0	0.143929	1.41388	0.776574	Lipoxygenase	LOC_Os02g10120.1|13102.m01120|protein lipoxygenase, putative, expressed	U35_14644	U35_14644 Members:388 3pri:Y 0.0 UniRef90_P93184 Cluster: Lipoxygenase 2.1, chloroplast precursor; n=1; Hordeum vulgare|Rep: Lipoxygenase 2.1, chloroplast precursor - Hordeum vulgare (Barley)	AT3G45140.1 | Symbols: LOX2, ATLOX2 | lipoxygenase 2 | chr3:16525437-16529233 FORWARD LENGTH=896	tr|F2E3N1|F2E3N1_HORVD	LOC_Os02g10120.1	IPR000907 (Lipoxygenase), IPR008976 (Lipase/lipooxygenase, PLAT/LH2)	***-[2]
CUST_22936_PI427708080	1.26245	0.989713	1.32206	1.50672	0.659866	1.01515	1.75492	0.764123	1	0.78396	1.04721	1.19349	1	1.53842	2.65951	1.158	0	-0.351148	0.0665518	0.255181	0	0.621453	1.41116	0.211631	Receptor kinase, putative	LOC_Os04g58700.1|13104.m06175|protein expressed protein	U35_47241	U35_47241 Members:1 3pri:Y 3e-56 UniRef90_Q259R0 Rep: H0306F12.6 protein - Oryza sativa (Rice)	AT1G63430.1 | Symbols: | Leucine-rich repeat protein kinase family protein | chr1:23522896-23526451 FORWARD LENGTH=664	tr|B9RC93|B9RC93_RICCO	LOC_Os04g58700.1	IPR001611 (Leucine-rich repeat), IPR011009 (Protein kinase-like domain), IPR013210 (Leucine-rich repeat-containing N-terminal, type 2)	***-[1.957]	AK375993
CUST_2502_PI427708080	0.970408	1.12666	1.27095	1.25215	1.00021	1.09492	2.65919	1.38551	1	1.16102	1.3097	1.29034	1	1.09469	2.65862	1.38521	0	0.215395	0.389241	0.36775	0	0.130519	1.41068	0.470104	Pyruvate decarboxylase	LOC_Os03g18220.1|13103.m02182|protein pyruvate decarboxylase isozyme 2, putative, expressed	U35_785	U35_785 Members:156 3pri:Y 0.0 UniRef90_P51848 Rep: Pyruvate decarboxylase isozyme 2 - Oryza sativa (Rice)	AT4G33070.1 | Symbols: | Thiamine pyrophosphate dependent pyruvate decarboxylase family protein | chr4:15952519-15954676 REVERSE LENGTH=607	tr|Q8S4W9|Q8S4W9_MAIZE	LOC_Os03g18220.1	IPR011766 (Thiamine pyrophosphate enzyme, C-terminal TPP-binding), IPR012110 (Pyruvate decarboxylase/indolepyruvate decarboxylase)	***-[2.848]		4H	54.8159
CUST_11033_PI427708100	1.17126	1.34572	1.38054	1.40112	0.76846	1.02915	2.03731	1.12917	1	1.14895	1.17868	1.19625	1	1.33924	2.65115	1.4694	0	0.200312	0.23717	0.258514	0	0.421415	1.40662	0.555224		No hits found	U35_827	U35_827 Members:20 3pri:N 2e-78 UniRef90_Q339K6 Cluster: Multicopper oxidase family protein, expressed; n=1; Oryza sativa (japonica cultivar-group)|Rep: Multicopper oxidase family protein, expressed - Oryza s	No hits found		No hits found
CUST_12669_PI427708080	0.965571	1.1598	1.389	1.4631	0.868063	1.34316	2.29904	1.68748	1	1.20115	1.43852	1.51527	1	1.54731	2.64847	1.94396	0	0.264421	0.524589	0.599577	0	0.629758	1.40516	0.958999	Haloacid dehalogenase-like hydrolase (HAD) superfamily protein LENGTH=1057	LOC_Os07g01850.1|13107.m00104|protein NLI interacting factor-like phosphatase, putative, expressed	U35_22669	U35_22669 Members:4 3pri:Y 5e-15 UniRef90_Q8LKU4 Rep: Hypothetical protein 170F8.6 - Sorghum bicolor (Sorghum) (Sorghum vulgare)	AT4G26190.1 | Symbols: | Haloacid dehalogenase-like hydrolase (HAD) superfamily protein | chr4:13262473-13266282 REVERSE LENGTH=1057	AT4G26190.1	LOC_Os07g01850.1	IPR004274 (NLI interacting factor), IPR023214 (HAD-like domain)	*-*-[4.59]	MLOC_5031.3	2H	57.0467
CUST_7158_PI427708083	1.21658	1.02922	1.05887	1.16159	0.67955	0.950532	1.79479	1.28455	1	0.845994	0.870365	0.9548	1	1.39877	2.64114	1.89029	0	-0.241281	-0.200307	-0.06673	0	0.484156	1.40116	0.918611		LOC_Os06g43690.1|13106.m04579|protein WD repeat-containing protein, putative, expressed	U35_6155	U35_6155 Members:8 3pri:Y 2e-39 UniRef90_Q67WP2 Cluster: Putative beta transducin; n=1; Oryza sativa (japonica cultivar-group)|Rep: Putative beta transducin - Oryza sativa (japonica cultivar-group)	AT4G04940.1 | Symbols: | transducin family protein / WD-40 repeat family protein | chr4:2511212-2517052 REVERSE LENGTH=910		LOC_Os06g43690.1
CUST_22393_PI427708080	1.02716	1.28532	1.2148	1.4206	0.426704	0.637569	1.12568	0.283833	1	1.25134	1.18268	1.38304	1	1.49417	2.63809	0.665176	0	0.323474	0.242065	0.467844	0	0.579347	1.39949	-0.588192	unknown protein; FUNCTIONS IN: molecular_function unknown; INVOLVED IN: biological_process unknown; LOCATED IN: plasma membrane; EXPRESSED IN: 17 plant structures; EXPRESSED DURING: 9 growth stages; Has 14949 Blast hits to 9947 proteins in 971 species: Archae - 43; Bacteria - 3248; Metazoa - 4424; Fungi - 1542; Plants - 562; Viruses - 55; Other Eukaryotes - 5075 (source: NCBI BLink). LENGTH=487	LOC_Os06g38960.2|13106.m04038|protein expressed protein	U35_21268	U35_21268 Members:6 3pri:N 2e-98 UniRef90_Q69X98 Cluster: Hypothetical protein P0633E08.7; n=1; Oryza sativa (japonica cultivar-group)|Rep: Hypothetical protein P0633E08.7 - Oryza sativa (japonica cultivar-gro	AT5G62550.1 | Symbols: | unknown protein; FUNCTIONS IN: molecular_function unknown; INVOLVED IN: biological_process unknown; LOCATED IN: plasma membrane; EXPRESSED IN: 17 plant structures; EXPRESSED DURING: 9 growth stages; Has 14949 Blast hits to 9947 proteins in 971 species: Archae - 43; Bacteria - 3248; Metazoa - 4424; Fungi - 1542; Plants - 562; Viruses - 55; Other Eukaryotes - 5075 (source: …	AT5G62550.1	LOC_Os06g38960.2		*-*-[29]	AK372812
CUST_7075_PI427708080	0.983993	1.29933	1.3165	1.68688	0.897285	1.04823	2.35867	1.47239	1	1.32047	1.33792	1.71432	1	1.16823	2.62867	1.64094	0	0.401048	0.419988	0.777636	0	0.224318	1.39433	0.714525	Plastid division protein PDV1	LOC_Os06g30930.1|13106.m03201|protein expressed protein	U35_22807	U35_22807 Members:4 3pri:Y 3e-59 UniRef90_Q654C8 Cluster: Hypothetical protein OSJNBb0026G06.13; n=1; Oryza sativa (japonica cultivar-group)|Rep: Hypothetical protein OSJNBb0026G06.13 - Oryza sativa (japonica	AT5G53280.1 | Symbols: PDV1 | plastid division1 | chr5:21607586-21609080 FORWARD LENGTH=272	sp|Q9FK13|PDV1_ARATH	LOC_Os06g30930.1		***-[2.9]
CUST_495_PI427708083	1.03612	1.10976	1.15398	1.20343	0.731083	0.885495	1.92029	1.38113	1	1.07107	1.11375	1.16147	1	1.21121	2.62664	1.88915	0	0.0990497	0.155427	0.215958	0	0.276449	1.39322	0.917739		LOC_Os03g59310.1|13103.m06511|protein ribosomal protein, putative, expressed	U35_841	U35_841 Members:84 3pri:Y 1e-141 UniRef90_Q6ZIW7 Cluster: Putative 40S ribosomal protein S2; n=3; Oryza sativa (japonica cultivar-group)|Rep: Putative 40S ribosomal protein S2 - Oryza sativa (japonica	AT2G41840.1 | Symbols: | Ribosomal protein S5 family protein | chr2:17460016-17461398 REVERSE LENGTH=285		LOC_Os03g59310.1
CUST_186_PI427708083	1.23709	1.03005	1.09226	0.893437	0.708581	0.963324	1.85765	1.02187	1	0.832637	0.882925	0.722207	1	1.35951	2.62165	1.44214	0	-0.264241	-0.179638	-0.469516	0	0.443089	1.39047	0.528212		LOC_Os06g51270.1|13106.m05531|protein 1,3-beta-glucan synthase component domain containing protein, expressed	U35_7880	U35_7880 Members:5 3pri:Y 9e-59 UniRef90_Q6K963 Cluster: Putative callose synthase 1 catalytic subunit; n=3; Oryza sativa (japonica cultivar-group)|Rep: Putative callose synthase 1 catalytic subunit - Oryza s	AT5G13000.2 | Symbols: ATGSL12, gsl12 | glucan synthase-like 12 | chr5:4110445-4121202 REVERSE LENGTH=1914		LOC_Os06g51270.1				6H	126.487
CUST_1953_PI427708086	1.26019	0.622578	1.22062	1.86814	0.564207	0.858895	1.47794	0.894784	1	0.494034	0.968596	1.48242	1	1.52231	2.61951	1.58592	0	-1.01732	-0.0460336	0.567957	0	0.606257	1.3893	0.665316		No hits found	U35_42588	U35_42588 Members:1 3pri:N	No hits found		No hits found
CUST_2086_PI427708080	0.933859	0.226313	0.159015	0.363717	0.117039	0.346903	0.306369	0.119017	1	0.242342	0.170277	0.389478	1	2.964	2.61768	1.0169	0	-2.04489	-2.55405	-1.36039	0	1.56755	1.38829	0.0241801	Actin-depolymerizing factor 3	LOC_Os03g60580.1|13103.m06649|protein actin-depolymerizing factor, putative, expressed	U35_4823	U35_4823 Members:11 3pri:Y 9e-61 UniRef90_Q84TB6 Rep: Actin-depolymerizing factor 3 - Oryza sativa (Rice)	AT5G59880.1 | Symbols: ADF3 | actin depolymerizing factor 3 | chr5:24120382-24121628 FORWARD LENGTH=139	tr|B4FSW2|B4FSW2_MAIZE	LOC_Os03g60580.1	IPR002108 (Actin-binding, cofilin/tropomyosin type)	***-[3.706]	MLOC_28088.3	5H	149.931
CUST_24152_PI427708080	1.05089	1.14297	1.21198	1.2235	0.74185	0.903756	1.93851	1.46177	1	1.08762	1.15329	1.16425	1	1.21825	2.61308	1.97043	0	0.121181	0.205757	0.219406	0	0.284805	1.38575	0.978513	30S ribosomal protein S5	LOC_Os03g59310.1|13103.m06511|protein ribosomal protein, putative, expressed	U35_841	U35_841 Members:84 3pri:Y 1e-141 UniRef90_Q6ZIW7 Cluster: Putative 40S ribosomal protein S2; n=3; Oryza sativa (japonica cultivar-group)|Rep: Putative 40S ribosomal protein S2 - Oryza sativa (japonica	AT3G57490.1 | Symbols: | Ribosomal protein S5 family protein | chr3:21279824-21280887 REVERSE LENGTH=276	sp|Q38US8|RS5_LACSS	LOC_Os03g59310.1	IPR000851 (Ribosomal protein S5), IPR014720 (Double-stranded RNA-binding-like)	*-*-[2.239]	AK358657
CUST_6995_PI427708080	1.02036	1.43087	1.21739	1.21116	0.879984	1.06775	2.29811	1.47881	1	1.40231	1.1931	1.18699	1	1.21338	2.61153	1.6805	0	0.487808	0.254715	0.247308	0	0.279026	1.3849	0.748887	Blue copper protein	LOC_Os06g11310.1|13106.m01224|protein plastocyanin-like domain containing protein, putative, expressed	U35_20415	U35_20415 Members:8 3pri:Y 4e-64 UniRef90_Q69TG9 Cluster: Glycine-rich protein-like; n=1; Oryza sativa (japonica cultivar-group)|Rep: Glycine-rich protein-like - Oryza sativa (japonica cultivar-group)	AT2G15780.1 | Symbols: | Cupredoxin superfamily protein | chr2:6873666-6874701 REVERSE LENGTH=257	tr|G7J4H0|G7J4H0_MEDTR	LOC_Os06g11310.1	IPR008972 (Cupredoxin)	***-[2.262]
CUST_2451_PI427708080	1.20414	1.31002	1.33506	1.51386	0.764871	0.904062	1.99539	1.05961	1	1.08793	1.10873	1.25721	1	1.18198	2.60879	1.38534	0	0.121587	0.148907	0.330227	0	0.241204	1.38338	0.470241	COP1-interacting protein	LOC_Os03g64320.1|13103.m07146|protein expressed protein	U35_16210	U35_16210 Members:21 3pri:Y 0.0 UniRef90_Q10A91 Cluster: Expressed protein; n=2; Oryza sativa (japonica cultivar-group)|Rep: Expressed protein - Oryza sativa (japonica cultivar-group)	AT5G43310.2 | Symbols: | COP1-interacting protein-related | chr5:17379735-17385387 REVERSE LENGTH=1180	tr|G7I4V2|G7I4V2_MEDTR	LOC_Os03g64320.1		***-[1.904]	MLOC_38189.2	5H	169.375
CUST_23771_PI427708080	1.04045	0.885766	0.932567	1.10131	0.598655	0.71502	1.55892	1.08353	1	0.851326	0.896308	1.05849	1	1.19438	2.60403	1.80994	0	-0.232216	-0.157934	0.0820064	0	0.25626	1.38075	0.855939	Regulator of chromosome condensation (RCC1) family protein LENGTH=396	LOC_Os08g33390.1|13108.m03478|protein Regulator of chromosome condensation domain containing protein, expressed	U35_17051	U35_17051 Members:28 3pri:Y 0.0 UniRef90_Q6ZKB8 Cluster: Putative UVB-resistance protein UVR8; n=1; Oryza sativa (japonica cultivar-group)|Rep: Putative UVB-resistance protein UVR8 - Oryza sativa (japonica	AT5G16040.1 | Symbols: | Regulator of chromosome condensation (RCC1) family protein | chr5:5240860-5243308 REVERSE LENGTH=396	AT5G16040.1	LOC_Os08g33390.1	IPR009091 (Regulator of chromosome condensation/beta-lactamase-inhibitor protein II)	***-[4.81]
CUST_18751_PI427708080	1.19881	1.34363	1.30778	1.49283	0.773973	1.17173	2.00875	1.04374	1	1.1208	1.09089	1.24526	1	1.51392	2.59537	1.34855	0	0.164527	0.125512	0.316447	0	0.59829	1.37594	0.431413	Long-chain-fatty-acid CoA ligase, putative	LOC_Os05g04170.3|13105.m00413|protein AMP-binding enzyme, putative, expressed	U35_16083	U35_16083 Members:52 3pri:Y 0.0 UniRef90_Q0DL03 Cluster: Os05g0132100 protein; n=1; Oryza sativa (japonica cultivar-group)|Rep: Os05g0132100 protein - Oryza sativa (japonica cultivar-group)	AT4G23850.1 | Symbols: LACS4 | AMP-dependent synthetase and ligase family protein | chr4:12403720-12408263 REVERSE LENGTH=666	tr|B9RNA5|B9RNA5_RICCO	LOC_Os05g04170.3	IPR000873 (AMP-dependent synthetase/ligase)	***-[3.906]
CUST_14222_PI427708080	0.972482	0.517892	0.684448	0.900359	0.89107	0.818768	2.30751	1.24425	1	0.532547	0.703815	0.925836	1	0.918859	2.5896	1.39635	0	-0.90902	-0.506731	-0.111172	0	-0.122084	1.37273	0.481665	Eukaryotic initiation factor 4A (ATP-dependent RNA helicase eIF4A)	LOC_Os02g12840.1|13102.m01414|protein DEAD-box ATP-dependent RNA helicase, putative, expressed	U35_11954	U35_11954 Members:2 3pri:Y 5e-60 UniRef90_Q0E2Q3 Cluster: Os02g0221300 protein; n=1; Oryza sativa (japonica cultivar-group)|Rep: Os02g0221300 protein - Oryza sativa (japonica cultivar-group)	AT1G54270.1 | Symbols: EIF4A-2 | eif4a-2 | chr1:20260495-20262018 FORWARD LENGTH=412	tr|E1ZM95|E1ZM95_CHLVA	LOC_Os02g12840.1	IPR001650 (Helicase, C-terminal), IPR014001 (Helicase, superfamily 1/2, ATP-binding domain), IPR014014 (RNA helicase, DEAD-box type, Q motif)	***-[4.974]	MLOC_61005.5	7H	70.5382
CUST_7825_PI427708080	1.05189	0.997251	1.11929	1.23597	0.760595	0.952963	1.96381	1.17057	1	0.948056	1.06408	1.175	1	1.25292	2.58194	1.53901	0	-0.076956	0.0896008	0.232659	0	0.325291	1.36845	0.622005	Leucine-tRNA ligase	LOC_Os09g32650.1|13109.m03258|protein leucyl-tRNA synthetase, cytoplasmic, putative, expressed	U35_18813	U35_18813 Members:13 3pri:N 0.0 UniRef90_Q0J0N6 Cluster: Os09g0503400 protein; n=2; Oryza sativa (japonica cultivar-group)|Rep: Os09g0503400 protein - Oryza sativa (japonica cultivar-group)	AT1G09620.1 | Symbols: | ATP binding;leucine-tRNA ligases;aminoacyl-tRNA ligases;nucleotide binding;ATP binding;aminoacyl-tRNA ligases | chr1:3113077-3116455 REVERSE LENGTH=1091	tr|A8NJL8|A8NJL8_COPC7	LOC_Os09g32650.1	IPR004493 (Leucyl-tRNA synthetase, class Ia, archaeal/eukaryotic cytosolic), IPR009080 (Aminoacyl-tRNA synthetase, class 1a, anticodon-binding)	***-[2.951]		2H	51.4873
CUST_7063_PI427708080	1.43691	1.52485	1.98319	2.57245	0.492089	0.547223	1.26838	0.620843	1	1.0612	1.38017	1.79026	1	1.11204	2.57753	1.26165	0	0.0856965	0.46485	0.840173	0	0.15321	1.36599	0.335308	Glycerophosphoryl diester phosphodiesterase, putative	LOC_Os02g37590.1|13102.m04114|protein glycerophosphoryl diester phosphodiesterase family protein, putative, expressed	U35_17079	U35_17079 Members:27 3pri:Y 0.0 UniRef90_Q01J03 Rep: B0806H07.1 protein - Oryza sativa (Rice)	AT5G55480.1 | Symbols: SVL1 | SHV3-like 1 | chr5:22474277-22477819 FORWARD LENGTH=766	tr|B9SSQ8|B9SSQ8_RICCO	LOC_Os02g37590.1	IPR004129 (Glycerophosphoryl diester phosphodiesterase)	***-[3.785]
CUST_11154_PI427708083	1.1696	0.935654	1.13996	1.24377	0.70837	0.886207	1.82516	0.970253	1	0.799977	0.974659	1.06341	1	1.25105	2.57657	1.3697	0	-0.32197	-0.0370312	0.0887001	0	0.323141	1.36545	0.453859		LOC_Os03g08440.1|13103.m00970|protein ribosomal protein S2, putative, expressed	U35_437	U35_437 Members:131 3pri:Y 1e-131 UniRef90_Q8H3I3 Cluster: Putative 40S ribosomal protein; n=1; Oryza sativa (japonica cultivar-group)|Rep: Putative 40S ribosomal protein - Oryza sativa (japonica	AT3G04770.1 | Symbols: RPSAb | 40s ribosomal protein SA B | chr3:1309465-1310846 REVERSE LENGTH=332		LOC_Os03g08440.1
CUST_12472_PI427708080	1.00224	0.651645	1.24503	1.18843	0.734714	1.06429	1.8865	0.923568	1	0.650186	1.24224	1.18577	1	1.44857	2.56767	1.25704	0	-0.621076	0.312943	0.245824	0	0.534634	1.36046	0.330036	Unknown protein	LOC_Os04g56420.1|13104.m05873|protein retrotransposon protein, putative, unclassified, expressed	U35_49015	U35_49015 Members:1 3pri:Y 3e-15 UniRef90_Q2QS77 Cluster: Retrotransposon protein, putative, unclassified; n=1; Oryza sativa (japonica cultivar-group)|Rep: Retrotransposon protein, putative, unclassified - Ory	AT4G03566.1 | Symbols: | unknown protein; FUNCTIONS IN: molecular_function unknown; INVOLVED IN: biological_process unknown; LOCATED IN: cellular_component unknown; BEST Arabidopsis thaliana protein match is: unknown protein (TAIR:AT5G19270.1); Has 30201 Blast hits to 17322 proteins in 780 species: Archae - 12; Bacteria - 1396; Metazoa - 17338; Fungi - 3422; Plants - 5037; Viruses - 0; Other Euka…		LOC_Os04g56420.1
CUST_1385_PI427708080	1.21322	1.13358	1.41873	1.41149	0.712286	0.847309	1.82673	1.19165	1	0.934361	1.16939	1.16343	1	1.18956	2.56461	1.673	0	-0.0979486	0.225762	0.218379	0	0.250432	1.35874	0.742436	Protein transport protein Sec24-like	LOC_Os11g29200.1|13111.m02815|protein protein transport protein, putative, expressed	U35_15951	U35_15951 Members:58 3pri:Y 0.0 UniRef90_Q2R4A0 Cluster: Protein transport protein Sec24-like CEF, putative, expressed; n=2; Oryza sativa (japonica cultivar-group)|Rep: Protein transport protein	AT3G44340.1 | Symbols: CEF | clone eighty-four | chr3:16011923-16019873 REVERSE LENGTH=1096	sp|Q9M081|SC24B_ARATH	LOC_Os11g29200.1	IPR006895 (Zinc finger, Sec23/Sec24-type), IPR006896 (Sec23/Sec24, trunk domain), IPR006900 (Sec23/Sec24, helical domain), IPR007123 (Gelsolin domain), IPR012990 (Sec23/Sec24 beta-sandwich)	***-[2.743]	MLOC_14105.3	4H	50.9915
CUST_5125_PI427708080	0.971147	1.13679	1.10382	1.28299	0.877996	0.999911	2.25122	1.53013	1	1.17057	1.13662	1.32111	1	1.13886	2.56404	1.74275	0	0.227211	0.184745	0.401753	0	0.187584	1.35842	0.801363	Membrane protein insertase YidC 1	LOC_Os10g37690.1|13110.m03424|protein inner membrane protein, putative, expressed	U35_31795	U35_31795 Members:1 3pri:N 2e-27 UniRef90_Q9FWB8 Cluster: Putative Oxa1 protein; n=2; Oryza sativa (japonica cultivar-group)|Rep: Putative Oxa1 protein - Oryza sativa (japonica cultivar-group)	AT2G46470.1 | Symbols: OXA1L | inner membrane protein OXA1-like | chr2:19072659-19074948 FORWARD LENGTH=431	tr|B5V5Q7|B5V5Q7_BACCE	LOC_Os10g37690.1	IPR001708 (Membrane insertion protein, OxaA/YidC)	*-*-[3.272]	MLOC_65189.3	1H	48.0878
CUST_480_PI415269222	1.10907	0.973331	1.34916	1.37796	0.738001	0.880911	1.89116	1.18567	1	0.877612	1.21648	1.24245	1	1.19365	2.56254	1.6066	0	-0.188345	0.282712	0.313186	0	0.255374	1.35758	0.684011
CUST_18063_PI427708080	1.20473	1.40224	1.02497	1.1198	0.682585	1.06006	1.74328	1.06887	1	1.16394	0.850785	0.929501	1	1.553	2.55393	1.56591	0	0.219016	-0.233134	-0.105472	0	0.635059	1.35272	0.646999	Phosphoenolpyruvate carboxykinase [ATP], putative	LOC_Os03g15050.2|13103.m01761|protein phosphoenolpyruvate carboxykinase, putative, expressed	U35_17068	U35_17068 Members:27 3pri:Y 0.0 UniRef90_Q10NX2 Cluster: Phosphoenolpyruvate carboxykinase, putative, expressed; n=4; Poaceae|Rep: Phosphoenolpyruvate carboxykinase, putative, expressed - Oryza sativa (japoni	AT4G37870.1 | Symbols: PCK1, PEPCK | phosphoenolpyruvate carboxykinase 1 | chr4:17802974-17806332 REVERSE LENGTH=671	tr|B9R6Q4|B9R6Q4_RICCO	LOC_Os03g15050.2	IPR001272 (Phosphoenolpyruvate carboxykinase, ATP-utilising)	***-[3.624]		4H	57.2946
CUST_8536_PI427708083	1.08231	1.28193	1.24069	1.57009	0.821864	1.22215	2.09597	1.47646	1	1.18443	1.14633	1.45068	1	1.48704	2.55027	1.79647	0	0.244196	0.197028	0.536733	0	0.572448	1.35065	0.845166		LOC_Os05g44420.1|13105.m04698|protein expressed protein	U35_4945	U35_4945 Members:11 3pri:Y 2e-81 UniRef90_Q5Z9B9 Cluster: Hypothetical protein P0427B07.49; n=1; Oryza sativa (japonica cultivar-group)|Rep: Hypothetical protein P0427B07.49 - Oryza sativa (japonica cultivar-g	AT3G16330.1 | Symbols: | unknown protein; BEST Arabidopsis thaliana protein match is: unknown protein (TAIR:AT1G52140.1); Has 109 Blast hits to 109 proteins in 16 species: Archae - 0; Bacteria - 0; Metazoa - 0; Fungi - 0; Plants - 109; Viruses - 0; Other Eukaryotes - 0 (source: NCBI BLink). | chr3:5535263-5535880 FORWARD LENGTH=205		LOC_Os05g44420.1
CUST_16757_PI427708080	1.10067	1.00936	0.96071	1.06867	0.805821	1.17662	2.05417	1.23511	1	0.917047	0.872843	0.970926	1	1.46015	2.54917	1.53274	0	-0.124932	-0.196206	-0.0425669	0	0.546112	1.35003	0.616112	Ribonuclease	LOC_Os11g05570.1|13111.m00543|protein RNASEH2A - Putative ribonuclease H2 large subunit, expressed	U35_4770	U35_4770 Members:12 3pri:Y 1e-153 UniRef90_Q53QG3 Cluster: Ribonuclease HII, putative; n=1; Oryza sativa (japonica cultivar-group)|Rep: Ribonuclease HII, putative - Oryza sativa (japonica cultivar-group)	AT2G25100.1 | Symbols: | Polynucleotidyl transferase, ribonuclease H-like superfamily protein | chr2:10679767-10681654 REVERSE LENGTH=296	tr|Q53QG3|Q53QG3_ORYSJ	LOC_Os11g05570.1	IPR001352 (Ribonuclease HII/HIII), IPR012337 (Ribonuclease H-like domain), IPR023160 (Ribonuclease HII, helix-loop-helix cap domain)	***-[2]
CUST_23572_PI427708080	1.11566	1.18196	1.16551	1.27134	0.757817	0.93655	1.93168	1.26356	1	1.05943	1.04468	1.13954	1	1.23585	2.54901	1.66736	0	0.0832868	0.0630619	0.188454	0	0.305508	1.34994	0.737568	40S ribosomal protein SA	LOC_Os03g08440.1|13103.m00970|protein ribosomal protein S2, putative, expressed	U35_437	U35_437 Members:131 3pri:Y 1e-131 UniRef90_Q8H3I3 Cluster: Putative 40S ribosomal protein; n=1; Oryza sativa (japonica cultivar-group)|Rep: Putative 40S ribosomal protein - Oryza sativa (japonica	AT1G72370.2 | Symbols: P40, AP40, RP40, RPSAA | 40s ribosomal protein SA | chr1:27243148-27244842 REVERSE LENGTH=294	tr|B6T6X2|B6T6X2_MAIZE	LOC_Os03g08440.1	IPR001865 (Ribosomal protein S2), IPR023591 (Ribosomal protein S2, flavodoxin-like domain)	***-[2.803]	AK252834.1
CUST_2921_PI427708080	1.26464	1.05308	1.0156	1.33084	0.721546	0.751617	1.83653	0.976398	1	0.832718	0.803074	1.05235	1	1.04167	2.54527	1.3532	0	-0.264101	-0.316395	0.0736162	0	0.0589051	1.34782	0.436377	Coatomer subunit epsilon	LOC_Os04g52270.1|13104.m05353|protein coatomer subunit epsilon, putative, expressed	U35_1444	U35_1444 Members:70 3pri:Y 1e-151 UniRef90_Q9M639 Rep: Epsilon-COP - Zea mays (Maize)	AT1G30630.1 | Symbols: | Coatomer epsilon subunit | chr1:10858546-10860173 REVERSE LENGTH=292	tr|B6SZK9|B6SZK9_MAIZE	LOC_Os04g52270.1	IPR006822 (Coatomer, epsilon subunit)	***-[3.763]
CUST_24715_PI427708080	0.930902	1.47845	1.92575	2.02891	0.899123	1.08483	2.28695	0.870605	1	1.58819	2.06869	2.17951	1	1.20654	2.54353	0.968283	0	0.667383	1.04872	1.12401	0	0.270874	1.34683	-0.0464998	IQ domain-containing protein	LOC_Os01g67090.1|13101.m07274|protein IQ calmodulin-binding motif domain containing protein, expressed	U35_22332	U35_22332 Members:4 3pri:N 8e-37 UniRef90_Q8L4H1 Cluster: P0696G06.23 protein; n=3; Oryza sativa (japonica cultivar-group)|Rep: P0696G06.23 protein - Oryza sativa (japonica cultivar-group)	AT3G59690.1 | Symbols: IQD13 | IQ-domain 13 | chr3:22049572-22051479 FORWARD LENGTH=517	tr|G7JNM9|G7JNM9_MEDTR	LOC_Os01g67090.1	IPR000048 (IQ motif, EF-hand binding site)	*-*-[1.818]
CUST_2336_PI427708086	1.46135	0.633007	0.919008	0.941069	0.486916	0.520152	1.23762	0.395016	1	0.433166	0.628876	0.643972	1	1.06826	2.54175	0.811261	0	-1.20701	-0.669153	-0.63493	0	0.0952612	1.34582	-0.301761		LOC_Os06g44210.2|13106.m04646|protein protein phosphatase 2C, putative, expressed	U35_5513	U35_5513 Members:9 3pri:Y 1e-158 UniRef90_Q653S4 Cluster: Hypothetical protein OJ1065_E04.2-2; n=2; Oryza sativa (japonica cultivar-group)|Rep: Hypothetical protein OJ1065_E04.2-2 - Oryza sativa (japonica cult	AT2G25070.1 | Symbols: | Protein phosphatase 2C family protein | chr2:10663517-10665366 REVERSE LENGTH=355		LOC_Os06g44210.2
CUST_21061_PI427708080	1.2565	1.43942	1.35219	1.92903	0.575453	0.564609	1.46221	0.602353	1	1.14558	1.07615	1.53523	1	0.981156	2.54098	1.04675	0	0.196073	0.105877	0.618459	0	-0.0274451	1.34539	0.0659119	Galactosyl transferase GMA12/MNN10 family protein LENGTH=449	LOC_Os11g34390.1|13111.m03339|protein glycosyltransferase, putative, expressed	U35_22460	U35_22460 Members:4 3pri:Y 9e-70 UniRef90_Q2R2W8 Cluster: Glycosyltransferase 6, putative, expressed; n=1; Oryza sativa (japonica cultivar-group)|Rep: Glycosyltransferase 6, putative, expressed - Oryza	AT2G22900.1 | Symbols: | Galactosyl transferase GMA12/MNN10 family protein | chr2:9744359-9746193 REVERSE LENGTH=449	AT2G22900.1	LOC_Os11g34390.1	IPR008630 (Galactosyl transferase)	***-[2.771]	AK365256
CUST_24134_PI427708080	1.14626	1.11427	1.52957	1.5551	0.752572	0.697967	1.90817	0.957896	1	0.972088	1.3344	1.35667	1	0.927442	2.53553	1.27283	0	-0.0408407	0.416191	0.440067	0	-0.108671	1.34229	0.348038	Respiratory burst oxidase-like protein E	LOC_Os09g26660.1|13109.m02574|protein ferric reductase, putative, expressed	U35_18012	U35_18012 Members:19 3pri:Y 0.0 UniRef90_Q69LJ7 Cluster: Putative respiratory burst oxidase protein E; n=2; Oryza sativa (japonica cultivar-group)|Rep: Putative respiratory burst oxidase protein E - Oryza sat	AT1G19230.2 | Symbols: | Riboflavin synthase-like superfamily protein | chr1:6644189-6649149 FORWARD LENGTH=934	tr|B2D0N7|B2D0N7_HORVD	LOC_Os09g26660.1	IPR000778 (Cytochrome b245, heavy chain), IPR011992 (EF-hand-like domain), IPR017938 (Riboflavin synthase-like beta-barrel)	***-[3.227]	AK358503
CUST_9778_PI427708080	1.06056	0.919991	1.1009	1.15717	0.915666	1.1053	2.31995	1.19937	1	0.867457	1.03804	1.09109	1	1.2071	2.53362	1.30983	0	-0.205136	0.0538559	0.125774	0	0.271539	1.3412	0.38938	Biotin synthase	LOC_Os08g42730.1|13108.m04617|protein radical SAM enzyme, putative, expressed	U35_6959	U35_6959 Members:6 3pri:N 1e-165 UniRef90_Q69U93 Cluster: Putative biotin synthase; n=1; Oryza sativa (japonica cultivar-group)|Rep: Putative biotin synthase - Oryza sativa (japonica cultivar-group)	AT2G43360.1 | Symbols: BIO2, BIOB | Radical SAM superfamily protein | chr2:18010918-18013129 REVERSE LENGTH=378	tr|B6TM42|B6TM42_MAIZE	LOC_Os08g42730.1	IPR007197 (Radical SAM), IPR010722 (Biotin/thiamin synthesis-associated protein), IPR013785 (Aldolase-type TIM barrel)	***-[2.995]		7H	70.6799
CUST_3386_PI427708080	1.18005	1.01592	1.14527	1.25163	0.769556	0.785712	1.94484	1.04252	1	0.860908	0.970524	1.06066	1	1.02099	2.52723	1.3547	0	-0.216069	-0.0431639	0.0849588	0	0.0299747	1.33756	0.437978	Glutamyl-tRNA(Gln) amidotransferase subunit A	LOC_Os04g10460.1|13104.m00941|protein amidase, putative, expressed	U35_20890	U35_20890 Members:7 3pri:N 3e-78 UniRef90_Q01MY1 Cluster: OSIGBa0148J22.1 protein; n=3; Oryza sativa|Rep: OSIGBa0148J22.1 protein - Oryza sativa (Rice)	AT4G34880.1 | Symbols: | Amidase family protein | chr4:16615549-16617424 FORWARD LENGTH=466	tr|G7LHB5|G7LHB5_MEDTR	LOC_Os04g10460.1	IPR000120 (Amidase), IPR023631 (Amidase signature domain)	***-[5.874]	MLOC_55294.2	2H	6.44476
CUST_22971_PI427708080	1.04179	0.800897	1.46007	1.87654	0.720526	0.78637	1.82002	0.682907	1	0.768769	1.4015	1.80126	1	1.09138	2.52596	0.94779	0	-0.379378	0.486972	0.849008	0	0.126157	1.33683	-0.0773612	PLANT CADMIUM RESISTANCE 2 LENGTH=152	LOC_Os02g52550.1|13102.m05992|protein uncharacterized Cys-rich domain containing protein, putative, expressed	U35_10444	U35_10444 Members:3 3pri:Y 2e-79 UniRef90_Q6Z6F9 Cluster: Putative PGPS/D12; n=1; Oryza sativa (japonica cultivar-group)|Rep: Putative PGPS/D12 - Oryza sativa (japonica cultivar-group)	AT5G35525.1 | Symbols: | PLAC8 family protein | chr5:13707084-13707818 FORWARD LENGTH=152	AT1G14870.1	LOC_Os02g52550.1	IPR006461 (Uncharacterised protein family Cys-rich)	***-[3.284]
CUST_19619_PI427708080	1.15183	1.11366	1.11684	1.20832	0.718625	0.892442	1.8138	1.20595	1	0.96686	0.969619	1.04904	1	1.24187	2.52398	1.67813	0	-0.0486214	-0.0445102	0.0690717	0	0.312519	1.3357	0.746858	Elongation factor 2	LOC_Os02g32030.1|13102.m03460|protein elongation factor, putative, expressed	U35_393	U35_393 Members:230 3pri:Y 0.0 UniRef90_O23755 Cluster: Elongation factor 2; n=17; Magnoliophyta|Rep: Elongation factor 2 - Beta vulgaris (Sugar beet)	AT1G56070.1 | Symbols: LOS1 | Ribosomal protein S5/Elongation factor G/III/V family protein | chr1:20968245-20971077 REVERSE LENGTH=843	tr|Q6H4L2|Q6H4L2_ORYSJ	LOC_Os02g32030.1	IPR000795 (Protein synthesis factor, GTP-binding), IPR009000 (Translation elongation/initiation factor/Ribosomal, beta-barrel), IPR009022 (Elongation factor G/III/V), IPR020568 (Ribosomal protein S5 domain 2-type fold)	***-[3]	AK356124
CUST_18943_PI427708080	1.21488	1.40418	1.5598	1.55624	0.67414	0.814409	1.69965	0.958117	1	1.15582	1.28391	1.28098	1	1.20807	2.52121	1.42124	0	0.208914	0.360544	0.357249	0	0.272705	1.33412	0.507155	Tubulin beta chain	LOC_Os01g18050.1|13101.m01962|protein tubulin/FtsZ domain containing protein, putative, expressed	U35_14336	U35_14336 Members:70 3pri:Y 0.0 UniRef90_Q9ZRB2 Cluster: Tubulin beta-1 chain; n=11; Magnoliophyta|Rep: Tubulin beta-1 chain - Triticum aestivum (Wheat)	AT5G12250.1 | Symbols: TUB6 | beta-6 tubulin | chr5:3961317-3962971 REVERSE LENGTH=449	tr|G7L5U9|G7L5U9_MEDTR	LOC_Os01g18050.1	IPR000217 (Tubulin), IPR023123 (Tubulin, C-terminal)	***-[3.802]	AK251033.1
CUST_25976_PI427708080	1.36954	1.84981	2.00336	2.43735	0.50079	0.542953	1.25893	0.63884	1	1.35068	1.46279	1.77969	1	1.08419	2.51389	1.27566	0	0.433686	0.548726	0.831623	0	0.116621	1.32992	0.351249	Fasciclin-like arabinogalactan protein 7	LOC_Os05g48900.1|13105.m05223|protein fasciclin domain containing protein, expressed	U35_2770	U35_2770 Members:28 3pri:Y 1e-150 UniRef90_Q06I91 Rep: Fasciclin-like protein FLA15 - Triticum aestivum (Wheat)	AT5G60490.1 | Symbols: FLA12 | FASCICLIN-like arabinogalactan-protein 12 | chr5:24325916-24326665 REVERSE LENGTH=249	tr|B6SSV3|B6SSV3_MAIZE	LOC_Os05g48900.1	IPR000782 (FAS1 domain)	*-*-[2.639]	AK375449
CUST_22510_PI427708080	0.953916	1.51068	1.60825	1.89212	0.903449	0.897428	2.26464	1.30414	1	1.58366	1.68595	1.98352	1	0.993335	2.50666	1.44351	0	0.663259	0.753561	0.988067	0	-0.00964711	1.32577	0.529582	Histone H2A	LOC_Os05g02300.1|13105.m00194|protein Core histone H2A/H2B/H3/H4 domain containing protein, putative, expressed	U35_13907	U35_13907 Members:22 3pri:Y 6e-67 UniRef90_P40280 Rep: Histone H2A - Zea mays (Maize)	AT5G02560.1 | Symbols: HTA12 | histone H2A 12 | chr5:575437-576456 FORWARD LENGTH=153	tr|F2EBJ8|F2EBJ8_HORVD	LOC_Os05g02300.1	IPR009072 (Histone-fold)	***-[2.996]
CUST_6043_PI427708080	1.07739	1.00575	1.21635	1.38388	0.837936	1.15705	2.09869	1.01034	1	0.933504	1.12898	1.28448	1	1.38083	2.50459	1.20575	0	-0.0992714	0.175026	0.361181	0	0.46554	1.32458	0.269932	Non-specific lipid-transfer protein	LOC_Os11g24070.1|13111.m02293|protein LTPL10 - Protease inhibitor/seed storage/LTP family protein precursor, expressed	U35_91	U35_91 Members:213 3pri:Y 3e-57 UniRef90_Q43767 Cluster: Nonspecific lipid-transfer protein 4.1 precursor; n=4; Hordeum vulgare|Rep: Nonspecific lipid-transfer protein 4.1 precursor - Hordeum vulgare (Barley)	AT5G59310.1 | Symbols: LTP4 | lipid transfer protein 4 | chr5:23925296-23925772 REVERSE LENGTH=112	tr|F2DCX3|F2DCX3_HORVD	LOC_Os11g24070.1	IPR000528 (Plant lipid transfer protein/Par allergen), IPR016140 (Bifunctional inhibitor/plant lipid transfer protein/seed storage helical domain)	***-[4.905]	MLOC_71436.1	3H	20.5737
CUST_389_PI415269222	1.086	1.01149	0.965036	0.956675	0.756142	0.969488	1.88945	1.54107	1	0.931394	0.888619	0.88092	1	1.28215	2.4988	2.03808	0	-0.102537	-0.170363	-0.182917	0	0.358566	1.32124	1.02721
CUST_14000_PI427708080	1.09104	1.29015	1.32526	1.37952	0.786362	1.02915	1.96444	1.27087	1	1.1825	1.21468	1.26441	1	1.30874	2.49814	1.61614	0	0.24184	0.280574	0.338466	0	0.388183	1.32085	0.69255	Multidrug resistance protein ABC transporter family	LOC_Os04g13210.1|13104.m01212|protein multidrug resistance-associated protein, putative, expressed	U35_3019	U35_3019 Members:3 3pri:N 1e-175 UniRef90_Q8GU65 Cluster: MRP-like ABC transporter; n=2; Oryza sativa (japonica cultivar-group)|Rep: MRP-like ABC transporter - Oryza sativa (japonica cultivar-group)	AT3G62700.1 | Symbols: ATMRP10, MRP10, ABCC14 | multidrug resistance-associated protein 10 | chr3:23190428-23195727 REVERSE LENGTH=1539	tr|B9I9S5|B9I9S5_POPTR	LOC_Os04g13210.1	IPR003439 (ABC transporter-like), IPR011527 (ABC transporter, transmembrane domain, type 1)	***-[3.328]	MLOC_5957.1	2H	12.1105
CUST_5898_PI427708083	1.10735	1.00467	1.21625	1.15396	0.758181	0.845962	1.89193	1.05008	1	0.907276	1.09835	1.0421	1	1.11578	2.49535	1.38499	0	-0.140386	0.135333	0.0594907	0	0.15805	1.31924	0.469879		LOC_Os03g08440.2|13103.m00971|protein ribosomal protein S2, putative, expressed	U35_437	U35_437 Members:131 3pri:Y 1e-131 UniRef90_Q8H3I3 Cluster: Putative 40S ribosomal protein; n=1; Oryza sativa (japonica cultivar-group)|Rep: Putative 40S ribosomal protein - Oryza sativa (japonica	AT3G04770.2 | Symbols: RPSAb | 40s ribosomal protein SA B | chr3:1309544-1310846 REVERSE LENGTH=280		LOC_Os03g08440.2
CUST_14101_PI427708083	0.927589	0.954056	0.751745	0.834501	0.994408	1.12289	2.48064	1.61429	1	1.02853	0.81043	0.899646	1	1.1292	2.49459	1.62337	0	0.0405885	-0.303241	-0.152571	0	0.175302	1.3188	0.698988		LOC_Os06g40440.1|13106.m04204|protein expressed protein	U35_7585	U35_7585 Members:5 3pri:Y 8e-55 UniRef90_Q69Q43 Cluster: Hypothetical protein P0029C06.12; n=1; Oryza sativa (japonica cultivar-group)|Rep: Hypothetical protein P0029C06.12 - Oryza sativa (japonica cultivar-g	AT5G20190.1 | Symbols: | Tetratricopeptide repeat (TPR)-like superfamily protein | chr5:6814093-6815171 FORWARD LENGTH=290		LOC_Os06g40440.1
CUST_5982_PI427708080	0.880802	1.02682	0.870921	0.636351	1.02985	1.17014	2.56292	1.65363	1	1.16577	0.988781	0.722468	1	1.13622	2.48863	1.6057	0	0.221287	-0.0162769	-0.468995	0	0.184242	1.31535	0.683206	Mannose-binding lectin-like protein	LOC_Os05g43240.3|13105.m04549|protein jacalin-like lectin domain containing protein, expressed	U35_11351	U35_11351 Members:2 3pri:Y 5e-06 UniRef90_Q6L4X6 Cluster: Hypothetical protein OSJNBb0108E17.3; n=1; Oryza sativa (japonica cultivar-group)|Rep: Hypothetical protein OSJNBb0108E17.3 - Oryza sativa (japonica cu	AT1G19715.3 | Symbols: | Mannose-binding lectin superfamily protein | chr1:6816934-6819432 REVERSE LENGTH=601	tr|F4HQX1|F4HQX1_ARATH	LOC_Os05g43240.3	IPR001229 (Mannose-binding lectin)	***-[3.293]	MLOC_71020.1	3H	68.2011
CUST_22193_PI427708080	1.05697	1.25149	1.20918	1.37348	0.86434	0.998159	2.15049	1.62906	1	1.18403	1.14401	1.29945	1	1.15482	2.48802	1.88475	0	0.243708	0.194094	0.377899	0	0.20767	1.315	0.91437	Chorismate synthase	LOC_Os03g14990.1|13103.m01751|protein chorismate synthase 2, chloroplast precursor, putative, expressed	U35_2091	U35_2091 Members:40 3pri:Y 0.0 UniRef90_Q10NY1 Cluster: Chorismate synthase 2, chloroplast, putative, expressed; n=1; Oryza sativa (japonica cultivar-group)|Rep: Chorismate synthase 2, chloroplast, putative,	AT1G48850.1 | Symbols: EMB1144 | chorismate synthase, putative / 5-enolpyruvylshikimate-3-phosphate phospholyase, putative | chr1:18065154-18067956 REVERSE LENGTH=436	tr|B5AAU3|B5AAU3_HORVD	LOC_Os03g14990.1	IPR000453 (Chorismate synthase)	***-[3]	AK371742	4H	55.2762
CUST_19142_PI427708080	1.09487	1.06225	1.22168	1.34106	0.834389	0.949896	2.07585	1.35746	1	0.970209	1.11582	1.22486	1	1.13843	2.48787	1.62689	0	-0.0436328	0.158102	0.292611	0	0.187049	1.31491	0.702118	Magnesium transporter protein 1	LOC_Os03g36730.1|13103.m04009|protein OST3/OST6 family protein, putative, expressed	U35_2812	U35_2812 Members:27 3pri:Y 1e-162 UniRef90_Q94I55 Cluster: Hypothetical protein OSJNBa0084C09.17; n=1; Oryza sativa (japonica cultivar-group)|Rep: Hypothetical protein OSJNBa0084C09.17 - Oryza sativa (japonica	AT1G61790.1 | Symbols: | Oligosaccharyltransferase complex/magnesium transporter family protein | chr1:22814390-22815430 FORWARD LENGTH=346	tr|F4WUP4|F4WUP4_ACREC	LOC_Os03g36730.1	IPR021149 (Oligosaccharyl transferase complex, subunit OST3/OST6)	***-[2.53]	AK252330.1
CUST_13292_PI427708080	0.799368	0.945467	0.626777	0.864331	0.71374	1.03388	1.77493	1.50485	1	1.18277	0.784091	1.08127	1	1.44854	2.4868	2.10839	0	0.242166	-0.350908	0.112723	0	0.534599	1.31429	1.07614	Zinc finger (Ran-binding) family protein	LOC_Os03g50120.1|13103.m05451|protein zinc finger family protein, putative, expressed	U35_39435	U35_39435 Members:1 3pri:N 1e-25 UniRef90_Q3HTK6 Cluster: Pherophorin-C1 protein precursor; n=1; Chlamydomonas reinhardtii|Rep: Pherophorin-C1 protein precursor - Chlamydomonas reinhardtii	AT1G48570.1 | Symbols: | zinc finger (Ran-binding) family protein | chr1:17955455-17957661 REVERSE LENGTH=455	tr|D7KD29|D7KD29_ARALL	LOC_Os03g50120.1	IPR001876 (Zinc finger, RanBP2-type)	***-[4.138]		4H	25.9207
CUST_11300_PI427708083	0.928673	0.948244	0.910035	0.968612	0.973903	1.1919	2.42116	1.72169	1	1.02107	0.97993	1.04301	1	1.22384	2.48603	1.76783	0	0.0300875	-0.029249	0.0607476	0	0.291417	1.31385	0.821979		LOC_Os03g11550.1|13103.m01303|protein protein of unknown function DUF1675 domain containing protein, expressed	U35_16465	U35_16465 Members:38 3pri:Y 4e-90 UniRef90_Q8LQ41 Cluster: SOUL heme-binding protein-like; n=1; Oryza sativa (japonica cultivar-group)|Rep: SOUL heme-binding protein-like - Oryza sativa (japonica cultivar-group	AT3G29575.4 | Symbols: AFP3 | ABI five binding protein 3 | chr3:11382416-11383657 REVERSE LENGTH=231		LOC_Os03g11550.1
CUST_6820_PI427708080	1.0141	0.958573	1.24776	1.39938	0.772263	0.8951	1.9196	1.17186	1	0.945246	1.23042	1.37992	1	1.15906	2.48568	1.51744	0	-0.0812389	0.299147	0.464588	0	0.212957	1.31364	0.601638	Cyclin D2	LOC_Os07g42860.1|13107.m04491|protein cyclin, putative, expressed	U35_5503	U35_5503 Members:9 3pri:Y 1e-110 UniRef90_Q8LHA8 Cluster: Putative D-type cyclin; n=1; Oryza sativa (japonica cultivar-group)|Rep: Putative D-type cyclin - Oryza sativa (japonica cultivar-group)	AT2G22490.1 | Symbols: CYCD2;1, ATCYCD2;1 | Cyclin D2;1 | chr2:9554157-9555873 REVERSE LENGTH=361	tr|Q71FH0|Q71FH0_WHEAT	LOC_Os07g42860.1	IPR014400 (Cyclin A/B/D/E)	***-[1.832]	MLOC_81160.1
CUST_16458_PI427708080	1.15718	0.97421	1.20947	1.14014	0.809723	0.922351	2.00957	0.809764	1	0.841882	1.04518	0.985275	1	1.13909	2.4818	1.00005	0	-0.248309	0.0637562	-0.0214013	0	0.187887	1.31139	7.24249e-05	BON association protein 2 LENGTH=207	LOC_Os09g35780.1|13109.m03507|protein BAP2, putative, expressed	U35_8343	U35_8343 Members:4 3pri:Y 4e-40 UniRef90_Q652B1 Cluster: Hypothetical protein OJ1439_F07.15; n=1; Oryza sativa (japonica cultivar-group)|Rep: Hypothetical protein OJ1439_F07.15 - Oryza sativa (japonica cultiv	AT2G45760.1 | Symbols: BAP2, BAL | BON association protein 2 | chr2:18847125-18847748 REVERSE LENGTH=207	AT2G45760.1	LOC_Os09g35780.1		***-[2.898]		5H	95.4861
CUST_21305_PI427708080	1.30304	1.43095	1.36459	1.7372	0.636454	0.834008	1.57887	1.10456	1	1.09816	1.04724	1.33319	1	1.3104	2.48073	1.73549	0	0.135093	0.066588	0.414878	0	0.390004	1.31077	0.795346	Dtdp-glucose 4,6-dehydratase, putative	LOC_Os03g17000.1|13103.m02029|protein NAD dependent epimerase/dehydratase family domain containing protein, expressed	U35_3253	U35_3253 Members:22 3pri:Y 0.0 UniRef90_Q10N92 Cluster: Rhamnose biosynthetic enzyme 1, putative, expressed; n=2; Oryza sativa (japonica cultivar-group)|Rep: Rhamnose biosynthetic enzyme 1,	AT1G78570.1 | Symbols: RHM1, ROL1, ATRHM1 | rhamnose biosynthesis 1 | chr1:29550110-29552207 FORWARD LENGTH=669	tr|B9RNP1|B9RNP1_RICCO	LOC_Os03g17000.1	IPR001509 (NAD-dependent epimerase/dehydratase), IPR005888 (dTDP-glucose 4,6-dehydratase), IPR005913 (dTDP-4-dehydrorhamnose reductase)	*-*-[2.6]	AK366489
CUST_6964_PI427708083	1.34386	1.05501	1.29775	1.37583	0.46083	0.550429	1.13989	0.695832	1	0.785055	0.965683	1.02379	1	1.19443	2.47356	1.50996	0	-0.349135	-0.0503789	0.0339137	0	0.256324	1.30659	0.594506		LOC_Os12g43880.1|13112.m04628|protein DNA binding protein, putative, expressed	U35_11356	U35_11356 Members:2 3pri:Y 3e-25 UniRef90_Q2QLN3 Cluster: Expressed protein; n=2; Oryza sativa (japonica cultivar-group)|Rep: Expressed protein - Oryza sativa (japonica cultivar-group)	AT1G51770.2 | Symbols: | Core-2/I-branching beta-1,6-N-acetylglucosaminyltransferase family protein | chr1:19201919-19203224 FORWARD LENGTH=379		LOC_Os12g43880.1
CUST_868_PI427708080	1.04029	1.05361	1.17764	1.36763	0.898306	1.08391	2.22014	1.45793	1	1.0128	1.13203	1.31467	1	1.20662	2.47148	1.62298	0	0.0183551	0.178917	0.394696	0	0.270973	1.30537	0.698648	Dolichyl-diphosphooligosaccharide-protein glycosyltransferase subunit STT3A	LOC_Os05g44360.1|13105.m04691|protein oligosaccharyl transferase, putative, expressed	U35_3293	U35_3293 Members:22 3pri:Y 0.0 UniRef90_Q6F2Z1 Cluster: Putative oligosaccharyl transferase STT3 subunit; n=1; Oryza sativa (japonica cultivar-group)|Rep: Putative oligosaccharyl transferase STT3 subunit - O	AT5G19690.1 | Symbols: STT3A | staurosporin and temperature sensitive 3-like A | chr5:6652649-6658214 FORWARD LENGTH=779	tr|G7IE81|G7IE81_MEDTR	LOC_Os05g44360.1	IPR003674 (Oligosaccharyl transferase, STT3 subunit)	***-[3.526]		1H	92.3513
CUST_24799_PI427708080	1.33645	1.38531	1.58382	1.83032	0.414164	0.455478	1.0201	0.522348	1	1.03656	1.1851	1.36953	1	1.09975	2.46304	1.26121	0	0.0518005	0.245004	0.453685	0	0.13718	1.30044	0.334811	Nuclease	LOC_Os01g07200.1|13101.m00721|protein staphylococcal nuclease homologue, putative, expressed	U35_19101	U35_19101 Members:13 3pri:Y 5e-79 UniRef90_Q942N7 Cluster: Putative Ca(2+)-dependent nuclease; n=1; Oryza sativa (japonica cultivar-group)|Rep: Putative Ca(2+)-dependent nuclease - Oryza sativa (japonica cultiv	AT3G56170.1 | Symbols: CAN | Ca-2+ dependent nuclease | chr3:20842614-20844319 FORWARD LENGTH=323	tr|B6STR9|B6STR9_MAIZE	LOC_Os01g07200.1	IPR016071 (Staphylococcal nuclease (SNase-like), OB-fold)	***-[2]		3H	40.085
CUST_11203_PI427708083	0.997581	0.78799	1.37489	1.27861	0.957047	1.42847	2.3468	1.19345	1	0.789901	1.37823	1.28171	1	1.49258	2.45213	1.24701	0	-0.340256	0.462815	0.358068	0	0.577812	1.29404	0.318473		LOC_Os06g30130.2|13106.m10482|protein cysteine-rich receptor-like protein kinase 10 precursor, putative, expressed	U35_10322	U35_10322 Members:3 3pri:N 1e-108 UniRef90_Q6ZFY2 Cluster: Receptor protein kinase-like; n=1; Oryza sativa (japonica cultivar-group)|Rep: Receptor protein kinase-like - Oryza sativa (japonica cultivar-group)	AT4G03230.1 | Symbols: | S-locus lectin protein kinase family protein | chr4:1419278-1422828 REVERSE LENGTH=1010		LOC_Os06g30130.2
CUST_19547_PI427708080	1.15702	1.09205	1.80946	1.94838	0.760737	0.804143	1.86185	1.27957	1	0.943842	1.56389	1.68396	1	1.05706	2.44743	1.68202	0	-0.0833828	0.645137	0.751857	0	0.080054	1.29127	0.750193	Equilibrative nucleoside transporter 3	LOC_Os07g37100.2|13107.m10023|protein nucleoside transporter, putative, expressed	U35_20024	U35_20024 Members:8 3pri:Y 0.0 UniRef90_Q69S29 Cluster: Putative equilibrative nucleoside transporter ENT8 splice variant; n=1; Oryza sativa (japonica cultivar-group)|Rep: Putative equilibrative nucleoside	AT4G05120.1 | Symbols: ENT3, FUR1, ATENT3 | Major facilitator superfamily protein | chr4:2632886-2634824 REVERSE LENGTH=418	tr|F6IA08|F6IA08_SOLTU	LOC_Os07g37100.2	IPR002259 (Equilibrative nucleoside transporter), IPR016196 (Major facilitator superfamily domain, general substrate transporter)	***-[3.635]	AK355676
CUST_6858_PI427708083	1.05735	0.938796	1.13898	1.12706	0.904595	0.915131	2.20806	1.13422	1	0.887872	1.07719	1.06593	1	1.01165	2.44094	1.25384	0	-0.171576	0.107279	0.0921061	0	0.0167066	1.28744	0.326358		LOC_Os07g29620.1|13107.m02977|protein OsSCP39 - Putative Serine Carboxypeptidase homologue, expressed	U35_16057	U35_16057 Members:32 3pri:Y 0.0 UniRef90_P52712 Cluster: Serine carboxypeptidase-like precursor; n=2; Oryza sativa|Rep: Serine carboxypeptidase-like precursor - Oryza sativa (Rice)	AT3G10410.1 | Symbols: SCPL49, CPY | SERINE CARBOXYPEPTIDASE-LIKE 49 | chr3:3235518-3238063 REVERSE LENGTH=516		LOC_Os07g29620.1
CUST_15361_PI427708080	0.76964	0.963455	1.30624	1.20073	1.13331	1.2346	2.76544	1.49603	1	1.25182	1.69721	1.56011	1	1.08937	2.44014	1.32005	0	0.324032	0.763167	0.641651	0	0.123496	1.28696	0.400595	Chitinase	LOC_Os01g18400.1|13101.m01998|protein CHIT10 - Chitinase family protein precursor, expressed	U35_710	U35_710 Members:19 3pri:Y 1e-158 UniRef90_Q43294 Rep: Chitinase precursor - Oryza sativa (Rice)	AT1G02360.1 | Symbols: | Chitinase family protein | chr1:472138-473116 REVERSE LENGTH=272	tr|Q9ZSE7|Q9ZSE7_CYNDA	LOC_Os01g18400.1	IPR016283 (Glycoside hydrolase, family 19), IPR023346 (Lysozyme-like domain)	***-[1.981]	MLOC_69218.1
CUST_12491_PI427708080	1.198	1.18204	1.26063	1.40024	0.750674	1.05961	1.82964	1.25282	1	0.986676	1.05227	1.16881	1	1.41154	2.43733	1.66892	0	-0.0193512	0.073508	0.22504	0	0.49727	1.2853	0.738919	Lipase	LOC_Os05g32380.1|13105.m03333|protein phospholipase, putative, expressed	U35_17175	U35_17175 Members:27 3pri:Y 1e-134 UniRef90_Q9M9Y7 Rep: F4H5.11 protein - Arabidopsis thaliana (Mouse-ear cress)	AT2G30550.2 | Symbols: | alpha/beta-Hydrolases superfamily protein | chr2:13014884-13017005 FORWARD LENGTH=529	tr|G7JRN3|G7JRN3_MEDTR	LOC_Os05g32380.1	IPR002921 (Lipase, class 3)	***-[1.228]
CUST_5138_PI427708080	1.05397	0.862097	1.11404	1.14742	0.883878	1.11131	2.15296	1.30185	1	0.81795	1.05699	1.08866	1	1.25731	2.43581	1.47288	0	-0.289915	0.079958	0.12256	0	0.330338	1.2844	0.558643	ER degradation-enhancing alpha-mannosidase-like protein	LOC_Os02g50780.1|13102.m05763|protein glycosyl hydrolase family 47 domain contain protein, expressed	U35_24209	U35_24209 Members:3 3pri:Y 1e-178 UniRef90_Q6Z7S1 Cluster: Putative Mannosyl-oligosaccharide 1,2-alpha-mannosidase IB; n=1; Oryza sativa (japonica cultivar-group)|Rep: Putative Mannosyl-oligosaccharide 1,2-alph	AT1G27520.1 | Symbols: | Glycosyl hydrolase family 47 protein | chr1:9558752-9562091 FORWARD LENGTH=574	tr|G7JNQ9|G7JNQ9_MEDTR	LOC_Os02g50780.1	IPR001382 (Glycoside hydrolase, family 47)	***-[2.755]	MLOC_65251.6	6H	72.3796
CUST_5429_PI427708080	1.09616	1.18309	1.00388	1.10636	0.832267	0.954916	2.02624	1.63085	1	1.0793	0.915812	1.00931	1	1.14737	2.4346	1.95953	0	0.110102	-0.126876	0.0133651	0	0.198328	1.28369	0.970508	Phosphoglycerate kinase	LOC_Os06g45710.1|13106.m04819|protein phosphoglycerate kinase protein, putative, expressed	U35_384	U35_384 Members:410 3pri:Y 0.0 UniRef90_P12783 Cluster: Phosphoglycerate kinase, cytosolic; n=11; Poaceae|Rep: Phosphoglycerate kinase, cytosolic - Triticum aestivum (Wheat)	AT1G79550.2 | Symbols: PGK | phosphoglycerate kinase | chr1:29924347-29926295 REVERSE LENGTH=401	tr|F2CZV0|F2CZV0_HORVD	LOC_Os06g45710.1	IPR001576 (Phosphoglycerate kinase)	***-[2.983]	MLOC_67009.1	6H	53.6119
CUST_11844_PI427708083	1.13526	1.04863	1.2335	1.30226	0.764023	0.886719	1.85795	1.22411	1	0.923688	1.08653	1.1471	1	1.16059	2.43179	1.60219	0	-0.114522	0.119734	0.197994	0	0.214859	1.28202	0.680049		LOC_Os01g64760.1|13101.m06980|protein Yip1 domain containing protein, expressed	U35_18293	U35_18293 Members:17 3pri:Y 1e-139 UniRef90_Q5N967 Cluster: Putative terbinafine resistance locus protein; n=1; Oryza sativa (japonica cultivar-group)|Rep: Putative terbinafine resistance locus protein - Oryza s	AT4G30260.1 | Symbols: | Integral membrane Yip1 family protein | chr4:14816890-14818722 REVERSE LENGTH=280		LOC_Os01g64760.1
CUST_2246_PI427708080	0.993947	1.14063	1.21271	1.28461	0.881537	0.957163	2.14188	1.13676	1	1.14758	1.22009	1.29243	1	1.08579	2.42972	1.28952	0	0.198593	0.286989	0.370084	0	0.118744	1.28079	0.36683	3-isopropylmalate dehydratase large subunit	LOC_Os03g04410.1|13103.m00449|protein aconitate hydratase protein, putative, expressed	U35_15479	U35_15479 Members:98 3pri:Y 0.0 UniRef90_Q10S34 Cluster: Aconitate hydratase, cytoplasmic, putative, expressed; n=5; Poaceae|Rep: Aconitate hydratase, cytoplasmic, putative, expressed - Oryza sativa (japonica	AT2G05710.1 | Symbols: ACO3 | aconitase 3 | chr2:2141591-2146350 FORWARD LENGTH=990	sp|Q5V518|LEUC_HALMA	LOC_Os03g04410.1	IPR015937 (Aconitase/isopropylmalate dehydratase)	*-*-[3.343]	MLOC_36344.2	4H	98.9377
CUST_5953_PI427708080	0.651637	0.53707	0.594298	0.556056	0.835398	0.758248	2.02867	1.54423	1	0.824186	0.912008	0.853321	1	0.907649	2.42839	1.84849	0	-0.278958	-0.132882	-0.228839	0	-0.139793	1.28	0.88635	Ribulose bisphosphate carboxylase/oxygenase activase	LOC_Os11g47970.1|13111.m23059|protein AAA-type ATPase family protein, putative, expressed	U35_13901	U35_13901 Members:291 3pri:Y 0.0 UniRef90_Q42450 Cluster: Ribulose bisphosphate carboxylase/oxygenase activase B, chloroplast precursor; n=2; Triticeae|Rep: Ribulose bisphosphate carboxylase/oxygenase activase	AT2G39730.3 | Symbols: RCA | rubisco activase | chr2:16571174-16573345 REVERSE LENGTH=441	tr|B6T416|B6T416_MAIZE	LOC_Os11g47970.1	IPR003959 (ATPase, AAA-type, core)	***-[4.209]	MLOC_70817.1//AK249203.1	4H	51.1331
CUST_23993_PI427708080	1.18037	0.905919	1.08285	1.2119	0.440594	0.530229	1.06943	0.446501	1	0.76749	0.917384	1.02672	1	1.20344	2.42724	1.01341	0	-0.381779	-0.124402	0.0380367	0	0.267166	1.27931	0.0192153	Late embryogenesis abundant (LEA) hydroxyproline-rich glycoprotein family LENGTH=252	LOC_Os02g16030.1|13102.m01796|protein harpin-induced protein 1 domain containing protein, expressed	U35_21973	U35_21973 Members:5 3pri:N 7e-52 UniRef90_Q0E289 Cluster: Os02g0261000 protein; n=1; Oryza sativa (japonica cultivar-group)|Rep: Os02g0261000 protein - Oryza sativa (japonica cultivar-group)	AT2G46300.1 | Symbols: | Late embryogenesis abundant (LEA) hydroxyproline-rich glycoprotein family | chr2:19008392-19009247 FORWARD LENGTH=252	AT2G46300.1	LOC_Os02g16030.1		--*-[6]
CUST_6636_PI427708083	1.09899	0.962989	1.15811	1.17406	0.770373	0.774893	1.86951	1.06062	1	0.876246	1.05379	1.06831	1	1.00587	2.42676	1.37676	0	-0.190592	0.0755844	0.0953259	0	0.00844078	1.27903	0.461276		LOC_Os07g42450.1|13107.m04437|protein ribosomal protein S2, putative, expressed	U35_437	U35_437 Members:131 3pri:Y 1e-131 UniRef90_Q8H3I3 Cluster: Putative 40S ribosomal protein; n=1; Oryza sativa (japonica cultivar-group)|Rep: Putative 40S ribosomal protein - Oryza sativa (japonica	AT3G04770.1 | Symbols: RPSAb | 40s ribosomal protein SA B | chr3:1309465-1310846 REVERSE LENGTH=332		LOC_Os07g42450.1
CUST_11861_PI427708083	0.873402	0.995898	0.960758	0.963049	1.09757	1.29579	2.65583	1.83644	1	1.14025	1.10002	1.10264	1	1.1806	2.41974	1.67319	0	0.189353	0.137528	0.140964	0	0.239521	1.27485	0.742605		LOC_Os05g51690.1|13105.m05584|protein CCT motif family protein, expressed	U35_45210	U35_45210 Members:1 3pri:N 2e-41 UniRef90_Q0DFE5 Cluster: Os05g0595300 protein; n=2; Oryza sativa (japonica cultivar-group)|Rep: Os05g0595300 protein - Oryza sativa (japonica cultivar-group)	AT4G27900.2 | Symbols: | CCT motif family protein | chr4:13890858-13892777 FORWARD LENGTH=261		LOC_Os05g51690.1				1H	132.578
CUST_1513_PI427708080	0.780588	1.53914	1.22544	1.32393	0.660185	0.697649	1.59505	0.863567	1	1.97176	1.56989	1.69606	1	1.05675	2.41606	1.30807	0	0.979487	0.650662	0.762191	0	0.0796307	1.27266	0.387438	2-dehydro-3-deoxyphosphogluconate aldolase/4-hydroxy-2-oxoglutarate aldolase	LOC_Os07g12160.1|13107.m01251|protein KHG/KDPG aldolase, putative, expressed	U35_35410	U35_35410 Members:1 3pri:N 1e-25 UniRef90_Q0D7Q4 Cluster: Os07g0222900 protein; n=2; Oryza sativa (japonica cultivar-group)|Rep: Os07g0222900 protein - Oryza sativa (japonica cultivar-group)	No hits found	tr|F5UID5|F5UID5_9CYAN	LOC_Os07g12160.1	IPR000887 (KDPG/KHG aldolase), IPR013785 (Aldolase-type TIM barrel)	***-[4.169]	MLOC_15230.1
CUST_17758_PI427708080	1.14351	0.939614	1.07582	1.64719	0.815157	0.804286	1.96774	0.949234	1	0.821691	0.9408	1.44046	1	0.986664	2.41394	1.16448	0	-0.283333	-0.0880399	0.52653	0	-0.0193685	1.27139	0.219687	GPI mannosyltransferase	LOC_Os12g31480.1|13112.m03204|protein GPI mannosyltransferase 2, putative, expressed	U35_38419	U35_38419 Members:1 3pri:N 1e-73 UniRef90_Q2QQC9 Cluster: Expressed protein; n=1; Oryza sativa (japonica cultivar-group)|Rep: Expressed protein - Oryza sativa (japonica cultivar-group)	AT1G11880.1 | Symbols: | transferases, transferring hexosyl groups | chr1:4007909-4010327 REVERSE LENGTH=489	tr|Q2MGS0|Q2MGS0_MEDTR	LOC_Os12g31480.1	IPR007315 (GPI mannosyltransferase 2-like)	***-[2.851]		2H	110.482
CUST_4967_PI427708083	1.0147	0.645891	1.03526	1.47238	0.749873	1.39311	1.80214	1.00711	1	0.636535	1.02027	1.45105	1	1.8578	2.40325	1.34304	0	-0.651689	0.0289465	0.537095	0	0.893593	1.26499	0.425508		LOC_Os12g35940.1|13112.m03684|protein transposon protein, putative, CACTA, En/Spm sub-class, expressed	U35_21745	U35_21745 Members:4 3pri:Y 5e-79 UniRef90_Q0E0J8 Cluster: Os02g0543900 protein; n=1; Oryza sativa (japonica cultivar-group)|Rep: Os02g0543900 protein - Oryza sativa (japonica cultivar-group)	No hits found		LOC_Os12g35940.1
CUST_13807_PI427708083	1.22159	1.09692	1.52443	1.45239	0.743188	0.87353	1.78562	0.989587	1	0.897946	1.24791	1.18894	1	1.17538	2.40264	1.33154	0	-0.155299	0.319515	0.249677	0	0.23313	1.26462	0.413098		LOC_Os06g12940.1|13106.m01424|protein conserved hypothetical protein	U35_10358	U35_10358 Members:3 3pri:N 4e-15 UniRef90_Q67V84 Cluster: Hypothetical protein OSJNBa0080E19.32; n=1; Oryza sativa (japonica cultivar-group)|Rep: Hypothetical protein OSJNBa0080E19.32 - Oryza sativa (japonica	AT5G08139.1 | Symbols: | RING/U-box superfamily protein | chr5:2616487-2617617 FORWARD LENGTH=376		LOC_Os06g12940.1
CUST_11347_PI427708080	1.11573	1.39088	1.26517	1.74183	0.745647	0.811736	1.78895	1.12571	1	1.2466	1.13393	1.56115	1	1.08863	2.39919	1.5097	0	0.318002	0.181337	0.64261	0	0.122518	1.26255	0.594266	Ring finger protein	LOC_Os01g53500.1|13101.m05603|protein RING-H2 finger protein ATL2M, putative, expressed	U35_47816	U35_47816 Members:1 3pri:N 2e-36 UniRef90_Q0JJI8 Cluster: Os01g0736600 protein; n=2; Oryza sativa (japonica cultivar-group)|Rep: Os01g0736600 protein - Oryza sativa (japonica cultivar-group)	AT2G46160.1 | Symbols: | RING/U-box superfamily protein | chr2:18963109-18963753 FORWARD LENGTH=214	tr|G7KQJ2|G7KQJ2_MEDTR	LOC_Os01g53500.1	IPR013083 (Zinc finger, RING/FYVE/PHD-type)	***-[1.829]		3H	60.8357
CUST_14261_PI427708080	1.03722	0.720397	1.21977	1.11691	0.752228	0.742574	1.80362	1.06395	1	0.694544	1.17599	1.07683	1	0.987166	2.3977	1.4144	0	-0.525862	0.233879	0.10679	0	-0.0186348	1.26165	0.500188	unknown protein; FUNCTIONS IN: molecular_function unknown; INVOLVED IN: biological_process unknown; LOCATED IN: plasma membrane; BEST Arabidopsis thaliana protein match is: unknown protein . LENGTH=820	LOC_Os03g19690.1|13103.m02361|protein expressed protein	U35_20029	U35_20029 Members:9 3pri:Y 0.0 UniRef90_Q10MF7 Cluster: Expressed protein; n=3; Oryza sativa (japonica cultivar-group)|Rep: Expressed protein - Oryza sativa (japonica cultivar-group)	AT4G16180.2 | Symbols: | unknown protein; FUNCTIONS IN: molecular_function unknown; INVOLVED IN: biological_process unknown; LOCATED IN: plasma membrane; BEST Arabidopsis thaliana protein match is: unknown protein (TAIR:AT3G28720.1); Has 5 Blast hits to 5 proteins in 3 species: Archae - 0; Bacteria - 0; Metazoa - 0; Fungi - 0; Plants - 4; Viruses - 0; Other Eukaryotes - 1 (source: NCBI BLink). | …	AT4G16180.2	LOC_Os03g19690.1		***-[12.4]	MLOC_61348.1
CUST_12936_PI427708080	1.22712	0.859661	1.21917	1.24937	0.734788	0.949319	1.76156	0.945557	1	0.700549	0.993521	1.01813	1	1.29196	2.39737	1.28684	0	-0.513442	-0.00937711	0.0259214	0	0.369565	1.26145	0.363836	Rab3 GTPase-activating protein catalytic subunit, putative	LOC_Os03g18440.1|13103.m02210|protein expressed protein	U35_20535	U35_20535 Members:8 3pri:Y 0.0 UniRef90_Q10MT9 Cluster: Expressed protein; n=1; Oryza sativa (japonica cultivar-group)|Rep: Expressed protein - Oryza sativa (japonica cultivar-group)	AT5G58510.1 | Symbols: | unknown protein; FUNCTIONS IN: molecular_function unknown; INVOLVED IN: biological_process unknown; LOCATED IN: chloroplast; EXPRESSED IN: 23 plant structures; EXPRESSED DURING: 14 growth stages; BEST Arabidopsis thaliana protein match is: unknown protein (TAIR:AT5G55060.2); Has 30201 Blast hits to 17322 proteins in 780 species: Archae - 12; Bacteria - 1396; Metazoa - 173…	tr|D0NTB3|D0NTB3_PHYIT	LOC_Os03g18440.1		*-*-[5.499]	MLOC_52516.2	4H	52.4788
CUST_18940_PI427708080	1.19862	1.37447	1.13956	1.23709	0.724186	1.14477	1.73555	1.09827	1	1.14671	0.950726	1.03209	1	1.58077	2.39656	1.51656	0	0.197499	-0.0728987	0.045572	0	0.660627	1.26096	0.600804	Tubulin beta chain, putative	LOC_Os03g01530.1|13103.m00073|protein tubulin/FtsZ domain containing protein, putative, expressed	U35_14333	U35_14333 Members:21 3pri:Y 0.0 UniRef90_P29512 Rep: Tubulin beta-2/beta-3 chain - Arabidopsis thaliana (Mouse-ear cress)	AT5G62700.1 | Symbols: TUB3 | tubulin beta chain 3 | chr5:25184501-25186426 FORWARD LENGTH=450	tr|B9R9A9|B9R9A9_RICCO	LOC_Os03g01530.1	IPR000217 (Tubulin), IPR023123 (Tubulin, C-terminal)	***-[3.798]	AK251005.1
CUST_19034_PI427708080	1.03476	1.21104	1.05781	1.35268	0.913127	1.06254	2.18418	1.18508	1	1.17036	1.02228	1.30725	1	1.16363	2.39198	1.29782	0	0.226958	0.0317875	0.38653	0	0.218627	1.25821	0.376096	O-fucosyltransferase family protein LENGTH=564	LOC_Os07g38490.1|13107.m03980|protein GDP-fucose protein-O-fucosyltransferase 2, putative, expressed	U35_43069	U35_43069 Members:1 3pri:N 1e-105 UniRef90_Q6ZL29 Cluster: Putative GDP-fucose protein-O-fucosyltransferase 2; n=1; Oryza sativa (japonica cultivar-group)|Rep: Putative GDP-fucose protein-O-fucosyltransferase 2	AT5G50420.1 | Symbols: | O-fucosyltransferase family protein | chr5:20530453-20532635 REVERSE LENGTH=566	AT1G17270.1	LOC_Os07g38490.1	IPR019378 (GDP-fucose protein O-fucosyltransferase)	***-[2]	AK251563.1
CUST_24000_PI390587928	1.00977	1.29174	0.989984	1.09604	0.824242	0.981079	1.96856	1.58649	1	1.27924	0.980408	1.08544	1	1.19028	2.38833	1.92479	0	0.35529	-0.0285455	0.118276	0	0.251301	1.256	0.944698
CUST_13439_PI427708080	1.12204	1.18936	1.19693	1.25851	0.794041	0.906702	1.89558	1.29824	1	1.06	1.06675	1.12163	1	1.14188	2.38726	1.63498	0	0.0840678	0.0932196	0.165598	0	0.191416	1.25535	0.709271	ADP,ATP carrier protein	LOC_Os02g48720.2|13102.m05513|protein mitochondrial carrier protein, putative, expressed	U35_14437	U35_14437 Members:615 3pri:Y 0.0 UniRef90_P04709 Cluster: ADP,ATP carrier protein 1, mitochondrial precursor; n=6; Poaceae|Rep: ADP,ATP carrier protein 1, mitochondrial precursor - Zea mays (Maize)	AT3G08580.2 | Symbols: AAC1 | ADP/ATP carrier 1 | chr3:2605706-2607030 REVERSE LENGTH=381	tr|B4G178|B4G178_MAIZE	LOC_Os02g48720.2	IPR002067 (Mitochondrial carrier protein), IPR023395 (Mitochondrial carrier domain)	***-[3.297]	MLOC_55848.1//MLOC_55849.1	6H	65.9348
CUST_6821_PI427708086	1.46008	0.744728	1.64208	1.44684	0.303372	0.342369	0.724207	0.40403	1	0.51006	1.12465	0.99093	1	1.12855	2.38719	1.3318	0	-0.971261	0.169474	-0.0131445	0	0.174465	1.25532	0.413378		LOC_Os07g49320.1|13107.m05299|protein HEAT repeat family protein, putative, expressed	U35_19250	U35_19250 Members:12 3pri:Y 2e-80 UniRef90_Q7Y092 Cluster: Hypothetical protein OSJNBa0075A22.21; n=1; Oryza sativa (japonica cultivar-group)|Rep: Hypothetical protein OSJNBa0075A22.21 - Oryza sativa (japonica	No hits found		LOC_Os07g49320.1
CUST_13159_PI427708083	1.01814	0.69729	1.24966	1.62723	0.786359	0.849239	1.87261	0.715273	1	0.684868	1.2274	1.59824	1	1.07996	2.38137	0.909602	0	-0.546101	0.295604	0.676484	0	0.110983	1.25179	-0.136693		LOC_Os05g48510.1|13105.m05167|protein phenylalanyl-tRNA synthetase beta chain, putative, expressed	U35_17117	U35_17117 Members:8 3pri:N 0.0 UniRef90_Q6AT40 Cluster: Putative phenylalanyl-tRNA synthetase beta chain; n=1; Oryza sativa (japonica cultivar-group)|Rep: Putative phenylalanyl-tRNA synthetase beta chain - O	AT1G72550.2 | Symbols: | tRNA synthetase beta subunit family protein | chr1:27319999-27323908 REVERSE LENGTH=584		LOC_Os05g48510.1
CUST_12099_PI427708100	1.20287	0.993629	1.09749	1.38052	0.740804	0.739212	1.76382	0.874146	1	0.826047	0.91239	1.14768	1	0.997852	2.38096	1.18	0	-0.275705	-0.132278	0.198726	0	-0.00310241	1.25154	0.238783		No hits found	U35_29584	U35_29584 Members:1 3pri:Y 2e-18 UniRef90_Q0V2F0 Rep: Predicted protein - Phaeosphaeria nodorum SN15	AT4G25740.1 | Symbols: | RNA binding Plectin/S10 domain-containing protein | chr4:13107488-13108751 REVERSE LENGTH=177		No hits found
CUST_4611_PI427708080	1.21353	1.0115	1.31828	1.42565	0.767936	0.969369	1.8229	1.17284	1	0.833515	1.08632	1.1748	1	1.26231	2.37377	1.52727	0	-0.26272	0.119452	0.232411	0	0.336061	1.24718	0.610954	microtubule-associated proteins 70-2 LENGTH=634	LOC_Os12g44340.1|13112.m04688|protein ATMAP70 protein, putative, expressed	U35_18766	U35_18766 Members:14 3pri:Y 0.0 UniRef90_Q2QLI6 Cluster: Expressed protein; n=2; Oryza sativa (japonica cultivar-group)|Rep: Expressed protein - Oryza sativa (japonica cultivar-group)	AT1G24764.1 | Symbols: ATMAP70-2, MAP70-2 | microtubule-associated proteins 70-2 | chr1:8760001-8763256 REVERSE LENGTH=634	AT1G24764.1	LOC_Os12g44340.1	IPR009768 (Myosin II heavy chain-like)	***-[1.883]		5H	0.972222
CUST_21864_PI427708080	0.966312	0.923336	0.943259	0.954036	0.995162	1.09673	2.35669	1.40267	1	0.955526	0.976143	0.987295	1	1.10206	2.36814	1.40949	0	-0.0656335	-0.034835	-0.0184462	0	0.1402	1.24376	0.49517	Cytochrome P450 allene oxide synthase	LOC_Os02g02000.1|13102.m00129|protein cytochrome P450, putative, expressed	U35_8562	U35_8562 Members:4 3pri:N 1e-149 UniRef90_Q8L6L5 Rep: Fatty acid hydroperoxide lyase - Hordeum vulgare (Barley)	AT4G15440.1 | Symbols: HPL1, CYP74B2 | hydroperoxide lyase 1 | chr4:8835869-8838462 FORWARD LENGTH=384	tr|B9GP05|B9GP05_POPTR	LOC_Os02g02000.1	IPR001128 (Cytochrome P450)	***-[4.072]	AK369916//AK355929
CUST_14378_PI427708083	1.1149	1.02927	1.04287	1.27202	0.804684	0.887638	1.90527	1.22889	1	0.923196	0.935396	1.14093	1	1.10309	2.36773	1.52717	0	-0.115291	-0.0963506	0.19021	0	0.141548	1.2435	0.610857		LOC_Os10g42390.1|13110.m03980|protein zinc finger, C3HC4 type domain containing protein, expressed	U35_41822	U35_41822 Members:1 3pri:Y 8e-28 UniRef90_Q0E2D7 Cluster: Os02g0249300 protein; n=2; Oryza sativa (japonica cultivar-group)|Rep: Os02g0249300 protein - Oryza sativa (japonica cultivar-group)	AT2G35420.1 | Symbols: | RING/U-box superfamily protein | chr2:14899715-14900479 REVERSE LENGTH=254		LOC_Os10g42390.1
CUST_15560_PI427708080	1.11524	1.13632	1.32405	1.40762	0.790732	0.769244	1.86885	0.860108	1	1.0189	1.18723	1.26217	1	0.972825	2.36344	1.08774	0	0.0270193	0.247604	0.335905	0	-0.0397485	1.24089	0.121328	Trichome birefringence	LOC_Os06g10560.1|13106.m01142|protein leaf senescence related protein, putative, expressed	U35_12514	U35_12514 Members:2 3pri:Y 1e-179 UniRef90_Q69T67 Cluster: Lustrin A-like; n=2; Oryza sativa (japonica cultivar-group)|Rep: Lustrin A-like - Oryza sativa (japonica cultivar-group)	AT5G06700.1 | Symbols: TBR | Plant protein of unknown function (DUF828) | chr5:2063638-2065810 FORWARD LENGTH=608	tr|D9I8D9|D9I8D9_ARATH	LOC_Os06g10560.1		*-*-[2.831]	MLOC_70612.1	7H	60.8357
CUST_22522_PI427708080	0.958682	1.2165	1.27325	1.22602	0.926113	1.23727	2.18783	1.61026	1	1.26892	1.32812	1.27886	1	1.33598	2.36238	1.73873	0	0.343607	0.409386	0.354854	0	0.417898	1.24024	0.798035	Transcription factor putative	LOC_Os11g16540.1|13111.m01675|protein tetratricopeptide repeat domain containing protein, expressed	U35_10627	U35_10627 Members:2 3pri:N 1e-147 UniRef90_Q53LZ5 Cluster: TPR Domain, putative; n=1; Oryza sativa (japonica cultivar-group)|Rep: TPR Domain, putative - Oryza sativa (japonica cultivar-group)	AT1G17680.2 | Symbols: | tetratricopeptide repeat (TPR)-containing protein | chr1:6076388-6082160 FORWARD LENGTH=896	tr|F0VZ03|F0VZ03_9STRA	LOC_Os11g16540.1	IPR011990 (Tetratricopeptide-like helical)	*-*-[2.037]
CUST_4396_PI427708080	1.25147	1.34492	1.28235	1.39679	0.723421	0.816786	1.7088	1.09248	1	1.07468	1.02467	1.11612	1	1.12906	2.36211	1.51016	0	0.103901	0.0351663	0.15849	0	0.175124	1.24007	0.594706	Adenosine kinase-like protein	LOC_Os02g41590.1|13102.m04590|protein kinase, pfkB family, putative, expressed	U35_14937	U35_14937 Members:258 3pri:Y 1e-179 UniRef90_Q9XGC6 Rep: Adenosine kinase - Zea mays (Maize)	AT5G03300.1 | Symbols: ADK2 | adenosine kinase 2 | chr5:796573-798997 FORWARD LENGTH=345	tr|Q84P58|Q84P58_ORYSJ	LOC_Os02g41590.1	IPR001805 (Adenosine kinase)	***-[2.947]	MLOC_61064.1	6H	54.8159
CUST_18285_PI427708080	1.25786	0.99072	0.734772	1.16583	0.681999	0.642429	1.60927	0.758807	1	0.787625	0.584146	0.92684	1	0.94198	2.35964	1.11262	0	-0.344419	-0.7756	-0.109608	0	-0.0862322	1.23857	0.153964	Protein transport protein Sec61 subunit alpha	LOC_Os03g11440.1|13103.m01291|protein protein transport protein Sec61 subunit alpha, putative, expressed	U35_15060	U35_15060 Members:29 3pri:Y 0.0 UniRef90_Q9ZV90 Rep: F9K20.24 protein - Arabidopsis thaliana (Mouse-ear cress)	AT2G34250.2 | Symbols: | SecY protein transport family protein | chr2:14462635-14464572 FORWARD LENGTH=475	tr|G7LD29|G7LD29_MEDTR	LOC_Os03g11440.1	IPR002208 (SecY protein), IPR023201 (SecY subunit domain)	***-[4.578]	MLOC_63875.1	3H	54.6742
[truncated: 170 more rows]

## Sheet: Mc unique UP 3h
No specific genes UP found

## Sheet: Mc unique UP 24h
All 24h UP 0.05 Mc less Mp less Rp
CE_aphid
Genes present in [Vol UP C v Mc24h 0.05], but not [[Vol UP C v Rp 24h 0.05] or [Vol UP C v Mp 24h 0.05]]. The universe list was Vol UP all 24h 0.05.
Infestation ()*	Control	B+Mc	B+Mp	B+Rp	Control	B+Mc	B+Mp	B+Rp	Control	B+Mc	B+Mp	B+Rp	Control	B+Mc	B+Mp	B+Rp	Control	B+Mc	B+Mp	B+Rp	Control	B+Mc	B+Mp	B+Rp
Time (hours)S	3h				24h				3h				24h				3h				24h
[truncated: 15 more rows]
