# Supplementary material for: Barley transcriptome analyses upon interaction with different aphid species identify thionins contributing to resistance
Source: Plant Cell Environ. 2017 Jul 18;40(11):2628–43. doi: 10.1111/pce.12979 (PMC6084319; doi:10.1111/pce.12979)
Supplement: Supplementary file 1 — Supplementary Figure 1: Assessment of variation between 3 h and 24 h control samples in microarray analyses. (a) Venn diagram showing the overlap between the gene set identified as differentially expressed between the 3 h and 24 h control barley samples (331 genes, shown in the green circle on the left) and the gene set identified as differentially expressed genes across barley‐aphid interactions (974 genes, shown in the red circle on the right). The statistical analyses used were paired t‐test between samples (p ≤ 0.05). (b) Clustering analysis of the 854 differentially expressed across different aphid interactions after excluding the 120 genes differentially expressed between the 3 h and 24 h control samples that overlapped with the set of 974 differentially expressed genes across aphid interactions. Blue color indicates low expression level and red color indicates high expression level. No‐aphid control (C), R. padi (Rp), M. persicae (Mp), and M. cerasi (Mc) treatments are indicated. Supplementary Figure 2: Aphid probing on different cultivars Optic and Morex. Images showing aphid stylet short probes and pathways in barley cv Optic and Morex. Pictures were taken two days after aphid challenge and visualized by staining with acid fuchsine. Images were taken with a light microscope. The stylets short probes and pathways are indicated arrows. Scale bars are 20 μm. Supplementary Figure 3: Additional pictures displaying callose deposition two days after probing for the aphid species R. padi , M. persicae and M. cerasi . The callose was visualized with aniline blue and confocal microscope (wavelength 516 nm). Six leaf samples were used per aphid species per replicate and the experiment was done in three independent biological replicates. White arrows point stylet probing paths. Scale bars are 20 μm. Supplementary Figure 4: MapMan analyses of genes differentially regulated during interactions with R. padi and M. persicae at the 24 h timepoint. Genes were mapped using th [file PCE-40-2628-s001.zip › STable5.xlsx]

## Sheet: Sheet1
Supporting Information Table 5

## Sheet: Rp unique DOWN 3h
All 3h DOWN 0.05 Rp less Mp less Mc
CE_aphid
Genes present in [Vol DOWN C v Rp 3h 0.05], but not [[Vol DOWN C v Mp 3h 0.05] or [Vol DOWN C v Mc 3h 0.05]]. The universe list was Vol DOWN all 3h 0.05.
Infestation ()*	Control	B+Mc	B+Mp	B+Rp	Control	B+Mc	B+Mp	B+Rp	Control	B+Mc	B+Mp	B+Rp	Control	B+Mc	B+Mp	B+Rp	Control	B+Mc	B+Mp	B+Rp	Control	B+Mc	B+Mp	B+Rp
Time (hours)S	3				24				3				24				3				24
Systematic	Normalized								Ratio								LOG2								Description	top rice hit	H35	top Harvest35 hit	top Arabidopsis hit	AHRD Blast-Hit-Accession	rice	AHRD Interpro-ID (Description)	AHRD-Quality-Code	HC_genes	POPSEQ chromosome	POPSEQ cM
CUST_6202_PI427708080	0.0853576	0.0811802	0.17632	0.036222	1.66015	2.06065	1.9345	1.90109	1	0.95106	2.06567	0.424355	1	1.24124	1.16526	1.14513	0	-0.0723916	1.04661	-1.23666	0	0.311786	0.220647	0.19551	Chaperone protein dnaJ	LOC_Os05g45350.2|13105.m04814|protein dnaJ domain containing protein, expressed	U35_3674	U35_3674 Members:19 3pri:Y 1e-166 UniRef90_Q5JNF3 Cluster: Hypothetical protein P0435H01.26; n=1; Oryza sativa (japonica cultivar-group)|Rep: Hypothetical protein P0435H01.26 - Oryza sativa (japonica cultivar-g	AT2G42750.1 | Symbols: | DNAJ heat shock N-terminal domain-containing protein | chr2:17793404-17795419 FORWARD LENGTH=344	tr|B7FJQ7|B7FJQ7_MEDTR	LOC_Os05g45350.2	IPR001080 (3Fe-4S ferredoxin), IPR003095 (Heat shock protein DnaJ), IPR017896 (4Fe-4S ferredoxin-type, iron-sulpur binding domain)	***-[2.749]
CUST_4081_PI427708086	1.33205	0.551602	0.840772	0.594557	0.630909	0.6314	0.865019	0.717257	1	0.414101	0.631188	0.446348	1	1.00078	1.37107	1.13686	0	-1.27195	-0.663859	-1.16376	0	0.00112281	0.455299	0.185057		LOC_Os06g02870.1|13106.m00219|protein hypothetical protein	U35_45331	U35_45331 Members:1 3pri:N	No hits found		LOC_Os06g02870.1				5H	158.264
CUST_1837_PI427708080	0.728982	0.234264	0.527022	0.364261	1.03023	1.30756	1.4974	0.911556	1	0.321357	0.722956	0.499684	1	1.26919	1.45346	0.88481	0	-1.63775	-0.468021	-1.00091	0	0.343908	0.539495	-0.176561	Ribonuclease 3	LOC_Os08g33710.1|13108.m03517|protein ribonuclease T2 family domain containing protein, expressed	U35_4402	U35_4402 Members:14 3pri:Y 1e-129 UniRef90_Q6R326 Rep: S-like RNase - Triticum aestivum (Wheat)	AT2G02990.1 | Symbols: RNS1, ATRNS1 | ribonuclease 1 | chr2:873714-874667 FORWARD LENGTH=230	tr|B4FBD6|B4FBD6_MAIZE	LOC_Os08g33710.1	IPR001568 (Ribonuclease T2)	***-[1.92]		2H	59.0652
CUST_11938_PI427708080	1.3978	0.615773	0.837119	0.692245	0.534121	0.581841	1.23918	0.841846	1	0.440531	0.598884	0.49524	1	1.08934	2.32004	1.57613	0	-1.18268	-0.739651	-1.0138	0	0.123457	1.21415	0.656388	Histidine kinase cytokinin receptor	LOC_Os06g44410.1|13106.m04668|protein histidine kinase, putative, expressed	U35_19467	U35_19467 Members:7 3pri:N 8e-67 UniRef90_Q0DAG5 Cluster: Os06g0654300 protein; n=1; Oryza sativa (japonica cultivar-group)|Rep: Os06g0654300 protein - Oryza sativa (japonica cultivar-group)	AT5G10720.1 | Symbols: AHK5, CKI2, HK5 | histidine kinase 5 | chr5:3386835-3390541 FORWARD LENGTH=922	tr|G7I7J7|G7I7J7_MEDTR	LOC_Os06g44410.1		***-[3.891]

## Sheet: Rp unique DOWN 24h
All 24h DOWN 0.05 Rp less Mp less Mc
CE_aphid
Genes present in [Vol DOWN C v Rp 24h 0.05], but not [[Vol DOWN C v Mp 24h 0.05] or [Vol DOWN C v Mc 24h 0.05]]. The universe list was Vol DOWN all 24h 0.05.
Infestation ()*	Control	B+Mc	B+Mp	B+Rp	Control	B+Mc	B+Mp	B+Rp	Control	B+Mc	B+Mp	B+Rp	Control	B+Mc	B+Mp	B+Rp	Control	B+Mc	B+Mp	B+Rp	Control	B+Mc	B+Mp	B+Rp
Time (hours)S	3				24				3				24				3				24
Systematic	Normalized								Ratio								LOG2								Description	top rice hit	H35	top Harvest35 hit	top Arabidopsis hit	AHRD Blast-Hit-Accession	rice	AHRD Interpro-ID (Description)	AHRD-Quality-Code	HC_genes	POPSEQ chromosome	POPSEQ cM
CUST_9940_PI427708083	0.86866	0.60775	1.28997	1.34099	0.976433	0.723007	0.299779	0.370039	1	0.699641	1.48501	1.54375	1	0.740458	0.307014	0.378971	0	-0.515312	0.570472	0.626435	0	-0.433511	-1.70362	-1.39984		LOC_Os03g63890.1|13103.m07092|protein MYB family transcription factor, putative	U35_30538	U35_30538 Members:1 3pri:N 1e-24 UniRef90_Q10NZ9 Cluster: Myb family transcription factor, putative; n=1; Oryza sativa (japonica cultivar-group)|Rep: Myb family transcription factor, putative - Oryza sativa (j	AT1G75250.2 | Symbols: ATRL6, RSM3, RL6 | RAD-like 6 | chr1:28244463-28245453 REVERSE LENGTH=97		LOC_Os03g63890.1
CUST_9712_PI427708083	0.771726	0.589444	0.967692	1.07317	0.92602	0.559354	0.246834	0.261378	1	0.763799	1.25393	1.39061	1	0.60404	0.266554	0.28226	0	-0.388735	0.326459	0.475717	0	-0.727283	-1.9075	-1.8249		LOC_Os09g28510.1|13109.m02810|protein EF hand family protein, putative, expressed	U35_16590	U35_16590 Members:34 3pri:Y 1e-39 UniRef90_Q67J26 Cluster: Hypothetical protein OSJNBa0054F02.3; n=1; Oryza sativa (japonica cultivar-group)|Rep: Hypothetical protein OSJNBa0054F02.3 - Oryza sativa (japonica cu	No hits found		LOC_Os09g28510.1				5H	69.3056
CUST_9628_PI427708080	1.14279	0.946632	1.02529	1.12703	0.746665	0.628475	0.331669	0.173632	1	0.828349	0.897178	0.986205	1	0.841709	0.4442	0.232543	0	-0.271689	-0.156535	-0.0200405	0	-0.248606	-1.17072	-2.10443	Unknown protein	LOC_Os10g32930.1|13110.m02892|protein hypothetical protein	U35_21559	U35_21559 Members:2 3pri:Y	AT5G25240.1 | Symbols: | unknown protein; FUNCTIONS IN: molecular_function unknown; INVOLVED IN: biological_process unknown; LOCATED IN: cellular_component unknown; EXPRESSED IN: 23 plant structures; EXPRESSED DURING: 13 growth stages; Has 1807 Blast hits to 1807 proteins in 277 species: Archae - 0; Bacteria - 0; Metazoa - 736; Fungi - 347; Plants - 385; Viruses - 0; Other Eukaryotes - 339 (sourc…		LOC_Os10g32930.1
CUST_9436_PI427708083	0.444937	0.267975	0.570921	0.613963	1.46243	1.30893	0.401083	0.269189	1	0.602276	1.28315	1.37989	1	0.895036	0.274258	0.18407	0	-0.731503	0.359692	0.464551	0	-0.159983	-1.86639	-2.44168		LOC_Os02g28300.1|13102.m03084|protein transferase family protein, putative	U35_10784	U35_10784 Members:2 3pri:Y 2e-27 UniRef90_Q6K6T6 Cluster: Putative quercetin 3-O-glucoside-6-O-malonyltransferase; n=2; Oryza sativa (japonica cultivar-group)|Rep: Putative quercetin	AT5G39050.1 | Symbols: | HXXXD-type acyl-transferase family protein | chr5:15634596-15636005 FORWARD LENGTH=469		LOC_Os02g28300.1
CUST_924_PI427708083	1.22892	0.892201	0.837957	0.825206	0.735191	0.641107	0.53824	0.220626	1	0.726007	0.681867	0.671491	1	0.872028	0.732108	0.300093	0	-0.461945	-0.552437	-0.57456	0	-0.197554	-0.449871	-1.73652		LOC_Os03g60840.1|13103.m06683|protein BBTI13 - Bowman-Birk type bran trypsin inhibitor precursor, expressed	U35_5902	U35_5902 Members:8 3pri:Y 2e-44 UniRef90_Q84LH6 Cluster: Putative Bowman-Birk serine protease inhibitor; n=1; Oryza sativa (japonica cultivar-group)|Rep: Putative Bowman-Birk serine protease inhibitor - Oryza	No hits found		LOC_Os03g60840.1
CUST_9054_PI427708083	0.777907	0.581222	0.821689	0.845529	1.20604	0.846061	0.457206	0.46908	1	0.747162	1.05628	1.08693	1	0.701522	0.379097	0.388943	0	-0.420508	0.0789948	0.120257	0	-0.511441	-1.39936	-1.36237		LOC_Os01g22670.1|13101.m02406|protein fruit bromelain precursor, putative, expressed	U35_18340	U35_18340 Members:13 3pri:Y 0.0 UniRef90_Q7XID1 Cluster: Hypothetical protein P0039H02.131; n=1; Oryza sativa (japonica cultivar-group)|Rep: Hypothetical protein P0039H02.131 - Oryza sativa (japonica cultivar	AT4G23520.1 | Symbols: | Cysteine proteinases superfamily protein | chr4:12274457-12276219 REVERSE LENGTH=356		LOC_Os01g22670.1				7H	132.224
CUST_8813_PI427708083	1.01177	0.662254	0.845217	0.850677	0.86006	0.7694	0.65843	0.327282	1	0.65455	0.835386	0.840782	1	0.894589	0.765564	0.380535	0	-0.611424	-0.259486	-0.250196	0	-0.160703	-0.385406	-1.3939		LOC_Os02g50110.1|13102.m05691|protein hypothetical protein	U35_27321	U35_27321 Members:2 3pri:Y 2e-15 UniRef90_Q6Z2I6 Cluster: Hypothetical protein P0643A10.41; n=1; Oryza sativa (japonica cultivar-group)|Rep: Hypothetical protein P0643A10.41 - Oryza sativa (japonica cultivar-g	AT3G10770.2 | Symbols: | Single-stranded nucleic acid binding R3H protein | chr3:3372461-3374026 REVERSE LENGTH=325		LOC_Os02g50110.1
CUST_8593_PI427708080	0.843988	0.664913	0.966975	0.987784	0.912949	0.915162	0.469617	0.391434	1	0.787823	1.14572	1.17038	1	1.00242	0.514395	0.428758	0	-0.344057	0.196256	0.226973	0	0.00349383	-0.959051	-1.22176	Glutaredoxin family protein	LOC_Os01g27140.1|13101.m02822|protein OsGrx_C7 - glutaredoxin subgroup III, expressed	U35_12387	U35_12387 Members:2 3pri:Y 2e-41 UniRef90_Q7G8Y5 Rep: Glutaredoxin-C1 precursor - Oryza sativa (Rice)	AT5G18600.1 | Symbols: | Thioredoxin superfamily protein | chr5:6183466-6183774 REVERSE LENGTH=102	tr|Q1EPG3|Q1EPG3_MUSAC	LOC_Os01g27140.1	IPR011905 (Glutaredoxin-like, plant II), IPR012336 (Thioredoxin-like fold)	***-[1.979]	MLOC_10183.1	5H	38.125
CUST_857_PI427708080	1.18317	0.73552	0.765378	0.916356	0.559292	0.46597	0.33533	0.221956	1	0.62165	0.646886	0.77449	1	0.833143	0.599561	0.396852	0	-0.685825	-0.628417	-0.368682	0	-0.263364	-0.738022	-1.33333	F-box protein-like	LOC_Os04g48270.3|13104.m04911|protein OsFBX148 - F-box domain containing protein, expressed	U35_4952	U35_4952 Members:11 3pri:Y 1e-102 UniRef90_Q01JM6 Rep: OSIGBa0127A14.1 protein - Oryza sativa (Rice)	AT3G61060.1 | Symbols: AtPP2-A13, PP2-A13 | phloem protein 2-A13 | chr3:22603166-22604336 FORWARD LENGTH=290	tr|Q6EP91|Q6EP91_ORYSJ	LOC_Os04g48270.3	IPR001810 (F-box domain, cyclin-like)	***-[2]	MLOC_10292.5	2H	82.0822
CUST_8182_PI427708080	1.17504	0.794374	0.805494	0.790446	0.790319	0.591027	0.529236	0.211688	1	0.676038	0.685502	0.672695	1	0.747833	0.669648	0.267852	0	-0.564823	-0.544768	-0.571975	0	-0.419213	-0.578524	-1.90049	Bowman-Birk type trypsin inhibitor	LOC_Os03g60840.1|13103.m06683|protein BBTI13 - Bowman-Birk type bran trypsin inhibitor precursor, expressed	U35_5902	U35_5902 Members:8 3pri:Y 2e-44 UniRef90_Q84LH6 Cluster: Putative Bowman-Birk serine protease inhibitor; n=1; Oryza sativa (japonica cultivar-group)|Rep: Putative Bowman-Birk serine protease inhibitor - Oryza	No hits found	tr|B6T022|B6T022_MAIZE	LOC_Os03g60840.1	IPR000877 (Proteinase inhibitor I12, Bowman-Birk)	*-*-[5.216]
CUST_8132_PI427708083	1.1182	1.04185	0.880474	0.923112	0.801355	0.548471	0.317476	0.374415	1	0.931723	0.787405	0.825536	1	0.68443	0.396174	0.467227	0	-0.102027	-0.344822	-0.276596	0	-0.547025	-1.33579	-1.0978		LOC_Os08g38300.1|13108.m04061|protein Core histone H2A/H2B/H3/H4 domain containing protein, putative, expressed	U35_13993	U35_13993 Members:5 3pri:Y 4e-64 UniRef90_Q43261 Rep: Histone H2B.3 - Zea mays (Maize)	AT5G59910.1 | Symbols: HTB4 | Histone superfamily protein | chr5:24127206-24127658 FORWARD LENGTH=150		LOC_Os08g38300.1
CUST_8040_PI427708100	1.22847	0.462056	0.472484	0.486659	0.635895	0.43925	0.511452	0.134721	1	0.376123	0.384612	0.396151	1	0.690758	0.804303	0.21186	0	-1.41072	-1.37853	-1.33588	0	-0.533747	-0.31419	-2.23882		LOC_Os06g30250.1|13106.m03123|protein expressed protein	U35_22115	U35_22115 Members:5 3pri:Y 7e-54 UniRef90_Q2QN40 Cluster: Amino acid permease family protein, putative, expressed; n=1; Oryza sativa (japonica cultivar-group)|Rep: Amino acid permease family protein, putative,	No hits found		LOC_Os06g30250.1
CUST_7908_PI427708080	0.908648	0.612887	0.578412	0.670659	0.786876	0.672672	0.657135	0.328627	1	0.674504	0.636563	0.738085	1	0.854864	0.835119	0.417635	0	-0.568101	-0.651624	-0.438141	0	-0.226232	-0.259946	-1.25969	Protein of unknown function (DUF1264) LENGTH=237	LOC_Os01g52830.1|13101.m05533|protein DUF1264 domain containing protein, putative, expressed	U35_3157	U35_3157 Members:16 3pri:Y 5e-43 UniRef90_Q9ZWI5 Rep: ZmGR2a protein - Zea mays (Maize)	AT1G29680.1 | Symbols: | Protein of unknown function (DUF1264) | chr1:10377900-10378931 REVERSE LENGTH=237	AT1G29680.1	LOC_Os01g52830.1	IPR010686 (Protein of unknown function DUF1264)	***-[2.714]
CUST_777_PI427708083	1.17336	0.82777	0.830184	0.80008	0.791068	0.618208	0.550657	0.219265	1	0.705472	0.70753	0.681873	1	0.781485	0.696092	0.277175	0	-0.50334	-0.499138	-0.552425	0	-0.355709	-0.52265	-1.85113		LOC_Os03g60840.1|13103.m06683|protein BBTI13 - Bowman-Birk type bran trypsin inhibitor precursor, expressed	U35_5902	U35_5902 Members:8 3pri:Y 2e-44 UniRef90_Q84LH6 Cluster: Putative Bowman-Birk serine protease inhibitor; n=1; Oryza sativa (japonica cultivar-group)|Rep: Putative Bowman-Birk serine protease inhibitor - Oryza	No hits found		LOC_Os03g60840.1
CUST_7594_PI427708080	1.09623	0.777711	1.02656	0.74888	0.84232	0.632312	0.715177	0.376584	1	0.70944	0.936443	0.68314	1	0.750679	0.849056	0.44708	0	-0.495247	-0.0947369	-0.549746	0	-0.413732	-0.236069	-1.1614	Unknown protein	LOC_Os04g36820.1|13104.m03561|protein expressed protein	U35_19735	U35_19735 Members:10 3pri:Y 8e-21 UniRef90_Q01J33 Rep: OSIGBa0140O07.10 protein - Oryza sativa (Rice)	No hits found		LOC_Os04g36820.1
CUST_7509_PI427708086	0.823886	0.678821	0.960243	0.785873	1.07622	0.45561	1.73071	0.328966	1	0.823925	1.1655	0.953861	1	0.423344	1.60814	0.305669	0	-0.279415	0.220955	-0.0681485	0	-1.2401	0.685393	-1.70996		LOC_Os11g31120.1|13111.m03014|protein hypothetical protein	U35_43990	U35_43990 Members:1 3pri:N 8e-44 UniRef90_Q6I5Q3 Cluster: 'putative triglyceride lipase, PF01764'; n=1; Oryza sativa (japonica cultivar-group)|Rep: 'putative triglyceride lipase, PF01764' - Oryza sativa (japon	AT5G18190.1 | Symbols: | Protein kinase family protein | chr5:6010215-6013724 REVERSE LENGTH=691		LOC_Os11g31120.1
CUST_7390_PI427708086	1.00294	0.811344	1.12063	0.981739	0.928407	0.649154	0.747749	0.433312	1	0.808962	1.11734	0.978856	1	0.699212	0.805411	0.466726	0	-0.305856	0.160071	-0.0308308	0	-0.516198	-0.312202	-1.09935		No hits found	U35_43687	U35_43687 Members:1 3pri:Y	AT1G63540.1 | Symbols: | hydroxyproline-rich glycoprotein family protein | chr1:23567495-23569495 FORWARD LENGTH=635		No hits found				5H	122.431
CUST_7344_PI427708083	1.18631	0.594456	0.914811	0.89108	0.659038	0.659864	3.27882	0.238978	1	0.501097	0.771141	0.751137	1	1.00125	4.97516	0.362616	0	-0.996837	-0.374934	-0.412853	0	0.00180717	2.31474	-1.46349		LOC_Os05g39250.1|13105.m04132|protein phosphatidylethanolamine-binding protein, putative, expressed	U35_1631	U35_1631 Members:58 3pri:Y 2e-88 UniRef90_Q8H0B8 Rep: Cold regulated protein - Triticum aestivum (Wheat)	AT5G01300.2 | Symbols: | PEBP (phosphatidylethanolamine-binding protein) family protein | chr5:121643-122128 REVERSE LENGTH=128		LOC_Os05g39250.1
CUST_73_PI427708080	1.18916	0.968945	0.950996	0.949496	0.744548	0.446001	1.62209	0.242509	1	0.814812	0.799719	0.798457	1	0.599023	2.17862	0.325713	0	-0.29546	-0.322435	-0.324713	0	-0.739317	1.12341	-1.61833	2-oxoglutarate (2OG) and Fe(II)-dependent oxygenase superfamily protein LENGTH=371	LOC_Os04g44150.1|13104.m04394|protein gibberellin 2-beta-dioxygenase 7, putative, expressed	U35_30526	U35_30526 Members:1 3pri:N 2e-13 UniRef90_Q0DZC8 Cluster: Os02g0630300 protein; n=1; Oryza sativa (japonica cultivar-group)|Rep: Os02g0630300 protein - Oryza sativa (japonica cultivar-group)	AT4G21200.1 | Symbols: ATGA2OX8, GA2OX8 | gibberellin 2-oxidase 8 | chr4:11302751-11306601 FORWARD LENGTH=338	AT5G05600.1	LOC_Os04g44150.1	IPR005123 (Oxoglutarate/iron-dependent oxygenase)	***-[3.811]		2H	74.1501
CUST_7099_PI427708100	0.888345	0.549929	0.881022	0.984601	0.896893	0.607739	3.53273	0.288773	1	0.619049	0.991757	1.10835	1	0.677604	3.93886	0.32197	0	-0.691875	-0.0119413	0.14842	0	-0.561485	1.97778	-1.635		No hits found	U35_12153	U35_12153 Members:2 3pri:Y	No hits found		No hits found
CUST_7008_PI427708100	0.899709	0.335119	0.558478	0.781368	0.901814	0.502448	2.0794	0.379553	1	0.372475	0.620733	0.868468	1	0.557153	2.30579	0.420877	0	-1.42478	-0.687956	-0.203455	0	-0.843856	1.20526	-1.24853		LOC_Os12g12664.2|13112.m01339|protein expressed protein	U35_5607	U35_5607 Members:9 3pri:N 5e-11 UniRef90_Q123S7 Cluster: Putative prolin-rich exported protein precursor; n=1; Polaromonas sp. JS666|Rep: Putative prolin-rich exported protein precursor - Polaromonas sp. (str	AT1G61080.1 | Symbols: | Hydroxyproline-rich glycoprotein family protein | chr1:22493194-22497019 REVERSE LENGTH=907		LOC_Os12g12664.2
CUST_695_PI427708080	1.09962	0.739018	0.776276	0.574284	0.815543	0.701396	0.875676	0.349084	1	0.672069	0.705951	0.522258	1	0.860036	1.07373	0.42804	0	-0.573319	-0.50236	-0.937165	0	-0.217531	0.102636	-1.22418	Protein of unknown function, DUF584 LENGTH=140	LOC_Os01g52730.1|13101.m05522|protein DUF584 domain containing protein, putative, expressed	U35_21135	U35_21135 Members:6 3pri:Y 2e-19 UniRef90_Q5JM47 Cluster: Hypothetical protein P0042A10.38-1; n=1; Oryza sativa (japonica cultivar-group)|Rep: Hypothetical protein P0042A10.38-1 - Oryza sativa (japonica cultiv	AT4G04630.1 | Symbols: | Protein of unknown function, DUF584 | chr4:2332163-2332669 REVERSE LENGTH=168	AT1G29640.1	LOC_Os01g52730.1	IPR007608 (Senescence regulator)	*-*-[4]	MLOC_7433.1//AK369429
CUST_69_PI427708083	0.985439	0.671097	1.09189	1.34123	0.977546	0.720332	0.504572	0.443651	1	0.681013	1.10803	1.36105	1	0.736878	0.516162	0.453841	0	-0.554245	0.147992	0.44472	0	-0.440503	-0.954105	-1.13974		LOC_Os09g28510.1|13109.m02810|protein EF hand family protein, putative, expressed	U35_20695	U35_20695 Members:7 3pri:Y 5e-37 UniRef90_Q0D4L7 Cluster: Os07g0619200 protein; n=1; Oryza sativa (japonica cultivar-group)|Rep: Os07g0619200 protein - Oryza sativa (japonica cultivar-group)	AT1G73440.1 | Symbols: | calmodulin-related | chr1:27611418-27612182 FORWARD LENGTH=254		LOC_Os09g28510.1				2H	53.7535
CUST_6817_PI427708080	1.059	0.766111	0.998816	0.978796	0.814626	0.626917	0.401899	0.373453	1	0.723427	0.943166	0.924262	1	0.769577	0.493354	0.458435	0	-0.467081	-0.0844163	-0.113626	0	-0.377863	-1.0193	-1.12521	Early fruit mRNA	LOC_Os05g08730.1|13105.m00968|protein early fruit mRNA, putative, expressed	U35_3920	U35_3920 Members:17 3pri:Y 1e-112 UniRef90_Q5KQK6 Cluster: Unknow protein; n=1; Oryza sativa (japonica cultivar-group)|Rep: Unknow protein - Oryza sativa (japonica cultivar-group)	AT4G32610.1 | Symbols: | copper ion binding | chr4:15728376-15729897 REVERSE LENGTH=315	tr|B6TAC1|B6TAC1_MAIZE	LOC_Os05g08730.1		***-[3.993]	MLOC_81111.1
CUST_6355_PI427708083	0.910686	0.604396	0.780746	0.750104	1.00672	0.842452	2.30426	0.480552	1	0.663671	0.857317	0.823669	1	0.836825	2.28887	0.477342	0	-0.59146	-0.222099	-0.279863	0	-0.257002	1.19463	-1.0669		LOC_Os02g03310.1|13102.m00311|protein KH domain containing protein, putative, expressed	U35_27133	U35_27133 Members:2 3pri:Y 5e-20 UniRef90_Q10L20 Cluster: Expressed protein; n=1; Oryza sativa (japonica cultivar-group)|Rep: Expressed protein - Oryza sativa (japonica cultivar-group)	AT3G04610.1 | Symbols: FLK | RNA-binding KH domain-containing protein | chr3:1250762-1254272 REVERSE LENGTH=577		LOC_Os02g03310.1
CUST_6348_PI427708083	0.629635	0.66221	1.00897	1.09752	1.24428	0.924949	1.3826	0.616481	1	1.05174	1.60247	1.7431	1	0.743362	1.11117	0.495453	0	0.0727724	0.680298	0.801657	0	-0.427862	0.152074	-1.01318		LOC_Os09g39120.1|13109.m03916|protein thiol protease SEN102 precursor, putative, expressed	U35_16090	U35_16090 Members:16 3pri:Y 2e-61 UniRef90_Q76CZ3 Rep: Cysteine protease - Triticum aestivum (Wheat)	AT1G29080.1 | Symbols: | Papain family cysteine protease | chr1:10157494-10158674 REVERSE LENGTH=346		LOC_Os09g39120.1				1H	12.4646
CUST_6204_PI427708080	0.952377	0.530426	0.752401	0.776474	0.724191	0.675424	0.448894	0.344672	1	0.556949	0.790024	0.8153	1	0.93266	0.619855	0.47594	0	-0.844382	-0.340032	-0.294596	0	-0.100577	-0.689997	-1.07115	Serine-rich protein	LOC_Os02g55610.1|13102.m06379|protein serine-rich protein, putative, expressed	U35_5819	U35_5819 Members:9 3pri:Y 4e-20 UniRef90_Q69IK9 Cluster: Hypothetical protein OSJNBa0032L17.1; n=1; Oryza sativa (japonica cultivar-group)|Rep: Hypothetical protein OSJNBa0032L17.1 - Oryza sativa (japonica cu	AT5G11090.1 | Symbols: | serine-rich protein-related | chr5:3524796-3525449 FORWARD LENGTH=217	tr|B6SLB1|B6SLB1_MAIZE	LOC_Os02g55610.1		***-[3]	MLOC_72841.1
CUST_6143_PI427708083	1.09136	0.812024	0.839823	0.899119	0.844361	0.635191	0.817516	0.325043	1	0.744047	0.76952	0.823852	1	0.752275	0.968207	0.384958	0	-0.426534	-0.377969	-0.279542	0	-0.410669	-0.0466126	-1.37723		LOC_Os03g39020.1|13103.m04239|protein Kinesin motor domain domain containing protein, expressed	U35_32174	U35_32174 Members:1 3pri:N 2e-38 UniRef90_Q5W6L9 Cluster: Kinesin heavy chain, putative; n=2; Oryza sativa (japonica cultivar-group)|Rep: Kinesin heavy chain, putative - Oryza sativa (japonica cultivar-group)	No hits found		LOC_Os03g39020.1
CUST_6014_PI427708080	1.02926	0.825545	0.876007	0.79215	0.93717	0.883908	0.828508	0.452477	1	0.802076	0.851103	0.76963	1	0.943167	0.884053	0.482812	0	-0.318189	-0.232594	-0.377762	0	-0.0844152	-0.177796	-1.05047	unknown protein; BEST Arabidopsis thaliana protein match is: unknown protein . LENGTH=245	LOC_Os09g32330.1|13109.m03219|protein expressed protein	U35_1685	U35_1685 Members:55 3pri:Y 4e-83 UniRef90_Q0J0U2 Cluster: Os09g0499000 protein; n=1; Oryza sativa (japonica cultivar-group)|Rep: Os09g0499000 protein - Oryza sativa (japonica cultivar-group)	AT2G24550.1 | Symbols: | unknown protein; BEST Arabidopsis thaliana protein match is: unknown protein (TAIR:AT4G31510.1); Has 219 Blast hits to 219 proteins in 33 species: Archae - 0; Bacteria - 0; Metazoa - 16; Fungi - 2; Plants - 184; Viruses - 0; Other Eukaryotes - 17 (source: NCBI BLink). | chr2:10428060-10429051 REVERSE LENGTH=245	AT2G24550.1	LOC_Os09g32330.1		*-*-[5.186]	MLOC_71241.2
CUST_5978_PI427708086	0.990822	0.677142	0.707726	0.923329	0.927077	0.725108	0.720746	0.439468	1	0.683414	0.714282	0.931882	1	0.782144	0.777439	0.474036	0	-0.549168	-0.485434	-0.10178	0	-0.354494	-0.363198	-1.07693		LOC_Os09g40010.1|13109.m04029|protein retrotransposon protein, putative, unclassified	U35_24102	U35_24102 Members:3 3pri:N 1e-05 UniRef90_Q69XT0 Cluster: Hypothetical protein P0613F06.39; n=1; Oryza sativa (japonica cultivar-group)|Rep: Hypothetical protein P0613F06.39 - Oryza sativa (japonica cultivar-g	AT2G40070.2 | Symbols: | FUNCTIONS IN: molecular_function unknown; INVOLVED IN: biological_process unknown; LOCATED IN: cellular_component unknown; EXPRESSED IN: 17 plant structures; EXPRESSED DURING: 7 growth stages; BEST Arabidopsis thaliana protein match is: proline-rich family protein (TAIR:AT3G09000.1); Has 108635 Blast hits to 60786 proteins in 2176 species: Archae - 287; Bacteria - 15142; …		LOC_Os09g40010.1
CUST_5921_PI427708080	1.15692	0.795023	0.783659	0.770627	0.819634	0.625899	0.537321	0.403671	1	0.687191	0.677368	0.666104	1	0.763632	0.655562	0.492502	0	-0.541217	-0.561988	-0.58618	0	-0.38905	-0.609197	-1.0218	PHD finger protein	LOC_Os11g12650.1|13111.m01338|protein PHD-finger domain containing protein, putative, expressed	U35_44239	U35_44239 Members:1 3pri:Y 3e-68 UniRef90_Q53KE9 Cluster: PHD-finger, putative; n=1; Oryza sativa (japonica cultivar-group)|Rep: PHD-finger, putative - Oryza sativa (japonica cultivar-group)	AT1G33420.1 | Symbols: | RING/FYVE/PHD zinc finger superfamily protein | chr1:12121063-12123346 REVERSE LENGTH=697	tr|G7JRE2|G7JRE2_MEDTR	LOC_Os11g12650.1	IPR013083 (Zinc finger, RING/FYVE/PHD-type)	***-[2.361]	MLOC_70587.8	4H	50.9915
CUST_5888_PI427708086	1.12639	0.468948	0.856655	0.548335	0.851542	0.751994	0.893382	0.365686	1	0.416327	0.76053	0.486807	1	0.883096	1.04913	0.42944	0	-1.26421	-0.394924	-1.03858	0	-0.179358	0.0691991	-1.21947		LOC_Os11g25120.1|13111.m02396|protein transposon protein, putative, unclassified	U35_18495	U35_18495 Members:16 3pri:Y 3e-64 UniRef90_Q6ZIG3 Cluster: Hypothetical protein OJ1115_B01.29; n=1; Oryza sativa (japonica cultivar-group)|Rep: Hypothetical protein OJ1115_B01.29 - Oryza sativa (japonica cultiv	No hits found		LOC_Os11g25120.1
CUST_5586_PI427708080	0.77741	0.27543	0.481807	0.474357	1.01313	0.361275	1.92499	0.242409	1	0.354292	0.619759	0.610177	1	0.356594	1.90005	0.239268	0	-1.49699	-0.690221	-0.712701	0	-1.48765	0.926037	-2.0633	IQ domain-containing protein	LOC_Os01g53980.1|13101.m05665|protein IQ calmodulin-binding motif family protein, expressed	U35_11490	U35_11490 Members:2 3pri:N 3e-37 UniRef90_Q5JKU0 Cluster: Calmodulin-binding protein-like; n=1; Oryza sativa (japonica cultivar-group)|Rep: Calmodulin-binding protein-like - Oryza sativa (japonica cultivar-gro	AT3G16490.1 | Symbols: IQD26 | IQ-domain 26 | chr3:5603962-5605489 REVERSE LENGTH=389	tr|G7LGP8|G7LGP8_MEDTR	LOC_Os01g53980.1	IPR000048 (IQ motif, EF-hand binding site)	***-[1.732]	MLOC_68083.6	3H	62.5354
CUST_5550_PI427708080	0.856371	0.635533	0.86623	0.633833	1.09459	1.16365	1.34858	0.528566	1	0.742124	1.01151	0.740139	1	1.06309	1.23204	0.48289	0	-0.430268	0.0165151	-0.434132	0	0.0882693	0.301053	-1.05023	WRKY transcription factor 70	LOC_Os01g61080.1|13101.m06501|protein OsWRKY24 - Superfamily of TFs having WRKY and zinc finger domains, expressed	U35_20194	U35_20194 Members:8 3pri:Y 5e-44 UniRef90_Q38704 Rep: DNA-binding protein - Avena fatua (Wild oats)	AT2G38470.1 | Symbols: WRKY33, ATWRKY33 | WRKY DNA-binding protein 33 | chr2:16108476-16110539 FORWARD LENGTH=519	tr|Q6IEL1|Q6IEL1_ORYSI	LOC_Os01g61080.1	IPR003657 (DNA-binding WRKY)	***-[2.546]	MLOC_67851.2
CUST_5200_PI427708080	1.30831	0.862425	1.06881	1.28508	0.661643	0.609446	0.353455	0.202842	1	0.659191	0.816942	0.982245	1	0.921111	0.534209	0.306573	0	-0.601232	-0.291694	-0.0258447	0	-0.118553	-0.904525	-1.7057	Aluminum-induced protein-like protein	LOC_Os04g58280.2|13104.m06115|protein stem-specific protein TSJT1, putative, expressed	U35_16111	U35_16111 Members:46 3pri:Y 1e-126 UniRef90_Q259D7 Rep: H0801D08.15 protein - Oryza sativa (Rice)	AT4G27450.1 | Symbols: | Aluminium induced protein with YGL and LRDR motifs | chr4:13727665-13728683 REVERSE LENGTH=250	tr|Q8S2R9|Q8S2R9_THEHA	LOC_Os04g58280.2		***-[2.665]	MLOC_65621.3	2H	135.765
CUST_4939_PI427708083	1.0622	0.367819	0.325823	0.68366	0.445168	0.230263	0.65108	0.118859	1	0.346279	0.306742	0.643624	1	0.517249	1.46255	0.266998	0	-1.52999	-1.7049	-0.63571	0	-0.951068	0.548483	-1.9051		LOC_Os02g38480.1|13102.m04234|protein expressed protein	U35_50005	U35_50005 Members:1 3pri:N 2e-08 UniRef90_Q7REV3 Cluster: Drosophila melanogaster CG8797 gene product-related; n=1; Plasmodium yoelii yoelii|Rep: Drosophila melanogaster CG8797 gene product-related - Plasmodiu	AT3G47460.1 | Symbols: ATSMC2 | Structural maintenance of chromosomes (SMC) family protein | chr3:17486765-17493178 FORWARD LENGTH=1171		LOC_Os02g38480.1
CUST_437_PI427708100	0.611759	0.67128	0.737505	0.801226	1.27822	0.964264	1.2626	0.547346	1	1.09729	1.20555	1.30971	1	0.754377	0.987775	0.428208	0	0.133951	0.26969	0.389246	0	-0.406642	-0.017746	-1.22361		LOC_Os05g06028.1|13105.m00642|protein retrotransposon protein, putative, unclassified	U35_32148	U35_32148 Members:1 3pri:N 3e-06 UniRef90_Q5VMB4 Cluster: Putative elicitor inducible gene product EIG-I24; n=1; Oryza sativa (japonica cultivar-group)|Rep: Putative elicitor inducible gene product EIG-I24 - O	AT2G43800.1 | Symbols: | Actin-binding FH2 (formin homology 2) family protein | chr2:18145721-18148721 FORWARD LENGTH=894		LOC_Os05g06028.1
CUST_414_PI427708083	1.0534	0.825221	0.885894	0.835814	0.9187	0.785805	0.574579	0.31806	1	0.783388	0.840985	0.793444	1	0.855344	0.625426	0.346206	0	-0.352202	-0.249849	-0.333801	0	-0.225423	-0.677089	-1.5303		LOC_Os09g32330.1|13109.m03219|protein expressed protein	U35_20364	U35_20364 Members:8 3pri:Y 2e-25 UniRef90_Q5Z4U8 Cluster: Hypothetical protein P0545E05.31-1; n=1; Oryza sativa (japonica cultivar-group)|Rep: Hypothetical protein P0545E05.31-1 - Oryza sativa (japonica cultiv	AT5G21940.1 | Symbols: | unknown protein; BEST Arabidopsis thaliana protein match is: unknown protein (TAIR:AT3G43850.1); Has 30201 Blast hits to 17322 proteins in 780 species: Archae - 12; Bacteria - 1396; Metazoa - 17338; Fungi - 3422; Plants - 5037; Viruses - 0; Other Eukaryotes - 2996 (source: NCBI BLink). | chr5:7249446-7250353 REVERSE LENGTH=264		LOC_Os09g32330.1				7H	92.068
CUST_3988_PI427708100	0.940982	0.703261	1.12993	1.22576	0.747314	0.51688	0.738862	0.272068	1	0.747369	1.2008	1.30264	1	0.691649	0.98869	0.364062	0	-0.420107	0.263997	0.381435	0	-0.531887	-0.0164093	-1.45775		LOC_Os08g38410.2|13108.m04076|protein RNA recognition motif containing protein, putative, expressed	U35_36176	U35_36176 Members:1 3pri:N	AT4G18570.1 | Symbols: | Tetratricopeptide repeat (TPR)-like superfamily protein | chr4:10231439-10234534 FORWARD LENGTH=642		LOC_Os08g38410.2
CUST_3983_PI427708083	0.628546	0.485073	0.285219	0.562647	0.7642	0.466067	0.699723	0.222688	1	0.771737	0.453775	0.895155	1	0.609875	0.915629	0.291401	0	-0.373819	-1.13995	-0.15979	0	-0.713414	-0.127165	-1.77892		LOC_Os07g37180.2|13107.m03824|protein ABC1 family domain containing protein, putative, expressed	U35_47972	U35_47972 Members:1 3pri:Y 2e-51 UniRef90_Q6Z415 Cluster: Putative ubiquinone biosynthesis protein AarF; n=1; Oryza sativa (japonica cultivar-group)|Rep: Putative ubiquinone biosynthesis protein AarF - Oryza s	AT1G11390.1 | Symbols: | Protein kinase superfamily protein | chr1:3834762-3837305 REVERSE LENGTH=624		LOC_Os07g37180.2
CUST_3299_PI427708086	1.19827	0.638433	0.98371	1.1207	0.605797	0.54916	0.570994	0.274549	1	0.532796	0.820943	0.935269	1	0.906509	0.942549	0.453203	0	-0.908346	-0.284647	-0.0965473	0	-0.141607	-0.0853603	-1.14177		No hits found	U35_1631	U35_1631 Members:58 3pri:Y 2e-88 UniRef90_Q8H0B8 Rep: Cold regulated protein - Triticum aestivum (Wheat)	No hits found		No hits found
CUST_3272_PI427708100	1.03709	0.804325	0.955498	0.83742	0.928185	0.885037	0.83179	0.382107	1	0.775559	0.921325	0.80747	1	0.953514	0.896147	0.411672	0	-0.366692	-0.118218	-0.308519	0	-0.0686743	-0.158192	-1.28043		LOC_Os08g07700.1|13108.m00791|protein AP2 domain containing protein, expressed	U35_45646	U35_45646 Members:1 3pri:Y	AT1G28160.1 | Symbols: | Integrase-type DNA-binding superfamily protein | chr1:9839387-9840124 FORWARD LENGTH=245		LOC_Os08g07700.1				2H	58.0382
CUST_3161_PI427708086	1.15991	0.887259	0.773594	0.760199	0.717715	0.545602	3.64735	0.313153	1	0.764935	0.66694	0.655392	1	0.760193	5.08189	0.43632	0	-0.386592	-0.584371	-0.609569	0	-0.395563	2.34537	-1.19654		LOC_Os04g43960.1|13104.m04376|protein transposon protein, putative, CACTA, En/Spm sub-class	U35_8910	U35_8910 Members:4 3pri:N 3e-95 UniRef90_Q0J3D8 Cluster: Os09g0128400 protein; n=1; Oryza sativa (japonica cultivar-group)|Rep: Os09g0128400 protein - Oryza sativa (japonica cultivar-group)	No hits found		LOC_Os04g43960.1
CUST_296_PI427708086	1.19182	0.699063	0.831864	0.75837	0.729443	0.469906	0.345844	0.238786	1	0.586553	0.69798	0.636314	1	0.644199	0.474121	0.327354	0	-0.769667	-0.518743	-0.652189	0	-0.634422	-1.07667	-1.61108		LOC_Os08g39694.3|13108.m04239|protein cytochrome P450, putative, expressed	U35_33946	U35_33946 Members:1 3pri:Y	AT1G60980.1 | Symbols: ATGA20OX4, GA20OX4 | gibberellin 20-oxidase 4 | chr1:22452573-22454140 FORWARD LENGTH=376		LOC_Os08g39694.3
CUST_26012_PI427708080	1.25314	0.871273	1.41805	1.52144	0.674706	0.5038	0.391662	0.233065	1	0.695274	1.1316	1.21411	1	0.746696	0.580492	0.345432	0	-0.524347	0.17837	0.279893	0	-0.421408	-0.784651	-1.53353	Cysteine/Histidine-rich C1 domain family protein	LOC_Os12g40470.1|13112.m04205|protein DC1 domain-containing protein, putative, expressed	U35_31441	U35_31441 Members:1 3pri:N 2e-71 UniRef90_Q0IM60 Cluster: Os12g0596300 protein; n=1; Oryza sativa (japonica cultivar-group)|Rep: Os12g0596300 protein - Oryza sativa (japonica cultivar-group)	AT2G16050.1 | Symbols: | Cysteine/Histidine-rich C1 domain family protein | chr2:6980450-6981939 FORWARD LENGTH=243	tr|F4IJF7|F4IJF7_ARATH	LOC_Os12g40470.1	IPR004146 (DC1)	***-[4.542]	AK375774
CUST_26009_PI427708080	1.00869	0.854125	0.73537	0.685096	0.9341	0.720946	0.697228	0.409028	1	0.846766	0.729035	0.679194	1	0.771808	0.746417	0.437884	0	-0.239964	-0.45594	-0.558105	0	-0.373686	-0.421947	-1.19138	Myb DNA-binding domain-containing protein	LOC_Os12g39640.1|13112.m04118|protein MYB family transcription factor, putative, expressed	U35_13223	U35_13223 Members:2 3pri:Y 5e-42 UniRef90_Q2QMY1 Cluster: Myb-like DNA-binding domain, SHAQKYF class family protein, expressed; n=1; Oryza sativa (japonica cultivar-group)|Rep: Myb-like DNA-binding domain,	AT2G03500.1 | Symbols: | Homeodomain-like superfamily protein | chr2:1059926-1062259 FORWARD LENGTH=432	tr|Q1EPE4|Q1EPE4_MUSAC	LOC_Os12g39640.1		***-[3.276]
CUST_25865_PI427708080	1.08652	0.921168	0.964186	0.835276	0.84709	0.67688	0.758526	0.374338	1	0.847814	0.887407	0.768762	1	0.799065	0.895449	0.44191	0	-0.23818	-0.172333	-0.379391	0	-0.323615	-0.159317	-1.17817	Peptidoglycan-binding LysM domain-containing protein	LOC_Os04g48380.1|13104.m04924|protein lysM domain containing protein, putative, expressed	U35_27129	U35_27129 Members:2 3pri:Y 4e-45 UniRef90_Q01JW9 Rep: OSIGBa0147H17.4 protein - Oryza sativa (Rice)	AT5G62150.1 | Symbols: | peptidoglycan-binding LysM domain-containing protein | chr5:24958325-24958633 FORWARD LENGTH=102	tr|D7MLA8|D7MLA8_ARALL	LOC_Os04g48380.1		*-*-[4.719]
CUST_2586_PI427708100	1.08437	0.846878	1.1782	1.10781	0.893985	0.739175	0.713916	0.315145	1	0.780986	1.08653	1.02161	1	0.826831	0.798577	0.352517	0	-0.356631	0.119732	0.0308499	0	-0.274335	-0.324496	-1.50424		LOC_Os06g29340.1|13106.m03030|protein retrotransposon protein, putative, unclassified, expressed	U35_8368	U35_8368 Members:4 3pri:Y 3e-06 UniRef90_Q9RX57 Rep: Hypothetical protein - Deinococcus radiodurans	AT4G22360.1 | Symbols: | SWIB complex BAF60b domain-containing protein | chr4:11807811-11809660 FORWARD LENGTH=385		LOC_Os06g29340.1				4H	51.0623
CUST_25777_PI427708080	1.14191	0.770876	0.774505	0.806075	0.83672	0.641912	0.564713	0.389634	1	0.675073	0.678251	0.705898	1	0.767177	0.674912	0.465668	0	-0.566884	-0.560108	-0.502469	0	-0.382369	-0.567228	-1.10262	PHD finger protein	LOC_Os11g12650.1|13111.m01338|protein PHD-finger domain containing protein, putative, expressed	U35_44239	U35_44239 Members:1 3pri:Y 3e-68 UniRef90_Q53KE9 Cluster: PHD-finger, putative; n=1; Oryza sativa (japonica cultivar-group)|Rep: PHD-finger, putative - Oryza sativa (japonica cultivar-group)	AT1G33420.1 | Symbols: | RING/FYVE/PHD zinc finger superfamily protein | chr1:12121063-12123346 REVERSE LENGTH=697	tr|G7L6E0|G7L6E0_MEDTR	LOC_Os11g12650.1	IPR013083 (Zinc finger, RING/FYVE/PHD-type)	***-[2.378]
CUST_25561_PI427708080	1.17402	0.753662	0.926187	1.0927	0.712906	0.568116	0.528254	0.290737	1	0.641949	0.788901	0.930732	1	0.796902	0.740987	0.407819	0	-0.639469	-0.342084	-0.103562	0	-0.327526	-0.432481	-1.294	Acyl transferase	LOC_Os03g45740.1|13103.m04918|protein transferase family protein, putative, expressed	U35_22757	U35_22757 Members:4 3pri:N 8e-55 UniRef90_Q7G4G7 Cluster: Transferase family protein, expressed; n=1; Oryza sativa (japonica cultivar-group)|Rep: Transferase family protein, expressed - Oryza sativa (japonica	AT5G17540.1 | Symbols: | HXXXD-type acyl-transferase family protein | chr5:5782061-5783682 REVERSE LENGTH=461	tr|Q5QJR3|Q5QJR3_TAXWC	LOC_Os03g45740.1	IPR003480 (Transferase), IPR023213 (Chloramphenicol acetyltransferase-like domain)	***-[1.811]		2H	125.354
CUST_2548_PI427708086	0.59162	0.360963	0.660593	0.626442	0.936867	1.10823	2.97835	0.396148	1	0.610126	1.11658	1.05886	1	1.18291	3.17906	0.422843	0	-0.71282	0.159091	0.0825103	0	0.242335	1.6686	-1.2418		No hits found	U35_1431	U35_1431 Members:47 3pri:Y 3e-18 UniRef90_Q96465 Cluster: Subtilisin-chymotrypsin inhibitor 2; n=1; Hordeum vulgare|Rep: Subtilisin-chymotrypsin inhibitor 2 - Hordeum vulgare (Barley)	No hits found		No hits found
CUST_25369_PI427708080	0.972654	0.690354	0.812421	0.57839	0.906879	0.869473	0.744414	0.356127	1	0.709763	0.835262	0.594651	1	0.958754	0.820853	0.392696	0	-0.49459	-0.259699	-0.749885	0	-0.060768	-0.284803	-1.34852	AP2 domain-containing transcription factor	LOC_Os01g49830.1|13101.m05187|protein B3 DNA binding domain containing protein, expressed	U35_16195	U35_16195 Members:15 3pri:Y 9e-30 UniRef90_Q8RZX9 Cluster: DNA-binding protein RAV1-like; n=1; Oryza sativa (japonica cultivar-group)|Rep: DNA-binding protein RAV1-like - Oryza sativa (japonica cultivar-group)	AT1G68840.2 | Symbols: RAV2, AtRAV2 | related to ABI3/VP1 2 | chr1:25880442-25881500 FORWARD LENGTH=352	tr|B9HIZ2|B9HIZ2_POPTR	LOC_Os01g49830.1	IPR015300 (DNA-binding pseudobarrel domain), IPR016177 (DNA-binding, integrase-type)	***-[1.962]	AK369681
CUST_25172_PI427708080	0.98531	0.678101	0.549069	0.396557	0.937592	0.634552	0.986077	0.303526	1	0.68821	0.557255	0.402469	1	0.676789	1.05171	0.323729	0	-0.539078	-0.84359	-1.31305	0	-0.563222	0.07274	-1.62714	Glyoxylate/hydroxypyruvate reductase B	LOC_Os02g01150.2|13102.m00021|protein erythronate-4-phosphate dehydrogenase domain containing protein, expressed	U35_811	U35_811 Members:169 3pri:Y 0.0 UniRef90_Q6YU90 Cluster: Putative hydroxypyruvate reductase; n=1; Oryza sativa (japonica cultivar-group)|Rep: Putative hydroxypyruvate reductase - Oryza sativa (japonica cultiv	AT1G68010.1 | Symbols: HPR, ATHPR1 | hydroxypyruvate reductase | chr1:25493418-25495720 FORWARD LENGTH=386	sp|A1JT62|GHRB_YERE8	LOC_Os02g01150.2	IPR006139 (D-isomer specific 2-hydroxyacid dehydrogenase, catalytic domain), IPR016040 (NAD(P)-binding domain)	***-[2.793]	AK367861	6H	0.283286
CUST_24865_PI427708080	1.11613	0.846469	0.947798	0.925618	0.808522	0.76054	0.754808	0.347909	1	0.758398	0.849183	0.829311	1	0.940654	0.933566	0.430302	0	-0.398973	-0.235852	-0.270015	0	-0.0882633	-0.0991763	-1.21658	BEST Arabidopsis thaliana protein match is: NHL domain-containing protein . LENGTH=180	LOC_Os02g50940.1|13102.m05783|protein NHL repeat-containing protein, putative, expressed	U35_24302	U35_24302 Members:3 3pri:N 1e-32 UniRef90_Q6Z2V7 Cluster: NHL repeat-containing protein-like; n=1; Oryza sativa (japonica cultivar-group)|Rep: NHL repeat-containing protein-like - Oryza sativa (japonica cultiv	AT5G62865.1 | Symbols: | unknown protein; BEST Arabidopsis thaliana protein match is: unknown protein (TAIR:AT3G48020.1). | chr5:25234064-25234567 FORWARD LENGTH=167	AT3G01430.1	LOC_Os02g50940.1		--*-[4.289]
CUST_24589_PI427708080	1.12515	0.739935	0.727972	0.77888	0.768834	0.702649	0.552296	0.235643	1	0.657634	0.647002	0.692247	1	0.913914	0.718355	0.306494	0	-0.604644	-0.628158	-0.53064	0	-0.129869	-0.477232	-1.70607	Protein of unknown function (DUF506) LENGTH=298	LOC_Os01g68650.1|13101.m07480|protein plant-specific domain TIGR01615 family protein, expressed	U35_21533	U35_21533 Members:6 3pri:N 3e-23 UniRef90_Q8LQF7 Cluster: Hypothetical protein P0004D12.15; n=1; Oryza sativa (japonica cultivar-group)|Rep: Hypothetical protein P0004D12.15 - Oryza sativa (japonica cultivar-g	AT3G07350.1 | Symbols: | Protein of unknown function (DUF506) | chr3:2347674-2348570 FORWARD LENGTH=298	AT3G07350.1	LOC_Os01g68650.1	IPR006502 (Protein of unknown function DUF506, plant)	***-[4]
CUST_24109_PI427708080	1.29282	0.523046	0.962573	1.05701	0.386843	0.304387	0.348567	0.151228	1	0.404577	0.744552	0.817601	1	0.786849	0.901055	0.39093	0	-1.30552	-0.425556	-0.29053	0	-0.345842	-0.150313	-1.35502	Xyloglucan endotransglucosylase/hydrolase	LOC_Os06g48170.1|13106.m05120|protein glycosyl hydrolases family 16, putative	U35_8068	U35_8068 Members:4 3pri:N 9e-44 UniRef90_Q5Z6H1 Cluster: Putative xyloglucan endotransglycosylase; n=1; Oryza sativa (japonica cultivar-group)|Rep: Putative xyloglucan endotransglycosylase - Oryza sativa (jap	AT4G25810.1 | Symbols: XTR6, XTH23 | xyloglucan endotransglycosylase 6 | chr4:13128694-13129715 FORWARD LENGTH=286	tr|G7JD12|G7JD12_MEDTR	LOC_Os06g48170.1	IPR008985 (Concanavalin A-like lectin/glucanase), IPR016455 (Xyloglucan endotransglucosylase/hydrolase)	***-[3.555]	AK358294	7H	93.8739
CUST_23622_PI427708080	0.961653	0.724957	0.802035	0.833326	1.0107	0.922977	0.832584	0.429819	1	0.753866	0.834018	0.866556	1	0.913206	0.82377	0.425268	0	-0.40762	-0.26185	-0.206634	0	-0.130988	-0.279687	-1.23355	Kelch-like protein 10	LOC_Os11g14140.1|13111.m01446|protein OsFBK25 - F-box domain and kelch repeat containing protein, expressed	U35_15290	U35_15290 Members:127 3pri:Y 1e-179 UniRef90_Q53NA8 Cluster: Kelch motif, putative; n=1; Oryza sativa (japonica cultivar-group)|Rep: Kelch motif, putative - Oryza sativa (japonica cultivar-group)	AT3G59940.1 | Symbols: | Galactose oxidase/kelch repeat superfamily protein | chr3:22143009-22144265 FORWARD LENGTH=418	tr|F1L3Q3|F1L3Q3_ASCSU	LOC_Os11g14140.1	IPR015916 (Galactose oxidase, beta-propeller)	*-*-[1.661]
CUST_23528_PI427708080	0.947869	0.884506	0.837672	0.735792	1.01256	0.940498	0.913129	0.416796	1	0.933152	0.883742	0.776259	1	0.928827	0.901798	0.411624	0	-0.0998162	-0.178302	-0.36539	0	-0.106518	-0.149124	-1.2806	unknown protein; BEST Arabidopsis thaliana protein match is: unknown protein . LENGTH=156	LOC_Os01g53730.1|13101.m05631|protein expressed protein	U35_15542	U35_15542 Members:44 3pri:Y 1e-50 UniRef90_Q8RX53 Rep: Hypothetical protein - Deschampsia antarctica (Antarctic hairgrass)	AT5G56550.1 | Symbols: OXS3, ATOXS3 | oxidative stress 3 | chr5:22895847-22896502 REVERSE LENGTH=172	AT3G03170.1	LOC_Os01g53730.1		--*-[5.394]	AK252342.1
CUST_2352_PI427708080	1.00623	0.708199	0.837762	0.732661	0.84352	0.729034	0.581029	0.324558	1	0.703817	0.832578	0.728127	1	0.864276	0.688815	0.384766	0	-0.506728	-0.264343	-0.457738	0	-0.210436	-0.537811	-1.37795	NAC domain-containing protein 67	LOC_Os03g60080.1|13103.m06594|protein NAC domain-containing protein 67, putative, expressed	U35_405	U35_405 Members:85 3pri:Y 0.0 UniRef90_Q5DM35 Cluster: NAC domain transcription factor; n=1; Triticum aestivum|Rep: NAC domain transcription factor - Triticum aestivum (Wheat)	AT1G01720.1 | Symbols: ATAF1, ANAC002 | NAC (No Apical Meristem) domain transcriptional regulator superfamily protein | chr1:268471-269514 FORWARD LENGTH=289	tr|B5A4B4|B5A4B4_MAIZE	LOC_Os03g60080.1	IPR003441 (No apical meristem (NAM) protein)	***-[2.688]	MLOC_37104.2	5H	150.069
CUST_22706_PI427708080	0.801019	0.542942	0.87947	0.44389	0.98791	1.01971	0.650721	0.153839	1	0.677814	1.09794	0.554157	1	1.03219	0.658685	0.155722	0	-0.561039	0.134798	-0.851633	0	0.0457029	-0.60234	-2.68296	C-repeat binding factor 6	LOC_Os09g35030.1|13109.m03476|protein dehydration-responsive element-binding protein, putative, expressed	U35_15347	U35_15347 Members:22 3pri:Y 1e-115 UniRef90_A0MPJ3 Rep: CBF3A-6.1 - Triticum aestivum (Wheat)	AT4G25480.1 | Symbols: DREB1A, CBF3, ATCBF3 | dehydration response element B1A | chr4:13018353-13019003 REVERSE LENGTH=216	tr|B8PZJ5|B8PZJ5_HORVD	LOC_Os09g35030.1	IPR016177 (DNA-binding, integrase-type)	***-[2.024]	AK374663
CUST_22598_PI427708080	0.925504	0.762992	0.755929	0.742784	1.03141	1.03522	0.882886	0.498047	1	0.824408	0.816776	0.802573	1	1.00369	0.855996	0.482878	0	-0.27857	-0.291988	-0.317296	0	0.00531665	-0.224325	-1.05027	Protein of unknown function, DUF584 LENGTH=162	LOC_Os04g43990.1|13104.m04379|protein DUF584 domain containing protein, putative, expressed	U35_19897	U35_19897 Members:9 3pri:Y 3e-58 UniRef90_Q01IB5 Rep: OSIGBa0131L05.3 protein - Oryza sativa (Rice)	AT5G60680.1 | Symbols: | Protein of unknown function, DUF584 | chr5:24386247-24386738 FORWARD LENGTH=163	AT2G28400.1	LOC_Os04g43990.1	IPR007608 (Senescence regulator)	*-*-[4]	AK374011
CUST_22550_PI427708080	0.80054	0.240479	0.685644	0.592479	1.01014	0.253957	0.756499	0.241644	1	0.300396	0.856477	0.740099	1	0.251408	0.748908	0.239219	0	-1.73506	-0.223513	-0.434211	0	-1.99189	-0.417139	-2.0636	P40Sh249C12	LOC_Os02g37070.1|13102.m04057|protein expressed protein	U35_36680	U35_36680 Members:1 3pri:N 1e-05 UniRef90_Q1YIY5 Rep: Hypothetical protein - Aurantimonas sp. SI85-9A1	AT3G05858.1 | Symbols: | unknown protein; FUNCTIONS IN: molecular_function unknown; INVOLVED IN: biological_process unknown; LOCATED IN: cellular_component unknown; BEST Arabidopsis thaliana protein match is: unknown protein (TAIR:AT5G26620.1); Has 30201 Blast hits to 17322 proteins in 780 species: Archae - 12; Bacteria - 1396; Metazoa - 17338; Fungi - 3422; Plants - 5037; Viruses - 0; Other Euka…	tr|D0VLU6|D0VLU6_9POAL	LOC_Os02g37070.1		***-[2]	AK373754
CUST_2250_PI427708083	1.11546	0.82317	0.904303	0.924086	0.86664	0.733811	0.808826	0.362748	1	0.737967	0.810702	0.828437	1	0.846731	0.933289	0.418569	0	-0.438372	-0.302756	-0.271537	0	-0.240025	-0.0996042	-1.25646		LOC_Os12g41790.1|13112.m04370|protein DEFL3 - Defensin and Defensin-like DEFL family	U35_35276	U35_35276 Members:1 3pri:N	AT1G77093.1 | Symbols: | Defensin-like (DEFL) family protein | chr1:28962508-28963149 FORWARD LENGTH=78		LOC_Os12g41790.1
CUST_22165_PI427708080	1.02304	0.745434	0.762848	0.739976	0.800929	0.6759	0.514135	0.265958	1	0.728643	0.745665	0.723308	1	0.843894	0.641923	0.332062	0	-0.456716	-0.423401	-0.467318	0	-0.244866	-0.639528	-1.59048	unknown protein; FUNCTIONS IN: molecular_function unknown; INVOLVED IN: biological_process unknown; LOCATED IN: chloroplast; EXPRESSED IN: 24 plant structures; EXPRESSED DURING: 15 growth stages; BEST Arabidopsis thaliana protein match is: unknown protein . LENGTH=107	LOC_Os05g08420.1|13105.m00928|protein expressed protein	U35_18503	U35_18503 Members:16 3pri:Y 2e-34 UniRef90_Q6AT22 Cluster: Hypothetical protein OSJNBa0029B02.7; n=1; Oryza sativa (japonica cultivar-group)|Rep: Hypothetical protein OSJNBa0029B02.7 - Oryza sativa (japonica cu	AT3G15630.1 | Symbols: | unknown protein; FUNCTIONS IN: molecular_function unknown; INVOLVED IN: biological_process unknown; LOCATED IN: chloroplast; EXPRESSED IN: 24 plant structures; EXPRESSED DURING: 15 growth stages; BEST Arabidopsis thaliana protein match is: unknown protein (TAIR:AT1G52720.1); Has 61 Blast hits to 61 proteins in 13 species: Archae - 0; Bacteria - 0; Metazoa - 0; Fungi - 0; …	AT3G15630.1	LOC_Os05g08420.1		***-[11.62]
CUST_22124_PI427708080	1.0142	0.621434	0.661597	0.743911	0.767299	0.66907	0.507262	0.298978	1	0.612732	0.652333	0.733493	1	0.871981	0.6611	0.38965	0	-0.706672	-0.61632	-0.447144	0	-0.197632	-0.597059	-1.35975	unknown protein; BEST Arabidopsis thaliana protein match is: unknown protein . LENGTH=117	LOC_Os01g07970.1|13101.m00824|protein expressed protein	U35_21372	U35_21372 Members:6 3pri:Y 9e-15 UniRef90_Q5VQZ9 Cluster: Hypothetical protein OSJNBa0089K24.31; n=1; Oryza sativa (japonica cultivar-group)|Rep: Hypothetical protein OSJNBa0089K24.31 - Oryza sativa (japonica	AT1G52720.1 | Symbols: | unknown protein; BEST Arabidopsis thaliana protein match is: unknown protein (TAIR:AT3G15630.1); Has 61 Blast hits to 61 proteins in 13 species: Archae - 0; Bacteria - 0; Metazoa - 0; Fungi - 0; Plants - 61; Viruses - 0; Other Eukaryotes - 0 (source: NCBI BLink). | chr1:19641007-19641360 FORWARD LENGTH=117	AT1G52720.1	LOC_Os01g07970.1		*-*-[6]
CUST_21928_PI427708080	0.859028	0.491598	0.852518	0.932874	1.01096	0.858039	0.708851	0.481303	1	0.572272	0.992422	1.08596	1	0.84874	0.701169	0.476087	0	-0.805227	-0.0109743	0.118977	0	-0.236606	-0.512166	-1.0707	UDP-Glycosyltransferase superfamily protein LENGTH=461	LOC_Os04g44354.1|13104.m04419|protein UDP-glucoronosyl and UDP-glucosyl transferase domain containing protein, expressed	U35_48775	U35_48775 Members:1 3pri:Y 2e-57 UniRef90_Q9AUV3 Cluster: Putative glucosyltransferase; n=1; Oryza sativa (japonica cultivar-group)|Rep: Putative glucosyltransferase - Oryza sativa (japonica cultivar-group)	AT3G22250.1 | Symbols: | UDP-Glycosyltransferase superfamily protein | chr3:7867806-7870053 FORWARD LENGTH=461	AT3G22250.1	LOC_Os04g44354.1	IPR002213 (UDP-glucuronosyl/UDP-glucosyltransferase)	***-[2.592]	AK370280
CUST_21919_PI427708080	0.935964	0.660878	0.852147	0.858406	0.99069	0.815208	0.598575	0.374682	1	0.706094	0.910448	0.917135	1	0.822869	0.6042	0.378203	0	-0.502068	-0.135351	-0.124794	0	-0.281266	-0.726902	-1.40277	Unknown protein	LOC_Os02g44710.1|13102.m05004|protein expressed protein	U35_20044	U35_20044 Members:9 3pri:Y 7e-50 UniRef90_Q6ET98 Cluster: Hypothetical protein OJ1725_H08.2; n=1; Oryza sativa (japonica cultivar-group)|Rep: Hypothetical protein OJ1725_H08.2 - Oryza sativa (japonica cultivar	AT3G10120.1 | Symbols: | unknown protein; BEST Arabidopsis thaliana protein match is: unknown protein (TAIR:AT5G03890.1); Has 57 Blast hits to 57 proteins in 10 species: Archae - 0; Bacteria - 0; Metazoa - 0; Fungi - 0; Plants - 57; Viruses - 0; Other Eukaryotes - 0 (source: NCBI BLink). | chr3:3130155-3130676 FORWARD LENGTH=173		LOC_Os02g44710.1
CUST_21753_PI427708080	0.917223	0.614399	0.853231	0.869452	1.00731	0.690318	0.447839	0.286726	1	0.669847	0.930233	0.947918	1	0.685311	0.444591	0.284646	0	-0.578097	-0.104337	-0.0771653	0	-0.54517	-1.16945	-1.81276	UDP-Glycosyltransferase superfamily protein LENGTH=464	LOC_Os03g55040.1|13103.m05979|protein UDP-glucoronosyl and UDP-glucosyl transferase domain containing protein, expressed	U35_24107	U35_24107 Members:3 3pri:Y 1e-137 UniRef90_Q9AUV3 Cluster: Putative glucosyltransferase; n=1; Oryza sativa (japonica cultivar-group)|Rep: Putative glucosyltransferase - Oryza sativa (japonica cultivar-group)	AT3G02100.1 | Symbols: | UDP-Glycosyltransferase superfamily protein | chr3:368840-370484 REVERSE LENGTH=464	AT3G02100.1	LOC_Os03g55040.1	IPR002213 (UDP-glucuronosyl/UDP-glucosyltransferase)	***-[2.427]
CUST_21187_PI427708080	1.12297	0.737311	0.942648	0.902963	0.723671	0.546381	0.385024	0.176127	1	0.656571	0.839422	0.804083	1	0.755013	0.532043	0.243379	0	-0.606976	-0.252531	-0.314583	0	-0.405426	-0.910386	-2.03872	Nematode-resistance protein	LOC_Os01g63690.1|13101.m06833|protein hs1, putative, expressed	U35_16921	U35_16921 Members:29 3pri:Y 0.0 UniRef90_Q9FUH4 Cluster: Putative nematode-resistance protein; n=1; Hordeum vulgare|Rep: Putative nematode-resistance protein - Hordeum vulgare (Barley)	AT3G55840.1 | Symbols: | Hs1pro-1 protein | chr3:20717530-20718816 REVERSE LENGTH=428	tr|B6TX16|B6TX16_MAIZE	LOC_Os01g63690.1	IPR009743 (Hs1pro-1, C-terminal), IPR009869 (Hs1pro-1, N-terminal)	***-[2.928]
CUST_20982_PI427708080	0.88218	0.601314	0.743737	0.566516	1.08766	0.880487	0.92311	0.532282	1	0.681622	0.843067	0.642177	1	0.809522	0.84871	0.489381	0	-0.552955	-0.246282	-0.638958	0	-0.304858	-0.236657	-1.03097	Protein phosphatase 2c, putative	LOC_Os03g55320.1|13103.m06017|protein protein phosphatase 2C, putative, expressed	U35_16150	U35_16150 Members:25 3pri:Y 5e-92 UniRef90_Q5MFV5 Cluster: BTH-induced protein phosphatase 2C 2 K2 form; n=5; Oryza sativa|Rep: BTH-induced protein phosphatase 2C 2 K2 form - Oryza sativa (indica cultivar-group	AT4G33920.1 | Symbols: | Protein phosphatase 2C family protein | chr4:16260876-16262703 FORWARD LENGTH=380	tr|B9SNB4|B9SNB4_RICCO	LOC_Os03g55320.1	IPR001932 (Protein phosphatase 2C-like), IPR015655 (Protein phosphatase 2C)	***-[1.995]		5H	128.542
CUST_20768_PI427708080	0.99268	0.582186	0.648353	0.726704	0.812772	0.693901	0.43356	0.226609	1	0.586479	0.653135	0.732063	1	0.853746	0.533434	0.278811	0	-0.769848	-0.614548	-0.44996	0	-0.228121	-0.906618	-1.84264	Sodium-dependent dicarboxylate transporter	LOC_Os09g31130.1|13109.m03085|protein citrate transporter, putative, expressed	U35_8080	U35_8080 Members:4 3pri:Y 6e-84 UniRef90_Q6ZFH7 Cluster: Putative sodium-dicarboxylate cotransporter; n=1; Oryza sativa (japonica cultivar-group)|Rep: Putative sodium-dicarboxylate cotransporter - Oryza sativ	AT5G47560.1 | Symbols: ATTDT, ATSDAT, TDT | tonoplast dicarboxylate transporter | chr5:19287895-19290347 REVERSE LENGTH=540	tr|D2FNI0|D2FNI0_STAAU	LOC_Os09g31130.1	IPR001898 (Sodium/sulphate symporter)	***-[3.271]
CUST_2033_PI427708080	1.05158	0.447606	0.697906	0.896211	0.812917	0.86989	1.09295	0.218153	1	0.425653	0.663676	0.852255	1	1.07008	1.34448	0.268358	0	-1.23225	-0.591449	-0.230643	0	0.0977249	0.42705	-1.89777	Chaperone protein dnaJ 11	LOC_Os08g43490.1|13108.m04712|protein heat shock protein DnaJ, putative, expressed	U35_14614	U35_14614 Members:11 3pri:Y 3e-37 UniRef90_Q0D9H0 Cluster: Os06g0716100 protein; n=1; Oryza sativa (japonica cultivar-group)|Rep: Os06g0716100 protein - Oryza sativa (japonica cultivar-group)	AT2G17880.1 | Symbols: | Chaperone DnaJ-domain superfamily protein | chr2:7767176-7767658 REVERSE LENGTH=160	tr|B6SS19|B6SS19_MAIZE	LOC_Os08g43490.1	IPR003095 (Heat shock protein DnaJ)	***-[2.838]	MLOC_23365.1	7H	131.586
CUST_20273_PI427708080	1.21685	0.681694	0.998654	1.04787	0.658474	0.599338	0.580665	0.305374	1	0.560214	0.82069	0.861136	1	0.910191	0.881835	0.46376	0	-0.835951	-0.285091	-0.215686	0	-0.135758	-0.18142	-1.10855	PEBP family protein	LOC_Os05g39250.1|13105.m04132|protein phosphatidylethanolamine-binding protein, putative, expressed	U35_1631	U35_1631 Members:58 3pri:Y 2e-88 UniRef90_Q8H0B8 Rep: Cold regulated protein - Triticum aestivum (Wheat)	AT5G01300.1 | Symbols: | PEBP (phosphatidylethanolamine-binding protein) family protein | chr5:121643-122448 REVERSE LENGTH=162	tr|D1CGY0|D1CGY0_THET1	LOC_Os05g39250.1	IPR008914 (Phosphatidylethanolamine-binding protein PEBP)	***-[1.735]
CUST_19961_PI427708080	1.00177	0.662492	0.623106	0.601138	0.944769	0.729126	0.456253	0.283684	1	0.661323	0.622007	0.600078	1	0.77175	0.482926	0.300268	0	-0.596573	-0.684997	-0.736778	0	-0.373794	-1.05013	-1.73568	myb domain protein 4 LENGTH=282	LOC_Os08g43550.1|13108.m04718|protein MYB family transcription factor, putative, expressed	U35_43821	U35_43821 Members:1 3pri:Y 4e-15 UniRef90_P20025 Rep: Myb-related protein Zm38 - Zea mays (Maize)	AT4G38620.1 | Symbols: ATMYB4, MYB4 | myb domain protein 4 | chr4:18053866-18054876 FORWARD LENGTH=282	AT4G38620.1	LOC_Os08g43550.1	IPR009057 (Homeodomain-like), IPR015495 (Myb transcription factor)	***-[1.343]	AK358405	7H	70.5382
CUST_19355_PI427708080	0.927216	0.722513	0.698519	0.626235	1.045	0.875226	0.664489	0.327941	1	0.779227	0.75335	0.675393	1	0.837539	0.635876	0.31382	0	-0.359884	-0.408608	-0.566202	0	-0.255771	-0.653182	-1.67199	Kelch repeat-containing F-box-like protein	LOC_Os01g50840.1|13101.m05294|protein expressed protein	U35_17809	U35_17809 Members:21 3pri:Y 1e-138 UniRef90_Q69J07 Cluster: Kelch repeat-containing F-box-like protein; n=1; Oryza sativa (japonica cultivar-group)|Rep: Kelch repeat-containing F-box-like protein - Oryza sativa	AT1G23390.1 | Symbols: | Kelch repeat-containing F-box family protein | chr1:8309449-8310633 REVERSE LENGTH=394	tr|Q69J07|Q69J07_ORYSJ	LOC_Os01g50840.1	IPR001810 (F-box domain, cyclin-like), IPR015916 (Galactose oxidase, beta-propeller)	***-[3.932]	AK354325
CUST_18144_PI427708080	1.17718	0.716069	0.97046	0.980598	0.814535	0.720844	0.742943	0.401998	1	0.608291	0.824392	0.833004	1	0.884977	0.912107	0.493531	0	-0.717168	-0.278598	-0.263605	0	-0.176288	-0.132725	-1.01879	maternal effect embryo arrest 14 LENGTH=203	LOC_Os03g55670.1|13103.m06063|protein expressed protein	U35_2815	U35_2815 Members:27 3pri:Y 2e-95 UniRef90_Q7Y0E0 Cluster: Hypothetical protein OSJNBa0079B15.20; n=1; Oryza sativa (japonica cultivar-group)|Rep: Hypothetical protein OSJNBa0079B15.20 - Oryza sativa (japonica	AT2G15890.1 | Symbols: MEE14 | maternal effect embryo arrest 14 | chr2:6921196-6921978 REVERSE LENGTH=203	AT2G15890.1	LOC_Os03g55670.1		***-[5]	MLOC_56550.1	5H	130.347
CUST_17730_PI427708080	1.05058	0.809959	0.831516	0.672694	0.920861	0.855451	0.673073	0.265083	1	0.770963	0.791482	0.640307	1	0.928969	0.730917	0.287864	0	-0.375267	-0.337372	-0.643165	0	-0.106297	-0.45222	-1.79654	B12D protein	LOC_Os06g13680.1|13106.m01510|protein B12D protein, putative, expressed	U35_14886	U35_14886 Members:2 3pri:N 7e-21 UniRef90_Q40019 Rep: HvB12D protein - Hordeum vulgare (Barley)	AT3G48140.1 | Symbols: | B12D protein | chr3:17778471-17779299 FORWARD LENGTH=88	tr|B6T1H8|B6T1H8_MAIZE	LOC_Os06g13680.1	IPR010530 (NADH-ubiquinone reductase complex 1 MLRQ subunit)	*-*-[1.946]
CUST_17677_PI427708080	1.06773	0.746182	0.8151	0.736558	0.837395	0.866134	0.888986	0.289081	1	0.69885	0.763396	0.689837	1	1.03432	1.06161	0.345214	0	-0.516945	-0.389496	-0.535673	0	0.0486811	0.0862519	-1.53444	Unknown protein	LOC_Os07g28614.1|13107.m02868|protein expressed protein	U35_47602	U35_47602 Members:1 3pri:Y	AT5G24570.1 | Symbols: | unknown protein; Has 30201 Blast hits to 17322 proteins in 780 species: Archae - 12; Bacteria - 1396; Metazoa - 17338; Fungi - 3422; Plants - 5037; Viruses - 0; Other Eukaryotes - 2996 (source: NCBI BLink). | chr5:8405814-8406026 REVERSE LENGTH=70		LOC_Os07g28614.1			MLOC_4356.1	3H	126.7
CUST_17511_PI427708080	0.89165	0.636712	0.809165	0.637324	1.05441	0.991297	0.95118	0.443753	1	0.714083	0.907492	0.714769	1	0.940141	0.902094	0.420853	0	-0.485837	-0.140043	-0.484451	0	-0.0890512	-0.14865	-1.24861	Ethylene-responsive transcription factor 2	LOC_Os04g46220.1|13104.m04647|protein ethylene-responsive transcription factor, putative, expressed	U35_3452	U35_3452 Members:13 3pri:Y 1e-80 UniRef90_Q7XU93 Rep: OSJNBa0079A21.16 protein - Oryza sativa (Rice)	AT4G17500.1 | Symbols: ATERF-1, ERF-1 | ethylene responsive element binding factor 1 | chr4:9759405-9760211 FORWARD LENGTH=268	tr|B6U860|B6U860_MAIZE	LOC_Os04g46220.1	IPR016177 (DNA-binding, integrase-type)	***-[3.687]
CUST_17391_PI427708080	1.10437	0.816259	1.00349	1.09835	0.872478	0.819898	0.700707	0.355458	1	0.739118	0.908653	0.994547	1	0.939735	0.803123	0.407412	0	-0.436124	-0.138198	-0.00788877	0	-0.0896742	-0.316307	-1.29544	Unknown protein	LOC_Os07g28614.1|13107.m02868|protein expressed protein	U35_47602	U35_47602 Members:1 3pri:Y	AT5G24570.1 | Symbols: | unknown protein; Has 30201 Blast hits to 17322 proteins in 780 species: Archae - 12; Bacteria - 1396; Metazoa - 17338; Fungi - 3422; Plants - 5037; Viruses - 0; Other Eukaryotes - 2996 (source: NCBI BLink). | chr5:8405814-8406026 REVERSE LENGTH=70		LOC_Os07g28614.1
CUST_16727_PI427708080	1.07431	0.829435	1.02795	1.12375	0.886221	0.731946	0.590171	0.433986	1	0.772062	0.956843	1.04602	1	0.825918	0.665941	0.489704	0	-0.373211	-0.0636451	0.0649062	0	-0.27593	-0.586533	-1.03002	Ovate family protein 17	LOC_Os05g26210.1|13105.m02694|protein ATOFP17/OFP17, putative	U35_10484	U35_10484 Members:2 3pri:N 6e-58 UniRef90_Q0J0N7 Cluster: Os09g0503100 protein; n=1; Oryza sativa (japonica cultivar-group)|Rep: Os09g0503100 protein - Oryza sativa (japonica cultivar-group)	AT2G30395.1 | Symbols: ATOFP17, OFP17 | ovate family protein 17 | chr2:12954409-12955083 REVERSE LENGTH=195	tr|Q84RF2|Q84RF2_ARATH	LOC_Os05g26210.1		*-*-[2]	MLOC_80299.1
CUST_15955_PI427708080	1.02561	0.815755	0.782853	0.573417	0.922154	0.648178	0.480421	0.179703	1	0.795383	0.763303	0.559097	1	0.702895	0.520977	0.194874	0	-0.330279	-0.389673	-0.838831	0	-0.508618	-0.940708	-2.35939	Bowman-Birk type trypsin inhibitor	LOC_Os03g60840.1|13103.m06683|protein BBTI13 - Bowman-Birk type bran trypsin inhibitor precursor, expressed	U35_5902	U35_5902 Members:8 3pri:Y 2e-44 UniRef90_Q84LH6 Cluster: Putative Bowman-Birk serine protease inhibitor; n=1; Oryza sativa (japonica cultivar-group)|Rep: Putative Bowman-Birk serine protease inhibitor - Oryza	No hits found	tr|B6T022|B6T022_MAIZE	LOC_Os03g60840.1	IPR000877 (Proteinase inhibitor I12, Bowman-Birk)	*-*-[5.213]
CUST_15241_PI427708080	0.637214	0.496648	1.08036	0.678146	1.32325	1.28837	2.04127	0.645053	1	0.779406	1.69544	1.06424	1	0.973637	1.54262	0.487476	0	-0.359553	0.761663	0.0898172	0	-0.0385436	0.625381	-1.0366	2-oxoglutarate (2OG) and Fe(II)-dependent oxygenase superfamily protein LENGTH=371	LOC_Os01g61440.1|13101.m06541|protein expressed protein	U35_13579	U35_13579 Members:2 3pri:N	AT3G11150.1 | Symbols: | 2-oxoglutarate (2OG) and Fe(II)-dependent oxygenase superfamily protein | chr3:3492986-3494599 REVERSE LENGTH=371	AT3G11150.1	LOC_Os01g61440.1		***-[4.978]	MLOC_68371.1	3H	100.283
CUST_13776_PI427708080	0.858086	0.777723	0.846112	1.1624	1.09472	0.698253	6.78171	0.456105	1	0.906346	0.986046	1.35465	1	0.637835	6.1949	0.416639	0	-0.141866	-0.0202736	0.437918	0	-0.648746	2.63108	-1.26313	WRKY transcription factor 29	LOC_Os07g02060.1|13107.m00127|protein OsWRKY29 - Superfamily of TFs having WRKY and zinc finger domains, expressed	U35_35424	U35_35424 Members:1 3pri:N	AT1G69310.2 | Symbols: WRKY57, ATWRKY57 | WRKY DNA-binding protein 57 | chr1:26056118-26057909 REVERSE LENGTH=287	tr|Q6IEQ2|Q6IEQ2_ORYSJ	LOC_Os07g02060.1	IPR003657 (DNA-binding WRKY)	***-[3.177]		2H	56.3739
CUST_1310_PI427708080	1.09093	0.777295	1.17463	0.814375	0.726008	0.773297	0.962538	0.259348	1	0.712506	1.07672	0.746495	1	1.06514	1.32579	0.357224	0	-0.489027	0.106642	-0.421795	0	0.0910367	0.406856	-1.4851	Unknown protein	LOC_Os06g04220.1|13106.m00374|protein expressed protein	U35_19741	U35_19741 Members:10 3pri:Y 3e-07 UniRef90_Q84ZY6 Cluster: Hypothetical protein 134P10.8; n=1; Oryza sativa (japonica cultivar-group)|Rep: Hypothetical protein 134P10.8 - Oryza sativa (japonica cultivar-group)	AT1G32920.1 | Symbols: | unknown protein; FUNCTIONS IN: molecular_function unknown; INVOLVED IN: response to wounding; LOCATED IN: endomembrane system; EXPRESSED IN: 23 plant structures; EXPRESSED DURING: 13 growth stages; BEST Arabidopsis thaliana protein match is: unknown protein (TAIR:AT1G32928.1); Has 42 Blast hits to 42 proteins in 8 species: Archae - 0; Bacteria - 0; Metazoa - 0; Fungi - 0;…		LOC_Os06g04220.1			MLOC_13544.1	7H	13.9518
CUST_12535_PI427708080	1.39254	0.923395	0.630332	0.830635	0.519266	0.371326	0.203275	0.0977949	1	0.6631	0.452649	0.596489	1	0.715096	0.391467	0.188333	0	-0.592701	-1.14354	-0.745433	0	-0.48379	-1.35304	-2.40864	Rhodanese-like domain containing protein, expressed	LOC_Os12g24020.2|13112.m02440|protein rhodanese-like domain containing protein, putative, expressed	U35_4736	U35_4736 Members:7 3pri:Y 5e-39 UniRef90_Q0INM9 Cluster: Os12g0428000 protein; n=2; Oryza sativa (japonica cultivar-group)|Rep: Os12g0428000 protein - Oryza sativa (japonica cultivar-group)	AT5G66170.3 | Symbols: STR18 | sulfurtransferase 18 | chr5:26447828-26448586 FORWARD LENGTH=136	tr|Q2QSI2|Q2QSI2_ORYSJ	LOC_Os12g24020.2	IPR001763 (Rhodanese-like)	***-[2.608]	MLOC_4831.1//MLOC_4835.1//MLOC_4832.2	6H	2.6204
CUST_12324_PI427708080	1.02006	0.801573	0.7383	0.834528	0.72885	0.589291	0.676991	0.25274	1	0.785812	0.723782	0.818119	1	0.808522	0.928848	0.346766	0	-0.347744	-0.466372	-0.289617	0	-0.306642	-0.106486	-1.52797	Ribosomal protein-like	LOC_Os05g32740.1|13105.m03375|protein transposon protein, putative, Pong sub-class	U35_50434	U35_50434 Members:1 3pri:N	AT2G13770.1 | Symbols: | CONTAINS InterPro DOMAIN/s: Putative harbinger transposase-derived nuclease (InterPro:IPR006912); Has 451 Blast hits to 352 proteins in 33 species: Archae - 0; Bacteria - 0; Metazoa - 28; Fungi - 8; Plants - 388; Viruses - 0; Other Eukaryotes - 27 (source: NCBI BLink). | chr2:5736603-5737847 FORWARD LENGTH=343	tr|Q5VR44|Q5VR44_ORYSJ	LOC_Os05g32740.1		***-[1.998]	MLOC_45437.1
CUST_12319_PI427708083	0.984546	0.639737	0.776992	0.739922	0.876314	0.839918	2.61336	0.37427	1	0.649779	0.789189	0.751536	1	0.958467	2.98223	0.427096	0	-0.621979	-0.341558	-0.412086	0	-0.0611994	1.57639	-1.22737		LOC_Os04g33300.1|13104.m03213|protein amino acid kinase, putative, expressed	U35_386	U35_386 Members:21 3pri:Y 2e-73 UniRef90_Q7XLY4 Rep: OSJNBa0042I15.6 protein - Oryza sativa (Rice)	AT3G10030.1 | Symbols: | aspartate/glutamate/uridylate kinase family protein | chr3:3092277-3094831 REVERSE LENGTH=542		LOC_Os04g33300.1				2H	57.4363
CUST_12058_PI427708100	1.35176	0.545694	0.852235	0.777127	0.597441	0.472511	0.648576	0.219988	1	0.403691	0.630463	0.574899	1	0.790891	1.08559	0.368216	0	-1.30868	-0.665516	-0.798619	0	-0.33845	0.118479	-1.44137		No hits found	U35_36414	U35_36414 Members:1 3pri:N	No hits found		No hits found
CUST_12_PI415269222	1.29467	0.880387	1.23807	1.19075	0.566308	0.445418	2.28753	0.229305	1	0.680011	0.956285	0.919739	1	0.78653	4.03938	0.404912	0	-0.556369	-0.0644872	-0.120704	0	-0.346426	2.01413	-1.30432
CUST_11759_PI427708080	1.27252	0.79126	0.751047	0.866791	0.6553	0.550095	0.475012	0.240807	1	0.621807	0.590206	0.681163	1	0.839456	0.724877	0.367476	0	-0.68546	-0.760709	-0.553928	0	-0.252473	-0.464191	-1.44428	Protein binding protein	LOC_Os09g06740.1|13109.m00513|protein zinc finger, C3HC4 type domain containing protein, expressed	U35_13484	U35_13484 Members:2 3pri:N 7e-47 UniRef90_Q6K2C6 Cluster: Hypothetical protein OSJNBa0011D16.11; n=1; Oryza sativa (japonica cultivar-group)|Rep: Hypothetical protein OSJNBa0011D16.11 - Oryza sativa (japonica	No hits found	tr|B6SQ45|B6SQ45_MAIZE	LOC_Os09g06740.1		***-[2]
CUST_11352_PI427708080	0.995976	1.30484	0.832112	0.7469	0.851932	0.545543	0.631184	0.198595	1	1.31011	0.835473	0.749917	1	0.64036	0.740886	0.233111	0	0.389689	-0.259335	-0.415197	0	-0.643045	-0.432677	-2.10091	RING/U-box superfamily protein LENGTH=390	LOC_Os05g07140.1|13105.m00782|protein zinc finger, C3HC4 type domain containing protein, expressed	U35_6401	U35_6401 Members:7 3pri:Y 1e-56 UniRef90_Q0JPN4 Cluster: Os01g0212700 protein; n=2; Oryza sativa (japonica cultivar-group)|Rep: Os01g0212700 protein - Oryza sativa (japonica cultivar-group)	AT2G20030.1 | Symbols: | RING/U-box superfamily protein | chr2:8647813-8648985 FORWARD LENGTH=390	AT2G20030.1	LOC_Os05g07140.1	IPR013083 (Zinc finger, RING/FYVE/PHD-type)	***-[2.489]
CUST_10738_PI427708100	1.05979	0.611225	0.833149	1.11517	0.822729	0.569938	0.484762	0.357922	1	0.576741	0.786144	1.05225	1	0.69274	0.589212	0.435042	0	-0.794005	-0.347135	0.0734774	0	-0.529614	-0.76314	-1.20077		LOC_Os04g58940.1|13104.m06210|protein expressed protein	U35_12968	U35_12968 Members:2 3pri:Y	ATMG00620.1 | Symbols: ORF139B | hypothetical protein | chrM:182278-182697 FORWARD LENGTH=139		LOC_Os04g58940.1
CUST_1051_PI427708080	1.3695	1.31353	1.36405	1.29059	0.34864	0.186243	0.182732	0.10712	1	0.959137	0.99602	0.94238	1	0.534199	0.524128	0.30725	0	-0.0601916	-0.00575307	-0.0856185	0	-0.90455	-0.932008	-1.70251	Fatty acid hydroxylase domain containing CER1-like protein	LOC_Os10g33250.1|13110.m02920|protein WAX2, putative, expressed	U35_9767	U35_9767 Members:3 3pri:N 0.0 UniRef90_Q9XH51 Rep: CER1 - Oryza sativa (Rice)	AT1G02205.2 | Symbols: CER1 | Fatty acid hydroxylase superfamily | chr1:418818-422154 FORWARD LENGTH=625	tr|F4IR05|F4IR05_ARATH	LOC_Os10g33250.1	IPR006694 (Fatty acid hydroxylase), IPR021940 (Uncharacterised domain Wax2, C-terminal)	***-[2.165]	MLOC_11693.1
CUST_10142_PI427708080	0.761661	0.558764	0.676366	0.583517	1.20637	1.14378	1.26774	0.578745	1	0.733612	0.888014	0.76611	1	0.948117	1.05088	0.479741	0	-0.446911	-0.171346	-0.384376	0	-0.0768628	0.0715921	-1.05967	VQ motif family protein	LOC_Os06g41450.1|13106.m04327|protein VQ domain containing protein, putative, expressed	U35_22195	U35_22195 Members:5 3pri:Y 4e-37 UniRef90_Q69XP8 Cluster: Hypothetical protein P0012B02.16; n=1; Oryza sativa (japonica cultivar-group)|Rep: Hypothetical protein P0012B02.16 - Oryza sativa (japonica cultivar-g	No hits found	tr|B6SS41|B6SS41_MAIZE	LOC_Os06g41450.1		*-*-[2]		7H	84.5609

## Sheet: Mp unique DOWN 3h
All 3h DOWN 0.05 Mp less Rp less Mc
CE_aphid
Genes present in [Vol DOWN C v Mp 3h 0.05], but not [[Vol DOWN C v Rp 3h 0.05] or [Vol DOWN C v Mc 3h 0.05]]. The universe list was Vol DOWN all 3h 0.05.
Infestation ()*	Control	B+Mc	B+Mp	B+Rp	Control	B+Mc	B+Mp	B+Rp	Control	B+Mc	B+Mp	B+Rp	Control	B+Mc	B+Mp	B+Rp	Control	B+Mc	B+Mp	B+Rp	Control	B+Mc	B+Mp	B+Rp
Time (hours)S	3				24				3				24				3				24
Systematic	Normalized								Ratio								LOG2								Description	top rice hit	H35	top Harvest35 hit	top Arabidopsis hit	AHRD Blast-Hit-Accession	rice	AHRD Interpro-ID (Description)	AHRD-Quality-Code	HC_genes	POPSEQ chromosome	POPSEQ cM
CUST_9859_PI427708083	1.00185	0.662557	0.355268	0.493898	0.980805	1.43822	1.54965	1.01012	1	0.661331	0.35461	0.492984	1	1.46637	1.57998	1.02989	0	-0.596556	-1.49569	-1.02039	0	0.552248	0.659903	0.0424869		LOC_Os06g08240.1|13106.m00860|protein hypothetical protein	U35_4982	U35_4982 Members:11 3pri:N 1e-113 UniRef90_Q10LH9 Cluster: Nucleoporin interacting component, putative, expressed; n=1; Oryza sativa (japonica cultivar-group)|Rep: Nucleoporin interacting component, putative, e	No hits found		LOC_Os06g08240.1
CUST_8789_PI427708083	1.00614	0.736014	0.447015	0.515657	0.900961	1.24805	2.02423	1.05688	1	0.731526	0.444289	0.512512	1	1.38524	2.24674	1.17305	0	-0.451019	-1.17043	-0.964341	0	0.470136	1.16783	0.230268		No hits found	U35_4982	U35_4982 Members:11 3pri:N 1e-113 UniRef90_Q10LH9 Cluster: Nucleoporin interacting component, putative, expressed; n=1; Oryza sativa (japonica cultivar-group)|Rep: Nucleoporin interacting component, putative, e	No hits found		No hits found
CUST_8040_PI427708100	1.22847	0.462056	0.472484	0.486659	0.635895	0.43925	0.511452	0.134721	1	0.376123	0.384612	0.396151	1	0.690758	0.804303	0.21186	0	-1.41072	-1.37853	-1.33588	0	-0.533747	-0.31419	-2.23882		LOC_Os06g30250.1|13106.m03123|protein expressed protein	U35_22115	U35_22115 Members:5 3pri:Y 7e-54 UniRef90_Q2QN40 Cluster: Amino acid permease family protein, putative, expressed; n=1; Oryza sativa (japonica cultivar-group)|Rep: Amino acid permease family protein, putative,	No hits found		LOC_Os06g30250.1
CUST_5515_PI427708080	1.20391	2.51158	0.462896	0.811982	0.686914	0.616198	16.0803	13.3605	1	2.08618	0.384493	0.674453	1	0.897053	23.4095	19.4501	0	1.06086	-1.37897	-0.568211	0	-0.156736	4.54902	4.2817	Sucrose:fructan 6-fructosyltransferase	LOC_Os02g01590.1|13102.m00080|protein glycosyl hydrolases, putative, expressed	U35_1173	U35_1173 Members:46 3pri:Y 0.0 UniRef90_Q96466 Rep: Sucrose:fructan 6-fructosyltransferase - Hordeum vulgare (Barley)	AT1G12240.1 | Symbols: ATBETAFRUCT4, VAC-INV | Glycosyl hydrolases family 32 protein | chr1:4153699-4157457 FORWARD LENGTH=664	tr|Q96466|Q96466_HORVU	LOC_Os02g01590.1	IPR008985 (Concanavalin A-like lectin/glucanase), IPR013148 (Glycosyl hydrolases family 32, N-terminal), IPR023296 (Glycosyl hydrolase family 43, five-bladed beta-propellor domain)	***-[2.668]	MLOC_67531.6	7H	0.566572
CUST_3680_PI427708080	1.33429	0.646523	0.240786	0.312916	0.351352	2.06208	6.14444	3.43105	1	0.484543	0.18046	0.234518	1	5.86899	17.488	9.76529	0	-1.0453	-2.47025	-2.09223	0	2.55311	4.12829	3.28766	Jasmonate-induced protein	LOC_Os04g24478.1|13104.m02291|protein jasmonate-induced protein, putative, expressed	U35_14314	U35_14314 Members:70 3pri:Y 1e-122 UniRef90_P32024 Cluster: 23 kDa jasmonate-induced protein; n=1; Hordeum vulgare|Rep: 23 kDa jasmonate-induced protein - Hordeum vulgare (Barley)	AT3G61720.1 | Symbols: | Ca2+dependent plant phosphoribosyltransferase family protein | chr3:22843011-22845398 REVERSE LENGTH=795	tr|B6TLX4|B6TLX4_MAIZE	LOC_Os04g24478.1		***-[2.7]
CUST_26014_PI427708080	1.1151	1.31741	0.373034	0.820802	0.423964	0.40948	2.15319	2.1787	1	1.18142	0.334529	0.736078	1	0.965836	5.0787	5.13888	0	0.240527	-1.5798	-0.44207	0	-0.0501506	2.34446	2.36145	17.5 kDa class II heat shock protein	LOC_Os01g08860.1|13101.m00941|protein hsp20/alpha crystallin family protein, putative, expressed	U35_15452	U35_15452 Members:11 3pri:Y 7e-79 UniRef90_Q94KM0 Rep: Small heat shock protein HSP17.8 - Triticum aestivum (Wheat)	AT5G12020.1 | Symbols: HSP17.6II | 17.6 kDa class II heat shock protein | chr5:3882409-3882876 REVERSE LENGTH=155	tr|B6TPF4|B6TPF4_MAIZE	LOC_Os01g08860.1	IPR008978 (HSP20-like chaperone)	***-[4.068]	AK375791
CUST_221_PI427708083	1.38314	0.780031	0.490067	0.743705	0.563207	0.697299	0.771275	0.58205	1	0.563955	0.354313	0.537692	1	1.23809	1.36943	1.03346	0	-0.826349	-1.4969	-0.895149	0	0.308112	0.45358	0.0474767		LOC_Os10g38640.1|13110.m03519|protein glutathione S-transferase, putative	U35_6669	U35_6669 Members:7 3pri:Y 6e-80 UniRef90_Q9FQA2 Rep: Glutathione S-transferase GST 37 - Zea mays (Maize)	AT1G10370.1 | Symbols: GST30, ATGSTU17, GST30B, ERD9 | Glutathione S-transferase family protein | chr1:3397274-3398273 REVERSE LENGTH=227		LOC_Os10g38640.1				3H	47.0963
CUST_19824_PI427708080	1.48619	0.796391	0.526523	0.66763	0.415412	0.566613	0.492705	0.570829	1	0.535862	0.354278	0.449223	1	1.36398	1.18606	1.37413	0	-0.900067	-1.49705	-1.1545	0	0.44782	0.246182	0.458516	basic helix-loop-helix (bHLH) DNA-binding superfamily protein LENGTH=373	LOC_Os05g46370.1|13105.m04945|protein bHelix-loop-helix transcription factor, putative, expressed	U35_20118	U35_20118 Members:6 3pri:Y 5e-76 UniRef90_Q5TKP7 Cluster: Hypothetical protein OJ1362_G11.11; n=1; Oryza sativa (japonica cultivar-group)|Rep: Hypothetical protein OJ1362_G11.11 - Oryza sativa (japonica cultiv	AT3G21330.1 | Symbols: | basic helix-loop-helix (bHLH) DNA-binding superfamily protein | chr3:7507720-7508841 FORWARD LENGTH=373	AT3G21330.1	LOC_Os05g46370.1	IPR011598 (Helix-loop-helix DNA-binding)	*-*-[4.831]
CUST_18602_PI427708080	1.21424	0.555731	0.537825	0.790776	0.670131	0.899904	2.1851	1.1287	1	0.45768	0.442933	0.651254	1	1.34288	3.26071	1.68429	0	-1.12759	-1.17484	-0.618708	0	0.425327	1.70519	0.752144	Regulator of chromosome condensation (RCC1) family protein	LOC_Os04g56720.1|13104.m05913|protein RCC2, putative, expressed	U35_10157	U35_10157 Members:3 3pri:N 1e-124 UniRef90_Q0J9B4 Cluster: Os04g0662800 protein; n=1; Oryza sativa (japonica cultivar-group)|Rep: Os04g0662800 protein - Oryza sativa (japonica cultivar-group)	AT1G19880.1 | Symbols: | Regulator of chromosome condensation (RCC1) family protein | chr1:6900648-6903818 REVERSE LENGTH=538	tr|F4HQZ1|F4HQZ1_ARATH	LOC_Os04g56720.1	IPR009091 (Regulator of chromosome condensation/beta-lactamase-inhibitor protein II), IPR020478 (AT hook-like)	***-[4.684]	AK248780.1
CUST_16142_PI427708080	1.42239	1.38978	0.62749	1.20501	0.506042	0.586043	2.43876	2.21297	1	0.977069	0.441151	0.84717	1	1.15809	4.81928	4.37309	0	-0.0334673	-1.18066	-0.239276	0	0.211751	2.26882	2.12865	Heat-shock protein, putative	LOC_Os02g52150.2|13102.m05943|protein heat shock 22 kDa protein, mitochondrial precursor, putative, expressed	U35_8943	U35_8943 Members:4 3pri:N 3e-46 UniRef90_Q9ZP25 Cluster: Small heat shock protein Hsp23.5 precursor; n=1; Triticum aestivum|Rep: Small heat shock protein Hsp23.5 precursor - Triticum aestivum (Wheat)	AT4G25200.1 | Symbols: ATHSP23.6-MITO, HSP23.6-MITO | mitochondrion-localized small heat shock protein 23.6 | chr4:12917089-12917858 FORWARD LENGTH=210	tr|B9SSG1|B9SSG1_RICCO	LOC_Os02g52150.2	IPR008978 (HSP20-like chaperone)	***-[2.144]	MLOC_75175.1
CUST_12535_PI427708080	1.39254	0.923395	0.630332	0.830635	0.519266	0.371326	0.203275	0.0977949	1	0.6631	0.452649	0.596489	1	0.715096	0.391467	0.188333	0	-0.592701	-1.14354	-0.745433	0	-0.48379	-1.35304	-2.40864	Rhodanese-like domain containing protein, expressed	LOC_Os12g24020.2|13112.m02440|protein rhodanese-like domain containing protein, putative, expressed	U35_4736	U35_4736 Members:7 3pri:Y 5e-39 UniRef90_Q0INM9 Cluster: Os12g0428000 protein; n=2; Oryza sativa (japonica cultivar-group)|Rep: Os12g0428000 protein - Oryza sativa (japonica cultivar-group)	AT5G66170.3 | Symbols: STR18 | sulfurtransferase 18 | chr5:26447828-26448586 FORWARD LENGTH=136	tr|Q2QSI2|Q2QSI2_ORYSJ	LOC_Os12g24020.2	IPR001763 (Rhodanese-like)	***-[2.608]	MLOC_4831.1//MLOC_4835.1//MLOC_4832.2	6H	2.6204

## Sheet: Mp unique DOWN 24h
No unique genes were found

## Sheet: Mc unique DOWN 3h
All 3h DOWN 0.05 Mc less Mp less Rp
CE_aphid
Genes present in [Vol DOWN C v Mc 3h 0.05], but not [[Vol DOWN C v Rp 3h 0.05] or [Vol DOWN C v Mp 3h 0.05]]. The universe list was Vol DOWN all 3h 0.05.
Infestation ()*	Control	B+Mc	B+Mp	B+Rp	Control	B+Mc	B+Mp	B+Rp	Control	B+Mc	B+Mp	B+Rp	Control	B+Mc	B+Mp	B+Rp	Control	B+Mc	B+Mp	B+Rp	Control	B+Mc	B+Mp	B+Rp
Time (hours)S	3				24				3				24				3				24
Systematic	Normalized								Ratio								LOG2								Description	top rice hit	H35	top Harvest35 hit	top Arabidopsis hit	AHRD Blast-Hit-Accession	rice	AHRD Interpro-ID (Description)	AHRD-Quality-Code	HC_genes	POPSEQ chromosome	POPSEQ cM
CUST_9745_PI427708100	1.45861	0.617506	0.858735	0.785485	0.415892	0.359207	0.371691	0.577756	1	0.423353	0.588736	0.538517	1	0.863702	0.893718	1.3892	0	-1.24007	-0.764307	-0.892935	0	-0.211394	-0.162108	0.474251		LOC_Os05g39110.2|13105.m04116|protein selT-like protein precursor, putative, expressed	U35_47176	U35_47176 Members:1 3pri:N	No hits found		LOC_Os05g39110.2				7H	70.5382
CUST_7767_PI427708086	0.553262	0.162923	0.267794	0.287091	1.16447	1.49114	2.66074	1.01686	1	0.294477	0.484027	0.518906	1	1.28053	2.28494	0.873243	0	-1.76377	-1.04684	-0.946456	0	0.356739	1.19215	-0.195544		LOC_Os01g42960.1|13101.m04424|protein TTL1, putative, expressed	U35_25899	U35_25899 Members:2 3pri:N 9e-13 UniRef90_Q6F369 Cluster: Hypothetical protein OJ1268_B08.13; n=1; Oryza sativa (japonica cultivar-group)|Rep: Hypothetical protein OJ1268_B08.13 - Oryza sativa (japonica cultiv	AT3G56590.2 | Symbols: | hydroxyproline-rich glycoprotein family protein | chr3:20965105-20967784 FORWARD LENGTH=489		LOC_Os01g42960.1
CUST_6099_PI427708100	1.38853	0.250184	0.427034	0.491539	0.413759	0.315124	4.3147	0.307847	1	0.180178	0.307543	0.353999	1	0.761612	10.4281	0.744024	0	-2.4725	-1.70114	-1.49818	0	-0.392873	3.3824	-0.426578		LOC_Os12g17840.1|13112.m01891|protein ubiquitin family protein, expressed	U35_4880	U35_4880 Members:12 3pri:Y 1e-168 UniRef90_Q336W3 Cluster: Protein phosphatase 2C containing protein, expressed; n=2; Oryza sativa|Rep: Protein phosphatase 2C containing protein, expressed - Oryza sativa (japon	AT1G15130.1 | Symbols: | Endosomal targeting BRO1-like domain-containing protein | chr1:5206217-5209848 REVERSE LENGTH=846		LOC_Os12g17840.1
CUST_5586_PI427708080	0.77741	0.27543	0.481807	0.474357	1.01313	0.361275	1.92499	0.242409	1	0.354292	0.619759	0.610177	1	0.356594	1.90005	0.239268	0	-1.49699	-0.690221	-0.712701	0	-1.48765	0.926037	-2.0633	IQ domain-containing protein	LOC_Os01g53980.1|13101.m05665|protein IQ calmodulin-binding motif family protein, expressed	U35_11490	U35_11490 Members:2 3pri:N 3e-37 UniRef90_Q5JKU0 Cluster: Calmodulin-binding protein-like; n=1; Oryza sativa (japonica cultivar-group)|Rep: Calmodulin-binding protein-like - Oryza sativa (japonica cultivar-gro	AT3G16490.1 | Symbols: IQD26 | IQ-domain 26 | chr3:5603962-5605489 REVERSE LENGTH=389	tr|G7LGP8|G7LGP8_MEDTR	LOC_Os01g53980.1	IPR000048 (IQ motif, EF-hand binding site)	***-[1.732]	MLOC_68083.6	3H	62.5354
CUST_5016_PI427708080	0.919574	0.356025	0.888177	0.617598	1.05198	1.06006	4.7593	1.69184	1	0.387163	0.965857	0.671614	1	1.00768	4.52413	1.60824	0	-1.36899	-0.0501178	-0.574297	0	0.0110397	2.17764	0.685483	GH3 family protein	LOC_Os07g40290.1|13107.m04187|protein OsGH3.8 - Probable indole-3-acetic acid-amido synthetase, expressed	U35_20129	U35_20129 Members:9 3pri:Y 1e-172 UniRef90_Q7XIN9 Cluster: Probable indole-3-acetic acid-amido synthetase GH3.8; n=2; Oryza sativa|Rep: Probable indole-3-acetic acid-amido synthetase GH3.8 - Oryza sativa (Rice)	AT2G14960.1 | Symbols: GH3.1 | Auxin-responsive GH3 family protein | chr2:6451659-6453670 REVERSE LENGTH=590	tr|B9NAE1|B9NAE1_POPTR	LOC_Os07g40290.1	IPR004993 (GH3 auxin-responsive promoter)	***-[1.335]		2H	51.9122
CUST_4968_PI427708080	1.6732	0.573406	0.899843	0.875341	0.21373	0.332302	0.533319	0.288772	1	0.342701	0.537798	0.523155	1	1.55477	2.49529	1.3511	0	-1.54498	-0.894863	-0.93469	0	0.636704	1.31921	0.434139	Cleavage and polyadenylation specificity factor subunit 5	LOC_Os08g30820.1|13108.m03192|protein cleavage and polyadenylation specificity factor subunit 5, putative, expressed	U35_6290	U35_6290 Members:7 3pri:Y 8e-84 UniRef90_Q6ZIV4 Cluster: Putative cleavage and polyadenylation specific factor; n=1; Oryza sativa (japonica cultivar-group)|Rep: Putative cleavage and polyadenylation specific	AT4G29820.1 | Symbols: CFIM-25, ATCFIM-25 | homolog of CFIM-25 | chr4:14596047-14597317 REVERSE LENGTH=222	tr|E3K775|E3K775_PUCGT	LOC_Os08g30820.1	IPR016706 (Cleavage/polyadenylation specificity factor, 25kDa subunit)	***-[5.83]	MLOC_64408.1	7H	76.4164
CUST_460_PI427708086	1.25179	0.539451	1.40078	0.832674	0.727412	0.930938	6.18529	0.828954	1	0.430943	1.11902	0.665186	1	1.2798	8.50316	1.13959	0	-1.21443	0.162241	-0.588171	0	0.355914	3.088	0.188519		LOC_Os01g42710.1|13101.m04395|protein retrotransposon protein, putative, unclassified, expressed	U35_47390	U35_47390 Members:1 3pri:N 4e-12 UniRef90_Q8V0L5 Rep: Glycoprotein gp2 - Equid herpesvirus 1 (Equine herpesvirus 1)	AT3G04570.1 | Symbols: AHL19 | AT-hook motif nuclear-localized protein 19 | chr3:1231221-1232168 FORWARD LENGTH=315		LOC_Os01g42710.1
CUST_4577_PI427708100	1.42344	0.572893	1.87355	1.00447	0.538269	0.568804	4.67366	0.703414	1	0.402471	1.31621	0.705662	1	1.05673	8.68276	1.30681	0	-1.31304	0.396392	-0.502951	0	0.0796036	3.11815	0.386047		LOC_Os05g02500.2|13105.m00216|protein dual specificity protein phosphatase, putative, expressed	U35_36269	U35_36269 Members:1 3pri:N	AT5G20200.1 | Symbols: | nucleoporin-related | chr5:6816776-6821620 FORWARD LENGTH=762		LOC_Os05g02500.2
CUST_4100_PI427708100	1.52706	0.538573	0.832597	0.982499	0.438828	0.389597	0.959661	0.49961	1	0.352686	0.545228	0.643391	1	0.887811	2.18687	1.13851	0	-1.50354	-0.875069	-0.636232	0	-0.171676	1.12887	0.187145		LOC_Os09g07040.1|13109.m00546|protein retrotransposon protein, putative, Ty3-gypsy subclass	U35_36176	U35_36176 Members:1 3pri:N	No hits found		LOC_Os09g07040.1
CUST_25855_PI427708080	1.54556	0.677874	1.03133	0.993739	0.351767	0.308389	0.651173	0.349898	1	0.438595	0.667287	0.642964	1	0.876687	1.85115	0.994687	0	-1.18904	-0.583621	-0.637189	0	-0.189867	0.888421	-0.00768524	GDSL esterase/lipase	LOC_Os05g11950.1|13105.m01294|protein GDSL-like lipase/acylhydrolase, putative, expressed	U35_17156	U35_17156 Members:23 3pri:Y 0.0 UniRef90_Q75IK2 Cluster: Hypothetical protein OSJNBb0016G07.10; n=1; Oryza sativa (japonica cultivar-group)|Rep: Hypothetical protein OSJNBb0016G07.10 - Oryza sativa (japonica	AT1G28580.1 | Symbols: | GDSL-like Lipase/Acylhydrolase superfamily protein | chr1:10044603-10046379 REVERSE LENGTH=390	tr|G7IKB1|G7IKB1_MEDTR	LOC_Os05g11950.1	IPR001087 (Lipase, GDSL), IPR013830 (Esterase, SGNH hydrolase-type)	***-[3.395]
CUST_25078_PI427708080	1.11372	0.529119	0.901937	0.930445	0.773114	0.772472	5.1001	0.999226	1	0.475091	0.809841	0.835438	1	0.99917	6.59683	1.29247	0	-1.07372	-0.304289	-0.259395	0	-0.00119753	2.72177	0.370131	F-box/RNI-like/FBD-like domains-containing protein LENGTH=435	LOC_Os04g13150.1|13104.m01206|protein OsFBX125 - F-box domain containing protein, expressed	U35_23624	U35_23624 Members:3 3pri:N 4e-57 UniRef90_Q7XSL8 Cluster: OSJNBa0035O13.10 protein; n=1; Oryza sativa (japonica cultivar-group)|Rep: OSJNBa0035O13.10 protein - Oryza sativa (japonica cultivar-group)	AT3G26922.1 | Symbols: | F-box/RNI-like superfamily protein | chr3:9922858-9923891 FORWARD LENGTH=306	AT1G51370.1	LOC_Os04g13150.1	IPR001810 (F-box domain, cyclin-like)	***-[2.081]	AK367003
CUST_23894_PI427708080	1.0562	0.511406	1.0894	1.07408	0.920002	0.875435	1.08463	0.520649	1	0.484194	1.03144	1.01693	1	0.951557	1.17894	0.565921	0	-1.04634	0.0446544	0.024215	0	-0.0716375	0.237494	-0.821327	Unknown protein	LOC_Os05g46500.1|13105.m04968|protein expressed protein	U35_8287	U35_8287 Members:4 3pri:Y 2e-18 UniRef90_Q5NAD3 Cluster: Hypothetical protein P0684B02.17; n=1; Oryza sativa (japonica cultivar-group)|Rep: Hypothetical protein P0684B02.17 - Oryza sativa (japonica cultivar-g	AT1G80180.1 | Symbols: | unknown protein; FUNCTIONS IN: molecular_function unknown; INVOLVED IN: biological_process unknown; LOCATED IN: plasma membrane; EXPRESSED IN: 21 plant structures; EXPRESSED DURING: 10 growth stages; BEST Arabidopsis thaliana protein match is: unknown protein (TAIR:AT1G15400.3); Has 30201 Blast hits to 17322 proteins in 780 species: Archae - 12; Bacteria - 1396; Metazoa -…		LOC_Os05g46500.1
CUST_2336_PI427708086	1.46135	0.633007	0.919008	0.941069	0.486916	0.520152	1.23762	0.395016	1	0.433166	0.628876	0.643972	1	1.06826	2.54175	0.811261	0	-1.20701	-0.669153	-0.63493	0	0.0952612	1.34582	-0.301761		LOC_Os06g44210.2|13106.m04646|protein protein phosphatase 2C, putative, expressed	U35_5513	U35_5513 Members:9 3pri:Y 1e-158 UniRef90_Q653S4 Cluster: Hypothetical protein OJ1065_E04.2-2; n=2; Oryza sativa (japonica cultivar-group)|Rep: Hypothetical protein OJ1065_E04.2-2 - Oryza sativa (japonica cult	AT2G25070.1 | Symbols: | Protein phosphatase 2C family protein | chr2:10663517-10665366 REVERSE LENGTH=355		LOC_Os06g44210.2
CUST_23056_PI427708080	1.02289	0.492185	0.762063	0.904654	0.938825	0.927198	1.85592	0.742402	1	0.48117	0.745008	0.884408	1	0.987616	1.97685	0.790778	0	-1.05538	-0.424673	-0.177215	0	-0.0179779	0.983204	-0.338655	Pentatricopeptide repeat-containing protein	LOC_Os05g24150.1|13105.m02464|protein tetratricopeptide-like helical, putative, expressed	U35_32189	U35_32189 Members:1 3pri:N 6e-41 UniRef90_Q0DJA4 Cluster: Os05g0307200 protein; n=1; Oryza sativa (japonica cultivar-group)|Rep: Os05g0307200 protein - Oryza sativa (japonica cultivar-group)	AT2G34400.1 | Symbols: | Pentatricopeptide repeat (PPR-like) superfamily protein | chr2:14516226-14518186 FORWARD LENGTH=621	tr|G7IN31|G7IN31_MEDTR	LOC_Os05g24150.1	IPR002885 (Pentatricopeptide repeat), IPR011990 (Tetratricopeptide-like helical)	***-[2.779]	AK376552
CUST_22312_PI427708080	1.14226	0.567696	0.690863	0.815996	0.833111	1.08575	1.27827	0.718679	1	0.496992	0.60482	0.714368	1	1.30325	1.53433	0.862645	0	-1.0087	-0.725423	-0.48526	0	0.382115	0.617612	-0.213161	BTB/POZ domain containing protein, expressed	LOC_Os08g13030.1|13108.m01392|protein MBTB21 - Bric-a-Brac, Tramtrack, Broad Complex BTB domain with Meprin and TRAF Homology MATH domain	U35_25845	U35_25845 Members:2 3pri:N 3e-28 UniRef90_Q1EBV6 Rep: At5g21010 - Arabidopsis thaliana (Mouse-ear cress)	AT3G06190.1 | Symbols: ATBPM2, BPM2 | BTB-POZ and MATH domain 2 | chr3:1874577-1876575 REVERSE LENGTH=406	tr|Q2R115|Q2R115_ORYSJ	LOC_Os08g13030.1	IPR008974 (TRAF-like), IPR011333 (BTB/POZ fold)	***-[3.714]	AK372423
CUST_2168_PI427708080	1.23962	0.418419	0.837043	0.750347	0.667797	0.452689	4.5454	1.35182	1	0.337539	0.675243	0.605305	1	0.677885	6.80656	2.02429	0	-1.56688	-0.566521	-0.724266	0	-0.560888	2.76692	1.01742	BEST Arabidopsis thaliana protein match is: maternal effect embryo arrest 60 . LENGTH=204	LOC_Os07g13600.1|13107.m01417|protein expressed protein	U35_10464	U35_10464 Members:3 3pri:Y 3e-85 UniRef90_Q7F0B3 Cluster: Hypothetical protein P0523A04.123; n=1; Oryza sativa (japonica cultivar-group)|Rep: Hypothetical protein P0523A04.123 - Oryza sativa (japonica cultivar	AT5G05950.1 | Symbols: MEE60 | maternal effect embryo arrest 60 | chr5:1788814-1789341 FORWARD LENGTH=175	AT3G46890.1	LOC_Os07g13600.1		***-[7.447]		2H	57.0467
CUST_21123_PI427708080	1.13951	0.469261	0.967818	0.991964	0.791312	0.951855	2.67485	0.597727	1	0.411808	0.849326	0.870515	1	1.20288	3.38027	0.755362	0	-1.27995	-0.23561	-0.200058	0	0.266494	1.75714	-0.404761	Vacuolar cation/proton exchanger 1b	LOC_Os05g51610.1|13105.m05569|protein sodium/calcium exchanger protein, putative, expressed	U35_17736	U35_17736 Members:21 3pri:Y 0.0 UniRef90_Q5TKG3 Cluster: Vacuolar cation/proton exchanger 1b (Ca(2+)/H(+) exchanger 1b); n=2; Oryza sativa|Rep: Vacuolar cation/proton exchanger 1b (Ca(2+)/H(+) exchanger 1b) -	AT3G51860.1 | Symbols: CAX3, ATHCX1, CAX1-LIKE, ATCAX3 | cation exchanger 3 | chr3:19239458-19242519 FORWARD LENGTH=459	tr|B4F910|B4F910_MAIZE	LOC_Os05g51610.1	IPR004798 (Calcium/proton exchanger superfamily)	***-[4.1]
CUST_2040_PI427708100	1.38084	0.447581	0.710422	0.698591	0.493638	0.380048	1.06228	0.279414	1	0.324136	0.514484	0.505916	1	0.769893	2.15194	0.56603	0	-1.62533	-0.958801	-0.983029	0	-0.37727	1.10564	-0.821049		LOC_Os08g32100.1|13108.m03333|protein transposon protein, putative, CACTA, En/Spm sub-class, expressed	U35_36414	U35_36414 Members:1 3pri:N	AT2G18540.1 | Symbols: | RmlC-like cupins superfamily protein | chr2:8042382-8045008 REVERSE LENGTH=707		LOC_Os08g32100.1
CUST_2029_PI427708086	1.19221	0.475947	0.935917	1.15246	0.598132	0.712852	3.07009	0.370356	1	0.399214	0.785028	0.966659	1	1.1918	5.13279	0.619187	0	-1.32476	-0.349183	-0.0489209	0	0.253138	2.35974	-0.691554		LOC_Os05g16390.1|13105.m01727|protein retrotransposon protein, putative, Ty3-gypsy subclass	U35_46375	U35_46375 Members:1 3pri:N	No hits found		LOC_Os05g16390.1
CUST_14289_PI427708080	1.4004	0.440532	1.02173	1.64088	0.495191	0.615998	0.826646	0.396033	1	0.314576	0.7296	1.17172	1	1.24396	1.66935	0.799759	0	-1.66852	-0.454823	0.228629	0	0.314941	0.739286	-0.322363	1-aminocyclopropane-1-carboxylate oxidase-like protein	LOC_Os08g30100.1|13108.m03115|protein 1-aminocyclopropane-1-carboxylate oxidase homolog 1, putative, expressed	U35_5973	U35_5973 Members:8 3pri:Y 1e-67 UniRef90_Q6ZBF0 Cluster: Putative 2-oxoglutarate-dependent oxygenase; n=2; Oryza sativa (japonica cultivar-group)|Rep: Putative 2-oxoglutarate-dependent oxygenase - Oryza sativ	AT1G06620.1 | Symbols: | 2-oxoglutarate (2OG) and Fe(II)-dependent oxygenase superfamily protein | chr1:2025618-2027094 FORWARD LENGTH=365	tr|G7LCK0|G7LCK0_MEDTR	LOC_Os08g30100.1	IPR002283 (Isopenicillin N synthase)	***-[3.565]
CUST_13791_PI427708080	1.33903	0.576781	1.08783	1.03782	0.63629	0.884026	1.23442	0.646257	1	0.430745	0.812399	0.77505	1	1.38935	1.94003	1.01566	0	-1.21509	-0.29974	-0.367638	0	0.474406	0.956081	0.022424	Retrotransposon protein, putative, LINE subclass	LOC_Os12g23770.1|13112.m02415|protein retrotransposon protein, putative, LINE subclass	U35_42851	U35_42851 Members:1 3pri:Y 1e-21 UniRef90_Q2QSK7 Cluster: Retrotransposon protein, putative, LINE subclass; n=1; Oryza sativa (japonica cultivar-group)|Rep: Retrotransposon protein, putative, LINE subclass - O	AT3G09510.1 | Symbols: | Ribonuclease H-like superfamily protein | chr3:2921804-2923258 FORWARD LENGTH=484	tr|Q2QSK7|Q2QSK7_ORYSJ	LOC_Os12g23770.1		***-[3.198]
CUST_13671_PI427708080	1.21782	0.588504	1.07927	1.0765	0.705594	0.853667	1.23139	0.870546	1	0.483246	0.886238	0.883963	1	1.20986	1.74519	1.23378	0	-1.04917	-0.174233	-0.177943	0	0.274836	0.803382	0.303082	DNA helicase	LOC_Os02g40450.1|13102.m04507|protein DEAD/DEAH box helicase domain containing protein, expressed	U35_38158	U35_38158 Members:1 3pri:N 5e-07 UniRef90_Q5D892 Cluster: Meiotic recombination protein MER3; n=1; Arabidopsis thaliana|Rep: Meiotic recombination protein MER3 - Arabidopsis thaliana (Mouse-ear cress)	AT3G27730.1 | Symbols: RCK, MER3 | ATP binding;ATP-dependent helicases;DNA helicases | chr3:10273952-10280213 REVERSE LENGTH=1133	tr|C1MM59|C1MM59_MICPS	LOC_Os02g40450.1	IPR004179 (Sec63 domain)	*-*-[1.804]	MLOC_57302.1
CUST_12365_PI427708080	1.07073	0.443169	0.996612	1.16177	0.846265	0.820221	2.97452	0.642986	1	0.413893	0.930775	1.08503	1	0.969225	3.51488	0.759793	0	-1.27267	-0.103495	0.11773	0	-0.0450964	1.81348	-0.396322	Phototropin-1	LOC_Os04g23890.4|13104.m02222|protein AGC_PVPK_like_kin82y.10 - ACG kinases include homologs to PKA, PKG and PKC, expressed	U35_23464	U35_23464 Members:3 3pri:N 1e-172 UniRef90_Q01ME5 Rep: OSIGBa0092O07.5 protein - Oryza sativa (Rice)	AT5G58140.1 | Symbols: PHOT2, NPL1 | phototropin 2 | chr5:23524771-23529993 FORWARD LENGTH=915	tr|B6SS20|B6SS20_MAIZE	LOC_Os04g23890.4		*-*-[1.996]
CUST_12058_PI427708100	1.35176	0.545694	0.852235	0.777127	0.597441	0.472511	0.648576	0.219988	1	0.403691	0.630463	0.574899	1	0.790891	1.08559	0.368216	0	-1.30868	-0.665516	-0.798619	0	-0.33845	0.118479	-1.44137		No hits found	U35_36414	U35_36414 Members:1 3pri:N	No hits found		No hits found
CUST_11776_PI427708080	1.04635	0.420247	0.830495	0.965633	0.920471	0.835468	4.43553	0.844487	1	0.401632	0.793709	0.922861	1	0.907653	4.81876	0.917451	0	-1.31605	-0.333319	-0.115815	0	-0.139787	2.26866	-0.124297	Nucleotide-diphospho-sugar transferase family protein LENGTH=386	LOC_Os08g41800.1|13108.m04491|protein regulatory protein, putative, expressed	U35_2757	U35_2757 Members:27 3pri:Y 1e-153 UniRef90_Q10AK2 Cluster: Regulatory protein, putative, expressed; n=3; Oryza sativa (japonica cultivar-group)|Rep: Regulatory protein, putative, expressed - Oryza sativa (japon	AT2G02061.1 | Symbols: | Nucleotide-diphospho-sugar transferase family protein | chr2:498025-499559 FORWARD LENGTH=408	AT1G14590.1	LOC_Os08g41800.1	IPR005069 (Nucleotide-diphospho-sugar transferase)	***-[4.812]		7H	70.5382

## Sheet: Mc unique DOWN 24h
All 24 DOWN 0.05 Mc less Mp less Rp
CE_aphid
Genes present in [Vol DOWN C v Mc 24h 0.05], but not [[Vol DOWN C v Rp 24h 0.05] or [Vol DOWN C v Mp 24h 0.05]]. The universe list was all genes.
Infestation ()*	Control	B+Mc	B+Mp	B+Rp	Control	B+Mc	B+Mp	B+Rp	Control	B+Mc	B+Mp	B+Rp	Control	B+Mc	B+Mp	B+Rp	Control	B+Mc	B+Mp	B+Rp	Control	B+Mc	B+Mp	B+Rp
Time (hours)S	3				24				3				24				3				24
Systematic	Normalized								Ratio								LOG2								Description	top rice hit	H35	top Harvest35 hit	top Arabidopsis hit	AHRD Blast-Hit-Accession	rice	AHRD Interpro-ID (Description)	AHRD-Quality-Code	HC_genes	POPSEQ chromosome	POPSEQ cM
CUST_543_PI427708100	0.91222	0.58476	0.491442	0.592495	0.927284	0.307013	2.78347	0.432431	1	0.64103	0.538732	0.649509	1	0.331089	3.00174	0.466342	0	-0.641536	-0.892361	-0.622579	0	-1.59471	1.5858	-1.10054		LOC_Os07g29600.1|13107.m02974|protein zinc finger, C3HC4 type, domain containing protein, expressed	U35_25780	U35_25780 Members:2 3pri:N	No hits found		LOC_Os07g29600.1				2H	26.204
CUST_3139_PI427708100	1.11515	0.653237	0.717415	0.941132	0.819083	0.379338	4.08619	0.522117	1	0.585782	0.643332	0.843947	1	0.463125	4.98873	0.637441	0	-0.771565	-0.636364	-0.244775	0	-1.11053	2.31867	-0.649636		No hits found	U35_3486	U35_3486 Members:11 3pri:Y 2e-22 UniRef90_Q5VQE0 Cluster: Hypothetical protein OJ1316_H05.23; n=1; Oryza sativa (japonica cultivar-group)|Rep: Hypothetical protein OJ1316_H05.23 - Oryza sativa (japonica cultiv	No hits found		No hits found
CUST_24272_PI427708080	0.969864	0.655039	0.567152	0.693385	0.607784	0.257381	2.41115	0.671901	1	0.675393	0.584775	0.71493	1	0.423474	3.96711	1.10549	0	-0.566202	-0.774046	-0.484126	0	-1.23965	1.98809	0.144689	Proteinase inhibitor I4, serpin	LOC_Os11g12520.1|13111.m01325|protein serpin domain containing protein, putative	U35_14791	U35_14791 Members:51 3pri:Y 0.0 UniRef90_Q40066 Rep: Protein zx - Hordeum vulgare (Barley)	AT1G47710.1 | Symbols: | Serine protease inhibitor (SERPIN) family protein | chr1:17558271-17560061 FORWARD LENGTH=391	tr|Q2HSM8|Q2HSM8_MEDTR	LOC_Os11g12520.1	IPR000215 (Protease inhibitor I4, serpin), IPR023796 (Serpin domain)	***-[1.941]
CUST_21370_PI427708080	1.19742	0.774927	1.19251	1.07569	0.727377	0.325574	1.94693	0.729021	1	0.647162	0.9959	0.898341	1	0.447601	2.67665	1.00226	0	-0.627801	-0.0059268	-0.154664	0	-1.15972	1.42043	0.00325726	Remorin family protein LENGTH=263	LOC_Os03g11300.1|13103.m01273|protein expressed protein	U35_34323	U35_34323 Members:1 3pri:Y 5e-12 UniRef90_Q0DU26 Cluster: Os03g0211500 protein; n=1; Oryza sativa (japonica cultivar-group)|Rep: Os03g0211500 protein - Oryza sativa (japonica cultivar-group)	AT5G61280.1 | Symbols: | Remorin family protein | chr5:24643625-24644910 REVERSE LENGTH=263	AT5G61280.1	LOC_Os03g11300.1	IPR005516 (Remorin, C-terminal)	*-*-[1.983]		4H	63.3853
CUST_19185_PI427708080	1.08539	0.871595	1.36496	0.859627	0.846781	0.35466	5.18313	1.91395	1	0.803026	1.25758	0.791999	1	0.418833	6.12098	2.26026	0	-0.316482	0.330645	-0.33643	0	-1.25555	2.61376	1.17649	Amino acid permease	LOC_Os01g66010.1|13101.m07140|protein amino acid transporter, putative, expressed	U35_781	U35_781 Members:38 3pri:Y 0.0 UniRef90_Q2QWV1 Cluster: Amino acid transporter, putative, expressed; n=2; Oryza sativa (japonica cultivar-group)|Rep: Amino acid transporter, putative, expressed - Oryza sativ	AT1G77380.1 | Symbols: AAP3, ATAAP3 | amino acid permease 3 | chr1:29075201-29077252 REVERSE LENGTH=476	tr|B9H4M6|B9H4M6_POPTR	LOC_Os01g66010.1	IPR013057 (Amino acid transporter, transmembrane)	***-[3.574]	AK252705.1
CUST_10975_PI427708083	0.909579	0.369591	0.846906	0.591564	1.07166	0.430052	1.27273	0.855922	1	0.406332	0.931097	0.650371	1	0.401297	1.18763	0.798691	0	-1.29927	-0.102997	-0.620665	0	-1.31726	0.248083	-0.324291		LOC_Os12g35900.1|13112.m03680|protein transposon protein, putative, Pong sub-class	U35_23829	U35_23829 Members:3 3pri:Y 7e-12 UniRef90_Q10QE9 Cluster: Expressed protein; n=1; Oryza sativa (japonica cultivar-group)|Rep: Expressed protein - Oryza sativa (japonica cultivar-group)	AT2G13770.1 | Symbols: | CONTAINS InterPro DOMAIN/s: Putative harbinger transposase-derived nuclease (InterPro:IPR006912); Has 451 Blast hits to 352 proteins in 33 species: Archae - 0; Bacteria - 0; Metazoa - 28; Fungi - 8; Plants - 388; Viruses - 0; Other Eukaryotes - 27 (source: NCBI BLink). | chr2:5736603-5737847 FORWARD LENGTH=343		LOC_Os12g35900.1
