# Supplementary material for: Barley transcriptome analyses upon interaction with different aphid species identify thionins contributing to resistance
Source: Plant Cell Environ. 2017 Jul 18;40(11):2628–43. doi: 10.1111/pce.12979 (PMC6084319; doi:10.1111/pce.12979)
Supplement: Supplementary file 1 — Supplementary Figure 1: Assessment of variation between 3 h and 24 h control samples in microarray analyses. (a) Venn diagram showing the overlap between the gene set identified as differentially expressed between the 3 h and 24 h control barley samples (331 genes, shown in the green circle on the left) and the gene set identified as differentially expressed genes across barley‐aphid interactions (974 genes, shown in the red circle on the right). The statistical analyses used were paired t‐test between samples (p ≤ 0.05). (b) Clustering analysis of the 854 differentially expressed across different aphid interactions after excluding the 120 genes differentially expressed between the 3 h and 24 h control samples that overlapped with the set of 974 differentially expressed genes across aphid interactions. Blue color indicates low expression level and red color indicates high expression level. No‐aphid control (C), R. padi (Rp), M. persicae (Mp), and M. cerasi (Mc) treatments are indicated. Supplementary Figure 2: Aphid probing on different cultivars Optic and Morex. Images showing aphid stylet short probes and pathways in barley cv Optic and Morex. Pictures were taken two days after aphid challenge and visualized by staining with acid fuchsine. Images were taken with a light microscope. The stylets short probes and pathways are indicated arrows. Scale bars are 20 μm. Supplementary Figure 3: Additional pictures displaying callose deposition two days after probing for the aphid species R. padi , M. persicae and M. cerasi . The callose was visualized with aniline blue and confocal microscope (wavelength 516 nm). Six leaf samples were used per aphid species per replicate and the experiment was done in three independent biological replicates. White arrows point stylet probing paths. Scale bars are 20 μm. Supplementary Figure 4: MapMan analyses of genes differentially regulated during interactions with R. padi and M. persicae at the 24 h timepoint. Genes were mapped using th [file PCE-40-2628-s001.zip › STable6.xlsx]

## Sheet: Sheet1
Supporting Information Table 6

## Sheet: Rp unique genes UP 3h
Gene_Ontology Molecular_function P=0.05 Fisher
	Term	Observed Frequency	Expected Frequency	p-value	Genes
GO:0003824	catalytic activity	0.692	0.325	0.01	AT5G65600|AT4G25810|AT1G71830|AT2G37710|AT1G80330|AT5G57550|AT5G24010|AT2G45910|AT1G68290|AT1G01280|AT5G45890|AT3G54420|AT4G35160|AT4G29260|AT5G63140|AT2G03370|AT5G37490|AT2G43590
GO:0016740	transferase activity	0.346	0.109	0.02	AT2G45910|AT5G65600|AT5G57550|AT4G35160|AT4G25810|AT1G71830|AT2G03370|AT5G24010|AT2G37710
GO:0016798	hydrolase activity, acting on glycosyl bonds	0.154	0.018	0.02	AT4G25810|AT3G54420|AT5G57550|AT2G43590
GO:0004568	chitinase activity	0.077	0.001	0.01	AT2G43590|AT3G54420
GO:0016762	xyloglucan:xyloglucosyl transferase activity	0.077	0.001	0.01	AT5G57550|AT4G25810
GO:0003993	acid phosphatase activity	0.077	0.002	0.02	AT4G29260|AT5G63140
Gene_Ontology Componenents_function P=0.05 Fisher
	Term	Observed Frequency	Expected Frequency	p-value	Genes
GO:0044464	cell part	0.92	0.645	0.02	AT5G65600|AT3G54700|AT4G25810|AT1G71830|AT5G45480|AT2G37710|AT2G29120|AT1G44191|AT5G57550|AT5G24010|AT2G45910|AT1G01280|AT2G46150|AT2G17780|AT5G45890|AT3G54420|AT4G35160|AT5G46730|AT4G29260|AT5G63140|AT2G03370|AT5G37490|AT2G43590
GO:0005886	plasma membrane	0.32	0.086	0.02	AT4G29260|AT1G71830|AT5G24010|AT5G45480|AT2G46150|AT2G17780|AT3G54700|AT2G37710
GO:0010282	senescence-associated vacuole	0.04	0	0.02	AT5G45890
GO:0000323	lytic vacuole	0.04	0	0.04	AT5G45890
Gene_Aracyc Pathway_function P=0.05 Fisher
	Term	Observed Frequency	Expected Frequency	p-value	Genes
VITAMIN-BIOSYNTHESIS	Vitamins Biosynthesis	0.375	0.061	0.05	AT5G65600|AT2G37710|AT4G29260
CHITIN-DEGRADATION	Chitin Degradation	0.25	0.008	0.03	AT2G43590|AT3G54420
PWY-6902	chitin degradation II	0.25	0.008	0.03	AT2G43590|AT3G54420
POLYMER-DEGRADATION	Polymeric Compounds Degradation	0.25	0.019	0.05	AT3G54420|AT2G43590
POLYSACCHARIDES-DEG	Polysaccharides Degradation	0.25	0.019	0.05	AT3G54420|AT2G43590
PWY-2161	folate polyglutamylation	0.25	0.021	0.05	AT5G65600|AT2G37710
PWY-2161B-PMN	folate polyglutamylation II	0.25	0.017	0.05	AT2G37710|AT5G65600
PWY-6468	&omega;- hydroxylation of laurate	0.125	0.001	0.05	AT1G01280
Gene_Function MIPS P=0.05 Fisher
	Term	Observed Frequency	Expected Frequency	p-value	Genes
1	METABOLISM	0.519	0.181	0.0031	AT2G45910|AT1G68290|AT5G65600|AT4G25810|AT1G71830|AT2G37710|AT1G80330|AT5G57550|AT3G54420|AT4G35160|AT4G29260|AT5G63140|AT5G24010|AT2G43590
1.05	C-compound and carbohydrate metabolism	0.259	0.061	0.02	AT3G54420|AT4G35160|AT4G25810|AT4G29260|AT5G63140|AT5G57550|AT2G43590
1.04	phosphate metabolism	0.259	0.069	0.03	AT2G45910|AT4G29260|AT1G71830|AT5G63140|AT5G24010|AT5G65600|AT2G37710
01.05.03.03	chitin metabolism	0.074	0.001	0.0031	AT2G43590|AT3G54420
01.05.03.03.07	chitin catabolism	0.074	0.001	0.0031	AT2G43590|AT3G54420

## Sheet: Mp unique genes UP 3h
Gene_Ontology Biological_process P=0.05 Fisher
	Term	Observed Frequency	Expected Frequency	p-value	Genes
GO:0010305	leaf vascular tissue pattern formation	0.333	0.001	0.03	AT2G36120
GO:0010588	cotyledon vascular tissue pattern formation	0.333	0	0.03	AT2G36120
GO:0010051	xylem and phloem pattern formation	0.333	0.002	0.04	AT2G36120
GO:0010087	phloem or xylem histogenesis	0.333	0.001	0.04	AT2G36120
GO:0003002	regionalization	0.333	0.003	0.04	AT2G36120
GO:0007389	pattern specification process	0.333	0.005	0.04	AT2G36120
GO:0009888	tissue development	0.333	0.003	0.04	AT2G36120
GO:0048366	leaf development	0.333	0.004	0.04	AT2G36120
GO:0048827	phyllome development	0.333	0.005	0.04	AT2G36120

## Sheet: Rp unique DOWN 3h
Gene_Ontology Biological_process P=0.05 Fisher
	Term	Observed Frequency	Expected Frequency	p-value	Genes
GO:0009987	cellular process	1	0.34	0.04	AT2G42750|AT2G02990|AT5G10720|AT1G31810
GO:0070887	cellular response to chemical stimulus	0.5	0.015	0.03	AT2G02990|AT5G10720
GO:0071310	cellular response to organic substance	0.5	0.014	0.03	AT2G02990|AT5G10720
GO:0071495	cellular response to endogenous stimulus	0.5	0.011	0.03	AT2G02990|AT5G10720
GO:0051716	cellular response to stimulus	0.5	0.031	0.03	AT5G10720|AT2G02990
GO:0007165	signal transduction	0.5	0.039	0.03	AT5G10720|AT2G02990
GO:0009719	response to endogenous stimulus	0.5	0.037	0.03	AT5G10720|AT2G02990
GO:0010033	response to organic substance	0.5	0.046	0.04	AT5G10720|AT2G02990
GO:0032502	developmental process	0.5	0.072	0.05	AT1G31810|AT2G02990
GO:0009556	microsporogenesis	0.25	0.001	0.03	AT1G31810
GO:0009718	anthocyanin biosynthetic process	0.25	0	0.03	AT2G02990
GO:0046283	anthocyanin metabolic process	0.25	0.001	0.03	AT2G02990
GO:0048236	plant-type spore development	0.25	0.001	0.03	AT1G31810
GO:0051321	meiotic cell cycle	0.25	0.001	0.03	AT1G31810
GO:0007049	cell cycle	0.25	0.002	0.03	AT1G31810
GO:0009736	cytokinin mediated signaling pathway	0.25	0.002	0.03	AT5G10720
GO:0009867	jasmonic acid mediated signaling pathway	0.25	0.002	0.03	AT2G02990
GO:0071368	cellular response to cytokinin stimulus	0.25	0.002	0.03	AT5G10720
GO:0071395	cellular response to jasmonic acid stimulus	0.25	0.002	0.03	AT2G02990
GO:0009812	flavonoid metabolic process	0.25	0.002	0.03	AT2G02990
GO:0009813	flavonoid biosynthetic process	0.25	0.002	0.03	AT2G02990
GO:0007568	aging	0.25	0.003	0.04	AT2G02990
GO:0009735	response to cytokinin stimulus	0.25	0.003	0.04	AT5G10720
GO:0016036	cellular response to phosphate starvation	0.25	0.003	0.04	AT2G02990
GO:0046148	pigment biosynthetic process	0.25	0.003	0.04	AT2G02990
GO:0042440	pigment metabolic process	0.25	0.004	0.04	AT2G02990
GO:0009267	cellular response to starvation	0.25	0.004	0.04	AT2G02990
GO:0009699	phenylpropanoid biosynthetic process	0.25	0.005	0.04	AT2G02990
GO:0031669	cellular response to nutrient levels	0.25	0.005	0.04	AT2G02990
GO:0042594	response to starvation	0.25	0.005	0.04	AT2G02990
GO:0031667	response to nutrient levels	0.25	0.005	0.04	AT2G02990
GO:0031668	cellular response to extracellular stimulus	0.25	0.005	0.04	AT2G02990
GO:0071496	cellular response to external stimulus	0.25	0.005	0.04	AT2G02990
GO:0009611	response to wounding	0.25	0.006	0.04	AT2G02990
GO:0009698	phenylpropanoid metabolic process	0.25	0.006	0.04	AT2G02990
GO:0009991	response to extracellular stimulus	0.25	0.006	0.04	AT2G02990
GO:0009753	response to jasmonic acid stimulus	0.25	0.006	0.04	AT2G02990
Gene_Ontology Molecular_function P=0.05 Fisher
	Term	Observed Frequency	Expected Frequency	p-value	Genes
GO:0005515	protein binding	0.5	0.061	0.04	AT2G42750|AT1G31810
GO:0004673	protein histidine kinase activity	0.25	0.001	0.02	AT5G10720
GO:0016775	phosphotransferase activity, nitrogenous group as acceptor	0.25	0.001	0.02	AT5G10720
GO:0051015	actin filament binding	0.25	0.001	0.02	AT1G31810
GO:0004521	endoribonuclease activity	0.25	0.002	0.03	AT2G02990
GO:0008017	microtubule binding	0.25	0.001	0.03	AT1G31810
GO:0015631	tubulin binding	0.25	0.002	0.03	AT1G31810
GO:0003779	actin binding	0.25	0.003	0.03	AT1G31810
GO:0004519	endonuclease activity	0.25	0.003	0.03	AT2G02990
GO:0004540	ribonuclease activity	0.25	0.003	0.03	AT2G02990
GO:0008092	cytoskeletal protein binding	0.25	0.004	0.04	AT1G31810
GO:0051082	unfolded protein binding	0.25	0.004	0.04	AT2G42750
GO:0031072	heat shock protein binding	0.25	0.005	0.04	AT2G42750
GO:0004518	nuclease activity	0.25	0.007	0.05	AT2G02990

## Sheet: Mp unique DOWN 3h
Gene_Ontology Biological_process P=0.05 Fisher
	Term	Observed Frequency	Expected Frequency	p-value	Genes
GO:0009408	response to heat	0.25	0.006	0.02	AT5G12020|AT4G25200
GO:0043434	response to peptide hormone stimulus	0.125	0	0.02	AT1G10370
GO:0060416	response to growth hormone stimulus	0.125	0	0.02	AT1G10370
GO:0009704	de-etiolation	0.125	0	0.04	AT1G10370
Gene_Ontology Molecular_function P=0.05 Fisher
	Term	Observed Frequency	Expected Frequency	p-value	Genes
GO:0004564	beta-fructofuranosidase activity	0.143	0	0.03	AT1G12240
GO:0004792	thiosulfate sulfurtransferase activity	0.143	0	0.03	AT5G66170
GO:0008536	Ran GTPase binding	0.143	0.001	0.03	AT1G19880
GO:0016782	transferase activity, transferring sulfur-containing groups	0.143	0.001	0.03	AT5G66170
GO:0016783	sulfurtransferase activity	0.143	0	0.03	AT5G66170
GO:0017016	Ras GTPase binding	0.143	0.001	0.03	AT1G19880
GO:0031267	small GTPase binding	0.143	0.001	0.03	AT1G19880
GO:0051020	GTPase binding	0.143	0.001	0.03	AT1G19880
GO:0004364	glutathione transferase activity	0.143	0.002	0.04	AT1G10370
GO:0019899	enzyme binding	0.143	0.002	0.04	AT1G19880
GO:0003779	actin binding	0.143	0.003	0.04	AT5G07740
Gene_Aracyc Pathway_function P=0.05 Fisher
	Term	Observed Frequency	Expected Frequency	p-value	Genes
PWY-5350	thiosulfate disproportionation III (rhodanese)	0.333	0.002	0.04	AT5G66170
THIOSULFATE-DISPROPORTIONATION	Thiosulfate Disproportionation	0.333	0.002	0.04	AT5G66170
Gene_Function MIPS P=0.05 Fisher
	Term	Observed Frequency	Expected Frequency	p-value	Genes
32.01.05	heat shock response	0.222	0.003	0.01	AT5G12020|AT4G25200
34.11.09	temperature perception and response	0.222	0.009	0.05	AT5G12020|AT4G25200

## Sheet: Rp unique UP 24h
Gene_Ontology Biological_process P=0.05 Fisher
	Term	Observed Frequency	Expected Frequency	p-value	Genes
GO:0008152	metabolic process	0.482	0.321	0.00032	AT3G63530|AT2G47730|AT4G32830|AT2G40116|AT3G12580|AT2G03760|AT2G27510|AT1G08250|AT3G47110|AT1G15950|AT1G69620|AT1G55020|AT1G55120|AT3G48280|AT5G43590|AT1G65880|AT2G02990|AT5G42650|AT3G29360|AT2G26170|AT5G54160|AT5G61790|AT1G21210|AT4G25810|AT5G09590|AT2G33150|AT2G07690|AT5G08030|AT2G36460|AT1G43710|AT2G20340|AT4G05200|AT1G10370|AT3G24090|AT5G05900|AT5G25930|AT2G46750|AT2G45600|AT5G06570|AT1G34300…
GO:0009987	cellular process	0.464	0.34	0.00908	AT2G47730|AT4G32830|AT3G47110|AT1G15950|AT1G69620|AT1G55020|AT1G65880|AT5G42650|AT2G37630|AT5G61790|AT4G25810|AT4G15570|AT5G09590|AT2G33150|AT2G07690|AT5G08030|AT2G36460|AT1G43710|AT1G10370|AT3G52850|AT1G34300|AT1G21230|AT4G13940|AT5G28540|AT4G24190|AT1G69730|AT4G34230|AT4G08850|AT5G42190|AT1G51680|AT2G31270|AT1G74030|AT1G21270|AT1G53310|AT4G23620|AT1G54690|AT3G54180|AT3G56400|AT4G23180|AT5G59440…
GO:0044237	cellular metabolic process	0.363	0.24	0.00543	AT3G63530|AT2G47730|AT4G32830|AT3G12580|AT2G27510|AT1G08250|AT3G47110|AT1G15950|AT1G69620|AT1G55020|AT1G65880|AT2G02990|AT5G42650|AT2G26170|AT5G54160|AT5G61790|AT1G21210|AT4G25810|AT5G09590|AT2G33150|AT2G07690|AT5G08030|AT2G36460|AT1G43710|AT2G20340|AT4G05200|AT1G10370|AT5G25930|AT1G34300|AT3G62600|AT5G56580|AT1G21230|AT4G13940|AT4G13930|AT5G28540|AT4G24190|AT1G16260|AT2G37040|AT1G69730|AT4G34230…
GO:0044238	primary metabolic process	0.327	0.219	0.01	AT3G63530|AT4G32830|AT2G40116|AT3G12580|AT2G03760|AT1G08250|AT3G47110|AT1G69620|AT1G55020|AT1G55120|AT5G43590|AT1G65880|AT5G42650|AT2G26170|AT5G61790|AT1G21210|AT4G25810|AT5G09590|AT2G33150|AT2G07690|AT5G08030|AT2G36460|AT1G43710|AT2G20340|AT4G05200|AT3G24090|AT5G25930|AT1G34300|AT5G42260|AT3G62600|AT5G56580|AT1G21230|AT4G13930|AT5G28540|AT4G24190|AT1G16260|AT1G69730|AT4G08850|AT3G57150|AT5G42190…
GO:0050896	response to stimulus	0.304	0.148	1.77e-05	AT5G63400|AT5G13220|AT2G47730|AT1G80840|AT4G13930|AT5G28540|AT4G24190|AT3G07040|AT2G15130|AT3G12580|AT2G37040|AT2G03760|AT1G04980|AT4G11600|AT4G26850|AT1G15950|AT1G55020|AT2G37430|AT4G21410|AT1G51680|AT4G20970|AT4G11650|AT2G02990|AT3G12500|AT5G42650|AT3G57260|AT2G37630|AT3G50970|AT2G26110|AT1G21270|AT4G15570|AT5G09590|AT4G25200|AT1G21750|AT3G09350|AT2G33150|AT2G16850|AT1G17380|AT3G54950|AT5G02500…
GO:0006950	response to stress	0.22	0.084	7.2e-06	AT5G13220|AT2G47730|AT1G80840|AT5G28540|AT4G24190|AT3G07040|AT2G15130|AT3G12580|AT2G37040|AT2G03760|AT1G04980|AT4G11600|AT4G26850|AT1G15950|AT1G55020|AT1G51680|AT4G20970|AT4G11650|AT2G02990|AT3G12500|AT5G42650|AT3G57260|AT2G37630|AT3G50970|AT5G09590|AT4G25200|AT1G21750|AT3G09350|AT2G33150|AT5G02500|AT2G36460|AT4G24350|AT2G20340|AT3G56400|AT3G25230|AT3G45140|AT5G28010
GO:0042221	response to chemical stimulus	0.202	0.076	1.41e-05	AT5G63400|AT5G13220|AT5G42650|AT2G37630|AT1G80840|AT3G50970|AT4G13930|AT4G24190|AT2G26110|AT3G12580|AT1G21270|AT4G15570|AT2G37040|AT5G09590|AT4G25200|AT1G21750|AT2G16850|AT2G03760|AT1G17380|AT5G02500|AT4G11600|AT2G36460|AT4G26850|AT1G10370|AT3G56400|AT1G55020|AT3G25230|AT2G37430|AT3G13860|AT4G21410|AT3G45140|AT1G28480|AT2G02990|AT3G12500
GO:0044267	cellular protein metabolic process	0.161	0.082	0.00908	AT3G62600|AT5G56580|AT1G21230|AT2G17880|AT3G63530|AT4G32830|AT5G28540|AT4G24190|AT1G16260|AT5G61790|AT1G16130|AT3G12580|AT1G21270|AT1G21210|AT5G09590|AT1G69730|AT4G08850|AT4G23620|AT5G02500|AT3G47110|AT4G05200|AT1G69620|AT5G56890|AT4G23180|AT5G25930|AT1G34300|AT5G66850
GO:0009628	response to abiotic stimulus	0.137	0.054	0.00125	AT3G57260|AT2G37630|AT2G47730|AT3G50970|AT5G28540|AT4G24190|AT3G12580|AT2G37040|AT5G09590|AT4G25200|AT1G21750|AT3G09350|AT2G03760|AT5G02500|AT4G11600|AT2G36460|AT4G26850|AT1G15950|AT1G10370|AT3G25230|AT1G51680|AT3G45140|AT4G11650
GO:0032502	developmental process	0.131	0.072	0.05	AT2G26170|AT3G63530|AT4G13940|AT3G48470|AT2G37630|AT1G74030|AT4G34200|AT1G21270|AT1G21210|AT4G15570|AT2G37040|AT1G21750|AT3G55510|AT5G42190|AT1G43710|AT3G54180|AT1G10370|AT1G55020|AT3G06350|AT3G48140|AT1G72440|AT2G02990
GO:0009607	response to biotic stimulus	0.119	0.024	2.32e-06	AT5G42650|AT5G02500|AT3G57260|AT4G26850|AT2G37630|AT2G47730|AT1G80840|AT3G50970|AT3G56400|AT1G55020|AT1G51680|AT4G20970|AT3G12580|AT5G55450|AT3G45140|AT5G09590|AT4G11650|AT5G28010|AT3G12500|AT3G54950
GO:0010033	response to organic substance	0.119	0.046	0.0025	AT5G13220|AT5G42650|AT2G37630|AT1G80840|AT3G50970|AT2G26110|AT1G21270|AT2G16850|AT2G03760|AT1G17380|AT4G26850|AT1G10370|AT3G56400|AT1G55020|AT2G37430|AT4G21410|AT3G45140|AT1G28480|AT2G02990|AT3G12500
GO:0051707	response to other organism	0.113	0.022	2.32e-06	AT5G42650|AT5G02500|AT3G57260|AT4G26850|AT2G37630|AT2G47730|AT1G80840|AT3G50970|AT3G56400|AT1G55020|AT1G51680|AT4G20970|AT3G12580|AT5G55450|AT3G45140|AT5G09590|AT4G11650|AT3G12500|AT3G54950
GO:0051704	multi-organism process	0.113	0.024	3.99e-06	AT5G42650|AT5G02500|AT3G57260|AT4G26850|AT2G37630|AT2G47730|AT1G80840|AT3G50970|AT3G56400|AT1G55020|AT1G51680|AT4G20970|AT3G12580|AT5G55450|AT3G45140|AT5G09590|AT4G11650|AT3G12500|AT3G54950
GO:0006952	defense response	0.101	0.03	0.000417	AT5G42650|AT3G57260|AT4G26850|AT2G37630|AT2G47730|AT1G80840|AT3G50970|AT3G56400|AT1G55020|AT3G07040|AT2G15130|AT4G20970|AT2G37040|AT4G11650|AT2G03760|AT5G28010|AT3G12500
GO:0006468	protein phosphorylation	0.095	0.036	0.00858	AT5G56580|AT1G21230|AT3G47110|AT4G05200|AT4G32830|AT5G56890|AT4G23180|AT1G16260|AT1G16130|AT5G25930|AT1G21270|AT1G21210|AT1G69730|AT1G34300|AT4G08850|AT5G66850
GO:0009719	response to endogenous stimulus	0.095	0.037	0.00908	AT5G13220|AT5G42650|AT4G26850|AT2G37630|AT3G50970|AT1G10370|AT3G56400|AT1G55020|AT4G21410|AT2G26110|AT3G45140|AT1G28480|AT2G16850|AT2G02990|AT1G17380|AT3G12500
GO:0016310	phosphorylation	0.095	0.037	0.00908	AT5G56580|AT1G21230|AT3G47110|AT4G05200|AT4G32830|AT5G56890|AT4G23180|AT1G16260|AT1G16130|AT5G25930|AT1G21270|AT1G21210|AT1G69730|AT1G34300|AT4G08850|AT5G66850
GO:0006793	phosphorus metabolic process	0.095	0.04	0.02	AT5G56580|AT1G21230|AT3G47110|AT4G05200|AT4G32830|AT5G56890|AT4G23180|AT1G16260|AT1G16130|AT5G25930|AT1G21270|AT1G21210|AT1G69730|AT1G34300|AT4G08850|AT5G66850
GO:0006796	phosphate metabolic process	0.095	0.04	0.02	AT5G56580|AT1G21230|AT3G47110|AT4G05200|AT4G32830|AT5G56890|AT4G23180|AT1G16260|AT1G16130|AT5G25930|AT1G21270|AT1G21210|AT1G69730|AT1G34300|AT4G08850|AT5G66850
GO:0010038	response to metal ion	0.083	0.017	6.21e-05	AT5G63400|AT3G13860|AT5G02500|AT3G12580|AT2G36460|AT4G11600|AT5G09590|AT4G25200|AT1G21750|AT2G37630|AT4G13930|AT3G25230|AT4G24190|AT3G12500
GO:0010035	response to inorganic substance	0.083	0.02	0.000327	AT5G63400|AT3G13860|AT5G02500|AT3G12580|AT2G36460|AT4G11600|AT5G09590|AT4G25200|AT1G21750|AT2G37630|AT4G13930|AT3G25230|AT4G24190|AT3G12500
GO:0046686	response to cadmium ion	0.077	0.013	3.26e-05	AT5G63400|AT3G13860|AT5G02500|AT3G12580|AT2G36460|AT4G11600|AT5G09590|AT4G25200|AT2G37630|AT4G13930|AT3G25230|AT4G24190|AT3G12500
GO:0009266	response to temperature stimulus	0.077	0.016	0.000154	AT5G02500|AT3G12580|AT3G57260|AT5G09590|AT4G25200|AT4G26850|AT3G09350|AT1G15950|AT2G47730|AT3G50970|AT3G25230|AT5G28540|AT4G24190
GO:0009611	response to wounding	0.071	0.006	3.99e-07	AT5G13220|AT5G42650|AT2G33150|AT1G80840|AT1G51680|AT2G02990|AT1G55020|AT3G25230|AT3G45140|AT4G24350|AT2G37040|AT2G20340
GO:0019748	secondary metabolic process	0.071	0.015	0.000306	AT1G51680|AT3G62760|AT2G26170|AT4G10500|AT5G54160|AT2G37040|AT1G65880|AT1G15950|AT2G47730|AT4G34230|AT2G02990|AT1G10370
GO:0006082	organic acid metabolic process	0.071	0.027	0.03	AT5G42650|AT1G43710|AT2G20340|AT4G26850|AT4G13930|AT1G55020|AT3G06350|AT3G45140|AT2G37040|AT1G13280|AT2G33150|AT1G08250
GO:0019752	carboxylic acid metabolic process	0.071	0.027	0.03	AT5G42650|AT1G43710|AT2G20340|AT4G26850|AT4G13930|AT1G55020|AT3G06350|AT3G45140|AT2G37040|AT1G13280|AT2G33150|AT1G08250
GO:0043436	oxoacid metabolic process	0.071	0.027	0.03	AT5G42650|AT1G43710|AT2G20340|AT4G26850|AT4G13930|AT1G55020|AT3G06350|AT3G45140|AT2G37040|AT1G13280|AT2G33150|AT1G08250
GO:0042180	cellular ketone metabolic process	0.071	0.028	0.03	AT5G42650|AT1G43710|AT2G20340|AT4G26850|AT4G13930|AT1G55020|AT3G06350|AT3G45140|AT2G37040|AT1G13280|AT2G33150|AT1G08250
GO:0009753	response to jasmonic acid stimulus	0.06	0.006	1.67e-05	AT5G13220|AT5G42650|AT2G02990|AT3G56400|AT1G55020|AT3G45140|AT1G28480|AT1G17380|AT4G26850|AT2G37630
GO:0009620	response to fungus	0.06	0.007	2.11e-05	AT5G42650|AT1G80840|AT1G51680|AT3G50970|AT4G20970|AT3G56400|AT3G45140|AT3G12500|AT2G37630|AT4G11650
GO:0009651	response to salt stress	0.06	0.016	0.00789	AT2G36460|AT4G11600|AT5G09590|AT1G21750|AT2G37630|AT4G11650|AT3G09350|AT2G47730|AT2G03760|AT4G24190
GO:0006970	response to osmotic stress	0.06	0.017	0.01	AT2G36460|AT4G11600|AT5G09590|AT1G21750|AT2G37630|AT4G11650|AT3G09350|AT2G47730|AT2G03760|AT4G24190
GO:0009408	response to heat	0.048	0.006	0.000317	AT3G09350|AT5G02500|AT3G12580|AT3G25230|AT5G28540|AT5G09590|AT4G25200|AT4G26850
GO:0006457	protein folding	0.048	0.009	0.00543	AT3G62600|AT5G61790|AT5G02500|AT3G12580|AT2G17880|AT5G28540|AT5G09590|AT4G24190
GO:0009617	response to bacterium	0.048	0.01	0.00787	AT3G12580|AT4G26850|AT2G37630|AT4G11650|AT2G47730|AT1G80840|AT3G56400|AT1G55020
GO:0050832	defense response to fungus	0.042	0.005	0.00105	AT1G80840|AT3G50970|AT4G20970|AT3G56400|AT3G12500|AT2G37630|AT4G11650
GO:0009751	response to salicylic acid stimulus	0.042	0.006	0.00193	AT5G13220|AT1G80840|AT2G03760|AT1G21270|AT3G56400|AT1G28480|AT2G37630
GO:0042742	defense response to bacterium	0.042	0.008	0.00884	AT2G47730|AT1G80840|AT3G56400|AT1G55020|AT4G26850|AT2G37630|AT4G11650
GO:0032787	monocarboxylic acid metabolic process	0.042	0.012	0.05	AT5G42650|AT3G06350|AT3G45140|AT2G37040|AT1G13280|AT2G33150|AT1G55020
GO:0009698	phenylpropanoid metabolic process	0.036	0.006	0.01	AT1G15950|AT4G34230|AT1G51680|AT2G02990|AT5G54160|AT2G37040
GO:0019438	aromatic compound biosynthetic process	0.036	0.009	0.04	AT1G15950|AT4G34230|AT2G02990|AT5G54160|AT2G37040|AT1G08250
GO:0009695	jasmonic acid biosynthetic process	0.03	0.001	5.61e-05	AT5G42650|AT2G33150|AT1G55020|AT1G13280|AT3G45140
GO:0009694	jasmonic acid metabolic process	0.03	0.001	8.07e-05	AT5G42650|AT2G33150|AT1G55020|AT1G13280|AT3G45140
GO:0031408	oxylipin biosynthetic process	0.03	0.001	8.84e-05	AT5G42650|AT2G33150|AT1G55020|AT1G13280|AT3G45140
GO:0031407	oxylipin metabolic process	0.03	0.001	0.000151	AT5G42650|AT2G33150|AT1G55020|AT1G13280|AT3G45140
GO:0009699	phenylpropanoid biosynthetic process	0.03	0.005	0.02	AT1G15950|AT4G34230|AT5G54160|AT2G37040|AT2G02990
GO:0006633	fatty acid biosynthetic process	0.03	0.005	0.02	AT1G55020|AT5G42650|AT2G33150|AT3G45140|AT1G13280
GO:0009615	response to virus	0.024	0.002	0.00705	AT5G02500|AT5G09590|AT3G12580|AT2G37630
GO:0002682	regulation of immune system process	0.024	0.002	0.00787	AT5G13220|AT1G80840|AT2G37630|AT3G56400
GO:0009808	lignin metabolic process	0.024	0.002	0.0098	AT2G37040|AT1G15950|AT4G34230|AT5G54160
GO:0031347	regulation of defense response	0.024	0.003	0.03	AT5G13220|AT1G80840|AT2G37630|AT3G56400
GO:0080134	regulation of response to stress	0.024	0.004	0.04	AT5G13220|AT1G80840|AT2G37630|AT3G56400
GO:0009809	lignin biosynthetic process	0.018	0.002	0.03	AT1G15950|AT4G34230|AT5G54160
GO:0009867	jasmonic acid mediated signaling pathway	0.018	0.002	0.04	AT2G02990|AT1G28480|AT3G56400
GO:0071395	cellular response to jasmonic acid stimulus	0.018	0.002	0.04	AT2G02990|AT1G28480|AT3G56400
GO:0045088	regulation of innate immune response	0.018	0.002	0.04	AT5G13220|AT2G37630|AT3G56400
GO:0050776	regulation of immune response	0.018	0.002	0.04	AT5G13220|AT2G37630|AT3G56400
GO:0009404	toxin metabolic process	0.018	0.002	0.04	AT2G47730|AT1G10370|AT3G62760
GO:0009407	toxin catabolic process	0.018	0.002	0.04	AT2G47730|AT1G10370|AT3G62760
GO:0002831	regulation of response to biotic stimulus	0.012	0.001	0.04	AT5G13220|AT1G80840
GO:0034976	response to endoplasmic reticulum stress	0.012	0.001	0.04	AT1G21750|AT1G04980
Gene_Ontology Molecular_function P=0.05 Fisher
	Term	Observed Frequency	Expected Frequency	p-value	Genes
GO:0003824	catalytic activity	0.544	0.325	1.13e-06	AT2G47730|AT4G32830|AT2G40116|AT3G47110|AT1G15950|AT1G55020|AT1G65880|AT5G42650|AT3G29360|AT3G57260|AT4G25810|AT2G33150|AT2G07690|AT5G08030|AT1G43710|AT1G16090|AT1G10370|AT3G24090|AT3G25230|AT1G34300|AT5G42260|AT1G21230|AT4G13940|AT1G69730|AT4G34230|AT4G08850|AT5G42190|AT3G16520|AT5G17540|AT1G51680|AT2G31270|AT1G74030|AT1G21270|AT4G10500|AT1G53310|AT4G24350|AT3G54180|AT4G23180|AT2G40770|AT5G59440…
GO:0016740	transferase activity	0.219	0.109	0.00464	AT5G63400|AT5G56580|AT1G21230|AT2G47730|AT4G32830|AT3G11340|AT4G13930|AT1G16260|AT1G69730|AT2G03760|AT4G08850|AT3G47110|AT4G26850|AT3G16520|AT4G21410|AT5G17540|AT3G62760|AT5G54160|AT2G31270|AT1G16130|AT1G21270|AT1G21210|AT4G25810|AT2G03370|AT2G33150|AT4G05200|AT3G54180|AT1G16090|AT1G10370|AT5G56890|AT3G24090|AT4G23180|AT5G05900|AT5G59440|AT5G25930|AT1G34300|AT5G66850
GO:0016772	transferase activity, transferring phosphorus-containing groups	0.136	0.061	0.02	AT5G63400|AT5G56580|AT1G21230|AT4G32830|AT2G31270|AT1G16260|AT1G16130|AT1G21270|AT1G21210|AT1G69730|AT4G08850|AT3G47110|AT4G05200|AT3G54180|AT4G26850|AT1G16090|AT5G56890|AT4G23180|AT5G59440|AT4G21410|AT5G25930|AT1G34300|AT5G66850
GO:0016301	kinase activity	0.13	0.053	0.01	AT5G63400|AT5G56580|AT1G21230|AT4G32830|AT2G31270|AT1G16260|AT1G16130|AT1G21270|AT1G21210|AT1G69730|AT4G08850|AT3G47110|AT4G05200|AT3G54180|AT1G16090|AT5G56890|AT4G23180|AT5G59440|AT4G21410|AT5G25930|AT1G34300|AT5G66850
GO:0001882	nucleoside binding	0.124	0.061	0.04	AT5G28540|AT4G24190|AT4G34200|AT3G12580|AT1G21270|AT1G21210|AT5G09590|AT2G07690|AT3G50930|AT5G02500|AT3G47110|AT5G56890|AT4G23180|AT5G08110|AT2G40770|AT5G59440|AT3G13860|AT2G46750|AT1G34300|AT5G66850|AT4G16660
GO:0001883	purine nucleoside binding	0.124	0.061	0.04	AT5G28540|AT4G24190|AT4G34200|AT3G12580|AT1G21270|AT1G21210|AT5G09590|AT2G07690|AT3G50930|AT5G02500|AT3G47110|AT5G56890|AT4G23180|AT5G08110|AT2G40770|AT5G59440|AT3G13860|AT2G46750|AT1G34300|AT5G66850|AT4G16660
GO:0030554	adenyl nucleotide binding	0.124	0.061	0.04	AT5G28540|AT4G24190|AT4G34200|AT3G12580|AT1G21270|AT1G21210|AT5G09590|AT2G07690|AT3G50930|AT5G02500|AT3G47110|AT5G56890|AT4G23180|AT5G08110|AT2G40770|AT5G59440|AT3G13860|AT2G46750|AT1G34300|AT5G66850|AT4G16660
GO:0005524	ATP binding	0.118	0.057	0.04	AT5G28540|AT4G24190|AT4G34200|AT3G12580|AT1G21270|AT1G21210|AT5G09590|AT2G07690|AT3G50930|AT5G02500|AT3G47110|AT5G56890|AT4G23180|AT5G08110|AT2G40770|AT5G59440|AT3G13860|AT1G34300|AT5G66850|AT4G16660
GO:0032559	adenyl ribonucleotide binding	0.118	0.057	0.04	AT5G28540|AT4G24190|AT4G34200|AT3G12580|AT1G21270|AT1G21210|AT5G09590|AT2G07690|AT3G50930|AT5G02500|AT3G47110|AT5G56890|AT4G23180|AT5G08110|AT2G40770|AT5G59440|AT3G13860|AT1G34300|AT5G66850|AT4G16660
GO:0004674	protein serine/threonine kinase activity	0.071	0.026	0.04	AT1G21230|AT3G47110|AT3G54180|AT1G16090|AT4G32830|AT2G31270|AT5G56890|AT4G23180|AT1G21270|AT1G21210|AT1G34300|AT5G66850
GO:0016829	lyase activity	0.047	0.013	0.04	AT5G42650|AT3G06350|AT2G37040|AT1G43710|AT2G20340|AT1G53310|AT1G74030|AT1G08250
GO:0016836	hydro-lyase activity	0.024	0.003	0.04	AT5G42650|AT1G74030|AT3G06350|AT1G08250
GO:0003979	UDP-glucose 6-dehydrogenase activity	0.012	0	0.04	AT5G15490|AT3G29360
GO:0016165	lipoxygenase activity	0.012	0	0.04	AT1G55020|AT3G45140
GO:0080046	quercetin 4'-O-glucosyltransferase activity	0.012	0	0.04	AT4G26850|AT3G16520
Gene_Ontology Componenents_function P=0.05 Fisher
	Term	Observed Frequency	Expected Frequency	p-value	Genes
GO:0044464	cell part	0.816	0.645	0.00012	AT2G47730|AT1G80840|AT4G32830|AT1G10585|AT4G34200|AT3G47110|AT1G69620|AT2G37430|AT1G65880|AT5G49630|AT5G42650|AT3G29360|AT3G57260|AT2G37630|AT4G27870|AT5G61790|AT2G48130|AT4G25810|AT5G09590|AT2G33150|AT2G07690|AT5G08030|AT2G36460|AT1G16090|AT1G10370|AT3G52850|AT3G25230|AT1G34300|AT1G21230|AT4G13940|AT5G15550|AT5G28540|AT4G24190|AT1G69730|AT4G29520|AT4G08850|AT5G64700|AT5G42190|AT1G22790|AT4G20970…
GO:0044424	intracellular part	0.513	0.371	0.00275	AT2G47730|AT1G80840|AT4G32830|AT1G10585|AT4G34200|AT1G69620|AT1G65880|AT5G42650|AT3G29360|AT3G57260|AT2G37630|AT5G61790|AT5G09590|AT2G33150|AT2G07690|AT2G36460|AT1G10370|AT3G52850|AT3G25230|AT4G13940|AT5G15550|AT5G28540|AT4G24190|AT4G29520|AT5G42190|AT4G20970|AT4G16660|AT2G31270|AT1G74030|AT5G53560|AT1G53310|AT4G23620|AT1G54690|AT3G54180|AT1G61870|AT2G01970|AT5G59440|AT3G48140|AT4G19080|AT5G65360…
GO:0043226	organelle	0.454	0.302	0.000888	AT5G65360|AT2G47730|AT1G80840|AT4G32830|AT1G10585|AT4G34200|AT1G71860|AT3G12580|AT1G03360|AT5G20190|AT2G27510|AT1G08250|AT1G69620|AT1G55120|AT4G23630|AT1G65880|AT4G21700|AT3G12500|AT5G42650|AT3G29360|AT3G57260|AT5G54160|AT2G37630|AT5G61790|AT5G09590|AT3G05060|AT2G33150|AT2G07690|AT3G50930|AT2G36460|AT1G10370|AT3G52850|AT3G25230|AT5G10690|AT3G13860|AT5G63400|AT5G13220|AT4G13940|AT5G15550|AT5G28540…
GO:0043229	intracellular organelle	0.454	0.301	0.000888	AT5G65360|AT2G47730|AT1G80840|AT4G32830|AT1G10585|AT4G34200|AT1G71860|AT3G12580|AT1G03360|AT5G20190|AT2G27510|AT1G08250|AT1G69620|AT1G55120|AT4G23630|AT1G65880|AT4G21700|AT3G12500|AT5G42650|AT3G29360|AT3G57260|AT5G54160|AT2G37630|AT5G61790|AT5G09590|AT3G05060|AT2G33150|AT2G07690|AT3G50930|AT2G36460|AT1G10370|AT3G52850|AT3G25230|AT5G10690|AT3G13860|AT5G63400|AT5G13220|AT4G13940|AT5G15550|AT5G28540…
GO:0043227	membrane-bounded organelle	0.414	0.285	0.00358	AT5G65360|AT2G47730|AT1G80840|AT4G32830|AT1G10585|AT4G34200|AT1G71860|AT3G12580|AT1G03360|AT5G20190|AT2G27510|AT1G08250|AT1G55120|AT4G23630|AT1G65880|AT4G21700|AT3G12500|AT5G42650|AT3G29360|AT3G57260|AT5G54160|AT2G37630|AT5G61790|AT5G09590|AT2G33150|AT2G07690|AT3G50930|AT2G36460|AT1G10370|AT3G52850|AT3G25230|AT5G10690|AT3G13860|AT5G63400|AT5G13220|AT4G13940|AT5G28540|AT4G24190|AT4G29520|AT3G55510…
GO:0043231	intracellular membrane-bounded organelle	0.414	0.284	0.00358	AT5G65360|AT2G47730|AT1G80840|AT4G32830|AT1G10585|AT4G34200|AT1G71860|AT3G12580|AT1G03360|AT5G20190|AT2G27510|AT1G08250|AT1G55120|AT4G23630|AT1G65880|AT4G21700|AT3G12500|AT5G42650|AT3G29360|AT3G57260|AT5G54160|AT2G37630|AT5G61790|AT5G09590|AT2G33150|AT2G07690|AT3G50930|AT2G36460|AT1G10370|AT3G52850|AT3G25230|AT5G10690|AT3G13860|AT5G63400|AT5G13220|AT4G13940|AT5G28540|AT4G24190|AT4G29520|AT3G55510…
GO:0044444	cytoplasmic part	0.388	0.256	0.00275	AT5G65360|AT2G47730|AT4G34200|AT3G12580|AT1G03360|AT5G20190|AT2G27510|AT1G08250|AT1G69620|AT1G55120|AT4G23630|AT1G65880|AT4G21700|AT3G12500|AT5G42650|AT3G29360|AT3G57260|AT5G54160|AT5G61790|AT5G09590|AT2G33150|AT3G50930|AT2G36460|AT1G10370|AT3G52850|AT5G10690|AT3G13860|AT5G63400|AT3G62600|AT4G13940|AT4G13930|AT5G28540|AT4G24190|AT4G29520|AT3G57150|AT4G11600|AT4G31480|AT4G21410|AT4G16660|AT2G17880…
GO:0016020	membrane	0.382	0.166	1.03e-08	AT5G63400|AT3G62600|AT1G21230|AT4G13940|AT2G47730|AT4G13930|AT5G28540|AT4G24190|AT4G34200|AT3G07040|AT1G71860|AT3G12580|AT1G77380|AT4G29520|AT4G08850|AT1G65730|AT5G64700|AT4G11600|AT1G69620|AT1G22790|AT4G23630|AT4G21410|AT2G02990|AT4G16660|AT5G49630|AT3G12500|AT5G42650|AT4G15920|AT5G54160|AT3G50970|AT4G27870|AT5G61790|AT1G21270|AT2G22500|AT1G21210|AT5G09590|AT1G21750|AT3G05060|AT2G33150|AT2G16850…
GO:0005886	plasma membrane	0.283	0.086	2.68e-10	AT5G63400|AT3G62600|AT1G21230|AT5G54160|AT4G13940|AT2G47730|AT4G13930|AT5G28540|AT4G24190|AT3G07040|AT1G71860|AT5G61790|AT3G12580|AT1G21270|AT1G21210|AT5G09590|AT2G33150|AT4G29520|AT5G53560|AT4G08850|AT1G65730|AT5G02500|AT4G11600|AT2G36460|AT1G69620|AT1G22790|AT5G56890|AT4G23180|AT3G52850|AT4G23630|AT2G01970|AT3G13860|AT4G21410|AT5G25930|AT3G18830|AT1G13280|AT3G10190|AT2G02990|AT1G34300|AT5G66850…
GO:0044422	organelle part	0.171	0.108	0.05	AT3G62600|AT5G65360|AT2G47730|AT5G15550|AT4G32830|AT5G28540|AT3G57150|AT4G31480|AT1G69620|AT4G23630|AT1G72440|AT5G42650|AT2G37630|AT2G22500|AT5G09590|AT1G21750|AT3G05060|AT2G33150|AT5G53560|AT5G02500|AT3G08640|AT1G54690|AT3G52850|AT5G59440|AT3G06350|AT3G45140
GO:0044446	intracellular organelle part	0.171	0.107	0.05	AT3G62600|AT5G65360|AT2G47730|AT5G15550|AT4G32830|AT5G28540|AT3G57150|AT4G31480|AT1G69620|AT4G23630|AT1G72440|AT5G42650|AT2G37630|AT2G22500|AT5G09590|AT1G21750|AT3G05060|AT2G33150|AT5G53560|AT5G02500|AT3G08640|AT1G54690|AT3G52850|AT5G59440|AT3G06350|AT3G45140
GO:0005739	mitochondrion	0.105	0.044	0.00862	AT5G63400|AT5G42650|AT3G50930|AT4G11600|AT2G36460|AT1G61870|AT4G24190|AT4G34200|AT5G59440|AT3G13860|AT5G61790|AT3G12580|AT1G03360|AT5G09590|AT2G33150|AT4G19080
GO:0005618	cell wall	0.092	0.025	0.000712	AT5G02500|AT1G04980|AT5G27870|AT3G57260|AT4G24350|AT5G28540|AT2G01970|AT5G61790|AT3G12580|AT4G25810|AT5G09590|AT1G21750|AT2G02990|AT5G15490
GO:0030312	external encapsulating structure	0.092	0.025	0.000712	AT5G02500|AT1G04980|AT5G27870|AT3G57260|AT4G24350|AT5G28540|AT2G01970|AT5G61790|AT3G12580|AT4G25810|AT5G09590|AT1G21750|AT2G02990|AT5G15490
GO:0005773	vacuole	0.079	0.024	0.00358	AT3G57260|AT4G13940|AT1G62660|AT5G28540|AT1G55120|AT4G24190|AT4G23630|AT5G61790|AT4G21410|AT1G21750|AT5G53560|AT3G12500
GO:0005737	cytoplasm	0.072	0.026	0.02	AT3G62760|AT5G42190|AT5G54160|AT3G54180|AT1G10370|AT3G25230|AT5G59440|AT1G71860|AT2G37040|AT3G09350|AT2G07690
GO:0043228	non-membrane-bounded organelle	0.072	0.031	0.03	AT5G02500|AT3G57150|AT1G54690|AT2G37630|AT1G69620|AT5G15550|AT4G32830|AT1G72440|AT3G05060|AT2G33150|AT4G23620
GO:0043232	intracellular non-membrane-bounded organelle	0.072	0.031	0.03	AT5G02500|AT3G57150|AT1G54690|AT2G37630|AT1G69620|AT5G15550|AT4G32830|AT1G72440|AT3G05060|AT2G33150|AT4G23620
GO:0044428	nuclear part	0.066	0.024	0.02	AT5G02500|AT3G57150|AT1G54690|AT2G37630|AT5G15550|AT4G32830|AT5G59440|AT1G72440|AT3G05060|AT2G33150
GO:0005730	nucleolus	0.059	0.012	0.00183	AT5G02500|AT3G57150|AT1G54690|AT2G37630|AT1G72440|AT3G05060|AT5G15550|AT2G33150|AT4G32830
GO:0005829	cytosol	0.059	0.021	0.03	AT5G02500|AT3G12580|AT3G29360|AT3G57150|AT4G11600|AT5G54160|AT4G13930|AT1G53310|AT5G15490
GO:0016021	integral to membrane	0.053	0.018	0.03	AT4G27870|AT1G16260|AT1G16130|AT4G15920|AT1G69730|AT1G16090|AT3G52850|AT2G01970
GO:0009505	plant-type cell wall	0.039	0.012	0.04	AT5G61790|AT1G04980|AT5G27870|AT4G24350|AT1G21750|AT2G01970
GO:0044432	endoplasmic reticulum part	0.026	0.003	0.01	AT3G62600|AT5G28540|AT5G53560|AT4G23630
GO:0070013	intracellular organelle lumen	0.02	0.002	0.03	AT5G09590|AT3G62600|AT5G28540
GO:0043233	organelle lumen	0.02	0.002	0.03	AT5G09590|AT3G62600|AT5G28540
GO:0031974	membrane-enclosed lumen	0.02	0.002	0.03	AT5G09590|AT3G62600|AT5G28540
GO:0005788	endoplasmic reticulum lumen	0.013	0	0.02	AT3G62600|AT5G28540
Gene_Aracyc Pathway_function P=0.05 Fisher
	Term	Observed Frequency	Expected Frequency	p-value	Genes
METHIONINE-DEG	Methionine Degradation	0.077	0.005	0.02	AT5G02500|AT5G28540|AT3G12580|AT4G13940
METHIONINE-DEG1-PWY	methionine degradation I (to homocysteine)	0.077	0.005	0.02	AT5G02500|AT5G28540|AT3G12580|AT4G13940
PWY-5041	<i>S</i>-adenosyl-L-methionine cycle II	0.077	0.006	0.02	AT5G02500|AT5G28540|AT3G12580|AT4G13940
S-ADENOSYL-L-METHIONINE-CYCLE	<i>S</i>-adenosyl-L-methionine cycle	0.077	0.006	0.02	AT5G02500|AT5G28540|AT3G12580|AT4G13940
Gene_Function MIPS P=0.05 Fisher
	Term	Observed Frequency	Expected Frequency	p-value	Genes
1	METABOLISM	0.397	0.181	2.05e-09	AT2G47730|AT4G32830|AT4G34200|AT2G40116|AT1G71860|AT1G03360|AT2G03760|AT1G08250|AT3G47110|AT1G15950|AT1G55020|AT1G55120|AT5G43590|AT2G02990|AT3G12500|AT5G42650|AT3G29360|AT2G26170|AT3G57260|AT5G54160|AT5G09430|AT1G21210|AT4G25810|AT2G33150|AT2G07690|AT3G50930|AT5G50400|AT5G08030|AT2G36460|AT1G43710|AT2G20340|AT4G05200|AT1G10370|AT3G24090|AT5G05900|AT5G25930|AT1G34300|AT5G42260|AT5G63400|AT5G56580…
14	PROTEIN FATE (folding, modification, destination)	0.19	0.113	0.01	AT3G62600|AT5G56580|AT1G21230|AT3G63530|AT2G47730|AT4G32830|AT5G28540|AT4G24190|AT1G16260|AT1G71860|AT3G12580|AT1G69730|AT4G08850|AT5G42190|AT3G47110|AT5G08110|AT2G17880|AT2G31270|AT1G16130|AT1G21270|AT1G21210|AT5G09590|AT1G21750|AT5G02500|AT5G50400|AT4G05200|AT3G54180|AT5G56890|AT4G23180|AT3G52850|AT3G25230|AT3G13860|AT5G25930|AT1G34300|AT5G66850
32	CELL RESCUE, DEFENSE AND VIRULENCE	0.179	0.051	4.27e-08	AT5G42650|AT3G62760|AT3G57260|AT2G37630|AT2G47730|AT1G80840|AT3G50970|AT5G28540|AT4G24190|AT3G07040|AT2G15130|AT3G12580|AT2G37040|AT5G09590|AT4G25200|AT2G33150|AT2G03760|AT1G53310|AT5G02500|AT1G04980|AT4G11600|AT4G26850|AT1G15950|AT1G10370|AT3G56400|AT1G55020|AT3G25230|AT1G51680|AT3G45140|AT1G28480|AT2G02990|AT5G49630|AT3G12500
1.04	phosphate metabolism	0.141	0.069	0.0043	AT5G63400|AT5G56580|AT1G21230|AT4G32830|AT2G31270|AT1G16260|AT1G71860|AT1G16130|AT1G21270|AT1G21210|AT1G69730|AT2G07690|AT4G08850|AT1G53310|AT3G50930|AT5G50400|AT3G47110|AT4G05200|AT3G54180|AT5G56890|AT4G23180|AT5G59440|AT4G21410|AT5G25930|AT1G34300|AT5G66850
1.05	C-compound and carbohydrate metabolism	0.13	0.061	0.00397	AT3G29360|AT3G57260|AT5G54160|AT4G13940|AT1G62660|AT3G11340|AT4G13930|AT1G74030|AT5G09430|AT1G21270|AT4G25810|AT1G53310|AT5G50400|AT5G08030|AT2G36460|AT4G26850|AT1G55120|AT5G05900|AT3G16520|AT3G06350|AT5G14180|AT5G15490|AT3G12500|AT5G42260
34.11	cellular sensing and response to external stimulus	0.125	0.049	0.000704	AT5G42650|AT3G57260|AT2G37630|AT1G80840|AT3G50970|AT5G28540|AT4G24190|AT3G12580|AT1G21270|AT5G09590|AT4G25200|AT1G53310|AT5G02500|AT4G26850|AT1G15950|AT3G56400|AT1G55020|AT4G21410|AT1G51680|AT3G45140|AT4G11650|AT5G49630|AT3G12500
34	INTERACTION WITH THE ENVIRONMENT	0.125	0.055	0.00298	AT5G42650|AT3G57260|AT2G37630|AT1G80840|AT3G50970|AT5G28540|AT4G24190|AT3G12580|AT1G21270|AT5G09590|AT4G25200|AT1G53310|AT5G02500|AT4G26850|AT1G15950|AT3G56400|AT1G55020|AT4G21410|AT1G51680|AT3G45140|AT4G11650|AT5G49630|AT3G12500
32.01	stress response	0.114	0.03	1.12e-05	AT5G42650|AT5G02500|AT3G57260|AT4G26850|AT2G37630|AT1G15950|AT3G50970|AT1G55020|AT3G25230|AT5G28540|AT4G24190|AT1G51680|AT3G12580|AT3G45140|AT2G37040|AT5G09590|AT4G25200|AT2G33150|AT2G02990|AT1G53310|AT5G49630
14.07.03	modification by phosphorylation, dephosphorylation, autophosphorylation	0.109	0.046	0.00397	AT5G56580|AT1G21230|AT4G32830|AT2G31270|AT1G16260|AT1G71860|AT1G16130|AT1G21270|AT1G21210|AT1G69730|AT4G08850|AT5G50400|AT3G47110|AT4G05200|AT3G54180|AT5G56890|AT4G23180|AT5G25930|AT1G34300|AT5G66850
36	SYSTEMIC INTERACTION WITH THE ENVIRONMENT	0.098	0.025	3.45e-05	AT5G42650|AT3G57260|AT4G26850|AT2G37630|AT1G80840|AT3G50970|AT3G56400|AT1G55020|AT3G25230|AT4G21410|AT1G51680|AT1G21270|AT3G45140|AT2G37040|AT4G11650|AT2G33150|AT2G02990|AT3G12500
1.2	secondary metabolism	0.092	0.015	6.07e-07	AT5G42650|AT3G06350|AT1G51680|AT3G62760|AT4G10500|AT5G54160|AT3G45140|AT2G37040|AT1G13280|AT1G15950|AT2G47730|AT4G34230|AT2G33150|AT2G02990|AT1G10370|AT3G56400|AT1G55020
70.03	cytoplasm	0.082	0.04	0.04	AT3G62760|AT5G54160|AT4G13930|AT1G74030|AT1G71860|AT3G12580|AT2G37040|AT4G23620|AT5G02500|AT4G11600|AT5G42190|AT1G69620|AT1G10370|AT3G24090|AT3G06350
36.2	plant / fungal specific systemic sensing and response	0.071	0.022	0.00359	AT5G42650|AT3G57260|AT4G26850|AT2G37630|AT1G80840|AT3G50970|AT3G56400|AT1G55020|AT4G21410|AT1G21270|AT3G45140|AT4G11650|AT3G12500
34.11.03	chemoperception and response	0.065	0.029	0.05	AT5G42650|AT4G26850|AT2G37630|AT1G80840|AT3G50970|AT3G56400|AT1G55020|AT4G21410|AT1G21270|AT3G45140|AT1G53310|AT5G49630
32.05	disease, virulence and defense	0.06	0.016	0.00308	AT2G15130|AT5G42650|AT2G37040|AT4G26850|AT2G47730|AT1G80840|AT2G03760|AT3G56400|AT1G55020|AT3G12500|AT3G07040
34.11.10	response to biotic stimulus	0.054	0.008	0.000115	AT1G80840|AT1G51680|AT5G02500|AT3G12580|AT3G56400|AT1G55020|AT5G09590|AT3G12500|AT4G26850|AT4G11650
34.11.09	temperature perception and response	0.054	0.009	0.000286	AT1G15950|AT3G50970|AT5G02500|AT3G12580|AT3G57260|AT5G28540|AT5G09590|AT4G25200|AT4G24190|AT4G26850
36.20.18	plant hormonal regulation	0.054	0.02	0.03	AT5G42650|AT4G26850|AT2G37630|AT1G80840|AT3G50970|AT3G56400|AT1G55020|AT4G21410|AT1G21270|AT3G45140
14.01	protein folding and stabilization	0.049	0.009	0.00122	AT3G62600|AT5G02500|AT3G12580|AT2G17880|AT3G25230|AT5G28540|AT5G09590|AT4G24190|AT1G21750
36.25.16.08	response to wounding	0.043	0.003	9.69e-06	AT1G55020|AT5G42650|AT2G33150|AT3G25230|AT3G45140|AT1G51680|AT2G37040|AT2G02990
36.25.16	immune response	0.043	0.004	3.21e-05	AT1G55020|AT5G42650|AT2G33150|AT3G25230|AT3G45140|AT1G51680|AT2G37040|AT2G02990
36.25	animal specific systemic sensing and response	0.043	0.004	3.45e-05	AT1G55020|AT5G42650|AT2G33150|AT3G25230|AT3G45140|AT1G51680|AT2G37040|AT2G02990
36.20.18.99	other plant signalling molecules response (jasmonic acid, salicylic acid etc.)	0.043	0.006	0.000704	AT5G42650|AT1G80840|AT1G21270|AT3G56400|AT1G55020|AT3G45140|AT4G26850|AT2G37630
1.01	amino acid metabolism	0.043	0.013	0.02	AT3G06350|AT4G13940|AT2G37040|AT1G43710|AT2G20340|AT4G13930|AT4G34200|AT1G08250
40	CELL FATE	0.043	0.014	0.03	AT1G21270|AT1G21210|AT3G63530|AT3G54180|AT2G37630|AT2G02990|AT1G55020|AT3G07040
30.01.05.01	protein kinase	0.038	0.01	0.02	AT1G71860|AT5G56580|AT1G21230|AT1G21270|AT1G21210|AT3G47110|AT4G32830
32.01.05	heat shock response	0.033	0.003	0.000704	AT5G28540|AT5G02500|AT5G09590|AT4G25200|AT3G12580|AT4G26850
01.20.35.01	metabolism of phenylpropanoids	0.033	0.004	0.00262	AT1G15950|AT4G34230|AT5G54160|AT1G51680|AT2G37040|AT2G02990
01.20.35	metabolism of secondary products derived from L-phenylalanine and L-tyrosine	0.033	0.005	0.00337	AT1G15950|AT4G34230|AT5G54160|AT1G51680|AT2G37040|AT2G02990
01.01.09	metabolism of the cysteine - aromatic group	0.033	0.005	0.00397	AT3G06350|AT4G13930|AT2G37040|AT2G20340|AT4G34200|AT1G08250
70.07	endoplasmic reticulum	0.033	0.007	0.02	AT5G61790|AT5G53560|AT5G28540|AT4G24190|AT1G21750|AT4G23630
40.01	cell growth / morphogenesis	0.033	0.008	0.02	AT1G21270|AT1G55020|AT1G21210|AT3G63530|AT3G54180|AT2G37630
01.20.05	metabolism of acetic acid derivatives	0.027	0.001	3.45e-05	AT5G42650|AT2G33150|AT1G55020|AT1G13280|AT3G45140
36.20.16	plant defense response	0.027	0.003	0.00359	AT1G55020|AT3G57260|AT3G12500|AT3G56400|AT4G11650
01.05.07	C-3 compound metabolism	0.027	0.003	0.0043	AT1G53310|AT2G36460|AT1G74030|AT5G14180|AT5G08030
32.01.06	cold shock response	0.027	0.006	0.03	AT1G15950|AT3G50970|AT5G02500|AT3G57260|AT4G24190
1.02	nitrogen, sulfur and selenium metabolism	0.027	0.006	0.03	AT5G63400|AT5G59440|AT2G03760|AT3G24090|AT1G74030
01.02.03	sulfur metabolism	0.022	0.003	0.02	AT5G63400|AT5G59440|AT1G74030|AT2G03760
01.02.03.06	sulfate dissimilation, anaerobic respiration, sulfate respiration	0.016	0.001	0.00315	AT1G74030|AT5G63400|AT5G59440
02.13.01	anaerobic respiration	0.016	0.001	0.00337	AT1G74030|AT5G63400|AT5G59440
01.01.09.04	metabolism of phenylalanine	0.016	0.001	0.02	AT2G37040|AT1G08250|AT3G06350
01.20.35.01.03	metabolism of lignins	0.016	0.002	0.03	AT1G15950|AT4G34230|AT5G54160
01.20.38	metabolism of toxins/drugs	0.016	0.002	0.03	AT2G47730|AT1G10370|AT3G62760
32.07.07.03	glutathione conjugation reaction	0.016	0.002	0.04	AT2G47730|AT1G10370|AT3G62760
01.01.09.02.01	biosynthesis of serine	0.011	0.001	0.05	AT4G13930|AT4G34200

## Sheet: Mp unique gens UP 24h
Gene_Ontology Biological_process P=0.05 Fisher
	Term	Observed Frequency	Expected Frequency	p-value	Genes
GO:0009987	cellular process	0.465	0.34	0.000139	AT1G63430|AT5G60390|AT2G31800|AT5G53280|AT1G72550|AT1G77210|AT2G39770|AT2G41840|AT5G24530|AT3G07570|AT1G15950|AT4G18910|AT1G67510|AT5G06700|AT2G43080|AT3G44340|AT2G43360|AT1G24764|AT3G07160|AT3G04770|AT5G40420|AT2G45590|AT3G09630|AT4G36920|AT2G46520|AT4G37670|AT1G09620|AT5G09590|AT3G52190|AT3G25860|AT5G08120|AT1G26810|AT3G05630|AT4G04940|AT2G46470|AT5G08030|AT4G02600|AT5G60920|AT4G25740|AT3G53380…
GO:0044238	primary metabolic process	0.329	0.219	0.000139	AT3G63530|AT1G63430|AT5G62300|AT1G76490|AT4G18550|AT3G57490|AT4G32300|AT4G11820|AT4G10540|AT2G31800|AT3G12580|AT1G72550|AT5G38710|AT5G01400|AT5G50860|AT5G03300|AT3G10410|AT2G39770|AT1G67730|AT3G07770|AT2G41840|AT3G07570|AT4G21060|AT1G80070|AT1G67510|AT5G06700|AT2G25220|AT2G43080|AT2G19130|AT3G61680|AT3G07160|AT3G10050|AT1G20200|AT3G04770|AT2G45590|AT3G09630|AT4G37670|AT1G09620|AT2G05790|AT1G78570…
GO:0044237	cellular metabolic process	0.307	0.24	0.04	AT3G63530|AT1G63430|AT5G62300|AT1G76490|AT5G60390|AT3G57490|AT4G32300|AT4G11820|AT2G31800|AT3G12580|AT1G72550|AT5G38710|AT5G01400|AT5G50860|AT5G03300|AT2G39770|AT1G67730|AT3G07770|AT2G41840|AT5G24530|AT3G07570|AT4G21060|AT1G15950|AT1G80070|AT1G67510|AT5G06700|AT2G25220|AT2G43080|AT2G43360|AT2G19130|AT3G07160|AT3G10050|AT1G20200|AT3G04770|AT2G45590|AT3G09630|AT4G37670|AT1G09620|AT1G78570|AT5G09590…
GO:0050896	response to stimulus	0.234	0.148	0.00136	AT3G22840|AT2G39350|AT1G15690|AT5G05340|AT1G19230|AT3G47690|AT2G38905|AT3G47520|AT1G05260|AT5G59310|AT3G12580|AT4G19840|AT4G08390|AT4G37870|AT3G50950|AT1G14870|AT5G59880|AT4G10960|AT1G09560|AT1G01470|AT1G53240|AT2G39770|AT3G07770|AT5G24530|AT2G43090|AT1G05510|AT2G30350|AT1G15950|AT3G43300|AT1G73230|AT4G18910|AT4G32410|AT1G72260|AT5G48540|AT1G66100|AT3G44340|AT1G56070|AT5G12250|AT4G35480|AT5G19690…
GO:0006950	response to stress	0.185	0.084	9.38e-07	AT3G22840|AT1G15690|AT5G05340|AT1G19230|AT2G38905|AT3G47520|AT1G05260|AT5G59310|AT3G12580|AT4G08390|AT4G37870|AT3G50950|AT1G14870|AT5G59880|AT4G10960|AT1G09560|AT1G01470|AT1G53240|AT2G39770|AT3G07770|AT2G43090|AT2G30350|AT1G15950|AT3G43300|AT1G73230|AT4G32410|AT1G72260|AT1G66100|AT3G44340|AT1G56070|AT5G12250|AT5G19690|AT3G44550|AT4G10310|AT2G39730|AT5G54640|AT3G57260|AT4G27320|AT5G40420|AT3G53260…
GO:0019538	protein metabolic process	0.158	0.106	0.03	AT3G63530|AT1G63430|AT5G62300|AT5G48030|AT3G57490|AT4G32300|AT2G17220|AT1G16260|AT4G10540|AT2G31800|AT3G12580|AT1G72550|AT2G28000|AT5G50860|AT3G10410|AT3G22450|AT3G07770|AT2G41840|AT5G58300|AT4G21060|AT1G67510|AT2G25220|AT3G53810|AT2G43080|AT2G19130|AT1G20200|AT1G11880|AT3G04770|AT3G45010|AT2G41790|AT1G08360|AT2G45590|AT3G09630|AT1G49340|AT4G03230|AT5G66860|AT1G09620|AT3G25490|AT5G09590|AT1G15000…
GO:0044267	cellular protein metabolic process	0.139	0.082	0.00873	AT3G04770|AT3G63530|AT1G08360|AT1G63430|AT5G62300|AT2G45590|AT3G09630|AT1G49340|AT5G48030|AT4G03230|AT3G57490|AT5G66860|AT1G09620|AT4G32300|AT3G25490|AT2G17220|AT1G16260|AT2G31800|AT3G12580|AT1G72550|AT5G09590|AT1G71020|AT2G28000|AT5G50860|AT3G55950|AT3G22450|AT1G73080|AT3G07770|AT2G41840|AT5G58300|AT4G21060|AT4G34500|AT1G72300|AT1G72370|AT1G67510|AT4G23180|AT2G25220|AT4G25740|AT3G53810|AT3G14350…
GO:0006810	transport	0.133	0.069	0.00144	AT3G08580|AT2G26900|AT4G16340|AT3G13050|AT1G15690|AT3G22120|AT1G30630|AT1G52360|AT1G31120|AT1G79230|AT2G46520|AT3G23660|AT1G30690|AT5G59310|AT3G19553|AT1G78570|AT2G13820|AT2G48130|AT2G01170|AT3G12750|AT1G28220|AT1G77210|AT3G21690|AT5G58590|AT1G27040|AT3G52190|AT5G08120|AT5G05960|AT2G46470|AT1G80300|AT4G27590|AT4G22505|AT5G49890|AT3G20660|AT5G55290|AT5G50200|AT3G43300|AT3G11130|AT4G18910|AT4G05120…
GO:0051234	establishment of localization	0.133	0.07	0.00152	AT3G08580|AT2G26900|AT4G16340|AT3G13050|AT1G15690|AT3G22120|AT1G30630|AT1G52360|AT1G31120|AT1G79230|AT2G46520|AT3G23660|AT1G30690|AT5G59310|AT3G19553|AT1G78570|AT2G13820|AT2G48130|AT2G01170|AT3G12750|AT1G28220|AT1G77210|AT3G21690|AT5G58590|AT1G27040|AT3G52190|AT5G08120|AT5G05960|AT2G46470|AT1G80300|AT4G27590|AT4G22505|AT5G49890|AT3G20660|AT5G55290|AT5G50200|AT3G43300|AT3G11130|AT4G18910|AT4G05120…
GO:0009628	response to abiotic stimulus	0.106	0.054	0.0063	AT3G22840|AT1G15690|AT3G57260|AT5G40420|AT3G53260|AT3G47690|AT2G38905|AT3G47520|AT1G05260|AT5G35750|AT5G59310|AT3G12580|AT5G17920|AT5G09590|AT5G23860|AT5G49720|AT1G09560|AT1G01470|AT1G53240|AT1G05850|AT5G08120|AT2G39770|AT2G43090|AT1G15950|AT2G05710|AT1G73230|AT4G32410|AT1G72370|AT5G48540|AT5G60920|AT1G56070|AT5G12250|AT3G45140|AT5G19690|AT3G46970|AT1G61800|AT3G44550|AT4G10310|AT2G39730
GO:0006464	protein modification process	0.09	0.053	0.04	AT3G63530|AT1G63430|AT2G45590|AT1G49340|AT4G03230|AT4G32300|AT3G25490|AT2G17220|AT1G16260|AT2G31800|AT1G71020|AT5G50860|AT3G55950|AT1G73080|AT5G58300|AT4G21060|AT4G34500|AT1G72300|AT1G67510|AT4G23180|AT2G25220|AT3G53810|AT3G14350|AT3G53380|AT2G43080|AT1G51170|AT1G66920|AT4G22130|AT2G19130|AT1G27520|AT1G34300|AT5G66850|AT1G11880
GO:0044281	small molecule metabolic process	0.087	0.049	0.03	AT1G79550|AT1G48850|AT3G02620|AT1G76490|AT4G37670|AT1G09620|AT1G78570|AT5G15140|AT5G17920|AT1G72550|AT5G38710|AT4G37870|AT3G25860|AT5G03300|AT2G39770|AT1G67730|AT5G08415|AT5G08030|AT5G55480|AT3G07570|AT2G20340|AT2G36230|AT4G23850|AT2G05710|AT4G15440|AT2G43080|AT3G45140|AT2G43360|AT4G22930|AT4G28940|AT3G44550|AT3G10050
GO:0016310	phosphorylation	0.076	0.037	0.01	AT1G73080|AT5G58300|AT3G54250|AT4G34500|AT1G72300|AT1G63430|AT2G45590|AT1G67510|AT1G49340|AT4G23180|AT4G03230|AT2G25220|AT4G32300|AT3G53810|AT3G25490|AT2G17220|AT3G14350|AT1G16260|AT3G53380|AT2G31800|AT1G51170|AT1G66920|AT4G22130|AT2G19130|AT5G50860|AT1G34300|AT5G66850|AT3G55950
GO:0071841	cellular component organization or biogenesis at cellular level	0.076	0.038	0.01	AT3G32400|AT2G46470|AT5G02560|AT5G40420|AT2G47620|AT2G20190|AT5G15630|AT3G12110|AT5G54440|AT4G32410|AT1G72370|AT2G46520|AT5G48030|AT5G06700|AT5G60920|AT3G10220|AT1G65440|AT5G53280|AT2G46770|AT1G20190|AT2G31970|AT3G04380|AT1G24764|AT2G28000|AT5G49720|AT5G57550|AT5G08120|AT3G07160
GO:0006793	phosphorus metabolic process	0.076	0.04	0.02	AT1G73080|AT5G58300|AT3G54250|AT4G34500|AT1G72300|AT1G63430|AT2G45590|AT1G67510|AT1G49340|AT4G23180|AT4G03230|AT2G25220|AT4G32300|AT3G53810|AT3G25490|AT2G17220|AT3G14350|AT1G16260|AT3G53380|AT2G31800|AT1G51170|AT1G66920|AT4G22130|AT2G19130|AT5G50860|AT1G34300|AT5G66850|AT3G55950
GO:0006796	phosphate metabolic process	0.076	0.04	0.02	AT1G73080|AT5G58300|AT3G54250|AT4G34500|AT1G72300|AT1G63430|AT2G45590|AT1G67510|AT1G49340|AT4G23180|AT4G03230|AT2G25220|AT4G32300|AT3G53810|AT3G25490|AT2G17220|AT3G14350|AT1G16260|AT3G53380|AT2G31800|AT1G51170|AT1G66920|AT4G22130|AT2G19130|AT5G50860|AT1G34300|AT5G66850|AT3G55950
GO:0006468	protein phosphorylation	0.073	0.036	0.01	AT1G73080|AT5G58300|AT4G34500|AT1G72300|AT1G63430|AT2G45590|AT1G67510|AT1G49340|AT4G23180|AT4G03230|AT2G25220|AT4G32300|AT3G53810|AT3G25490|AT2G17220|AT3G14350|AT1G16260|AT3G53380|AT2G31800|AT1G51170|AT1G66920|AT4G22130|AT2G19130|AT5G50860|AT1G34300|AT5G66850|AT3G55950
GO:0005975	carbohydrate metabolic process	0.068	0.034	0.02	AT1G78060|AT5G24400|AT1G79550|AT5G08030|AT5G55480|AT3G02350|AT4G21060|AT1G79500|AT5G39990|AT4G32410|AT5G06700|AT1G02360|AT2G05790|AT1G78570|AT5G15140|AT4G37870|AT1G12240|AT5G49720|AT4G15210|AT1G27520|AT3G52600|AT1G26810|AT3G07160|AT2G39770|AT5G13000
GO:0006082	organic acid metabolic process	0.062	0.027	0.00923	AT1G67730|AT5G08415|AT1G48850|AT3G02620|AT3G07570|AT2G20340|AT2G36230|AT4G23850|AT2G05710|AT4G37670|AT1G09620|AT4G15440|AT2G43080|AT5G17920|AT1G72550|AT5G38710|AT3G45140|AT4G37870|AT2G43360|AT3G25860|AT3G44550|AT3G10050|AT2G39770
GO:0019752	carboxylic acid metabolic process	0.062	0.027	0.00923	AT1G67730|AT5G08415|AT1G48850|AT3G02620|AT3G07570|AT2G20340|AT2G36230|AT4G23850|AT2G05710|AT4G37670|AT1G09620|AT4G15440|AT2G43080|AT5G17920|AT1G72550|AT5G38710|AT3G45140|AT4G37870|AT2G43360|AT3G25860|AT3G44550|AT3G10050|AT2G39770
GO:0043436	oxoacid metabolic process	0.062	0.027	0.00923	AT1G67730|AT5G08415|AT1G48850|AT3G02620|AT3G07570|AT2G20340|AT2G36230|AT4G23850|AT2G05710|AT4G37670|AT1G09620|AT4G15440|AT2G43080|AT5G17920|AT1G72550|AT5G38710|AT3G45140|AT4G37870|AT2G43360|AT3G25860|AT3G44550|AT3G10050|AT2G39770
GO:0042180	cellular ketone metabolic process	0.062	0.028	0.01	AT1G67730|AT5G08415|AT1G48850|AT3G02620|AT3G07570|AT2G20340|AT2G36230|AT4G23850|AT2G05710|AT4G37670|AT1G09620|AT4G15440|AT2G43080|AT5G17920|AT1G72550|AT5G38710|AT3G45140|AT4G37870|AT2G43360|AT3G25860|AT3G44550|AT3G10050|AT2G39770
GO:0009651	response to salt stress	0.06	0.016	0.000104	AT5G35750|AT5G59310|AT1G15690|AT5G12250|AT5G17920|AT2G43090|AT5G09590|AT5G19690|AT2G05710|AT1G73230|AT5G23860|AT4G32410|AT5G49720|AT1G72370|AT1G53240|AT3G44550|AT1G05850|AT4G10310|AT2G38905|AT5G60920|AT1G05260|AT2G39770
GO:0006970	response to osmotic stress	0.06	0.017	0.000139	AT5G35750|AT5G59310|AT1G15690|AT5G12250|AT5G17920|AT2G43090|AT5G09590|AT5G19690|AT2G05710|AT1G73230|AT5G23860|AT4G32410|AT5G49720|AT1G72370|AT1G53240|AT3G44550|AT1G05850|AT4G10310|AT2G38905|AT5G60920|AT1G05260|AT2G39770
GO:0051704	multi-organism process	0.06	0.024	0.00663	AT5G24400|AT2G39350|AT5G24530|AT3G57260|AT5G20320|AT3G43300|AT5G44370|AT3G12580|AT4G19840|AT3G45140|AT4G37870|AT5G09590|AT2G02850|AT5G57110|AT1G61800|AT4G15210|AT1G01470|AT1G53240|AT5G08120|AT2G39730|AT5G54640|AT2G39770
GO:0009607	response to biotic stimulus	0.06	0.024	0.00803	AT5G24400|AT2G39350|AT5G24530|AT3G57260|AT4G27320|AT5G20320|AT3G43300|AT5G44370|AT3G12580|AT4G19840|AT3G45140|AT4G37870|AT5G09590|AT5G57110|AT1G61800|AT4G15210|AT1G01470|AT1G53240|AT5G08120|AT2G39730|AT5G54640|AT2G39770
GO:0051707	response to other organism	0.057	0.022	0.00793	AT5G24400|AT2G39350|AT5G24530|AT3G57260|AT5G20320|AT3G43300|AT5G44370|AT3G12580|AT4G19840|AT3G45140|AT4G37870|AT5G09590|AT5G57110|AT1G61800|AT4G15210|AT1G01470|AT1G53240|AT5G08120|AT2G39730|AT5G54640|AT2G39770
GO:0071842	cellular component organization at cellular level	0.057	0.028	0.03	AT3G32400|AT2G46470|AT5G02560|AT2G47620|AT2G20190|AT3G12110|AT5G54440|AT1G72370|AT2G46520|AT5G48030|AT5G60920|AT3G10220|AT1G65440|AT5G53280|AT2G31970|AT3G04380|AT1G24764|AT2G28000|AT5G49720|AT5G08120|AT3G07160
GO:0044262	cellular carbohydrate metabolic process	0.046	0.018	0.01	AT1G79550|AT1G78570|AT5G15140|AT5G08030|AT5G55480|AT4G37870|AT4G21060|AT1G79500|AT4G32410|AT5G49720|AT4G15210|AT1G27520|AT5G06700|AT1G26810|AT3G07160|AT2G39770|AT5G13000
GO:0009266	response to temperature stimulus	0.043	0.016	0.01	AT3G22840|AT3G12580|AT1G56070|AT5G12250|AT3G57260|AT5G40420|AT5G09590|AT1G15950|AT1G09560|AT1G53240|AT1G05850|AT2G38905|AT2G39730|AT3G47520|AT1G05260|AT2G39770
GO:0016053	organic acid biosynthetic process	0.035	0.014	0.04	AT1G67730|AT5G08415|AT1G48850|AT3G02620|AT5G17920|AT5G38710|AT3G45140|AT2G36230|AT2G43360|AT4G23850|AT4G37670|AT3G10050|AT2G39770
GO:0046394	carboxylic acid biosynthetic process	0.035	0.014	0.04	AT1G67730|AT5G08415|AT1G48850|AT3G02620|AT5G17920|AT5G38710|AT3G45140|AT2G36230|AT2G43360|AT4G23850|AT4G37670|AT3G10050|AT2G39770
GO:0016051	carbohydrate biosynthetic process	0.033	0.01	0.01	AT1G78570|AT4G32410|AT5G49720|AT5G06700|AT3G02350|AT1G26810|AT3G07160|AT4G37870|AT2G39770|AT5G13000|AT1G79500|AT5G39990
GO:0009409	response to cold	0.033	0.011	0.02	AT3G22840|AT1G56070|AT5G12250|AT3G57260|AT5G40420|AT1G15950|AT1G09560|AT1G53240|AT2G38905|AT2G39730|AT3G47520|AT1G05260
GO:0009611	response to wounding	0.03	0.006	0.00165	AT5G50200|AT3G53260|AT1G73080|AT5G43570|AT1G01470|AT3G44550|AT3G45140|AT2G20340|AT4G15440|AT5G54640|AT1G72300
GO:0005976	polysaccharide metabolic process	0.027	0.006	0.00803	AT4G32410|AT5G49720|AT4G15210|AT5G55480|AT5G06700|AT1G26810|AT3G07160|AT2G39770|AT5G13000|AT1G79500
GO:0034637	cellular carbohydrate biosynthetic process	0.027	0.007	0.01	AT1G78570|AT4G32410|AT5G49720|AT5G06700|AT1G26810|AT3G07160|AT4G37870|AT2G39770|AT5G13000|AT1G79500
GO:0044264	cellular polysaccharide metabolic process	0.024	0.005	0.01	AT4G32410|AT5G49720|AT4G15210|AT5G06700|AT1G26810|AT3G07160|AT2G39770|AT5G13000|AT1G79500
GO:0033692	cellular polysaccharide biosynthetic process	0.022	0.004	0.00663	AT5G06700|AT1G26810|AT3G07160|AT4G32410|AT5G49720|AT2G39770|AT5G13000|AT1G79500
GO:0000271	polysaccharide biosynthetic process	0.022	0.004	0.00803	AT5G06700|AT1G26810|AT3G07160|AT4G32410|AT5G49720|AT2G39770|AT5G13000|AT1G79500
GO:0044042	glucan metabolic process	0.022	0.005	0.01	AT5G06700|AT3G07160|AT4G32410|AT5G49720|AT2G39770|AT4G15210|AT5G13000|AT5G55480
GO:0009699	phenylpropanoid biosynthetic process	0.022	0.005	0.01	AT1G15950|AT1G05850|AT3G44550|AT5G24530|AT3G53260|AT1G78570|AT2G46770|AT2G33590
GO:0009698	phenylpropanoid metabolic process	0.022	0.006	0.04	AT1G15950|AT3G53260|AT1G78570|AT2G33590|AT1G05850|AT3G44550|AT5G24530|AT2G46770
GO:0006073	cellular glucan metabolic process	0.019	0.004	0.03	AT5G06700|AT3G07160|AT4G32410|AT5G49720|AT2G39770|AT4G15210|AT5G13000
GO:0009250	glucan biosynthetic process	0.016	0.003	0.01	AT5G06700|AT3G07160|AT4G32410|AT5G49720|AT2G39770|AT5G13000
GO:0006820	anion transport	0.016	0.003	0.02	AT3G52190|AT5G50200|AT2G26900|AT1G79230|AT4G18910|AT5G49890
GO:0030243	cellulose metabolic process	0.014	0.001	0.00923	AT4G32410|AT5G49720|AT5G06700|AT2G39770|AT5G55480
GO:0009832	plant-type cell wall biogenesis	0.014	0.002	0.02	AT4G32410|AT5G06700|AT5G57550|AT2G46770|AT5G15630
GO:0015698	inorganic anion transport	0.014	0.002	0.03	AT3G52190|AT4G18910|AT5G50200|AT5G49890|AT1G79230
GO:0042546	cell wall biogenesis	0.014	0.003	0.05	AT4G32410|AT5G06700|AT5G57550|AT2G46770|AT5G15630
GO:0030244	cellulose biosynthetic process	0.011	0.001	0.03	AT4G32410|AT5G49720|AT5G06700|AT2G39770
GO:0009809	lignin biosynthetic process	0.011	0.002	0.05	AT1G15950|AT1G05850|AT2G46770|AT2G33590
GO:0009556	microsporogenesis	0.008	0.001	0.05	AT3G07160|AT1G31810|AT3G44550
GO:0010623	developmental programmed cell death	0.005	0	0.05	AT4G35350|AT5G48030
Gene_Ontology Molecular_function P=0.05 Fisher
	Term	Observed Frequency	Expected Frequency	p-value	Genes
GO:0003824	catalytic activity	0.422	0.325	0.02	AT1G63430|AT5G05340|AT4G18550|AT1G05260|AT4G10540|AT2G31800|AT1G72550|AT2G39770|AT5G24530|AT3G07570|AT1G15950|AT1G67510|AT2G44660|AT2G43080|AT2G43360|AT5G19690|AT3G07160|AT5G07720|AT3G57260|AT2G45590|AT4G37670|AT1G09620|AT2G05790|AT5G57110|AT3G25860|AT1G26810|AT3G05630|AT5G24400|AT5G08030|AT3G56170|AT3G53380|AT1G51170|AT5G67130|AT3G46970|AT1G34300|AT1G48850|AT2G17220|AT4G37870|AT1G53240|AT3G07130…
GO:0005507	copper ion binding	0.031	0.009	0.05	AT3G08580|AT2G05710|AT4G12340|AT2G32300|AT1G53240|AT1G56070|AT4G27590|AT5G17920|AT5G03300|AT3G20570|AT2G15780|AT2G02850
Gene_Ontology Compartments P=0.05 Fisher
	Term	Observed Frequency	Expected Frequency	p-value	Genes
GO:0044464	cell part	0.825	0.645	8.7e-12	AT2G26900|AT4G31690|AT1G63430|AT1G69295|AT5G05340|AT5G60390|AT1G05260|AT4G10540|AT4G02730|AT5G53280|AT1G72550|AT4G08810|AT1G77210|AT5G59880|AT4G16180|AT2G41840|AT5G55860|AT3G07570|AT4G18910|AT1G67510|AT3G12080|AT2G32300|AT5G19690|AT1G24764|AT3G07160|AT5G07720|AT4G37450|AT3G04770|AT1G54217|AT5G06270|AT3G57260|AT5G40420|AT2G28315|AT3G09630|AT4G36920|AT2G46520|AT4G37670|AT1G09620|AT2G05790|AT4G27870…
GO:0044424	intracellular part	0.434	0.371	0.05	AT2G26900|AT4G31690|AT5G60390|AT1G05260|AT4G02730|AT5G53280|AT1G72550|AT5G59880|AT2G41840|AT3G12080|AT5G19690|AT1G24764|AT3G04770|AT5G06270|AT3G57260|AT5G40420|AT3G09630|AT4G36920|AT2G46520|AT4G37670|AT1G09620|AT5G09590|AT5G17980|AT3G52190|AT3G25860|AT5G08120|AT5G06620|AT1G26810|AT3G05630|AT4G04940|AT5G24400|AT2G46470|AT4G25740|AT3G46970|AT1G48850|AT5G64200|AT3G47690|AT5G48030|AT2G17220|AT1G30690…
GO:0016020	membrane	0.408	0.166	3.81e-24	AT2G39350|AT1G79550|AT3G08580|AT2G26900|AT3G13050|AT1G15690|AT1G30630|AT1G63430|AT4G12730|AT1G69295|AT1G76490|AT1G19230|AT5G60390|AT5G64200|AT3G57490|AT3G20350|AT3G47520|AT4G32300|AT1G30690|AT3G12580|AT2G01170|AT5G53280|AT4G08390|AT4G37870|AT4G08810|AT1G77210|AT3G21690|AT1G14870|AT5G59880|AT2G28000|AT5G50860|AT1G27040|AT5G03300|AT1G67730|AT4G16180|AT2G41840|AT5G58300|AT5G55860|AT3G07570|AT5G39990…
GO:0044444	cytoplasmic part	0.336	0.256	0.01	AT3G08580|AT2G26900|AT1G15690|AT4G31690|AT1G76490|AT5G60390|AT1G79230|AT1G47970|AT3G23660|AT3G57490|AT1G05260|AT3G27230|AT3G12580|AT5G53280|AT4G08390|AT1G72550|AT5G59880|AT5G20190|AT5G11950|AT3G10410|AT1G67730|AT3G07770|AT2G41840|AT1G80070|AT3G11130|AT3G12080|AT3G10220|AT1G56070|AT5G19690|AT3G61680|AT1G54270|AT2G39730|AT3G10050|AT1G63300|AT3G04770|AT5G06270|AT3G57260|AT4G27320|AT5G40420|AT3G09630…
GO:0005886	plasma membrane	0.273	0.086	6.66e-22	AT2G39350|AT1G79550|AT3G08580|AT4G16340|AT1G15690|AT2G25070|AT1G30630|AT1G08360|AT1G63430|AT4G12730|AT1G69295|AT3G09630|AT5G15630|AT5G60390|AT1G49340|AT3G20350|AT5G48620|AT3G47520|AT4G32300|AT1G30690|AT3G26935|AT1G20760|AT3G12580|AT2G13820|AT5G17920|AT5G09590|AT1G77210|AT3G21690|AT5G17980|AT1G14870|AT5G59880|AT5G57110|AT5G49720|AT1G74720|AT5G50860|AT3G52190|AT3G61670|AT5G03300|AT4G16180|AT1G73080…
GO:0044422	organelle part	0.155	0.108	0.03	AT3G08580|AT2G26900|AT1G15690|AT1G48850|AT4G31690|AT5G62300|AT5G64200|AT3G47690|AT3G23660|AT3G57490|AT3G47520|AT5G53280|AT4G08390|AT4G37870|AT5G01400|AT2G28000|AT2G41840|AT2G43090|AT2G47620|AT5G49890|AT3G20660|AT2G20190|AT3G43300|AT2G20290|AT1G56070|AT3G62700|AT1G24764|AT2G39730|AT5G54640|AT1G11880|AT4G16340|AT3G04770|AT1G52360|AT1G08360|AT3G09630|AT2G46520|AT5G17920|AT5G09590|AT2G31970|AT3G04380…
GO:0044446	intracellular organelle part	0.155	0.107	0.03	AT3G08580|AT2G26900|AT1G15690|AT1G48850|AT4G31690|AT5G62300|AT5G64200|AT3G47690|AT3G23660|AT3G57490|AT3G47520|AT5G53280|AT4G08390|AT4G37870|AT5G01400|AT2G28000|AT2G41840|AT2G43090|AT2G47620|AT5G49890|AT3G20660|AT2G20190|AT3G43300|AT2G20290|AT1G56070|AT3G62700|AT1G24764|AT2G39730|AT5G54640|AT1G11880|AT4G16340|AT3G04770|AT1G52360|AT1G08360|AT3G09630|AT2G46520|AT5G17920|AT5G09590|AT2G31970|AT3G04380…
GO:0044425	membrane part	0.089	0.056	0.05	AT4G16340|AT1G52360|AT4G12730|AT1G69295|AT1G19230|AT5G15630|AT2G46520|AT3G23660|AT2G38905|AT4G27870|AT1G16260|AT4G02730|AT2G13820|AT2G48130|AT2G01170|AT3G12750|AT4G08810|AT5G60490|AT5G55480|AT5G25100|AT5G60920|AT2G32300|AT3G06035|AT3G20570|AT5G67130|AT1G74790|AT3G07160|AT5G07720|AT4G37450|AT5G13000|AT1G11880
GO:0030312	external encapsulating structure	0.072	0.025	0.000145	AT1G78060|AT3G08580|AT3G07770|AT3G57260|AT5G62300|AT3G09630|AT5G05340|AT2G05710|AT5G60920|AT3G57420|AT5G11420|AT3G12580|AT5G09590|AT2G02850|AT2G01820|AT1G20190|AT4G13340|AT1G12240|AT1G09560|AT5G57550|AT1G53240|AT5G15490|AT2G39730|AT4G34670|AT5G62700
GO:0005618	cell wall	0.069	0.025	0.000311	AT1G78060|AT3G08580|AT3G07770|AT3G57260|AT5G62300|AT3G09630|AT5G05340|AT2G05710|AT5G60920|AT3G57420|AT5G11420|AT3G12580|AT5G09590|AT2G01820|AT1G20190|AT4G13340|AT1G12240|AT1G09560|AT5G57550|AT1G53240|AT5G15490|AT2G39730|AT4G34670|AT5G62700
GO:0031224	intrinsic to membrane	0.066	0.034	0.03	AT5G60490|AT5G55480|AT4G12730|AT1G69295|AT1G19230|AT5G15630|AT2G38905|AT5G25100|AT5G60920|AT4G27870|AT1G16260|AT2G32300|AT2G13820|AT2G48130|AT2G01170|AT3G12750|AT3G06035|AT3G20570|AT5G67130|AT1G74790|AT5G07720|AT4G37450|AT1G11880
GO:0043228	non-membrane-bounded organelle	0.06	0.031	0.03	AT3G08580|AT1G48850|AT1G31810|AT3G04770|AT2G41840|AT1G08360|AT3G09630|AT3G12110|AT1G72370|AT3G57490|AT4G25740|AT1G56070|AT5G12250|AT4G37870|AT3G04380|AT2G28000|AT3G25860|AT5G08120|AT4G34670|AT3G22450|AT5G54640
GO:0043232	intracellular non-membrane-bounded organelle	0.06	0.031	0.03	AT3G08580|AT1G48850|AT1G31810|AT3G04770|AT2G41840|AT1G08360|AT3G09630|AT3G12110|AT1G72370|AT3G57490|AT4G25740|AT1G56070|AT5G12250|AT4G37870|AT3G04380|AT2G28000|AT3G25860|AT5G08120|AT4G34670|AT3G22450|AT5G54640
GO:0005829	cytosol	0.043	0.021	0.05	AT1G30690|AT3G14350|AT1G79550|AT4G16340|AT3G12580|AT1G56070|AT5G17920|AT4G37870|AT2G05710|AT5G64200|AT5G11950|AT3G46970|AT1G47970|AT1G54270|AT5G15490
GO:0031225	anchored to membrane	0.04	0.011	0.00135	AT1G69295|AT5G67130|AT5G15630|AT1G74790|AT2G32300|AT2G13820|AT2G48130|AT5G60490|AT5G55480|AT5G60920|AT3G06035|AT3G20570|AT4G37450|AT4G12730
GO:0044459	plasma membrane part	0.029	0.01	0.03	AT1G69295|AT5G67130|AT4G02730|AT1G74790|AT2G13820|AT5G55480|AT5G60920|AT3G07160|AT5G13000|AT4G12730
GO:0005794	Golgi apparatus	0.026	0.007	0.01	AT3G27230|AT5G18280|AT4G32410|AT5G49720|AT3G02350|AT5G25100|AT1G26810|AT2G22900|AT5G44370
GO:0022626	cytosolic ribosome	0.026	0.009	0.03	AT3G09630|AT2G28000|AT1G72370|AT3G04770|AT2G41840|AT3G25860|AT4G25740|AT4G34670|AT1G08360
GO:0044445	cytosolic part	0.026	0.01	0.05	AT3G09630|AT2G28000|AT1G72370|AT3G04770|AT2G41840|AT3G25860|AT4G25740|AT4G34670|AT1G08360
GO:0022627	cytosolic small ribosomal subunit	0.02	0.005	0.03	AT3G57490|AT4G25740|AT4G34670|AT1G72370|AT3G04770|AT5G62300|AT2G41840
GO:0044430	cytoskeletal part	0.02	0.005	0.03	AT2G20190|AT3G47690|AT2G20290|AT1G24764|AT5G23860|AT5G62700|AT1G31810
GO:0015935	small ribosomal subunit	0.02	0.006	0.04	AT1G72370|AT3G04770|AT2G41840|AT3G57490|AT4G25740|AT4G34670|AT5G62300
GO:0046658	anchored to plasma membrane	0.017	0.003	0.01	AT5G67130|AT5G60920|AT1G74790|AT2G13820|AT4G12730|AT5G55480
GO:0031226	intrinsic to plasma membrane	0.017	0.004	0.04	AT5G67130|AT5G60920|AT1G74790|AT2G13820|AT4G12730|AT5G55480
GO:0000325	plant-type vacuole	0.011	0.002	0.04	AT1G15690|AT3G62700|AT4G35350|AT2G02040
GO:0009524	phragmoplast	0.011	0.002	0.04	AT3G47690|AT3G01780|AT1G31810|AT3G10220
GO:0005856	cytoskeleton	0.009	0.001	0.05	AT5G12250|AT3G12110|AT5G08120
GO:0005769	early endosome	0.006	0	0.03	AT3G43300|AT5G49720
GO:0015630	microtubule cytoskeleton	0.006	0	0.03	AT5G12250|AT5G08120
GO:0005876	spindle microtubule	0.006	0	0.03	AT2G20190|AT3G47690
Gene_Function MIPS P=0.05 Fisher
	Term	Observed Frequency	Expected Frequency	p-value	Genes
1	METABOLISM	0.304	0.181	6.08e-07	AT1G15690|AT1G63430|AT1G76490|AT1G79230|AT4G18550|AT4G32300|AT4G11820|AT2G31800|AT4G08390|AT5G38710|AT4G10960|AT5G11950|AT5G50860|AT5G03300|AT2G39770|AT1G67730|AT5G62230|AT5G24530|AT3G07570|AT4G21060|AT1G15950|AT1G67510|AT2G25220|AT2G44660|AT2G43080|AT2G43360|AT5G19690|AT2G19130|AT3G61680|AT3G07160|AT5G07720|AT3G10050|AT4G36470|AT3G57260|AT5G40420|AT2G45590|AT4G37670|AT2G05790|AT1G78570|AT3G04380…
20	CELLULAR TRANSPORT, TRANSPORT FACILITATION AND TRANSPORT ROUTES	0.142	0.09	0.02	AT3G08580|AT2G26900|AT3G13050|AT1G15690|AT3G22120|AT1G30630|AT1G76490|AT3G23660|AT1G30690|AT5G59310|AT2G01170|AT2G02850|AT1G77210|AT3G21690|AT1G27040|AT5G05960|AT4G27590|AT5G49890|AT3G20660|AT3G11130|AT4G18910|AT4G05120|AT5G25100|AT1G62500|AT2G20290|AT2G32300|AT3G44340|AT3G20570|AT3G62700|AT1G61790|AT4G10310|AT2G15780|AT1G52360|AT1G31120|AT2G46520|AT3G19553|AT2G13820|AT2G48130|AT3G12750|AT1G28220…
16.01	protein binding	0.142	0.097	0.05	AT5G52060|AT3G32400|AT3G63530|AT5G62300|AT5G60390|AT5G48030|AT3G47690|AT3G23660|AT3G57490|AT4G02730|AT1G72550|AT5G01400|AT2G46160|AT5G59880|AT4G10960|AT2G28000|AT2G28840|AT2G43040|AT2G35420|AT2G41840|AT4G24240|AT2G47620|AT3G43300|AT3G11130|AT1G72260|AT5G16040|AT4G38950|AT1G66100|AT2G20290|AT3G44340|AT4G35480|AT1G24764|AT3G07160|AT5G13000|AT1G20200|AT2G25070|AT3G04770|AT1G52360|AT1G08360|AT3G09630…
1.05	C-compound and carbohydrate metabolism	0.118	0.061	0.00133	AT1G78060|AT1G79550|AT4G29270|AT4G36470|AT3G02350|AT3G57260|AT2G27360|AT5G20060|AT3G47520|AT1G02360|AT2G05790|AT1G78570|AT5G15140|AT5G17920|AT3G04380|AT4G10960|AT5G49720|AT1G53240|AT3G25860|AT1G05850|AT3G52600|AT1G26810|AT2G39770|AT5G24400|AT5G08415|AT5G50400|AT5G08030|AT5G55480|AT3G07130|AT4G21060|AT4G34880|AT5G39990|AT2G05710|AT4G32410|AT2G44660|AT4G33070|AT5G19690|AT1G12240|AT3G51000|AT3G46970…
20.01	transported compounds (substrates)	0.115	0.071	0.03	AT3G08580|AT2G26900|AT3G13050|AT1G15690|AT3G22120|AT1G30630|AT1G52360|AT1G31120|AT1G76490|AT2G46520|AT5G59310|AT3G19553|AT2G13820|AT2G48130|AT2G01170|AT3G12750|AT1G28220|AT2G02850|AT1G77210|AT4G08550|AT3G21690|AT5G57110|AT1G27040|AT3G52190|AT5G05960|AT2G46470|AT1G80300|AT4G27590|AT5G49890|AT3G20660|AT5G55290|AT5G50200|AT4G05120|AT1G73430|AT1G62500|AT5G44370|AT2G32300|AT3G20570|AT2G34250|AT1G61790…
1.04	phosphate metabolism	0.11	0.069	0.04	AT2G39350|AT4G29270|AT1G15690|AT2G25070|AT1G63430|AT2G45590|AT1G49340|AT4G03230|AT4G32300|AT3G25490|AT2G17220|AT2G25620|AT5G35750|AT1G16260|AT2G31800|AT4G37870|AT4G02480|AT5G50860|AT5G03300|AT3G55950|AT2G39770|AT1G73080|AT5G62230|AT5G50400|AT5G58300|AT3G07130|AT3G54250|AT4G34500|AT1G72300|AT1G67510|AT4G23180|AT2G25220|AT3G53810|AT3G14350|AT3G53380|AT5G18280|AT1G51170|AT1G66920|AT4G22130|AT3G62700…
32	CELL RESCUE, DEFENSE AND VIRULENCE	0.1	0.051	0.00251	AT3G22840|AT1G15690|AT3G57260|AT4G27320|AT5G05340|AT1G19230|AT3G53260|AT1G79230|AT2G23970|AT2G38905|AT5G48620|AT1G05260|AT3G12580|AT5G43570|AT4G08390|AT3G50950|AT5G09590|AT5G59880|AT5G23860|AT1G09560|AT1G01470|AT1G53240|AT1G05850|AT5G51890|AT3G05630|AT5G62700|AT2G39770|AT1G15950|AT5G50200|AT2G05710|AT3G43300|AT4G02600|AT1G72260|AT1G66100|AT3G44340|AT1G56070|AT5G12250|AT3G12040|AT3G45140|AT5G19690…
34	INTERACTION WITH THE ENVIRONMENT	0.091	0.055	0.04	AT3G22840|AT2G39350|AT1G15690|AT3G57260|AT4G12730|AT2G38905|AT1G05260|AT5G59310|AT3G12580|AT3G12750|AT5G09590|AT4G08550|AT5G57110|AT5G23860|AT1G09560|AT1G01470|AT1G53240|AT1G05850|AT3G05630|AT5G62700|AT2G39770|AT5G60490|AT2G22490|AT4G34880|AT1G15950|AT5G50200|AT3G43300|AT4G38950|AT5G44370|AT2G20290|AT1G56070|AT5G12250|AT3G45140|AT5G19690|AT4G39050|AT4G10310|AT2G39730
14.07.03	modification by phosphorylation, dephosphorylation, autophosphorylation	0.081	0.046	0.04	AT2G25070|AT1G63430|AT2G45590|AT1G49340|AT4G03230|AT4G32300|AT3G25490|AT2G17220|AT2G25620|AT5G35750|AT1G16260|AT2G31800|AT5G50860|AT3G55950|AT1G73080|AT5G50400|AT5G58300|AT3G07130|AT4G34500|AT1G72300|AT1G67510|AT4G23180|AT2G25220|AT3G53810|AT3G14350|AT3G53380|AT1G51170|AT1G66920|AT4G22130|AT2G01820|AT2G19130|AT1G34300|AT5G66850
32.01	stress response	0.078	0.03	0.000236	AT3G22840|AT1G15690|AT3G57260|AT4G27320|AT1G15950|AT5G05340|AT5G50200|AT2G05710|AT3G53260|AT2G38905|AT1G05260|AT3G12580|AT3G44340|AT5G43570|AT1G56070|AT4G08390|AT5G12250|AT3G12040|AT3G45140|AT5G09590|AT5G19690|AT5G59880|AT5G23860|AT1G09560|AT1G01470|AT1G53240|AT1G05850|AT4G10310|AT5G51890|AT3G05630|AT5G62700|AT2G39770
01.05.02	sugar, glucoside, polyol and carboxylate metabolism	0.061	0.032	0.04	AT1G78060|AT1G79550|AT5G08415|AT3G02350|AT3G57260|AT4G21060|AT5G39990|AT2G05710|AT4G32410|AT2G44660|AT2G05790|AT1G78570|AT5G15140|AT1G12240|AT4G10960|AT3G46970|AT5G49720|AT1G27520|AT3G52600|AT1G26810|AT5G15490|AT5G07720|AT2G22900|AT2G39770|AT5G13000
70.02	eukaryotic plasma membrane / membrane attached	0.044	0.019	0.04	AT1G15690|AT5G60490|AT5G55480|AT4G12730|AT1G69295|AT5G15630|AT4G02600|AT5G60920|AT4G02730|AT2G32300|AT2G48130|AT3G06035|AT3G20570|AT5G57110|AT1G74790|AT3G07160|AT4G37450|AT5G13000
34.11.09	temperature perception and response	0.037	0.009	0.00133	AT1G15950|AT3G22840|AT5G23860|AT3G12580|AT1G09560|AT1G53240|AT1G56070|AT1G05850|AT5G12250|AT2G38905|AT3G57260|AT5G09590|AT1G05260|AT5G62700|AT2G39770
1.01	amino acid metabolism	0.032	0.013	0.05	AT2G43080|AT1G48850|AT5G17920|AT5G38710|AT2G20340|AT2G36230|AT5G06850|AT3G53260|AT1G79230|AT5G11950|AT3G61720|AT4G37670|AT3G10050
32.01.06	cold shock response	0.027	0.006	0.00259	AT1G15950|AT3G22840|AT5G23860|AT1G09560|AT1G53240|AT1G56070|AT5G12250|AT2G38905|AT3G57260|AT1G05260|AT5G62700
01.05.03	polysaccharide metabolism	0.027	0.009	0.04	AT5G19690|AT4G32410|AT3G46970|AT5G49720|AT4G15210|AT1G05850|AT3G57260|AT3G07160|AT2G39770|AT5G13000|AT1G02360
42.04	cytoskeleton/structural proteins	0.022	0.005	0.02	AT2G20290|AT1G24764|AT3G32400|AT5G23860|AT3G12110|AT1G31810|AT3G47690|AT5G12250|AT4G38950
12.01.01	ribosomal proteins	0.022	0.006	0.04	AT3G09630|AT1G72370|AT3G04770|AT2G41840|AT3G57490|AT4G25740|AT4G34670|AT1G08360|AT5G62300
01.01.09	metabolism of the cysteine - aromatic group	0.02	0.005	0.04	AT5G06850|AT3G53260|AT1G79230|AT1G48850|AT3G61720|AT2G20340|AT2G36230|AT3G10050

## Sheet: Mc unique UP 24h
Gene_Ontology Molecular_function P=0.05 Fisher
	Term	Observed Frequency	Expected Frequency	p-value	Genes
GO:0047172	shikimate O-hydroxycinnamoyltransferase activity	0.1	0	0.01	AT5G48930
GO:0047205	quinate O-hydroxycinnamoyltransferase activity	0.1	0	0.01	AT5G48930
GO:0050737	O-hydroxycinnamoyltransferase activity	0.1	0	0.01	AT5G48930
GO:0004340	glucokinase activity	0.1	0	0.02	AT1G50460
GO:0004396	hexokinase activity	0.1	0	0.02	AT1G50460
GO:0008865	fructokinase activity	0.1	0	0.02	AT1G50460
GO:0050734	hydroxycinnamoyltransferase activity	0.1	0	0.02	AT5G48930
GO:0008471	laccase activity	0.1	0.001	0.04	AT2G40370
Gene_Aracyc Pathway_function P=0.05 Fisher
	Term	Observed Frequency	Expected Frequency	p-value	Genes
PWY-3801	sucrose degradation VI (anaerobic)	0.5	0.007	0.05	AT1G50460
PWY-5661	GDP-glucose biosynthesis	0.5	0.006	0.05	AT1G50460
PWY-5868	simple coumarins biosynthesis	0.5	0.006	0.05	AT5G48930
PWY-6039	chlorogenic acid biosynthesis I	0.5	0.005	0.05	AT5G48930
PWY-6040	chlorogenic acid biosynthesis II	0.5	0.003	0.05	AT5G48930
PWY-6320	phaselate biosynthesis	0.5	0.005	0.05	AT5G48930
PWY0-1182	trehalose degradation II (trehalase)	0.5	0.003	0.05	AT1G50460
TREHALOSE-DEGRADATION	Trehalose Degradation	0.5	0.003	0.05	AT1G50460

## Sheet: Rp unique DOWN 24h
REVIGO no significance in Biomaps
Gene_Ontology Biological_process
term_ID	description	frequencyInDb	log10pvalue	uniqueness	dispensability	representative
GO:0008152	metabolic process	0.82183	log10pvalue	0.987	0	metabolism
GO:0009987	cellular process	0.65994	log10pvalue	0.976	0	cellular process
GO:0044237	cellular metabolic process	0.53874	log10pvalue	0.86	0.091	cellular metabolism
GO:0044238	primary metabolic process	0.51925	log10pvalue	0.919	0.044	primary metabolism
GO:0006807	nitrogen compound metabolic process	0.3865	log10pvalue	0.915	0.02	nitrogen compound metabolism
GO:0043170	macromolecule metabolic process	0.32799	log10pvalue	0.801	0.141	regulation of transcription, DNA-templated
GO:0009058	biosynthetic process	0.30325	log10pvalue	0.913	0.033	biosynthesis
GO:0006139	nucleobase-containing compound metabolic process	0.29917	log10pvalue	0.678	0.403	regulation of transcription, DNA-templated
GO:0044260	cellular macromolecule metabolic process	0.28588	log10pvalue	0.603	0.502	regulation of transcription, DNA-templated
GO:0044249	cellular biosynthetic process	0.28205	log10pvalue	0.654	0.554	regulation of transcription, DNA-templated
GO:0009059	macromolecule biosynthetic process	0.17669	log10pvalue	0.581	0.425	regulation of transcription, DNA-templated
GO:0034645	cellular macromolecule biosynthetic process	0.172	log10pvalue	0.522	0.674	regulation of transcription, DNA-templated
GO:0010467	gene expression	0.16702	log10pvalue	0.672	0.351	regulation of transcription, DNA-templated
GO:0065007	biological regulation	0.14918	log10pvalue	0.94	0	biological regulation
GO:0019538	protein metabolic process	0.12328	log10pvalue	0.676	0	protein metabolism
GO:0019222	regulation of metabolic process	0.10173	log10pvalue	0.425	0.695	regulation of transcription, DNA-templated
GO:0006355	regulation of transcription, DNA-templated	0.08419	log10pvalue	0.213	0	regulation of transcription, DNA-templated
Gene_Ontology Molecular_function
term_ID	description	frequency	plot_X	plot_Y	plot_size	log10 p-value	uniqueness	dispensability	representative	eliminated
GO:0003824	catalytic activity	0.69295	2.732	-1.016	7.516	0	0.945	0	3824	0
GO:0005488	binding	0.55585	4.858	1.999	7.42	0	0.921	0	5488	0
GO:0043167	ion binding	0.33309	-7.15	-1.576	7.197	0	0.724	0.109	43167	0
GO:0016787	hydrolase activity	0.21764	-1.501	7.382	7.013	0	0.863	0	16787	0
GO:0003676	nucleic acid binding	0.21746	-5.42	-2.971	7.012	-0.9586	0.7	0.282	3676	0
GO:0043169	cation binding	0.15811	-6.805	1.6	6.874	0	0.65	0.395	43169	0
GO:0046872	metal ion binding	0.15488	-5.859	2.145	6.865	0	0.598	0.176	46872	0
GO:0003677	DNA binding	0.13924	-5.397	-4.491	6.819	-1.5686	0.701	0	3677	0
GO:0046914	transition metal ion binding	0.07335	-6.082	3.295	6.54	0	0.609	0.694	46914	0
GO:0003700	sequence-specific DNA binding transcription factor activity	0.04958	3.711	-4.511	6.37	-1.5686	0.835	0	3700	0
GO:0005515	protein binding	0.02482	-0.378	-7.019	6.07	0	0.739	0	5515	0
GO:0030528	transcription regulator activity	0.00159	2.196	5.294	4.849	-0.9208	0.827	0	30528	0
Gene_Ontology Componenents_
term_ID	description	frequency	plot_X	plot_Y	plot_size	log10 p-value	uniqueness	dispensability	representative	eliminated
GO:0005623	cell	0.64133	-4.513	-3.165	7.178	0	0.912	0	5623	0
GO:0044464	cell part	0.64133	5.724	3.315	7.178	0	0.722	0	44464	0
GO:0005622	intracellular	0.46136	5.719	0.971	7.035	0	0.703	0.262	5622	0
GO:0044424	intracellular part	0.43664	3.033	4.686	7.011	0	0.607	0.25	44424	0
GO:0043226	organelle	0.16716	1.729	-5.452	6.594	-0.3098	0.803	0	43226	0
GO:0043229	intracellular organelle	0.1579	null	null	6.569	-0.3098	0.336	0.701	43227	1
GO:0043227	membrane-bounded organelle	0.09056	-4.614	4.733	6.328	-0.3098	0.434	0.499	43227	0
GO:0043231	intracellular membrane-bounded organelle	0.08847	null	null	6.318	-0.3098	0.328	0.728	5634	1
GO:0005634	nucleus	0.02809	-2.785	5.424	5.819	-0.3098	0.377	0	5634	0

## Sheet: Mc unique DOWN 24h
Gene_Ontology Molecular_function P=0.05 Fisher
	Term	Observed Frequency	Expected Frequency	p-value	Genes
GO:0009299	mRNA transcription	0.2	0	0.02	AT2G17730
GO:0015802	basic amino acid transport	0.2	0	0.02	AT1G77380
GO:0006351	transcription, DNA-dependent	0.2	0.001	0.05	AT2G17730
Gene_Ontology Molecular_function P=0.05 Fisher
	Term	Observed Frequency	Expected Frequency	p-value	Genes
GO:0004866	endopeptidase inhibitor activity	0.2	0.002	0.04	AT1G47710
GO:0004867	serine-type endopeptidase inhibitor activity	0.2	0.001	0.04	AT1G47710
GO:0004869	cysteine-type endopeptidase inhibitor activity	0.2	0	0.04	AT1G47710
GO:0030414	peptidase inhibitor activity	0.2	0.002	0.04	AT1G47710
GO:0061134	peptidase regulator activity	0.2	0.002	0.04	AT1G47710
GO:0061135	endopeptidase regulator activity	0.2	0.002	0.04	AT1G47710
GO:0005275	amine transmembrane transporter activity	0.2	0.003	0.04	AT1G77380
GO:0005342	organic acid transmembrane transporter activity	0.2	0.003	0.04	AT1G77380
GO:0015171	amino acid transmembrane transporter activity	0.2	0.003	0.04	AT1G77380
GO:0046943	carboxylic acid transmembrane transporter activity	0.2	0.003	0.04	AT1G77380
Gene_Ontology Componenents_function P=0.05 Fisher
	Term	Observed Frequency	Expected Frequency	p-value	Genes
GO:0031351	integral to plastid membrane	0.2	0	0.05	AT2G17730
