# Supplementary material for: Barley transcriptome analyses upon interaction with different aphid species identify thionins contributing to resistance
Source: Plant Cell Environ. 2017 Jul 18;40(11):2628–43. doi: 10.1111/pce.12979 (PMC6084319; doi:10.1111/pce.12979)
Supplement: Supplementary file 1 — Supplementary Figure 1: Assessment of variation between 3 h and 24 h control samples in microarray analyses. (a) Venn diagram showing the overlap between the gene set identified as differentially expressed between the 3 h and 24 h control barley samples (331 genes, shown in the green circle on the left) and the gene set identified as differentially expressed genes across barley‐aphid interactions (974 genes, shown in the red circle on the right). The statistical analyses used were paired t‐test between samples (p ≤ 0.05). (b) Clustering analysis of the 854 differentially expressed across different aphid interactions after excluding the 120 genes differentially expressed between the 3 h and 24 h control samples that overlapped with the set of 974 differentially expressed genes across aphid interactions. Blue color indicates low expression level and red color indicates high expression level. No‐aphid control (C), R. padi (Rp), M. persicae (Mp), and M. cerasi (Mc) treatments are indicated. Supplementary Figure 2: Aphid probing on different cultivars Optic and Morex. Images showing aphid stylet short probes and pathways in barley cv Optic and Morex. Pictures were taken two days after aphid challenge and visualized by staining with acid fuchsine. Images were taken with a light microscope. The stylets short probes and pathways are indicated arrows. Scale bars are 20 μm. Supplementary Figure 3: Additional pictures displaying callose deposition two days after probing for the aphid species R. padi , M. persicae and M. cerasi . The callose was visualized with aniline blue and confocal microscope (wavelength 516 nm). Six leaf samples were used per aphid species per replicate and the experiment was done in three independent biological replicates. White arrows point stylet probing paths. Scale bars are 20 μm. Supplementary Figure 4: MapMan analyses of genes differentially regulated during interactions with R. padi and M. persicae at the 24 h timepoint. Genes were mapped using th [file PCE-40-2628-s001.zip › STable7.xlsx]

## Sheet: Sheet1
Supporting Information Table 7

## Sheet: Rp Up and Mp up 3h
[Vol UP C v Rp 3h 0.05] and [Vol UP C v Mp 3h 0.05] Venn
CE_aphid
Genes present in [Vol UP C v Rp 3h 0.05] and [Vol UP C v Mp 3h 0.05]. The universe list was all 3h after raw 0.05.
Infestation ()*	Control	B+Mc	B+Mp	B+Rp	Control	B+Mc	B+Mp	B+Rp	Control	B+Mc	B+Mp	B+Rp	Control	B+Mc	B+Mp	B+Rp	Control	B+Mc	B+Mp	B+Rp	Control	B+Mc	B+Mp	B+Rp
Time (hours)S	3h				24h				3h				24h				3h				24h
Systematic	Normalized data								Ratio								LOG2								Description	top rice hit	H35	top Harvest35 hit	top Arabidopsis hit	AHRD Blast-Hit-Accession	rice	AHRD Interpro-ID (Description)	AHRD-Quality-Code	HC_genes	POPSEQ chromosome	POPSEQ cM
CUST_8729_PI427708080	0.708132	0.901789	1.67492	1.5925	1.23825	1.25854	4.332	1.18898	1	1.27347	2.36527	2.24887	1	1.01639	3.49849	0.960214	0	0.348771	1.242	1.1692	0	0.0234483	1.80673	-0.0585723	SAUR-like auxin-responsive protein family LENGTH=142	LOC_Os10g36703.1|13110.m03329|protein CPuORF40 - conserved peptide uORF-containing transcript, expressed	U35_10089	U35_10089 Members:3 3pri:Y 2e-14 UniRef90_Q0IWG4 Cluster: Os10g0510500 protein; n=2; Oryza sativa (japonica cultivar-group)|Rep: Os10g0510500 protein - Oryza sativa (japonica cultivar-group)	AT5G53590.1 | Symbols: | SAUR-like auxin-responsive protein family | chr5:21772107-21772535 FORWARD LENGTH=142	AT5G53590.1	LOC_Os10g36703.1	IPR003676 (Auxin responsive SAUR protein)	*-*-[4]		6H	55.0283
CUST_5257_PI427708080	0.7224	1.02293	1.5325	1.8011	1.20892	1.52253	2.38613	2.27033	1	1.41602	2.1214	2.49321	1	1.25941	1.97377	1.87798	0	0.501844	1.08501	1.31801	0	0.332751	0.980954	0.909184	Calcium-dependent lipid-binding domain-containing protein	LOC_Os01g72420.1|13101.m07892|protein C2 domain containing protein, putative, expressed	U35_30413	U35_30413 Members:1 3pri:N 7e-28 UniRef90_Q0JFY6 Cluster: Os01g0953500 protein; n=2; Oryza sativa (japonica cultivar-group)|Rep: Os01g0953500 protein - Oryza sativa (japonica cultivar-group)	AT5G55530.2 | Symbols: | Calcium-dependent lipid-binding (CaLB domain) family protein | chr5:22494439-22495656 FORWARD LENGTH=405	tr|G5DXN7|G5DXN7_SILLA	LOC_Os01g72420.1	IPR008973 (C2 calcium/lipid-binding domain, CaLB)	*-*-[3.224]	MLOC_65962.1	3H	142.21
CUST_422_PI427708080	0.599131	1.2789	2.26732	2.67609	1.28648	1.61215	1.40201	0.897793	1	2.1346	3.78434	4.46663	1	1.25315	1.0898	0.697866	0	1.09397	1.92004	2.15919	0	0.325554	0.12406	-0.518978	Receptor protein kinase, putative	LOC_Os10g32990.1|13110.m02898|protein receptor-like protein kinase 2 precursor, putative, expressed	U35_26999	U35_26999 Members:2 3pri:N 7e-71 UniRef90_Q0IX39 Cluster: Os10g0467900 protein; n=2; Oryza sativa (japonica cultivar-group)|Rep: Os10g0467900 protein - Oryza sativa (japonica cultivar-group)	AT4G08850.1 | Symbols: | Leucine-rich repeat receptor-like protein kinase family protein | chr4:5636693-5640496 REVERSE LENGTH=1045	tr|B9SKP2|B9SKP2_RICCO	LOC_Os10g32990.1	IPR001611 (Leucine-rich repeat), IPR011009 (Protein kinase-like domain), IPR013210 (Leucine-rich repeat-containing N-terminal, type 2), IPR013320 (Concanavalin A-like lectin/glucanase, subgroup)	***-[2.049]
CUST_3675_PI427708083	0.875296	1.46672	1.9676	2.90793	1.034	1.08903	6.3615	4.39492	1	1.67568	2.24793	3.32222	1	1.05322	6.15232	4.2504	0	0.744751	1.1686	1.73215	0	0.0748133	2.62113	2.0876		LOC_Os05g33940.1|13105.m03524|protein alpha/beta hydrolase fold, putative, expressed	U35_4763	U35_4763 Members:6 3pri:Y 1e-117 UniRef90_Q6J657 Cluster: Cell death associated protein; n=1; Oryza sativa (japonica cultivar-group)|Rep: Cell death associated protein - Oryza sativa (japonica cultivar-group)	AT5G06570.2 | Symbols: | alpha/beta-Hydrolases superfamily protein | chr5:2008075-2011013 REVERSE LENGTH=329		LOC_Os05g33940.1				3H	106.091
CUST_2911_PI427708100	1.34509	2.72497	3.0369	4.6294	0.560479	0.48761	1.56858	0.709473	1	2.02586	2.25776	3.44169	1	0.869988	2.79864	1.26583	0	1.01853	1.17489	1.78312	0	-0.200933	1.48472	0.340087		No hits found	U35_18647	U35_18647 Members:7 3pri:Y	No hits found		No hits found
CUST_23195_PI427708080	0.918205	1.49848	1.94594	2.7058	0.95924	1.14205	6.10926	4.35372	1	1.63197	2.11929	2.94684	1	1.19058	6.36885	4.53872	0	0.706616	1.08358	1.55917	0	0.251662	2.67103	2.18229	alpha/beta-Hydrolases superfamily protein LENGTH=336	LOC_Os05g33940.1|13105.m03524|protein alpha/beta hydrolase fold, putative, expressed	U35_4763	U35_4763 Members:6 3pri:Y 1e-117 UniRef90_Q6J657 Cluster: Cell death associated protein; n=1; Oryza sativa (japonica cultivar-group)|Rep: Cell death associated protein - Oryza sativa (japonica cultivar-group)	AT5G06570.2 | Symbols: | alpha/beta-Hydrolases superfamily protein | chr5:2008075-2011013 REVERSE LENGTH=329	AT1G68620.1	LOC_Os05g33940.1	IPR013094 (Alpha/beta hydrolase fold-3)	***-[3.669]
CUST_20172_PI427708080	0.490719	0.771671	0.99575	1.00196	1.46779	1.50243	2.75778	1.79633	1	1.57253	2.02916	2.04182	1	1.0236	1.87887	1.22383	0	0.653087	1.02089	1.02985	0	0.0336526	0.909865	0.291409	D-amino acid dehydrogenase small subunit	LOC_Os09g33900.1|13109.m03388|protein FAD dependent oxidoreductase domain containing protein, expressed	U35_24249	U35_24249 Members:3 3pri:Y 1e-28 UniRef90_Q69IM9 Cluster: Putative calcium-dependent protein kinase; n=1; Oryza sativa (japonica cultivar-group)|Rep: Putative calcium-dependent protein kinase - Oryza sativa	AT5G48440.1 | Symbols: | FAD-dependent oxidoreductase family protein | chr5:19629932-19632588 REVERSE LENGTH=459	tr|G7KWY6|G7KWY6_MEDTR	LOC_Os09g33900.1	IPR006076 (FAD dependent oxidoreductase)	***-[4.454]	AK360105//AK376018
CUST_12645_PI427708080	0.457503	0.857034	2.07802	1.90485	1.48942	2.02461	8.27313	4.22251	1	1.87329	4.54209	4.16359	1	1.35933	5.5546	2.835	0	0.905571	2.18336	2.05783	0	0.442892	2.47368	1.50335	Calcium binding EGF domain containing protein, expressed	LOC_Os04g24300.1|13104.m02266|protein OsWAK35a - OsWAK short gene, expressed	U35_1702	U35_1702 Members:13 3pri:N 0.0 UniRef90_Q01KX2 Rep: H0211A12.2 protein - Oryza sativa (Rice)	AT1G16260.2 | Symbols: | Wall-associated kinase family protein | chr1:5559708-5562018 REVERSE LENGTH=720	tr|Q33AH5|Q33AH5_ORYSJ	LOC_Os04g24300.1		***-[4.992]		6H	13.5269

## Sheet: Rp up and Mc up 3h
[Vol UP C v Rp 3h 0.05] and [Vol UP C v Mc 3h 0.05] Venn
CE_aphid
Genes present in [Vol UP C v Rp 3h 0.05] and [Vol UP C v Mc 3h 0.05]. The universe list was all 3h after raw 0.05.
Infestation ()*	Control	B+Mc	B+Mp	B+Rp	Control	B+Mc	B+Mp	B+Rp	Control	B+Mc	B+Mp	B+Rp	Control	B+Mc	B+Mp	B+Rp	Control	B+Mc	B+Mp	B+Rp	Control	B+Mc	B+Mp	B+Rp
Time (hours)S	3h				24h				3h				24h				3h				24h
Systematic	Normalized data								Ratio								LOG2								Description	top rice hit	H35	top Harvest35 hit	top Arabidopsis hit	AHRD Blast-Hit-Accession	rice	AHRD Interpro-ID (Description)	AHRD-Quality-Code	HC_genes	POPSEQ chromosome	POPSEQ cM
CUST_7731_PI427708080	0.27059	0.895239	1.08323	1.11938	1.60311	1.65422	4.24859	3.24468	1	3.30847	4.00321	4.13679	1	1.03188	2.65022	2.02399	0	1.72616	2.00116	2.04851	0	0.0452798	1.40611	1.0172	Cytochrome P450 family protein	LOC_Os06g43420.1|13106.m04542|protein cytochrome P450, putative, expressed	U35_21810	U35_21810 Members:5 3pri:N 1e-139 UniRef90_Q6ZIG2 Cluster: Putative cytochrome P450; n=1; Oryza sativa (japonica cultivar-group)|Rep: Putative cytochrome P450 - Oryza sativa (japonica cultivar-group)	AT3G26210.1 | Symbols: CYP71B23 | cytochrome P450, family 71, subfamily B, polypeptide 23 | chr3:9593329-9595202 REVERSE LENGTH=501	tr|Q2R0R5|Q2R0R5_ORYSJ	LOC_Os06g43420.1	IPR001128 (Cytochrome P450)	***-[2.394]		7H	131.445
CUST_161_PI427708086	0.977427	1.96331	1.69549	2.5511	0.923359	0.417339	1.04381	0.511131	1	2.00865	1.73465	2.61002	1	0.451979	1.13045	0.553556	0	1.00623	0.794643	1.38406	0	-1.14567	0.176896	-0.853199		No hits found	U35_17697	U35_17697 Members:20 3pri:Y 3e-41 UniRef90_Q6K4A5 Cluster: Hypothetical protein OJ1595_D08.12-1; n=1; Oryza sativa (japonica cultivar-group)|Rep: Hypothetical protein OJ1595_D08.12-1 - Oryza sativa (japonica cu	No hits found		No hits found

## Sheet: Rp up and Mp up 24h
[Vol UP C v Rp 24h 0.05] and [Vol UP C v Mp 24h 0.05] Venn Impt
CE_aphid
Genes present in [Vol UP C v Rp 24h 0.05] and [Vol UP C v Mp 24h 0.05]. The universe list was All 24h after raw 0.05.
Infestation ()*	Control	B+Mc	B+Mp	B+Rp	Control	B+Mc	B+Mp	B+Rp	Control	B+Mc	B+Mp	B+Rp	Control	B+Mc	B+Mp	B+Rp	Control	B+Mc	B+Mp	B+Rp	Control	B+Mc	B+Mp	B+Rp
Time (hours)S	3h				24h				3h				24h				3h				24h
Systematic	Normalized data								Ratio								LOG2								Description	top rice hit	H35	top Harvest35 hit	top Arabidopsis hit	AHRD Blast-Hit-Accession	rice	AHRD Interpro-ID (Description)	AHRD-Quality-Code	HC_genes	POPSEQ chromosome	POPSEQ cM
CUST_9143_PI427708080	1.00932	0.71064	1.44672	1.4812	0.825716	1.13486	5.84812	1.99069	1	0.70408	1.43337	1.46752	1	1.3744	7.08249	2.41087	0	-0.506189	0.519412	0.553384	0	0.458798	2.82426	1.26955	glucan synthase-like 7 LENGTH=1958	LOC_Os06g51270.1|13106.m05531|protein 1,3-beta-glucan synthase component domain containing protein, expressed	U35_16348	U35_16348 Members:43 3pri:Y 0.0 UniRef90_Q6K963 Cluster: Putative callose synthase 1 catalytic subunit; n=3; Oryza sativa (japonica cultivar-group)|Rep: Putative callose synthase 1 catalytic subunit - Oryza s	AT1G06490.1 | Symbols: ATGSL07, gsl07, atgsl7, GSL7 | glucan synthase-like 7 | chr1:1978762-1989295 FORWARD LENGTH=1958	AT1G06490.1	LOC_Os06g51270.1	IPR003440 (Glycosyl transferase, family 48)	***-[1.918]		2H	135.765
CUST_9087_PI427708080	1.76545	1.37738	1.8032	2.87383	0.188774	0.4938	5.44486	3.75059	1	0.780186	1.02138	1.62782	1	2.61583	28.8433	19.8682	0	-0.35811	0.0305207	0.702937	0	1.38727	4.85017	4.31239	Cellulose synthase-like protein	LOC_Os07g36750.1|13107.m03772|protein CSLF3 - cellulose synthase-like family F; beta1,3;1,4 glucan synthase, expressed	U35_21134	U35_21134 Members:6 3pri:Y 1e-162 UniRef90_Q944E0 Cluster: Cellulose synthase-like protein OsCslF3; n=3; Oryza sativa|Rep: Cellulose synthase-like protein OsCslF3 - Oryza sativa (Rice)	AT5G16910.1 | Symbols: ATCSLD2, CSLD2 | cellulose-synthase like D2 | chr5:5561679-5565290 FORWARD LENGTH=1145	tr|D0U5L9|D0U5L9_AVESA	LOC_Os07g36750.1	IPR005150 (Cellulose synthase)	***-[2.753]	MLOC_13463.1	2H	57.2946
CUST_8494_PI427708083	0.914513	1.15316	1.22388	0.735177	0.999784	1.38847	53.6911	13.9597	1	1.26096	1.33829	0.803899	1	1.38877	53.7027	13.9627	0	0.334521	0.420389	-0.314913	0	0.473804	5.74692	3.80351		LOC_Os02g13670.1|13102.m01521|protein helix-loop-helix DNA-binding domain containing protein	U35_47068	U35_47068 Members:1 3pri:N 9e-25 UniRef90_Q5JN76 Cluster: Allergen-like protein; n=1; Oryza sativa (japonica cultivar-group)|Rep: Allergen-like protein - Oryza sativa (japonica cultivar-group)	AT2G31760.1 | Symbols: ARI10, ATARI10 | RING/U-box superfamily protein | chr2:13508493-13510390 FORWARD LENGTH=514		LOC_Os02g13670.1
CUST_8254_PI427708080	1.11885	0.952578	1.28738	1.6485	0.273062	0.395842	1.19101	0.764545	1	0.85139	1.15063	1.47339	1	1.44964	4.36171	2.7999	0	-0.232108	0.202421	0.559137	0	0.535699	2.12489	1.48538	Bidirectional sugar transporter N3	LOC_Os03g22200.1|13103.m02668|protein nodulin MtN3 family protein, putative, expressed	U35_19189	U35_19189 Members:5 3pri:Y 4e-62 UniRef90_Q84WN3 Cluster: Putative cytochrome c oxidoreductase; n=2; Arabidopsis thaliana|Rep: Putative cytochrome c oxidoreductase - Arabidopsis thaliana (Mouse-ear cress)	AT4G15920.1 | Symbols: SWEET17, AtSWEET17 | Nodulin MtN3 family protein | chr4:9030742-9033343 REVERSE LENGTH=241	sp|P93332|NOD3_MEDTR	LOC_Os03g22200.1	IPR004316 (RAG1-activating protein-1-related)	***-[2.959]
CUST_810_PI427708080	1.29052	0.79933	2.14103	2.19733	0.346793	0.722644	4.93742	3.32788	1	0.619387	1.65905	1.70268	1	2.08379	14.2374	9.59616	0	-0.691086	0.730357	0.767805	0	1.05921	3.83161	3.26246	Jasmonate ZIM-domain protein 3	LOC_Os09g26780.1|13109.m02590|protein zinc-finger protein, putative, expressed	U35_4009	U35_4009 Members:17 3pri:Y 1e-58 UniRef90_Q69P94 Cluster: Hypothetical protein OJ1344_B01.13; n=1; Oryza sativa (japonica cultivar-group)|Rep: Hypothetical protein OJ1344_B01.13 - Oryza sativa (japonica cultiv	AT1G19180.1 | Symbols: JAZ1, TIFY10A | jasmonate-zim-domain protein 1 | chr1:6622312-6623271 FORWARD LENGTH=253	tr|B3Y563|B3Y563_TOBAC	LOC_Os09g26780.1	IPR010399 (Tify), IPR018467 (CO/COL/TOC1, conserved site)	*-*-[3.303]	MLOC_9995.2
CUST_7987_PI427708080	0.797956	0.463841	1.07596	1.05076	1.18513	1.33412	4.7803	2.98916	1	0.581287	1.34839	1.31681	1	1.12571	4.03355	2.52222	0	-0.782678	0.43124	0.397051	0	0.170841	2.01205	1.33469	UDP-Glycosyltransferase superfamily protein LENGTH=489	LOC_Os06g11720.1|13106.m01272|protein cytokinin-O-glucosyltransferase 2, putative, expressed	U35_31890	U35_31890 Members:1 3pri:N 5e-42 UniRef90_Q67W01 Cluster: Putative glucosyltransferase-10; n=1; Oryza sativa (japonica cultivar-group)|Rep: Putative glucosyltransferase-10 - Oryza sativa (japonica	AT1G22340.1 | Symbols: AtUGT85A7, UGT85A7 | UDP-glucosyl transferase 85A7 | chr1:7890464-7892090 REVERSE LENGTH=487	AT1G22400.1	LOC_Os06g11720.1	IPR002213 (UDP-glucuronosyl/UDP-glucosyltransferase)	***-[2.634]		7H	62.1105
CUST_7775_PI427708080	0.579166	0.783926	1.23125	0.699675	0.728722	0.806631	4.75841	2.92409	1	1.35354	2.1259	1.20807	1	1.10691	6.5298	4.01263	0	0.436741	1.08807	0.272707	0	0.14654	2.70704	2.00455	C/VIF2	LOC_Os08g01670.1|13108.m00093|protein invertase/pectin methylesterase inhibitor family protein, putative, expressed	U35_42820	U35_42820 Members:1 3pri:N 3e-26 UniRef90_Q0J8J8 Cluster: Os08g0108100 protein; n=2; Oryza sativa (japonica cultivar-group)|Rep: Os08g0108100 protein - Oryza sativa (japonica cultivar-group)	AT5G64620.1 | Symbols: C/VIF2, ATC/VIF2 | cell wall / vacuolar inhibitor of fructosidase 2 | chr5:25831875-25832417 FORWARD LENGTH=180	tr|B6UIE5|B6UIE5_MAIZE	LOC_Os08g01670.1	IPR006501 (Pectinesterase inhibitor)	***-[1.656]		7H	76.4873
CUST_7309_PI427708080	1.28198	0.833807	1.12208	1.28431	0.504907	0.73099	2.18651	1.71187	1	0.650407	0.875275	1.00182	1	1.44777	4.33052	3.39046	0	-0.620586	-0.192192	0.00262006	0	0.533834	2.11454	1.76148	GF14 protein	LOC_Os03g50290.3|13103.m05469|protein 14-3-3 protein, putative, expressed	U35_14382	U35_14382 Members:377 3pri:Y 1e-142 UniRef90_P29305 Rep: 14-3-3-like protein A - Hordeum vulgare (Barley)	AT5G38480.1 | Symbols: GRF3, RCI1 | general regulatory factor 3 | chr5:15410277-15411285 FORWARD LENGTH=255	tr|O49082|O49082_FRIAG	LOC_Os03g50290.3	IPR000308 (14-3-3 protein), IPR023409 (14-3-3 protein, conserved site), IPR023410 (14-3-3 domain)	***-[1.36]
CUST_6807_PI427708080	1.22388	0.759561	1.04991	1.44764	0.592777	0.906881	5.16642	3.35024	1	0.62062	0.857853	1.18283	1	1.52989	8.71561	5.65176	0	-0.688219	-0.221198	0.242247	0	0.613424	3.1236	2.4987	Lipase	LOC_Os05g32380.1|13105.m03333|protein phospholipase, putative, expressed	U35_17175	U35_17175 Members:27 3pri:Y 1e-134 UniRef90_Q9M9Y7 Rep: F4H5.11 protein - Arabidopsis thaliana (Mouse-ear cress)	AT1G06800.1 | Symbols: PLA-I{gamma}1 | alpha/beta-Hydrolases superfamily protein | chr1:2089538-2091443 REVERSE LENGTH=515	tr|G7JRN3|G7JRN3_MEDTR	LOC_Os05g32380.1	IPR002921 (Lipase, class 3)	***-[1.358]	MLOC_80878.1
CUST_667_PI427708080	1.18109	0.881472	1.13831	1.15295	0.68322	0.823872	2.25157	1.38705	1	0.746323	0.963781	0.976179	1	1.20587	3.29553	2.03016	0	-0.422128	-0.053223	-0.0347831	0	0.27007	1.72051	1.0216	Oxidoreductase, zinc-binding dehydrogenase family	LOC_Os04g41960.1|13104.m04127|protein NADP-dependent oxidoreductase, putative, expressed	U35_15352	U35_15352 Members:116 3pri:Y 1e-118 UniRef90_Q9SLN8 Rep: Allyl alcohol dehydrogenase - Nicotiana tabacum (Common tobacco)	AT5G16990.1 | Symbols: | Zinc-binding dehydrogenase family protein | chr5:5581831-5583849 REVERSE LENGTH=343	tr|B4WZD2|B4WZD2_9GAMM	LOC_Os04g41960.1	IPR002085 (Alcohol dehydrogenase superfamily, zinc-type), IPR011032 (GroES-like), IPR013149 (Alcohol dehydrogenase, C-terminal), IPR016040 (NAD(P)-binding domain)	***-[3.006]	MLOC_7196.1	3H	39.3768
CUST_6400_PI427708080	0.268082	0.665435	2.3245	3.88105	1.08915	8.50795	276.812	185.461	1	2.4822	8.67086	14.4771	1	7.81155	254.154	170.281	0	1.31162	3.11617	3.8557	0	2.96561	7.98956	7.41177	Cysteine proteinase	LOC_Os09g38920.1|13109.m03892|protein thiol protease SEN102 precursor, putative, expressed	U35_14230	U35_14230 Members:64 3pri:Y 2e-79 UniRef90_Q0J238 Cluster: Os09g0381400 protein; n=2; Oryza sativa (japonica cultivar-group)|Rep: Os09g0381400 protein - Oryza sativa (japonica cultivar-group)	AT5G45890.1 | Symbols: SAG12 | senescence-associated gene 12 | chr5:18613300-18614759 FORWARD LENGTH=346	tr|A4PIZ3|A4PIZ3_LOTJA	LOC_Os09g38920.1	IPR013128 (Peptidase C1A, papain)	***-[1.74]	MLOC_74627.1
CUST_6104_PI427708080	1.54892	1.04237	2.48756	5.41709	0.264681	1.43756	15.7839	9.57042	1	0.672965	1.60599	3.49732	1	5.4313	59.6335	36.1583	0	-0.571397	0.683462	1.80625	0	2.4413	5.89805	5.17625	Lipoxygenase	LOC_Os03g49260.2|13103.m13007|protein lipoxygenase, putative, expressed	U35_1539	U35_1539 Members:64 3pri:Y 0.0 UniRef90_A1XCI1 Rep: Lipoxygenase - Zea mays (Maize)	AT3G22400.1 | Symbols: LOX5 | PLAT/LH2 domain-containing lipoxygenase family protein | chr3:7927011-7931167 FORWARD LENGTH=886	tr|F2D5U6|F2D5U6_HORVD	LOC_Os03g49260.2	IPR000907 (Lipoxygenase), IPR008976 (Lipase/lipooxygenase, PLAT/LH2)	***-[2]	MLOC_71948.1	2H	132.153
CUST_6091_PI427708080	1.61364	1.24182	2.14499	2.69771	0.214073	0.239526	0.818884	0.950479	1	0.769574	1.32929	1.67182	1	1.1189	3.82526	4.43998	0	-0.377868	0.410651	0.741415	0	0.16208	1.93556	2.15055	L-ascorbate oxidase	LOC_Os06g37150.1|13106.m03847|protein L-ascorbate oxidase precursor, putative, expressed	U35_22942	U35_22942 Members:4 3pri:Y 1e-75 UniRef90_P24792 Rep: L-ascorbate oxidase precursor - Cucurbita maxima (Pumpkin) (Winter squash)	AT5G21100.1 | Symbols: | Plant L-ascorbate oxidase | chr5:7168312-7170719 FORWARD LENGTH=573	tr|B6SZ55|B6SZ55_MAIZE	LOC_Os06g37150.1	IPR017760 (L-ascorbate oxidase, plants)	***-[1.864]		7H	76.4164
CUST_5806_PI427708080	1.3092	1.65508	2.78334	7.14232	0.347351	0.963086	27.5543	38.1863	1	1.26419	2.12598	5.45548	1	2.77266	79.327	109.936	0	0.338214	1.08813	2.4477	0	1.47127	6.30974	6.78052	Lipoxygenase	LOC_Os12g37260.1|13112.m03825|protein lipoxygenase 2.1, chloroplast precursor, putative, expressed	U35_14644	U35_14644 Members:388 3pri:Y 0.0 UniRef90_P93184 Cluster: Lipoxygenase 2.1, chloroplast precursor; n=1; Hordeum vulgare|Rep: Lipoxygenase 2.1, chloroplast precursor - Hordeum vulgare (Barley)	AT3G45140.1 | Symbols: LOX2, ATLOX2 | lipoxygenase 2 | chr3:16525437-16529233 FORWARD LENGTH=896	tr|F2DI84|F2DI84_HORVD	LOC_Os12g37260.1	IPR000907 (Lipoxygenase), IPR008976 (Lipase/lipooxygenase, PLAT/LH2)	***-[2]	MLOC_69781.2	6H	3.75354
CUST_55_PI427708080	0.871192	0.761994	1.77099	1.61108	0.852964	1.35432	11.4955	5.97092	1	0.874656	2.03283	1.84928	1	1.58778	13.4771	7.0002	0	-0.193212	1.02349	0.886963	0	0.66701	3.75244	2.8074	ATP-dependent zinc metalloprotease FtsH 2	LOC_Os05g51130.1|13105.m05500|protein mitochondrial chaperone BCS1, putative, expressed	U35_20764	U35_20764 Members:7 3pri:Y 1e-168 UniRef90_Q0DFI1 Cluster: Os05g0588900 protein; n=2; Oryza sativa (japonica cultivar-group)|Rep: Os05g0588900 protein - Oryza sativa (japonica cultivar-group)	AT3G50930.1 | Symbols: BCS1 | cytochrome BC1 synthesis | chr3:18929817-18931547 FORWARD LENGTH=576	sp|Q7URM7|FTSH2_RHOBA	LOC_Os05g51130.1	IPR003959 (ATPase, AAA-type, core)	*-*-[5.044]	MLOC_1081.1//MLOC_1083.2	1H	131.941
CUST_5467_PI427708080	1.31496	1.864	1.81347	2.16252	0.542076	0.797789	3.77887	2.20925	1	1.41753	1.3791	1.64455	1	1.47173	6.97112	4.07554	0	0.503381	0.463732	0.717696	0	0.557513	2.80139	2.02699	DNA replication licensing factor	LOC_Os01g36390.1|13101.m03685|protein MCM4 - Putative minichromosome maintenance MCM complex subunit 4, expressed	U35_2931	U35_2931 Members:26 3pri:Y 0.0 UniRef90_Q5JKB0 Cluster: Putative replication licensing factor MCM4; n=1; Oryza sativa (japonica cultivar-group)|Rep: Putative replication licensing factor MCM4 - Oryza sativa	AT2G16440.1 | Symbols: MCM4 | Minichromosome maintenance (MCM2/3/5) family protein | chr2:7126536-7130665 REVERSE LENGTH=847	tr|Q2TZM7|Q2TZM7_ASPOR	LOC_Os01g36390.1	IPR001208 (Mini-chromosome maintenance, DNA-dependent ATPase), IPR016027 (Nucleic acid-binding, OB-fold-like)	***-[4.162]
CUST_4742_PI427708080	1.14058	1.775	1.07781	0.643227	0.606295	0.50174	15.8675	3.85654	1	1.55623	0.944971	0.563948	1	0.82755	26.1713	6.36083	0	0.638051	-0.0816579	-0.826365	0	-0.273082	4.70991	2.66921	Acyl-protein thioesterase 2	LOC_Os01g42690.1|13101.m04390|protein OsPOP2 - Putative Prolyl Oligopeptidase homologue, expressed	U35_43117	U35_43117 Members:1 3pri:N 1e-83 UniRef90_Q5ZBI5 Cluster: Lysophospholipase 2-like; n=1; Oryza sativa (japonica cultivar-group)|Rep: Lysophospholipase 2-like - Oryza sativa (japonica cultivar-group)	AT3G15650.1 | Symbols: | alpha/beta-Hydrolases superfamily protein | chr3:5306006-5307764 FORWARD LENGTH=255	tr|B6T1C9|B6T1C9_MAIZE	LOC_Os01g42690.1	IPR003140 (Phospholipase/carboxylesterase/thioesterase)	***-[2.945]	MLOC_63091.5	3H	51.7705
CUST_4703_PI427708080	1.62078	1.13808	3.1453	3.55298	0.251711	0.717705	11.8241	10.8939	1	0.70218	1.94061	2.19214	1	2.8513	46.9749	43.2795	0	-0.510086	0.956507	1.13234	0	1.51162	5.55382	5.43561	basic helix-loop-helix (bHLH) DNA-binding superfamily protein LENGTH=264	LOC_Os04g23550.1|13104.m02192|protein basic helix-loop-helix family protein, putative, expressed	U35_17337	U35_17337 Members:25 3pri:Y 2e-90 UniRef90_Q7XMC8 Rep: OSJNBb0018A10.7 protein - Oryza sativa (Rice)	AT5G57150.1 | Symbols: | basic helix-loop-helix (bHLH) DNA-binding superfamily protein | chr5:23152361-23154872 FORWARD LENGTH=247	AT5G57150.4	LOC_Os04g23550.1	IPR011598 (Helix-loop-helix DNA-binding)	*-*-[5.241]	MLOC_62844.2	2H	57.932
CUST_430_PI415269222	1.5354	1.08737	1.40779	1.56355	0.363049	0.48134	1.64921	1.1293	1	0.708204	0.916891	1.01834	1	1.32583	4.54267	3.11061	0	-0.497763	-0.125177	0.0262135	0	0.406892	2.18354	1.6372
CUST_42_PI427708086	0.544338	0.847372	1.99453	1.42919	1.20227	3.06344	15.7033	9.84702	1	1.5567	3.66414	2.62555	1	2.54805	13.0614	8.19037	0	0.638491	1.87347	1.39262	0	1.34939	3.70723	3.03393		No hits found	U35_25418	U35_25418 Members:2 3pri:Y 3e-27 UniRef90_Q0DIN1 Cluster: Os05g0375600 protein; n=1; Oryza sativa (japonica cultivar-group)|Rep: Os05g0375600 protein - Oryza sativa (japonica cultivar-group)	No hits found		No hits found
CUST_4053_PI427708080	0.85434	1.22511	1.52137	1.40354	0.949125	0.952713	10.8518	4.90932	1	1.43398	1.78076	1.64283	1	1.00378	11.4335	5.17246	0	0.520029	0.832491	0.716186	0	0.00544312	3.51519	2.37085	NAC domain protein,	LOC_Os10g42130.1|13110.m03952|protein no apical meristem protein, putative, expressed	U35_32050	U35_32050 Members:1 3pri:N 1e-54 UniRef90_Q9LSH5 Rep: Similarity to NAM - Arabidopsis thaliana (Mouse-ear cress)	AT4G17980.1 | Symbols: anac071, NAC071 | NAC domain containing protein 71 | chr4:9978850-9980038 REVERSE LENGTH=262	tr|B9N2P7|B9N2P7_POPTR	LOC_Os10g42130.1	IPR003441 (No apical meristem (NAM) protein)	***-[2.832]	MLOC_58950.3
CUST_4029_PI427708080	1.52232	0.578762	0.634459	0.95437	0.149197	0.318202	0.861574	1.46066	1	0.380184	0.41677	0.626917	1	2.13276	5.77474	9.79012	0	-1.39523	-1.26268	-0.673653	0	1.09272	2.52976	3.29133	Arginine decarboxylase	LOC_Os04g01690.3|13104.m00083|protein pyridoxal-dependent decarboxylase protein, putative, expressed	U35_16297	U35_16297 Members:43 3pri:Y 0.0 UniRef90_P22220 Rep: Arginine decarboxylase - Avena sativa (Oat)	AT4G34710.2 | Symbols: ADC2, SPE2, ATADC2 | arginine decarboxylase 2 | chr4:16560315-16562450 REVERSE LENGTH=711	tr|A2XPL5|A2XPL5_ORYSI	LOC_Os04g01690.3	IPR000183 (Ornithine/DAP/Arg decarboxylase)	***-[2.974]		1H	4.10765
CUST_4015_PI427708080	1.42809	0.588247	1.81407	1.59104	0.252088	0.626082	2.69464	1.45285	1	0.411913	1.27028	1.11411	1	2.48359	10.6893	5.76328	0	-1.27959	0.345143	0.155889	0	1.31243	3.4181	2.52689	Cytochrome P450 family protein, expressed	LOC_Os11g29290.1|13111.m02824|protein cytochrome P450, putative, expressed	U35_21622	U35_21622 Members:5 3pri:N 3e-71 UniRef90_Q2R491 Cluster: Cytochrome P450 family protein, expressed; n=2; Oryza sativa (japonica cultivar-group)|Rep: Cytochrome P450 family protein, expressed - Oryza sativa (j	AT3G48520.1 | Symbols: CYP94B3 | cytochrome P450, family 94, subfamily B, polypeptide 3 | chr3:17975104-17976624 REVERSE LENGTH=506	tr|Q2R491|Q2R491_ORYSJ	LOC_Os11g29290.1	IPR001128 (Cytochrome P450)	***-[2.398]	MLOC_58770.1	1H	100.567
CUST_3930_PI427708083	1.55553	0.860338	1.52198	1.87462	0.20796	0.371007	2.89317	1.8048	1	0.553083	0.978433	1.20513	1	1.78403	13.9121	8.6786	0	-0.854431	-0.031455	0.269193	0	0.835142	3.79827	3.11746		LOC_Os06g41480.1|13106.m04330|protein vrga1, putative, expressed	U35_15173	U35_15173 Members:13 3pri:Y 1e-162 UniRef90_Q43490 Cluster: Jasmonate induced protein; n=1; Hordeum vulgare|Rep: Jasmonate induced protein - Hordeum vulgare (Barley)	AT5G57160.1 | Symbols: ATLIG4, LIG4 | DNA ligase IV | chr5:23155150-23161688 REVERSE LENGTH=1219		LOC_Os06g41480.1
CUST_3929_PI427708083	1.50509	1.12263	1.36009	1.76746	0.133611	0.382579	2.6366	2.06963	1	0.745889	0.903657	1.17432	1	2.86339	19.7335	15.49	0	-0.422967	-0.146153	0.231823	0	1.51772	4.30257	3.95327		LOC_Os04g24460.1|13104.m02289|protein phytase, putative	U35_15173	U35_15173 Members:13 3pri:Y 1e-162 UniRef90_Q43490 Cluster: Jasmonate induced protein; n=1; Hordeum vulgare|Rep: Jasmonate induced protein - Hordeum vulgare (Barley)	No hits found		LOC_Os04g24460.1
CUST_3749_PI427708080	1.0055	1.20076	1.43121	1.43061	0.842533	1.11378	10.2669	3.5408	1	1.19419	1.42337	1.42278	1	1.32194	12.1857	4.20257	0	0.256031	0.509315	0.508712	0	0.402655	3.60712	2.07127	Major pollen allergen Bet v 1-D/H	LOC_Os03g18850.1|13103.m02258|protein pathogenesis-related Bet v I family protein, putative, expressed	U35_2034	U35_2034 Members:17 3pri:Y 2e-76 UniRef90_Q945E9 Rep: Pathogen-related protein - Oryza sativa (Rice)	AT2G26040.1 | Symbols: PYL2, RCAR14 | PYR1-like 2 | chr2:11094832-11095404 REVERSE LENGTH=190	sp|P43177|BEV1D_BETPN	LOC_Os03g18850.1	IPR000916 (Bet v I domain), IPR023393 (START-like domain)	***-[1.624]	MLOC_57345.1//MLOC_57346.1	4H	51.9122
CUST_334_PI427708083	1.44528	1.18324	1.31804	1.66036	0.21952	0.465076	2.57413	1.8671	1	0.81869	0.911958	1.14882	1	2.11861	11.7262	8.50539	0	-0.28861	-0.13296	0.200147	0	1.08312	3.55166	3.08838		LOC_Os04g24460.1|13104.m02289|protein phytase, putative	U35_15173	U35_15173 Members:13 3pri:Y 1e-162 UniRef90_Q43490 Cluster: Jasmonate induced protein; n=1; Hordeum vulgare|Rep: Jasmonate induced protein - Hordeum vulgare (Barley)	AT5G57160.1 | Symbols: ATLIG4, LIG4 | DNA ligase IV | chr5:23155150-23161688 REVERSE LENGTH=1219		LOC_Os04g24460.1				1H	0.212465
CUST_26134_PI427708080	1.09632	0.767152	0.976025	1.50639	0.682536	0.64876	3.62189	2.06256	1	0.699749	0.89027	1.37404	1	0.950514	5.30651	3.0219	0	-0.515091	-0.167685	0.458423	0	-0.0732205	2.40776	1.59546	Unknown protein	LOC_Os06g10700.1|13106.m01159|protein conserved hypothetical protein	U35_38876	U35_38876 Members:1 3pri:N 6e-43 UniRef90_Q8H058 Cluster: Hypothetical protein OSJNBa0014O06.14; n=1; Oryza sativa (japonica cultivar-group)|Rep: Hypothetical protein OSJNBa0014O06.14 - Oryza sativa (japonica	AT1G60870.1 | Symbols: MEE9 | maternal effect embryo arrest 9 | chr1:22409712-22410227 FORWARD LENGTH=147		LOC_Os06g10700.1
CUST_261_PI427708083	0.977322	1.06007	1.46422	1.67324	0.935731	1.23327	5.60111	3.11528	1	1.08467	1.4982	1.71207	1	1.31797	5.98581	3.32925	0	0.117254	0.58323	0.775743	0	0.398319	2.58155	1.7352		LOC_Os01g07870.1|13101.m00811|protein ABC transporter family protein, putative, expressed	U35_3554	U35_3554 Members:20 3pri:Y 1e-140 UniRef90_Q0JQA5 Cluster: Os01g0173900 protein; n=2; Oryza sativa (japonica cultivar-group)|Rep: Os01g0173900 protein - Oryza sativa (japonica cultivar-group)	AT3G13080.1 | Symbols: ATMRP3, MRP3, ABCC3 | multidrug resistance-associated protein 3 | chr3:4196019-4201250 REVERSE LENGTH=1514		LOC_Os01g07870.1				3H	47.0963
CUST_25970_PI427708080	1.08705	1.07271	1.44341	1.49256	0.851345	1.05967	3.48219	2.08925	1	0.986807	1.32783	1.37304	1	1.2447	4.09022	2.45406	0	-0.0191594	0.40907	0.457368	0	0.315796	2.03218	1.29517	LOCATED IN: endomembrane system; EXPRESSED IN: 22 plant structures; EXPRESSED DURING: 13 growth stages;	LOC_Os06g03820.1|13106.m00325|protein expressed protein	U35_9075	U35_9075 Members:3 3pri:N 1e-92 UniRef90_Q0DEY2 Cluster: Os06g0129000 protein; n=2; Oryza sativa (japonica cultivar-group)|Rep: Os06g0129000 protein - Oryza sativa (japonica cultivar-group)	AT5G52180.1 | Symbols: | LOCATED IN: endomembrane system; EXPRESSED IN: 22 plant structures; EXPRESSED DURING: 13 growth stages; CONTAINS InterPro DOMAIN/s: Transmembrane protein 161AB, predicted (InterPro:IPR019395); Has 82 Blast hits to 82 proteins in 35 species: Archae - 0; Bacteria - 0; Metazoa - 47; Fungi - 0; Plants - 33; Viruses - 0; Other Eukaryotes - 2 (source: NCBI BLink). | chr5:212001…	AT5G52180.1	LOC_Os06g03820.1		*-*-[9]	AK375364
CUST_25477_PI427708080	1.53672	1.50578	1.79465	2.17104	0.423653	0.702594	3.4007	2.07969	1	0.979869	1.16785	1.41278	1	1.65842	8.02709	4.90894	0	-0.0293385	0.223852	0.498533	0	0.729808	3.00488	2.29541	IAA-amino acid hydrolase ILR1-like 4	LOC_Os01g51060.1|13101.m05319|protein hydrolase, putative, expressed	U35_1978	U35_1978 Members:28 3pri:Y 0.0 UniRef90_Q66VR4 Cluster: Auxin amidohydrolase; n=1; Triticum aestivum|Rep: Auxin amidohydrolase - Triticum aestivum (Wheat)	AT1G51760.1 | Symbols: IAR3, JR3 | peptidase M20/M25/M40 family protein | chr1:19199562-19201424 FORWARD LENGTH=440	tr|B6U9G1|B6U9G1_MAIZE	LOC_Os01g51060.1	IPR002933 (Peptidase M20)	***-[4.803]	AK370652
CUST_25082_PI427708080	1.23005	1.41835	1.33575	1.52548	0.681187	0.858538	2.37149	1.52832	1	1.15308	1.08592	1.24017	1	1.26036	3.48141	2.24362	0	0.205487	0.118922	0.310537	0	0.333833	1.79967	1.16583	Glucose-6-phosphate/phosphate translocator-related LENGTH=408	LOC_Os09g12600.1|13109.m01142|protein phosphate/phosphate translocator, putative, expressed	U35_2130	U35_2130 Members:39 3pri:Y 1e-175 UniRef90_Q94JW4 Cluster: Phosphoenolpyruvate/phosphate translocator; n=2; Oryza sativa|Rep: Phosphoenolpyruvate/phosphate translocator - Oryza sativa (Rice)	AT5G33320.1 | Symbols: CUE1, PPT, ARAPPT | Glucose-6-phosphate/phosphate translocator-related | chr5:12588950-12591408 FORWARD LENGTH=408	AT5G33320.1	LOC_Os09g12600.1	IPR004696 (Tpt phosphate/phosphoenolpyruvate translocator), IPR004853 (Domain of unknown function DUF250)	***-[2.094]	AK367025	5H	47.5
CUST_24931_PI427708080	1.16213	1.13482	1.16949	1.26173	0.797299	1.00279	2.97892	1.69717	1	0.976503	1.00634	1.08571	1	1.25773	3.73627	2.12865	0	-0.0343043	0.00911648	0.118639	0	0.330824	1.9016	1.08994	LOCATED IN: endoplasmic reticulum, plasma membrane; EXPRESSED IN: 23 plant structures; EXPRESSED DURING: 14 growth stages;	LOC_Os06g05740.1|13106.m00568|protein expressed protein	U35_18584	U35_18584 Members:11 3pri:Y 1e-122 UniRef90_Q5VML4 Cluster: Hypothetical protein P0529C07.1; n=1; Oryza sativa (japonica cultivar-group)|Rep: Hypothetical protein P0529C07.1 - Oryza sativa (japonica cultivar-gro	AT4G29520.1 | Symbols: | LOCATED IN: endoplasmic reticulum, plasma membrane; EXPRESSED IN: 23 plant structures; EXPRESSED DURING: 14 growth stages; CONTAINS InterPro DOMAIN/s: Saposin B (InterPro:IPR008139); Has 137 Blast hits to 137 proteins in 50 species: Archae - 2; Bacteria - 0; Metazoa - 41; Fungi - 10; Plants - 36; Viruses - 0; Other Eukaryotes - 48 (source: NCBI BLink). | chr4:14494056-144…	AT4G29520.1	LOC_Os06g05740.1		***-[11]	AK365588
CUST_24625_PI427708080	0.910312	0.78369	0.762079	1.70076	0.912662	1.33092	6.10434	5.00869	1	0.860902	0.837162	1.86832	1	1.45829	6.6885	5.48801	0	-0.216079	-0.256421	0.901743	0	0.544276	2.74168	2.45628	Unknown protein	LOC_Os04g37760.1|13104.m03613|protein expressed protein	U35_5381	U35_5381 Members:10 3pri:Y 7e-36 UniRef90_Q7XV48 Cluster: OSJNBa0086B14.7 protein; n=1; Oryza sativa (japonica cultivar-group)|Rep: OSJNBa0086B14.7 protein - Oryza sativa (japonica cultivar-group)	No hits found		LOC_Os04g37760.1	IPR000489 (Pterin-binding)
CUST_24492_PI427708080	0.99811	1.32752	1.16168	1.37323	0.681215	0.785628	2.12896	1.79104	1	1.33004	1.16388	1.37583	1	1.15328	3.12525	2.62919	0	0.411467	0.218939	0.460306	0	0.205737	1.64397	1.39462	2-succinylbenzoate-CoA ligase	LOC_Os04g58710.1|13104.m06176|protein AMP-binding domain containing protein, expressed	U35_5423	U35_5423 Members:10 3pri:Y 1e-83 UniRef90_Q259Q6 Rep: H0306F12.7 protein - Oryza sativa (Rice)	AT3G48990.1 | Symbols: | AMP-dependent synthetase and ligase family protein | chr3:18159031-18161294 REVERSE LENGTH=514	tr|G7IZP1|G7IZP1_MEDTR	LOC_Os04g58710.1	IPR000873 (AMP-dependent synthetase/ligase)	***-[2.09]	AK362027
CUST_24054_PI427708080	1.41185	0.796231	1.09403	1.86841	0.0287381	0.218227	1.93348	1.67647	1	0.563964	0.774894	1.32338	1	7.59364	67.2793	58.3359	0	-0.826326	-0.367929	0.404226	0	2.92479	6.07209	5.86631	Jasmonate-induced protein	LOC_Os04g24478.1|13104.m02291|protein jasmonate-induced protein, putative, expressed	U35_14317	U35_14317 Members:42 3pri:Y 6e-94 UniRef90_P32024 Cluster: 23 kDa jasmonate-induced protein; n=1; Hordeum vulgare|Rep: 23 kDa jasmonate-induced protein - Hordeum vulgare (Barley)	No hits found	tr|B4FSG4|B4FSG4_MAIZE	LOC_Os04g24478.1		***-[2.744]	AK357825
CUST_23987_PI427708080	1.5627	1.28766	1.53536	1.44858	0.405684	0.532257	2.39754	0.904708	1	0.823997	0.982505	0.926974	1	1.312	5.90987	2.23008	0	-0.279289	-0.025463	-0.109399	0	0.391767	2.56313	1.1571	Peroxidase 1	LOC_Os01g22230.1|13101.m02360|protein peroxidase precursor, putative, expressed	U35_3998	U35_3998 Members:11 3pri:Y 1e-139 UniRef90_Q654S1 Cluster: Putative peroxidase; n=3; Oryza sativa (japonica cultivar-group)|Rep: Putative peroxidase - Oryza sativa (japonica cultivar-group)	AT3G21770.1 | Symbols: | Peroxidase superfamily protein | chr3:7673345-7674661 FORWARD LENGTH=329	tr|B6TSD7|B6TSD7_MAIZE	LOC_Os01g22230.1	IPR010255 (Haem peroxidase)	***-[1.999]		7H	23.796
CUST_23773_PI427708080	1.71622	1.72405	3.20742	4.03021	0.19124	0.166018	1.16323	0.527487	1	1.00456	1.86889	2.34831	1	0.868111	6.08258	2.75824	0	0.00656763	0.90218	1.23162	0	-0.204049	2.60468	1.46375	Beta-glucosidase	LOC_Os09g33680.1|13109.m03354|protein Os9bglu31 - beta-glucosidase, dhurrinase, similar to G. max hydroxyisourate hydrolase, expressed	U35_15190	U35_15190 Members:81 3pri:Y 0.0 UniRef90_Q0J0G3 Cluster: Os09g0511600 protein; n=1; Oryza sativa (japonica cultivar-group)|Rep: Os09g0511600 protein - Oryza sativa (japonica cultivar-group)	AT1G02850.2 | Symbols: BGLU11 | beta glucosidase 11 | chr1:630569-633085 FORWARD LENGTH=497	tr|Q9AXL6|Q9AXL6_MUSAC	LOC_Os09g33680.1	IPR001360 (Glycoside hydrolase, family 1), IPR017853 (Glycoside hydrolase, superfamily)	***-[2.668]
CUST_2322_PI427708080	1.54483	1.5471	3.54271	3.09265	0.308665	1.16177	29.8099	13.0518	1	1.00147	2.29327	2.00194	1	3.76386	96.5769	42.2847	0	0.0021234	1.19741	1.0014	0	1.91221	6.59361	5.40206	Dimethylaniline monooxygenase [N-oxide-forming]	LOC_Os04g14690.1|13104.m01362|protein flavin-containing monooxygenase family protein, putative, expressed	U35_3562	U35_3562 Members:20 3pri:N 1e-134 UniRef90_Q01MI7 Rep: H0515C11.4 protein - Oryza sativa (Rice)	AT1G19250.1 | Symbols: FMO1 | flavin-dependent monooxygenase 1 | chr1:6650656-6653053 REVERSE LENGTH=530	tr|F7ANY8|F7ANY8_MONDO	LOC_Os04g14690.1	IPR020946 (Flavin monooxygenase-like)	***-[3.29]		7H	140.722
CUST_23204_PI427708080	1.53049	1.17791	1.37192	1.48339	0.407872	0.599158	2.1984	1.28291	1	0.769632	0.896394	0.969227	1	1.46898	5.38992	3.14536	0	-0.377759	-0.157795	-0.0450931	0	0.554818	2.43026	1.65323	basic helix-loop-helix (bHLH) DNA-binding superfamily protein LENGTH=181	LOC_Os01g01840.1|13101.m00113|protein helix-loop-helix DNA-binding domain containing protein, expressed	U35_17106	U35_17106 Members:28 3pri:Y 1e-40 UniRef90_Q0JRC6 Cluster: Os01g0108400 protein; n=2; Oryza sativa (japonica cultivar-group)|Rep: Os01g0108400 protein - Oryza sativa (japonica cultivar-group)	AT1G10586.2 | Symbols: | basic helix-loop-helix (bHLH) DNA-binding superfamily protein | chr1:3497131-3499278 REVERSE LENGTH=133	AT1G10585.1	LOC_Os01g01840.1	IPR011598 (Helix-loop-helix DNA-binding)	*-*-[6.286]	AK248746.1
CUST_23050_PI427708080	1.23389	0.525176	0.842133	0.888352	0.516772	0.73596	7.54831	2.28251	1	0.425626	0.682502	0.71996	1	1.42415	14.6067	4.41687	0	-1.23234	-0.551094	-0.474011	0	0.510099	3.86855	2.14302	B0616E02-H0507E05.1 protein	LOC_Os04g01500.1|13104.m00060|protein expressed protein	U35_7185	U35_7185 Members:3 3pri:Y 1e-33 UniRef90_Q01HX1 Rep: B0616E02-H0507E05.1 protein - Oryza sativa (Rice)	AT1G63310.1 | Symbols: | unknown protein; BEST Arabidopsis thaliana protein match is: unknown protein (TAIR:AT2G20362.1); Has 78 Blast hits to 77 proteins in 11 species: Archae - 0; Bacteria - 0; Metazoa - 0; Fungi - 0; Plants - 78; Viruses - 0; Other Eukaryotes - 0 (source: NCBI BLink). | chr1:23486580-23487044 REVERSE LENGTH=154	tr|Q01HX1|Q01HX1_ORYSA	LOC_Os04g01500.1		***-[3]
CUST_222_PI427708083	1.6431	1.6236	2.40265	1.67854	0.307844	0.35278	2.90132	1.98192	1	0.988132	1.46227	1.02157	1	1.14597	9.42465	6.43807	0	-0.0172242	0.548209	0.0307843	0	0.196571	3.23644	2.68663		LOC_Os01g72009.1|13101.m07845|protein expressed protein	U35_17078	U35_17078 Members:28 3pri:Y 5e-22 UniRef90_Q5JMU3 Cluster: Hypothetical protein P0466H10.40-1; n=1; Oryza sativa (japonica cultivar-group)|Rep: Hypothetical protein P0466H10.40-1 - Oryza sativa (japonica cultiv	AT5G04080.1 | Symbols: | unknown protein; FUNCTIONS IN: molecular_function unknown; INVOLVED IN: biological_process unknown; LOCATED IN: plasma membrane; EXPRESSED IN: 16 plant structures; EXPRESSED DURING: 9 growth stages; Has 115 Blast hits to 115 proteins in 16 species: Archae - 0; Bacteria - 0; Metazoa - 0; Fungi - 5; Plants - 110; Viruses - 0; Other Eukaryotes - 0 (source: NCBI BLink). | chr…		LOC_Os01g72009.1				3H	138.173
CUST_22142_PI427708080	1.34878	0.877378	1.58538	1.60365	0.454793	0.801569	1.25892	1.18795	1	0.650498	1.17542	1.18896	1	1.76249	2.76811	2.61207	0	-0.620384	0.233173	0.249702	0	0.817616	1.4689	1.38519	Dof zinc finger protein 3	LOC_Os04g58190.3|13104.m06106|protein dof zinc finger domain containing protein, putative, expressed	U35_27570	U35_27570 Members:2 3pri:N 3e-21 UniRef90_Q259D3 Rep: H0801D08.6 protein - Oryza sativa (Rice)	AT3G50410.1 | Symbols: OBP1 | OBF binding protein 1 | chr3:18709872-18710633 FORWARD LENGTH=253	tr|A5HWF2|A5HWF2_HORVD	LOC_Os04g58190.3	IPR003851 (Zinc finger, Dof-type)	***-[3.947]
CUST_21975_PI427708080	1.36129	1.29764	1.46678	1.31662	0.592933	0.836276	3.38658	2.49882	1	0.953246	1.07749	0.967191	1	1.41041	5.71158	4.21434	0	-0.0690799	0.107677	-0.0481277	0	0.49611	2.51389	2.07531	ATP-dependent zinc metalloprotease FtsH 1	LOC_Os06g48250.1|13106.m05130|protein ATPase, putative, expressed	U35_21571	U35_21571 Members:6 3pri:Y 1e-127 UniRef90_Q5Z6G1 Cluster: AAA-type ATPase-like; n=1; Oryza sativa (japonica cultivar-group)|Rep: AAA-type ATPase-like - Oryza sativa (japonica cultivar-group)	AT3G28580.1 | Symbols: | P-loop containing nucleoside triphosphate hydrolases superfamily protein | chr3:10715736-10717238 FORWARD LENGTH=500	sp|B9KXV3|FTSH1_THERP	LOC_Os06g48250.1	IPR003959 (ATPase, AAA-type, core)	*-*-[5.05]
CUST_21412_PI427708080	1.53877	1.74783	1.49667	1.11137	0.320661	0.685407	3.57959	1.74893	1	1.13586	0.972645	0.722249	1	2.13748	11.1631	5.45414	0	0.183789	-0.0400144	-0.469431	0	1.09591	3.48067	2.44735	Peroxidase 39	LOC_Os02g06630.1|13102.m00735|protein peroxidase precursor, putative, expressed	U35_46358	U35_46358 Members:1 3pri:Y 3e-34 UniRef90_Q5U1R9 Cluster: Class III peroxidase 24 precursor; n=2; Oryza sativa (japonica cultivar-group)|Rep: Class III peroxidase 24 precursor - Oryza sativa (japonica cultivar	AT4G11290.1 | Symbols: | Peroxidase superfamily protein | chr4:6869993-6871476 FORWARD LENGTH=326	tr|B6THU9|B6THU9_MAIZE	LOC_Os02g06630.1	IPR010255 (Haem peroxidase)	***-[1.935]	AK367119
CUST_21294_PI427708080	1.03458	1.71866	1.6705	1.72289	0.326403	0.41693	4.42487	1.62707	1	1.66122	1.61467	1.66531	1	1.27735	13.5565	4.98486	0	0.732244	0.691238	0.735793	0	0.353153	3.76091	2.31755	Peroxidase 52	LOC_Os11g02130.1|13111.m00133|protein peroxidase precursor, putative, expressed	U35_13858	U35_13858 Members:15 3pri:Y 1e-146 UniRef90_Q5U1F8 Cluster: Class III peroxidase 135 precursor; n=2; Oryza sativa (japonica cultivar-group)|Rep: Class III peroxidase 135 precursor - Oryza sativa (japonica cultiv	AT5G05340.1 | Symbols: | Peroxidase superfamily protein | chr5:1579142-1580819 REVERSE LENGTH=324	tr|B6U6W0|B6U6W0_MAIZE	LOC_Os11g02130.1	IPR010255 (Haem peroxidase)	***-[1.988]
CUST_20784_PI427708080	1.16325	1.32634	1.34776	1.42037	0.749717	0.909667	3.35169	2.22671	1	1.1402	1.15861	1.22104	1	1.21335	4.47061	2.97007	0	0.189283	0.212397	0.288106	0	0.278992	2.16047	1.5705	Mitochondrial carrier family	LOC_Os08g37370.2|13108.m09389|protein mitochondrial carrier protein, putative, expressed	U35_4936	U35_4936 Members:12 3pri:Y 1e-140 UniRef90_Q6YXI3 Cluster: 2-oxoglutarate carrier-like protein; n=1; Oryza sativa (japonica cultivar-group)|Rep: 2-oxoglutarate carrier-like protein - Oryza sativa (japonica	AT2G22500.1 | Symbols: UCP5, ATPUMP5, DIC1 | uncoupling protein 5 | chr2:9563531-9564472 REVERSE LENGTH=313	tr|C1E5T5|C1E5T5_MICSR	LOC_Os08g37370.2	IPR002030 (Mitochondrial brown fat uncoupling protein), IPR023395 (Mitochondrial carrier domain)	***-[2.189]	AK363797
CUST_20674_PI427708080	0.775847	0.809293	0.794935	0.688433	0.375744	0.574304	1.69318	1.2926	1	1.04311	1.0246	0.88733	1	1.52845	4.5062	3.44011	0	0.0608889	0.0350639	-0.172458	0	0.612065	2.17191	1.78245	Nitrate reductase	LOC_Os02g53130.1|13102.m06060|protein nitrate reductase, putative, expressed	U35_6525	U35_6525 Members:7 3pri:Y 0.0 UniRef90_P27968 Rep: Nitrate reductase [NAD(P)H] - Hordeum vulgare (Barley)	AT1G77760.1 | Symbols: NIA1, GNR1, NR1 | nitrate reductase 1 | chr1:29236005-29239367 REVERSE LENGTH=917	tr|F2DH29|F2DH29_HORVD	LOC_Os02g53130.1	IPR001834 (NADH:cytochrome b5 reductase (CBR)), IPR008335 (Eukaryotic molybdopterin oxidoreductase), IPR014756 (Immunoglobulin E-set), IPR017938 (Riboflavin synthase-like beta-barrel)	***-[2.757]	AK363196
CUST_20492_PI427708080	1.56954	1.29885	1.88079	1.8491	0.368246	0.45103	2.42267	1.13802	1	0.827535	1.19831	1.17811	1	1.22481	6.57895	3.09038	0	-0.273107	0.260995	0.236479	0	0.292554	2.71786	1.62778	2-phosphoglycerate kinase-related protein	LOC_Os02g57400.2|13102.m06616|protein 2-phosphoglycerate kinase-related, putative, expressed	U35_4896	U35_4896 Members:9 3pri:Y 0.0 UniRef90_Q0DWE0 Cluster: Os02g0819400 protein; n=1; Oryza sativa (japonica cultivar-group)|Rep: Os02g0819400 protein - Oryza sativa (japonica cultivar-group)	AT3G45090.1 | Symbols: | P-loop containing nucleoside triphosphate hydrolases superfamily protein | chr3:16490752-16494452 REVERSE LENGTH=717	tr|Q9FJH9|Q9FJH9_ARATH	LOC_Os02g57400.2		***-[2.874]	AK362136//MLOC_59084.1
CUST_20377_PI427708080	1.02619	1.1444	1.2581	1.25196	0.865454	1.02211	2.89919	1.80072	1	1.1152	1.226	1.22001	1	1.18101	3.34991	2.08067	0	0.157304	0.293954	0.286896	0	0.240024	1.74412	1.05705	UDP-N-acetylglucosamine:dolichyl phosphate N-acetylglucosamine-1-phosphate transferase	LOC_Os07g46640.1|13107.m04925|protein UDP-N-acetylglucosamine--dolichyl-phosphate N-acetylglucosaminephosphotransferase, putative, expressed	U35_12055	U35_12055 Members:2 3pri:N 1e-131 UniRef90_Q7EZZ0 Cluster: Putative UDP-GlcNAc:dolichol phosphate N-acetylglucosamine-1-phosphate transferase; n=1; Oryza sativa (japonica cultivar-group)|Rep: Putative	AT3G57220.1 | Symbols: | Glycosyl transferase family 4 protein | chr3:21174516-21176904 FORWARD LENGTH=426	tr|Q8TGX0|Q8TGX0_ASPNG	LOC_Os07g46640.1	IPR000715 (Glycosyl transferase, family 4)	***-[4.062]	AK361468
CUST_20275_PI427708080	1.02468	1.1951	0.983494	1.05803	0.841016	1.11374	3.96177	3.24965	1	1.16631	0.959803	1.03254	1	1.32428	4.71069	3.86395	0	0.221948	-0.0591905	0.0461992	0	0.405207	2.23594	1.95008	Heavy metal transport/detoxification superfamily protein LENGTH=473	LOC_Os01g70710.1|13101.m07689|protein heavy metal-associated domain containing protein, expressed	U35_24079	U35_24079 Members:3 3pri:Y 1e-116 UniRef90_Q5JMG8 Cluster: Copper chaperone (CCH)-related protein-like; n=1; Oryza sativa (japonica cultivar-group)|Rep: Copper chaperone (CCH)-related protein-like - Oryza sativ	AT5G19090.3 | Symbols: | Heavy metal transport/detoxification superfamily protein | chr5:6387910-6389855 FORWARD LENGTH=465	AT3G06130.1	LOC_Os01g70710.1	IPR006121 (Heavy metal-associated domain, HMA)	*-*-[4.482]	AK360848
CUST_19332_PI427708080	0.744255	0.562086	1.12356	1.23731	0.959568	1.27521	5.21501	2.18385	1	0.755233	1.50964	1.66248	1	1.32894	5.43475	2.27587	0	-0.405005	0.594206	0.733335	0	0.410275	2.44221	1.18642	Kinase, putative	LOC_Os02g48210.1|13102.m05445|protein lectin-like protein kinase, putative, expressed	U35_14227	U35_14227 Members:3 3pri:Y 6e-25 UniRef90_Q0DY65 Cluster: Os02g0712700 protein; n=2; Oryza sativa (japonica cultivar-group)|Rep: Os02g0712700 protein - Oryza sativa (japonica cultivar-group)	AT5G06740.1 | Symbols: | Concanavalin A-like lectin protein kinase family protein | chr5:2084094-2086052 FORWARD LENGTH=652	tr|B9SMM3|B9SMM3_RICCO	LOC_Os02g48210.1	IPR008985 (Concanavalin A-like lectin/glucanase), IPR011009 (Protein kinase-like domain)	***-[1.736]	AK354150
CUST_19230_PI427708080	1.31503	1.59235	1.37311	1.39158	0.666283	0.900021	2.56659	1.7417	1	1.21088	1.04416	1.05821	1	1.35081	3.8521	2.61406	0	0.276059	0.0623477	0.0816272	0	0.433824	1.94564	1.38629	Adenosylhomocysteinase	LOC_Os11g26850.2|13111.m02570|protein erythronate-4-phosphate dehydrogenase, putative, expressed	U35_14559	U35_14559 Members:344 3pri:Y 0.0 UniRef90_O23255 Rep: Adenosylhomocysteinase 1 - Arabidopsis thaliana (Mouse-ear cress)	AT4G13940.1 | Symbols: HOG1, EMB1395, SAHH1, MEE58, ATSAHH1 | S-adenosyl-L-homocysteine hydrolase | chr4:8054931-8056676 FORWARD LENGTH=485	tr|F2CZE7|F2CZE7_HORVD	LOC_Os11g26850.2	IPR000043 (Adenosylhomocysteinase)	***-[2]	AK253091.1
CUST_18842_PI427708080	1.5804	1.01298	1.18931	1.84491	0.126608	0.206331	1.62898	1.10733	1	0.640967	0.752536	1.16737	1	1.62968	12.8663	8.74611	0	-0.641678	-0.410167	0.223264	0	0.704585	3.68553	3.12864	Allene oxide synthase	LOC_Os03g12500.1|13103.m01431|protein cytochrome P450, putative, expressed	U35_856	U35_856 Members:25 3pri:Y 0.0 UniRef90_Q9M4B1 Rep: Allene oxide synthase - Hordeum vulgare (Barley)	AT5G42650.1 | Symbols: AOS, CYP74A, DDE2 | allene oxide synthase | chr5:17097803-17099359 REVERSE LENGTH=518	tr|Q9M4B1|Q9M4B1_HORVU	LOC_Os03g12500.1	IPR001128 (Cytochrome P450)	***-[3.738]	AK250408.1	4H	59.7025
CUST_18191_PI427708080	0.887494	0.927802	1.15639	1.5301	0.922685	1.2053	8.74258	5.65015	1	1.04542	1.30298	1.72407	1	1.3063	9.47514	6.12359	0	0.064081	0.381814	0.785816	0	0.385487	3.24415	2.61438	laccase 12 LENGTH=565	LOC_Os06g37080.1|13106.m03838|protein L-ascorbate oxidase precursor, putative, expressed	U35_2438	U35_2438 Members:33 3pri:Y 0.0 UniRef90_Q5Z645 Cluster: Putative ascorbate oxidase AO4; n=1; Oryza sativa (japonica cultivar-group)|Rep: Putative ascorbate oxidase AO4 - Oryza sativa (japonica cultivar-group	AT5G21105.1 | Symbols: | Plant L-ascorbate oxidase | chr5:7172727-7177409 FORWARD LENGTH=588	AT5G05390.1	LOC_Os06g37080.1	IPR017760 (L-ascorbate oxidase, plants)	***-[1.705]		7H	76.6997
CUST_17931_PI427708080	1.4443	0.817057	1.11035	1.79417	0.0334343	0.212396	1.78631	1.5541	1	0.56571	0.768781	1.24224	1	6.35264	53.4274	46.4823	0	-0.821865	-0.379356	0.312945	0	2.66736	5.73951	5.53861	Jasmonate-induced protein	LOC_Os04g24478.1|13104.m02291|protein jasmonate-induced protein, putative, expressed	U35_14317	U35_14317 Members:42 3pri:Y 6e-94 UniRef90_P32024 Cluster: 23 kDa jasmonate-induced protein; n=1; Hordeum vulgare|Rep: 23 kDa jasmonate-induced protein - Hordeum vulgare (Barley)	No hits found	tr|B4FSG4|B4FSG4_MAIZE	LOC_Os04g24478.1		***-[2.744]	MLOC_15761.1//MLOC_1579.2	1H	0.106232
CUST_17258_PI427708080	1.82185	1.09625	2.08689	1.97935	0.150874	0.311344	1.11134	0.442342	1	0.601724	1.14548	1.08645	1	2.06361	7.36601	2.93187	0	-0.732825	0.195953	0.119627	0	1.04517	2.88088	1.55182	Unknown protein	LOC_Os01g51310.1|13101.m05352|protein expressed protein	U35_37351	U35_37351 Members:1 3pri:N 2e-36 UniRef90_Q5NAI8 Cluster: Hypothetical protein P0456F08.17; n=1; Oryza sativa (japonica cultivar-group)|Rep: Hypothetical protein P0456F08.17 - Oryza sativa (japonica cultivar-g	AT5G56980.1 | Symbols: | unknown protein; FUNCTIONS IN: molecular_function unknown; INVOLVED IN: biological_process unknown; LOCATED IN: endomembrane system; EXPRESSED IN: 18 plant structures; EXPRESSED DURING: 12 growth stages; BEST Arabidopsis thaliana protein match is: unknown protein (TAIR:AT4G26130.1); Has 30201 Blast hits to 17322 proteins in 780 species: Archae - 12; Bacteria - 1396; Metaz…		LOC_Os01g51310.1	IPR008480 (Protein of unknown function DUF761, plant)
CUST_17201_PI427708080	1.07712	0.982685	1.2265	1.32475	0.68495	0.874481	7.98055	3.56142	1	0.912324	1.13869	1.22989	1	1.27671	11.6513	5.19953	0	-0.132382	0.187369	0.298534	0	0.352429	3.54242	2.37838	Phenylalanine ammonia-lyase	LOC_Os04g43800.1|13104.m04357|protein phenylalanine ammonia-lyase, putative, expressed	U35_14224	U35_14224 Members:22 3pri:Y 0.0 UniRef90_Q43210 Rep: Phenylalanine ammonia-lyase - Triticum aestivum (Wheat)	AT2G37040.1 | Symbols: PAL1, ATPAL1 | PHE ammonia lyase 1 | chr2:15557602-15560237 REVERSE LENGTH=725	tr|F2DDB3|F2DDB3_HORVD	LOC_Os04g43800.1	IPR001106 (Aromatic amino acid lyase), IPR023144 (Phenylalanine ammonia-lyase, shielding domain)	***-[3.716]
CUST_1688_PI427708080	1.38269	0.506126	0.711167	1.28186	0.0690557	0.232678	1.79182	1.50215	1	0.366044	0.514335	0.927075	1	3.36942	25.9475	21.7527	0	-1.44991	-0.95922	-0.109242	0	1.7525	4.69752	4.44312	Lipase	LOC_Os05g32380.1|13105.m03333|protein phospholipase, putative, expressed	U35_19143	U35_19143 Members:12 3pri:Y 4e-31 UniRef90_Q9M9Y7 Rep: F4H5.11 protein - Arabidopsis thaliana (Mouse-ear cress)	AT1G06800.1 | Symbols: PLA-I{gamma}1 | alpha/beta-Hydrolases superfamily protein | chr1:2089538-2091443 REVERSE LENGTH=515	tr|G7JRN3|G7JRN3_MEDTR	LOC_Os05g32380.1	IPR002921 (Lipase, class 3)	***-[1.36]	MLOC_17298.2	3H	142.635
CUST_16602_PI427708080	1.16839	1.19684	1.45104	1.78801	0.307917	0.29294	2.23823	1.92621	1	1.02435	1.24191	1.53031	1	0.95136	7.26895	6.25562	0	0.0347027	0.312562	0.613826	0	-0.0719361	2.86175	2.64515	Protein of unknown function, DUF642 LENGTH=365	LOC_Os04g41710.1|13104.m04100|protein expressed protein	U35_30767	U35_30767 Members:1 3pri:N 1e-41 UniRef90_A0B9Y7 Rep: OSIGBa0103O01.7 protein - Oryza sativa (Rice)	AT4G32460.2 | Symbols: | Protein of unknown function, DUF642 | chr4:15663036-15664859 REVERSE LENGTH=365	AT4G32460.1	LOC_Os04g41710.1	IPR006946 (Protein of unknown function DUF642), IPR008979 (Galactose-binding domain-like)	***-[4]
CUST_14804_PI427708080	1.26815	0.900625	1.81408	1.02595	0.246068	0.63913	8.39433	4.19755	1	0.71019	1.43049	0.80901	1	2.59737	34.1139	17.0585	0	-0.493724	0.516513	-0.30577	0	1.37705	5.09229	4.09242	Peroxidase 1	LOC_Os07g48050.1|13107.m05133|protein peroxidase precursor, putative, expressed	U35_14345	U35_14345 Members:13 3pri:Y 1e-162 UniRef90_Q9LEH6 Rep: Peroxidase precursor - Hordeum vulgare (Barley)	AT5G05340.1 | Symbols: | Peroxidase superfamily protein | chr5:1579142-1580819 REVERSE LENGTH=324	tr|Q5I3F7|Q5I3F7_TRIMO	LOC_Os07g48050.1	IPR010255 (Haem peroxidase)	***-[1.983]		2H	38.102
CUST_14671_PI427708080	0.90954	1.20724	2.47463	2.39094	0.910505	1.12191	16.294	5.61141	1	1.32731	2.72075	2.62874	1	1.23218	17.8956	6.16296	0	0.408508	1.44401	1.39437	0	0.301216	4.16153	2.62362	Embryogenesis transmembrane protein-like	LOC_Os06g19010.1|13106.m02028|protein cadmium tolerance factor, putative, expressed	U35_4120	U35_4120 Members:15 3pri:Y 5e-94 UniRef90_Q6ATR4 Cluster: Putative NUDIX hydrolase; n=1; Oryza sativa (japonica cultivar-group)|Rep: Putative NUDIX hydrolase - Oryza sativa (japonica cultivar-group)	AT4G11000.1 | Symbols: | Ankyrin repeat family protein | chr4:6731020-6732464 FORWARD LENGTH=406	tr|Q5ZA82|Q5ZA82_ORYSJ	LOC_Os06g19010.1		***-[1.995]
CUST_14345_PI427708083	1.07956	1.34084	2.03883	2.34801	0.837064	1.21317	4.58777	1.8382	1	1.24202	1.88858	2.17497	1	1.44931	5.48078	2.19601	0	0.312693	0.917301	1.121	0	0.535366	2.45438	1.13489		LOC_Os01g60190.2|13101.m06403|protein 2,3-bisphosphoglycerate-independent phosphoglycerate mutase, putative, expressed	U35_19988	U35_19988 Members:7 3pri:Y	AT3G08590.2 | Symbols: | Phosphoglycerate mutase, 2,3-bisphosphoglycerate-independent | chr3:2608683-2611237 REVERSE LENGTH=560		LOC_Os01g60190.2
CUST_14273_PI427708083	0.547517	0.637263	1.52183	2.21733	0.50735	1.5219	34.2963	32.3155	1	1.16391	2.7795	4.0498	1	2.9997	67.5989	63.6948	0	0.218985	1.47483	2.01785	0	1.58482	6.07893	5.9931		LOC_Os09g25060.1|13109.m02391|protein OsWRKY76 - Superfamily of TFs having WRKY and zinc finger domains, expressed	U35_9124	U35_9124 Members:3 3pri:Y 1e-107 UniRef90_Q20DP5 Rep: WRKY transcription factor 76 - Oryza sativa (Rice)	AT1G80840.1 | Symbols: WRKY40, ATWRKY40 | WRKY DNA-binding protein 40 | chr1:30383834-30385356 FORWARD LENGTH=302		LOC_Os09g25060.1
CUST_14236_PI427708083	1.29041	0.949123	1.13375	1.29294	0.682319	0.979403	2.58315	1.8054	1	0.735523	0.878597	1.00197	1	1.4354	3.78584	2.64598	0	-0.443158	-0.186726	0.00283429	0	0.521457	1.92061	1.4038		LOC_Os01g16260.1|13101.m01813|protein major facilitator superfamily antiporter, putative, expressed	U35_7701	U35_7701 Members:5 3pri:N 2e-86 UniRef90_Q5NBL6 Cluster: Putative major facilitator superfamily antiporter; n=1; Oryza sativa (japonica cultivar-group)|Rep: Putative major facilitator superfamily antiporter -	AT3G43790.1 | Symbols: ZIFL2 | zinc induced facilitator-like 2 | chr3:15655443-15658848 FORWARD LENGTH=478		LOC_Os01g16260.1
CUST_14_PI415269222	1.5333	1.3649	1.72588	1.51113	0.444138	0.545219	2.5724	0.978197	1	0.89017	1.1256	0.98554	1	1.22759	5.7919	2.20246	0	-0.167848	0.170693	-0.0210138	0	0.295829	2.53404	1.13912
CUST_13951_PI427708083	1.658	1.05513	1.45934	2.05448	0.102813	0.295117	2.86339	1.95258	1	0.636383	0.88018	1.23913	1	2.87042	27.8504	18.9915	0	-0.652032	-0.18413	0.309328	0	1.52126	4.79962	4.24728		LOC_Os04g24460.1|13104.m02289|protein phytase, putative	U35_15175	U35_15175 Members:31 3pri:Y 2e-92 UniRef90_Q43490 Cluster: Jasmonate induced protein; n=1; Hordeum vulgare|Rep: Jasmonate induced protein - Hordeum vulgare (Barley)	AT3G50240.1 | Symbols: KICP-02 | ATP binding microtubule motor family protein | chr3:18623380-18628784 REVERSE LENGTH=1051		LOC_Os04g24460.1
CUST_13656_PI427708083	1.70932	2.20899	2.5202	7.3085	0.123789	0.451974	6.52771	3.93427	1	1.29232	1.47439	4.27567	1	3.65117	52.7327	31.7821	0	0.369964	0.560117	2.09615	0	1.86836	5.72062	4.99014		LOC_Os05g10210.1|13105.m01096|protein HAD superfamily phosphatase, putative, expressed	U35_553	U35_553 Members:11 3pri:Y 1e-129 UniRef90_Q9M4D6 Cluster: Putative acid phosphatase; n=1; Hordeum vulgare|Rep: Putative acid phosphatase - Hordeum vulgare (Barley)	AT4G29260.1 | Symbols: | HAD superfamily, subfamily IIIB acid phosphatase | chr4:14422310-14423409 REVERSE LENGTH=255		LOC_Os05g10210.1
CUST_13642_PI427708080	1.17669	1.16906	1.22047	1.48012	0.757832	0.711122	2.77841	1.65484	1	0.993515	1.03721	1.25787	1	0.938363	3.66626	2.18365	0	-0.00938571	0.0527106	0.33098	0	-0.0917821	1.87431	1.12674	Histone H2A	LOC_Os12g34510.1|13112.m03522|protein Core histone H2A/H2B/H3/H4 domain containing protein, putative, expressed	U35_13948	U35_13948 Members:52 3pri:Y 1e-59 UniRef90_Q2QPG9 Rep: Probable histone H2AXb - Oryza sativa (Rice)	AT1G54690.1 | Symbols: HTA3, H2AXB, G-H2AX, GAMMA-H2AX | gamma histone variant H2AX | chr1:20414607-20415206 REVERSE LENGTH=142	tr|F2EEP4|F2EEP4_HORVD	LOC_Os12g34510.1	IPR009072 (Histone-fold)	***-[2.994]	MLOC_57143.1	5H	43.9583
CUST_12990_PI427708080	1.19091	1.2963	1.39736	1.86453	0.720555	1.00232	3.23413	1.96736	1	1.08849	1.17335	1.56563	1	1.39104	4.48839	2.73034	0	0.122327	0.230638	0.646743	0	0.476167	2.1662	1.44908	Oxidoreductase, zinc-containing alcohol dehydrogenase family	LOC_Os12g12590.1|13112.m01330|protein NADP-dependent oxidoreductase, putative, expressed	U35_2349	U35_2349 Members:13 3pri:Y 0.0 UniRef90_Q2KM86 Cluster: 2-alkenal reductase; n=1; Hordeum vulgare subsp. vulgare|Rep: 2-alkenal reductase - Hordeum vulgare var. distichum (Two-rowed barley)	AT3G03080.1 | Symbols: | Zinc-binding dehydrogenase family protein | chr3:698530-700278 REVERSE LENGTH=350	tr|Q26G91|Q26G91_FLABB	LOC_Os12g12590.1	IPR002085 (Alcohol dehydrogenase superfamily, zinc-type), IPR011032 (GroES-like), IPR013149 (Alcohol dehydrogenase, C-terminal), IPR016040 (NAD(P)-binding domain)	***-[3.164]	MLOC_52865.1	5H	43.6806
CUST_12873_PI427708080	1.41654	0.882926	0.992368	0.912724	0.562817	0.58797	1.3039	1.24657	1	0.623298	0.700558	0.644333	1	1.04469	2.31674	2.21487	0	-0.682007	-0.513423	-0.634121	0	0.0630782	1.2121	1.14723	Metal tolerance protein C3	LOC_Os01g03914.1|13101.m00345|protein cation efflux family protein, putative, expressed	U35_25039	U35_25039 Members:2 3pri:Y 5e-45 UniRef90_Q9LDU0 Cluster: Putative cation diffusion facilitator 9; n=1; Oryza sativa (japonica cultivar-group)|Rep: Putative cation diffusion facilitator 9 - Oryza sativa (japon	AT1G79520.1 | Symbols: | Cation efflux family protein | chr1:29912369-29914515 REVERSE LENGTH=402	tr|B6TV88|B6TV88_MAIZE	LOC_Os01g03914.1	IPR002524 (Cation efflux protein)	***-[2.658]		3H	8.42776
CUST_127_PI427708080	1.0084	1.25884	0.869663	0.770405	0.789341	1.46385	2.04325	1.62189	1	1.24835	0.862416	0.763985	1	1.85452	2.58855	2.05474	0	0.32002	-0.213544	-0.388383	0	0.891049	1.37215	1.03896	TRAF-like family protein	LOC_Os10g33830.1|13110.m02994|protein MATH domain containing protein	U35_2581	U35_2581 Members:28 3pri:Y 6e-63 UniRef90_Q7XDC5 Cluster: MATH domain containing protein; n=1; Oryza sativa (japonica cultivar-group)|Rep: MATH domain containing protein - Oryza sativa (japonica cultivar-group	AT3G17380.1 | Symbols: | TRAF-like family protein | chr3:5950240-5952124 FORWARD LENGTH=309	tr|F4J556|F4J556_ARATH	LOC_Os10g33830.1	IPR008974 (TRAF-like)	***-[1.741]		1H	48.0878
CUST_12501_PI427708080	1.18454	1.42586	1.42738	1.89668	0.5269	0.72214	13.4353	3.79009	1	1.20372	1.20501	1.60119	1	1.37054	25.4987	7.19318	0	0.267502	0.269043	0.679147	0	0.454748	4.67235	2.84663	Hsp20/alpha crystallin family protein	LOC_Os10g07210.1|13110.m00642|protein hsp20/alpha crystallin family protein, putative, expressed	U35_10321	U35_10321 Members:3 3pri:N 9e-26 UniRef90_Q45TD8 Rep: CIA - Oryza sativa (indica cultivar-group)	AT5G51440.1 | Symbols: | HSP20-like chaperones superfamily protein | chr5:20891242-20892013 FORWARD LENGTH=210	tr|B6TM52|B6TM52_MAIZE	LOC_Os10g07210.1	IPR008978 (HSP20-like chaperone), IPR017690 (Outer membrane insertion C-terminal signal, omp85 target)	***-[4]	MLOC_47822.1	5H	51.4583
CUST_11586_PI427708083	1.03888	0.64967	1.49328	1.63284	0.784476	1.73837	2.51086	3.38741	1	0.625358	1.4374	1.57173	1	2.21596	3.20068	4.31805	0	-0.677246	0.523458	0.652355	0	1.14793	1.67838	2.11038		LOC_Os08g39140.4|13108.m04169|protein heat shock protein, putative, expressed	U35_14120	U35_14120 Members:236 3pri:Y 0.0 UniRef90_P55737 Cluster: Heat shock protein 81-2; n=23; Magnoliophyta|Rep: Heat shock protein 81-2 - Arabidopsis thaliana (Mouse-ear cress)	AT5G56010.1 | Symbols: HSP81-3, Hsp81.3, AtHsp90-3, AtHsp90.3 | heat shock protein 81-3 | chr5:22681410-22683911 FORWARD LENGTH=699		LOC_Os08g39140.4
CUST_10649_PI427708083	1.18241	1.33523	1.21483	1.27686	0.784789	1.01902	2.16858	1.68322	1	1.12924	1.02742	1.07988	1	1.29846	2.76326	2.1448	0	0.175355	0.0390209	0.110872	0	0.376798	1.46637	1.10084		LOC_Os03g02390.1|13103.m00195|protein mitochondrial import inner membrane translocase subunit Tim17, putative, expressed	U35_20502	U35_20502 Members:8 3pri:Y 2e-79 UniRef90_Q8GZW5 Cluster: Putative mitochondrial inner membrane protein; n=1; Oryza sativa (japonica cultivar-group)|Rep: Putative mitochondrial inner membrane protein - Oryza s	AT1G17530.1 | Symbols: ATTIM23-1, TIM23-1 | translocase of inner mitochondrial membrane 23 | chr1:6027723-6028286 FORWARD LENGTH=187		LOC_Os03g02390.1
CUST_1_PI390715121	1.73717	1.47163	1.63341	3.02424	0.201235	0.504563	5.71374	3.88048	1	0.847141	0.940269	1.7409	1	2.50733	28.3933	19.2833	0	-0.239326	-0.0888547	0.799833	0	1.32615	4.82748	4.26928

## Sheet: Rp up and Mc up 24h
[Vol UP C v Rp 24h 0.05] and [Vol UP C v Mc24h 0.05] Venn
CE_aphid
Genes present in [Vol UP C v Rp 24h 0.05] and [Vol UP C v Mc24h 0.05]. The universe list was All 24h after raw 0.05.
Infestation ()*	Control	B+Mc	B+Mp	B+Rp	Control	B+Mc	B+Mp	B+Rp	Control	B+Mc	B+Mp	B+Rp	Control	B+Mc	B+Mp	B+Rp	Control	B+Mc	B+Mp	B+Rp	Control	B+Mc	B+Mp	B+Rp
Time (hours)S	3h				24h				3h				24h				3h				24h
Systematic	Normalized data								Ratio								LOG2								Description	top rice hit	H35	top Harvest35 hit	top Arabidopsis hit	AHRD Blast-Hit-Accession	rice	AHRD Interpro-ID (Description)	AHRD-Quality-Code	HC_genes	POPSEQ chromosome	POPSEQ cM
CUST_9087_PI427708080	1.76545	1.37738	1.8032	2.87383	0.188774	0.4938	5.44486	3.75059	1	0.780186	1.02138	1.62782	1	2.61583	28.8433	19.8682	0	-0.35811	0.0305207	0.702937	0	1.38727	4.85017	4.31239	Cellulose synthase-like protein	LOC_Os07g36750.1|13107.m03772|protein CSLF3 - cellulose synthase-like family F; beta1,3;1,4 glucan synthase, expressed	U35_21134	U35_21134 Members:6 3pri:Y 1e-162 UniRef90_Q944E0 Cluster: Cellulose synthase-like protein OsCslF3; n=3; Oryza sativa|Rep: Cellulose synthase-like protein OsCslF3 - Oryza sativa (Rice)	AT5G16910.1 | Symbols: ATCSLD2, CSLD2 | cellulose-synthase like D2 | chr5:5561679-5565290 FORWARD LENGTH=1145	tr|D0U5L9|D0U5L9_AVESA	LOC_Os07g36750.1	IPR005150 (Cellulose synthase)	***-[2.753]	MLOC_13463.1	2H	57.2946
CUST_4703_PI427708080	1.62078	1.13808	3.1453	3.55298	0.251711	0.717705	11.8241	10.8939	1	0.70218	1.94061	2.19214	1	2.8513	46.9749	43.2795	0	-0.510086	0.956507	1.13234	0	1.51162	5.55382	5.43561	basic helix-loop-helix (bHLH) DNA-binding superfamily protein LENGTH=264	LOC_Os04g23550.1|13104.m02192|protein basic helix-loop-helix family protein, putative, expressed	U35_17337	U35_17337 Members:25 3pri:Y 2e-90 UniRef90_Q7XMC8 Rep: OSJNBb0018A10.7 protein - Oryza sativa (Rice)	AT5G57150.1 | Symbols: | basic helix-loop-helix (bHLH) DNA-binding superfamily protein | chr5:23152361-23154872 FORWARD LENGTH=247	AT5G57150.4	LOC_Os04g23550.1	IPR011598 (Helix-loop-helix DNA-binding)	*-*-[5.241]	MLOC_62844.2	2H	57.932
CUST_3929_PI427708083	1.50509	1.12263	1.36009	1.76746	0.133611	0.382579	2.6366	2.06963	1	0.745889	0.903657	1.17432	1	2.86339	19.7335	15.49	0	-0.422967	-0.146153	0.231823	0	1.51772	4.30257	3.95327		LOC_Os04g24460.1|13104.m02289|protein phytase, putative	U35_15173	U35_15173 Members:13 3pri:Y 1e-162 UniRef90_Q43490 Cluster: Jasmonate induced protein; n=1; Hordeum vulgare|Rep: Jasmonate induced protein - Hordeum vulgare (Barley)	No hits found		LOC_Os04g24460.1
CUST_334_PI427708083	1.44528	1.18324	1.31804	1.66036	0.21952	0.465076	2.57413	1.8671	1	0.81869	0.911958	1.14882	1	2.11861	11.7262	8.50539	0	-0.28861	-0.13296	0.200147	0	1.08312	3.55166	3.08838		LOC_Os04g24460.1|13104.m02289|protein phytase, putative	U35_15173	U35_15173 Members:13 3pri:Y 1e-162 UniRef90_Q43490 Cluster: Jasmonate induced protein; n=1; Hordeum vulgare|Rep: Jasmonate induced protein - Hordeum vulgare (Barley)	AT5G57160.1 | Symbols: ATLIG4, LIG4 | DNA ligase IV | chr5:23155150-23161688 REVERSE LENGTH=1219		LOC_Os04g24460.1				1H	0.212465
CUST_17931_PI427708080	1.4443	0.817057	1.11035	1.79417	0.0334343	0.212396	1.78631	1.5541	1	0.56571	0.768781	1.24224	1	6.35264	53.4274	46.4823	0	-0.821865	-0.379356	0.312945	0	2.66736	5.73951	5.53861	Jasmonate-induced protein	LOC_Os04g24478.1|13104.m02291|protein jasmonate-induced protein, putative, expressed	U35_14317	U35_14317 Members:42 3pri:Y 6e-94 UniRef90_P32024 Cluster: 23 kDa jasmonate-induced protein; n=1; Hordeum vulgare|Rep: 23 kDa jasmonate-induced protein - Hordeum vulgare (Barley)	No hits found	tr|B4FSG4|B4FSG4_MAIZE	LOC_Os04g24478.1		***-[2.744]	MLOC_15761.1//MLOC_1579.2	1H	0.106232
CUST_1_PI390715121	1.73717	1.47163	1.63341	3.02424	0.201235	0.504563	5.71374	3.88048	1	0.847141	0.940269	1.7409	1	2.50733	28.3933	19.2833	0	-0.239326	-0.0888547	0.799833	0	1.32615	4.82748	4.26928

## Sheet: Mp up and Mc up 24h
[Vol UP C v Mp 24h 0.05] and [Vol UP C v Mc24h 0.05] venn
CE_aphid
Genes present in [Vol UP C v Mp 24h 0.05] and [Vol UP C v Mc24h 0.05]. The universe list was Vol UP C v Mp 24h 0.05.
Infestation ()*	Control	B+Mc	B+Mp	B+Rp	Control	B+Mc	B+Mp	B+Rp	Control	B+Mc	B+Mp	B+Rp	Control	B+Mc	B+Mp	B+Rp	Control	B+Mc	B+Mp	B+Rp	Control	B+Mc	B+Mp	B+Rp
Time (hours)S	3h				24h				3h				24h				3h				24h
Systematic	Normalized data								Ratio								LOG2								Description	top rice hit	H35	top Harvest35 hit	top Arabidopsis hit	AHRD Blast-Hit-Accession	rice	AHRD Interpro-ID (Description)	AHRD-Quality-Code	HC_genes	POPSEQ chromosome	POPSEQ cM
CUST_9087_PI427708080	1.76545	1.37738	1.8032	2.87383	0.188774	0.4938	5.44486	3.75059	1	0.780186	1.02138	1.62782	1	2.61583	28.8433	19.8682	0	-0.35811	0.0305207	0.702937	0	1.38727	4.85017	4.31239	Cellulose synthase-like protein	LOC_Os07g36750.1|13107.m03772|protein CSLF3 - cellulose synthase-like family F; beta1,3;1,4 glucan synthase, expressed	U35_21134	U35_21134 Members:6 3pri:Y 1e-162 UniRef90_Q944E0 Cluster: Cellulose synthase-like protein OsCslF3; n=3; Oryza sativa|Rep: Cellulose synthase-like protein OsCslF3 - Oryza sativa (Rice)	AT5G16910.1 | Symbols: ATCSLD2, CSLD2 | cellulose-synthase like D2 | chr5:5561679-5565290 FORWARD LENGTH=1145	tr|D0U5L9|D0U5L9_AVESA	LOC_Os07g36750.1	IPR005150 (Cellulose synthase)	***-[2.753]	MLOC_13463.1	2H	57.2946
CUST_4703_PI427708080	1.62078	1.13808	3.1453	3.55298	0.251711	0.717705	11.8241	10.8939	1	0.70218	1.94061	2.19214	1	2.8513	46.9749	43.2795	0	-0.510086	0.956507	1.13234	0	1.51162	5.55382	5.43561	basic helix-loop-helix (bHLH) DNA-binding superfamily protein LENGTH=264	LOC_Os04g23550.1|13104.m02192|protein basic helix-loop-helix family protein, putative, expressed	U35_17337	U35_17337 Members:25 3pri:Y 2e-90 UniRef90_Q7XMC8 Rep: OSJNBb0018A10.7 protein - Oryza sativa (Rice)	AT5G57150.1 | Symbols: | basic helix-loop-helix (bHLH) DNA-binding superfamily protein | chr5:23152361-23154872 FORWARD LENGTH=247	AT5G57150.4	LOC_Os04g23550.1	IPR011598 (Helix-loop-helix DNA-binding)	*-*-[5.241]	MLOC_62844.2	2H	57.932
CUST_3929_PI427708083	1.50509	1.12263	1.36009	1.76746	0.133611	0.382579	2.6366	2.06963	1	0.745889	0.903657	1.17432	1	2.86339	19.7335	15.49	0	-0.422967	-0.146153	0.231823	0	1.51772	4.30257	3.95327		LOC_Os04g24460.1|13104.m02289|protein phytase, putative	U35_15173	U35_15173 Members:13 3pri:Y 1e-162 UniRef90_Q43490 Cluster: Jasmonate induced protein; n=1; Hordeum vulgare|Rep: Jasmonate induced protein - Hordeum vulgare (Barley)	No hits found		LOC_Os04g24460.1
CUST_334_PI427708083	1.44528	1.18324	1.31804	1.66036	0.21952	0.465076	2.57413	1.8671	1	0.81869	0.911958	1.14882	1	2.11861	11.7262	8.50539	0	-0.28861	-0.13296	0.200147	0	1.08312	3.55166	3.08838		LOC_Os04g24460.1|13104.m02289|protein phytase, putative	U35_15173	U35_15173 Members:13 3pri:Y 1e-162 UniRef90_Q43490 Cluster: Jasmonate induced protein; n=1; Hordeum vulgare|Rep: Jasmonate induced protein - Hordeum vulgare (Barley)	AT5G57160.1 | Symbols: ATLIG4, LIG4 | DNA ligase IV | chr5:23155150-23161688 REVERSE LENGTH=1219		LOC_Os04g24460.1				1H	0.212465
CUST_17931_PI427708080	1.4443	0.817057	1.11035	1.79417	0.0334343	0.212396	1.78631	1.5541	1	0.56571	0.768781	1.24224	1	6.35264	53.4274	46.4823	0	-0.821865	-0.379356	0.312945	0	2.66736	5.73951	5.53861	Jasmonate-induced protein	LOC_Os04g24478.1|13104.m02291|protein jasmonate-induced protein, putative, expressed	U35_14317	U35_14317 Members:42 3pri:Y 6e-94 UniRef90_P32024 Cluster: 23 kDa jasmonate-induced protein; n=1; Hordeum vulgare|Rep: 23 kDa jasmonate-induced protein - Hordeum vulgare (Barley)	No hits found	tr|B4FSG4|B4FSG4_MAIZE	LOC_Os04g24478.1		***-[2.744]	MLOC_15761.1//MLOC_1579.2	1H	0.106232
CUST_1_PI390715121	1.73717	1.47163	1.63341	3.02424	0.201235	0.504563	5.71374	3.88048	1	0.847141	0.940269	1.7409	1	2.50733	28.3933	19.2833	0	-0.239326	-0.0888547	0.799833	0	1.32615	4.82748	4.26928

## Sheet: Mp down and Mc down 3h
[Vol DOWN C v Mp 3h 0.05] and [Vol DOWN C v Mc 3h 0.05]
CE_aphid
Genes present in [Vol DOWN C v Mp 3h 0.05] and [Vol DOWN C v Mc 3h 0.05]. The universe list was Vol DOWN all 3h 0.05.
Infestation ()*	Control	B+Mc	B+Mp	B+Rp	Control	B+Mc	B+Mp	B+Rp	Control	B+Mc	B+Mp	B+Rp	Control	B+Mc	B+Mp	B+Rp	Control	B+Mc	B+Mp	B+Rp	Control	B+Mc	B+Mp	B+Rp
Time (hours)S	3h				24h				3h				24h				3h				24h
Systematic	Normalized data								Ratio								LOG2								Description	top rice hit	H35	top Harvest35 hit	top Arabidopsis hit	AHRD Blast-Hit-Accession	rice	AHRD Interpro-ID (Description)	AHRD-Quality-Code	HC_genes	POPSEQ chromosome	POPSEQ cM
CUST_20165_PI427708080	1.93997	0.816079	0.968875	1.00884	0.0422322	0.04005	0.0897188	0.0469097	1	0.420666	0.499428	0.520028	1	0.948328	2.12442	1.11076	0	-1.24925	-1.00165	-0.94334	0	-0.0765416	1.08707	0.151542	Acyl-[acyl-carrier-protein] desaturase	LOC_Os03g30950.1|13103.m03537|protein acyl-desaturase, chloroplast precursor, putative, expressed	U35_2146	U35_2146 Members:34 3pri:Y 1e-164 UniRef90_Q84MF1 Cluster: Putative stearoyl-acyl-carrier protein desaturase; n=1; Oryza sativa (japonica cultivar-group)|Rep: Putative stearoyl-acyl-carrier protein desaturase -	AT3G02620.1 | Symbols: | Plant stearoyl-acyl-carrier-protein desaturase family protein | chr3:560256-561760 FORWARD LENGTH=403	tr|E9JSA9|E9JSA9_ARAHY	LOC_Os03g30950.1	IPR005067 (Fatty acid desaturase, type 2), IPR009078 (Ferritin/ribonucleotide reductase-like)	***-[4.38]	AK360044

## Sheet: Rp down and Mc down 24h
All 24h Rp and Mc DOWN
CE_aphid
Genes present in [Vol DOWN C v Rp 24h 0.05] and [Vol DOWN C v Mc 24h 0.05]. The universe list was Vol DOWN all 24h 0.05.
Infestation ()*	Control	B+Mc	B+Mp	B+Rp	Control	B+Mc	B+Mp	B+Rp	Control	B+Mc	B+Mp	B+Rp	Control	B+Mc	B+Mp	B+Rp	Control	B+Mc	B+Mp	B+Rp	Control	B+Mc	B+Mp	B+Rp
Time (hours)S	3h				24h				3h				24h				3h				24h
Systematic	Normalized data								Ratio								LOG2								Description	top rice hit	H35	top Harvest35 hit	top Arabidopsis hit	AHRD Blast-Hit-Accession	rice	AHRD Interpro-ID (Description)	AHRD-Quality-Code	HC_genes	POPSEQ chromosome	POPSEQ cM
CUST_9443_PI427708080	0.77388	0.690266	0.526161	0.715925	1.20034	0.591782	1.78551	0.459013	1	0.891955	0.679901	0.925111	1	0.493012	1.4875	0.382402	0	-0.164957	-0.556604	-0.112301	0	-1.02031	0.572889	-1.38684	GRAM domain-containing protein 1B	LOC_Os04g40070.1|13104.m03890|protein GRAM and C2 domains containing protein, putative, expressed	U35_11636	U35_11636 Members:2 3pri:N 0.0 UniRef90_Q5Z6I4 Cluster: Putative Osnop; n=1; Oryza sativa (japonica cultivar-group)|Rep: Putative Osnop - Oryza sativa (japonica cultivar-group)	AT5G50170.1 | Symbols: | C2 calcium/lipid-binding and GRAM domain containing protein | chr5:20421150-20425524 FORWARD LENGTH=1027	tr|G7J4S2|G7J4S2_MEDTR	LOC_Os04g40070.1	IPR004182 (GRAM), IPR008973 (C2 calcium/lipid-binding domain, CaLB)	***-[2.718]
CUST_6950_PI427708100	0.802365	0.652236	0.741466	0.394127	1.0707	0.451002	5.98409	0.441004	1	0.812891	0.9241	0.491207	1	0.421222	5.58896	0.411884	0	-0.298866	-0.113879	-1.0256	0	-1.24735	2.48258	-1.27969		LOC_Os12g43740.1|13112.m04614|protein oxidoreductase, short chain dehydrogenase/reductase family, putative, expressed	U35_9385	U35_9385 Members:3 3pri:Y	AT4G01070.1 | Symbols: GT72B1, UGT72B1 | UDP-Glycosyltransferase superfamily protein | chr4:461858-463300 REVERSE LENGTH=480		LOC_Os12g43740.1
CUST_2455_PI427708100	0.805043	0.309643	0.566676	0.668654	1.07979	0.32352	3.51677	0.318334	1	0.384628	0.703907	0.830581	1	0.299615	3.25691	0.294811	0	-1.37846	-0.506543	-0.267807	0	-1.73882	1.7035	-1.76214		LOC_Os02g51190.1|13102.m05819|protein retrotransposon protein, putative, unclassified	No	No hits found	AT5G04290.1 | Symbols: KTF1, SPT5L | kow domain-containing transcription factor 1 | chr5:1196069-1202653 FORWARD LENGTH=1493		LOC_Os02g51190.1
