# Supplementary material for: Barley transcriptome analyses upon interaction with different aphid species identify thionins contributing to resistance
Source: Plant Cell Environ. 2017 Jul 18;40(11):2628–43. doi: 10.1111/pce.12979 (PMC6084319; doi:10.1111/pce.12979)
Supplement: Supplementary file 1 — Supplementary Figure 1: Assessment of variation between 3 h and 24 h control samples in microarray analyses. (a) Venn diagram showing the overlap between the gene set identified as differentially expressed between the 3 h and 24 h control barley samples (331 genes, shown in the green circle on the left) and the gene set identified as differentially expressed genes across barley‐aphid interactions (974 genes, shown in the red circle on the right). The statistical analyses used were paired t‐test between samples (p ≤ 0.05). (b) Clustering analysis of the 854 differentially expressed across different aphid interactions after excluding the 120 genes differentially expressed between the 3 h and 24 h control samples that overlapped with the set of 974 differentially expressed genes across aphid interactions. Blue color indicates low expression level and red color indicates high expression level. No‐aphid control (C), R. padi (Rp), M. persicae (Mp), and M. cerasi (Mc) treatments are indicated. Supplementary Figure 2: Aphid probing on different cultivars Optic and Morex. Images showing aphid stylet short probes and pathways in barley cv Optic and Morex. Pictures were taken two days after aphid challenge and visualized by staining with acid fuchsine. Images were taken with a light microscope. The stylets short probes and pathways are indicated arrows. Scale bars are 20 μm. Supplementary Figure 3: Additional pictures displaying callose deposition two days after probing for the aphid species R. padi , M. persicae and M. cerasi . The callose was visualized with aniline blue and confocal microscope (wavelength 516 nm). Six leaf samples were used per aphid species per replicate and the experiment was done in three independent biological replicates. White arrows point stylet probing paths. Scale bars are 20 μm. Supplementary Figure 4: MapMan analyses of genes differentially regulated during interactions with R. padi and M. persicae at the 24 h timepoint. Genes were mapped using th [file PCE-40-2628-s001.zip › STable8.xlsx]

## Sheet: Sheet1
Supporting Information Table 8

## Sheet: Common genes  UP 3h Rp and Mp
Gene_Aracyc Pathway_function P=0.05 Fisher
	Term	Observed Frequency	Expected Frequency	p-value	Genes
PHYTOALEXIN-SYN	Phytoalexins Biosynthesis	1	0.016	0.00256	AT5G06570|AT3G26210
CAMALEXIN-SYN	camalexin biosynthesis	0.5	0.009	0.03	AT3G26210
INDOLE-PHYTOALEXIN-SYN	Indole Phytoalexins Biosynthesis	0.5	0.009	0.03	AT3G26210
ISOFLAVONOID-PHYTOALEXINS	Isoflavonoid Phytoalexins Biosynthesis	0.5	0.006	0.03	AT5G06570
ISOFLAVONOID-SYN	Isoflavonoids Biosynthesis	0.5	0.007	0.03	AT5G06570
PWY-2083	isoflavonoid biosynthesis II	0.5	0.006	0.03	AT5G06570

## Sheet: Common genes  UP 24h Rp and Mp
Gene_Ontology Biological_process P=0.05 Fisher
	Term	Observed Frequency	Expected Frequency	p-value	Genes
GO:0050896	response to stimulus	0.431	0.148	6.74e-05	AT5G64620|AT5G51440|AT3G43790|AT5G05340|AT3G48990|AT1G80840|AT1G51760|AT4G34710|AT2G37040|AT1G77760|AT5G16910|AT3G28580|AT3G08590|AT5G16990|AT2G26040|AT5G45890|AT5G42650|AT3G21770|AT5G57160|AT4G11290|AT1G19180|AT5G56010|AT1G19250|AT3G45140|AT3G50410
GO:0042221	response to chemical stimulus	0.293	0.076	0.000147	AT5G42650|AT3G21770|AT5G05340|AT3G48990|AT1G80840|AT4G34710|AT2G37040|AT4G11290|AT1G19180|AT5G56010|AT3G28580|AT3G08590|AT5G16990|AT3G45140|AT2G26040|AT5G45890|AT3G50410
GO:0006950	response to stress	0.293	0.084	0.000312	AT5G51440|AT5G05340|AT1G80840|AT1G51760|AT4G34710|AT2G37040|AT5G16910|AT5G16990|AT5G45890|AT5G42650|AT3G21770|AT5G57160|AT4G11290|AT1G19180|AT5G56010|AT1G19250|AT3G45140
GO:0010033	response to organic substance	0.155	0.046	0.04	AT5G42650|AT1G80840|AT4G34710|AT1G19180|AT3G28580|AT3G45140|AT2G26040|AT5G45890|AT3G50410
GO:0009719	response to endogenous stimulus	0.138	0.037	0.04	AT5G42650|AT3G28580|AT4G34710|AT3G45140|AT2G26040|AT5G45890|AT3G50410|AT1G19180
GO:0051707	response to other organism	0.121	0.022	0.01	AT5G42650|AT3G43790|AT1G80840|AT1G19250|AT3G45140|AT5G45890|AT1G19180
GO:0009607	response to biotic stimulus	0.121	0.024	0.02	AT5G42650|AT3G43790|AT1G80840|AT1G19250|AT3G45140|AT5G45890|AT1G19180
GO:0051704	multi-organism process	0.121	0.024	0.02	AT5G42650|AT3G43790|AT1G80840|AT1G19250|AT3G45140|AT5G45890|AT1G19180
GO:0055114	oxidation-reduction process	0.121	0.032	0.04	AT5G21100|AT5G21105|AT3G21770|AT3G48520|AT5G05340|AT3G03080|AT4G11290
GO:0009611	response to wounding	0.103	0.006	0.000148	AT5G42650|AT1G80840|AT4G34710|AT1G51760|AT3G45140|AT2G37040
GO:0006979	response to oxidative stress	0.103	0.011	0.00271	AT4G34710|AT3G21770|AT2G37040|AT5G05340|AT4G11290|AT5G16990
GO:0009620	response to fungus	0.086	0.007	0.00271	AT5G42650|AT1G80840|AT1G19250|AT5G45890|AT3G45140
GO:0009753	response to jasmonic acid stimulus	0.069	0.006	0.02	AT5G42650|AT4G34710|AT3G45140|AT1G19180
GO:0000271	polysaccharide biosynthetic process	0.052	0.004	0.04	AT3G57220|AT1G06490|AT5G16910
GO:0009555	pollen development	0.052	0.004	0.04	AT2G37040|AT1G60870|AT1G19180
GO:0009695	jasmonic acid biosynthetic process	0.034	0.001	0.04	AT5G42650|AT3G45140
GO:0009694	jasmonic acid metabolic process	0.034	0.001	0.04	AT5G42650|AT3G45140
GO:0031408	oxylipin biosynthetic process	0.034	0.001	0.04	AT5G42650|AT3G45140
GO:0031407	oxylipin metabolic process	0.034	0.001	0.05	AT5G42650|AT3G45140
Gene_Ontology Molecular_function P=0.05 Fisher
	Term	Observed Frequency	Expected Frequency	p-value	Genes
GO:0003824	catalytic activity	0.59	0.325	0.00305	AT5G05340|AT1G77760|AT1G06800|AT3G03080|AT5G42650|AT3G21770|AT1G06490|AT4G13940|AT3G48520|AT2G16440|AT5G16910|AT3G28580|AT3G08590|AT5G16990|AT3G15650|AT3G57220|AT5G57160|AT4G11290|AT3G13080|AT1G22340|AT1G51760|AT5G06740|AT4G34710|AT3G50240|AT3G22400|AT3G50930|AT1G19250|AT5G64620|AT3G48990|AT2G37040|AT5G45890|AT5G21100|AT5G21105|AT1G02850|AT4G29260|AT3G45140
GO:0016491	oxidoreductase activity	0.197	0.058	0.00913	AT5G21100|AT5G21105|AT3G21770|AT3G48520|AT5G05340|AT3G22400|AT1G77760|AT4G11290|AT3G03080|AT5G16990|AT1G19250|AT3G45140
GO:0004601	peroxidase activity	0.049	0.004	0.05	AT5G05340|AT3G21770|AT4G11290
GO:0016684	oxidoreductase activity, acting on peroxide as acceptor	0.049	0.004	0.05	AT5G05340|AT3G21770|AT4G11290
GO:0016209	antioxidant activity	0.049	0.005	0.05	AT5G05340|AT3G21770|AT4G11290
GO:0008447	L-ascorbate oxidase activity	0.033	0	0.00451	AT5G21105|AT5G21100
GO:0016165	lipoxygenase activity	0.033	0	0.01	AT3G22400|AT3G45140
GO:0016682	oxidoreductase activity, acting on diphenols and related substances as donors, oxygen as acceptor	0.033	0.001	0.05	AT5G21105|AT5G21100
GO:0016702	oxidoreductase activity, acting on single donors with incorporation of molecular oxygen, incorporation of two atoms of oxygen	0.033	0.001	0.05	AT3G22400|AT3G45140
GO:0051213	dioxygenase activity	0.033	0.001	0.05	AT3G22400|AT3G45140
GO:0016679	oxidoreductase activity, acting on diphenols and related substances as donors	0.033	0.001	0.05	AT5G21105|AT5G21100
GO:0016701	oxidoreductase activity, acting on single donors with incorporation of molecular oxygen	0.033	0.001	0.05	AT3G22400|AT3G45140
GO:0009978	allene oxide synthase activity	0.016	0	0.05	AT5G42650
GO:0010290	chlorophyll catabolite transmembrane transporter activity	0.016	0	0.05	AT3G13080
GO:0015431	glutathione S-conjugate-exporting ATPase activity	0.016	0	0.05	AT3G13080
GO:0071997	glutathione S-conjugate-transporting ATPase activity	0.016	0	0.05	AT3G13080
GO:0003975	UDP-N-acetylglucosamine-dolichyl-phosphate N-acetylglucosaminephosphotransferase activity	0.016	0	0.05	AT3G57220
GO:0004013	adenosylhomocysteinase activity	0.016	0	0.05	AT4G13940
GO:0008792	arginine decarboxylase activity	0.016	0	0.05	AT4G34710
GO:0008940	nitrate reductase activity	0.016	0	0.05	AT1G77760
GO:0010179	IAA-Ala conjugate hydrolase activity	0.016	0	0.05	AT1G51760
GO:0016802	trialkylsulfonium hydrolase activity	0.016	0	0.05	AT4G13940
GO:0046537	2,3-bisphosphoglycerate-independent phosphoglycerate mutase activity	0.016	0	0.05	AT3G08590
Gene_Ontology Componenents_function P=0.05 Fisher
	Term	Observed Frequency	Expected Frequency	p-value	Genes
GO:0044464	cell part	0.873	0.645	0.00553	AT5G05340|AT1G80840|AT1G77760|AT1G06800|AT1G60870|AT5G42650|AT3G21770|AT1G06490|AT4G13940|AT3G48520|AT5G38480|AT4G29520|AT5G16910|AT3G28580|AT3G08590|AT5G16990|AT3G57220|AT5G57160|AT4G11290|AT1G17530|AT1G54690|AT5G33320|AT3G13080|AT1G51760|AT5G06740|AT3G50240|AT5G04080|AT3G22400|AT1G10586|AT3G50930|AT1G19250|AT5G64620|AT3G43790|AT3G48990|AT2G37040|AT1G79520|AT4G32460|AT5G45890|AT4G15920|AT5G21100…
GO:0044424	intracellular part	0.545	0.371	0.04	AT1G80840|AT1G77760|AT1G06800|AT5G42650|AT3G21770|AT4G13940|AT5G38480|AT4G29520|AT5G16910|AT3G28580|AT3G08590|AT3G57220|AT1G17530|AT1G54690|AT5G33320|AT3G13080|AT1G51760|AT3G50240|AT3G22400|AT1G10586|AT3G50930|AT1G19250|AT3G48990|AT2G37040|AT5G45890|AT2G22500|AT4G29260|AT1G19180|AT5G56010|AT3G45140
GO:0044444	cytoplasmic part	0.436	0.256	0.04	AT3G13080|AT1G51760|AT1G77760|AT1G06800|AT3G50240|AT5G42650|AT3G22400|AT3G50930|AT1G19250|AT4G13940|AT3G48990|AT5G38480|AT4G29520|AT5G16910|AT3G28580|AT3G08590|AT5G45890|AT3G57220|AT2G22500|AT4G29260|AT1G17530|AT5G56010|AT3G45140|AT5G33320
GO:0016020	membrane	0.382	0.166	0.00553	AT3G13080|AT1G06490|AT4G13940|AT3G43790|AT1G51760|AT5G38480|AT4G29520|AT5G16910|AT5G16990|AT1G79520|AT1G60870|AT5G42650|AT5G04080|AT4G15920|AT3G57220|AT2G22500|AT4G29260|AT1G17530|AT5G56010|AT3G45140|AT5G33320
GO:0005886	plasma membrane	0.236	0.086	0.02	AT3G13080|AT5G04080|AT4G13940|AT3G57220|AT1G51760|AT5G38480|AT4G29260|AT4G29520|AT5G56010|AT5G16910|AT5G16990|AT1G79520|AT1G60870
GO:0005618	cell wall	0.109	0.025	0.04	AT5G21100|AT5G21105|AT3G21770|AT5G05340|AT5G38480|AT4G32460
GO:0030312	external encapsulating structure	0.109	0.025	0.04	AT5G21100|AT5G21105|AT3G21770|AT5G05340|AT5G38480|AT4G32460
GO:0005773	vacuole	0.091	0.024	0.05	AT3G13080|AT4G13940|AT5G38480|AT4G29260|AT5G45890
GO:0005783	endoplasmic reticulum	0.073	0.015	0.05	AT3G57220|AT4G29520|AT3G28580|AT1G51760
GO:0031090	organelle membrane	0.073	0.015	0.05	AT1G17530|AT3G13080|AT2G22500|AT5G33320
GO:0048046	apoplast	0.073	0.014	0.05	AT3G13080|AT5G05340|AT3G48990|AT3G08590
GO:0019866	organelle inner membrane	0.055	0.005	0.04	AT1G17530|AT2G22500|AT5G33320
GO:0031300	intrinsic to organelle membrane	0.036	0.002	0.04	AT1G19250|AT5G16910
GO:0000325	plant-type vacuole	0.036	0.002	0.04	AT3G13080|AT5G45890
GO:0010282	senescence-associated vacuole	0.018	0	0.04	AT5G45890
GO:0030173	integral to Golgi membrane	0.018	0	0.05	AT5G16910
GO:0031228	intrinsic to Golgi membrane	0.018	0	0.05	AT5G16910
Gene_Function MIPS P=0.05 Fisher
	Term	Observed Frequency	Expected Frequency	p-value	Genes
1	METABOLISM	0.391	0.181	0.00267	AT3G13080|AT1G22340|AT1G51760|AT5G06740|AT4G34710|AT1G77760|AT1G06800|AT5G42650|AT3G21770|AT3G22400|AT3G50930|AT1G06490|AT4G13940|AT3G48990|AT2G16440|AT2G37040|AT5G16910|AT3G28580|AT3G08590|AT5G21105|AT3G15650|AT3G57220|AT1G02850|AT4G29260|AT3G45140
34	INTERACTION WITH THE ENVIRONMENT	0.172	0.055	0.00839	AT5G42650|AT5G51440|AT3G43790|AT1G80840|AT4G34710|AT1G77760|AT3G28580|AT3G50240|AT3G45140|AT5G45890|AT3G50410
34.11	cellular sensing and response to external stimulus	0.156	0.049	0.01	AT5G42650|AT5G51440|AT3G43790|AT1G80840|AT4G34710|AT1G77760|AT3G28580|AT3G45140|AT5G45890|AT3G50410
32	CELL RESCUE, DEFENSE AND VIRULENCE	0.156	0.051	0.02	AT5G42650|AT3G13080|AT5G51440|AT3G21770|AT5G05340|AT1G80840|AT4G34710|AT2G37040|AT4G11290|AT3G45140
1.05	C-compound and carbohydrate metabolism	0.156	0.061	0.04	AT1G22340|AT1G06490|AT3G21770|AT4G13940|AT3G15650|AT3G57220|AT1G02850|AT4G29260|AT5G16910|AT3G08590
36	SYSTEMIC INTERACTION WITH THE ENVIRONMENT	0.141	0.025	0.00267	AT5G42650|AT1G80840|AT3G28580|AT1G19250|AT4G34710|AT3G45140|AT2G37040|AT5G45890|AT3G50410
36.2	plant / fungal specific systemic sensing and response	0.125	0.022	0.00267	AT5G42650|AT1G80840|AT3G28580|AT1G19250|AT4G34710|AT3G45140|AT5G45890|AT3G50410
32.01	stress response	0.125	0.03	0.00839	AT5G42650|AT5G51440|AT3G21770|AT5G05340|AT4G34710|AT3G45140|AT2G37040|AT4G11290
36.20.18	plant hormonal regulation	0.109	0.02	0.0056	AT5G42650|AT1G80840|AT3G28580|AT4G34710|AT3G45140|AT5G45890|AT3G50410
34.11.03	chemoperception and response	0.109	0.029	0.02	AT5G42650|AT1G80840|AT3G28580|AT4G34710|AT3G45140|AT5G45890|AT3G50410
1.2	secondary metabolism	0.094	0.015	0.00745	AT5G42650|AT4G34710|AT3G45140|AT2G37040|AT3G48990|AT1G51760
32.01.01	oxidative stress response	0.078	0.007	0.00267	AT5G05340|AT4G34710|AT3G21770|AT2G37040|AT4G11290
36.20.18.99	other plant signalling molecules response (jasmonic acid, salicylic acid etc.)	0.078	0.006	0.00267	AT5G42650|AT1G80840|AT4G34710|AT3G45140|AT3G50410
36.25	animal specific systemic sensing and response	0.062	0.004	0.00267	AT4G34710|AT5G42650|AT3G45140|AT2G37040
36.25.16	immune response	0.062	0.004	0.00267	AT4G34710|AT5G42650|AT3G45140|AT2G37040
36.25.16.08	response to wounding	0.062	0.003	0.00267	AT4G34710|AT5G42650|AT3G45140|AT2G37040
32.07.07	oxygen and radical detoxification	0.062	0.01	0.03	AT3G13080|AT3G21770|AT5G05340|AT4G11290
32.07	detoxification	0.062	0.01	0.03	AT3G13080|AT3G21770|AT5G05340|AT4G11290
32.07.07.05	peroxidase reaction	0.047	0.003	0.02	AT5G05340|AT3G21770|AT4G11290
01.20.05	metabolism of acetic acid derivatives	0.031	0.001	0.02	AT5G42650|AT3G45140

## Sheet: Common genes DOWN 24h Rp and Mp
Gene_Ontology Biological_process P=0.05 Fisher
	Term	Observed Frequency	Expected Frequency	p-value	Genes
GO:0042221	response to chemical stimulus	0.625	0.076	0.01	AT3G48360|AT5G56550|AT1G76930|AT4G01070|AT5G04290
GO:0050896	response to stimulus	0.625	0.148	0.04	AT3G48360|AT5G56550|AT4G01070|AT5G04290|AT1G76930
GO:0010033	response to organic substance	0.375	0.046	0.05	AT3G48360|AT1G76930|AT5G04290
GO:0010035	response to inorganic substance	0.25	0.02	0.05	AT3G48360|AT5G56550
GO:0042178	xenobiotic catabolic process	0.125	0	0.01	AT4G01070
GO:0051972	regulation of telomerase activity	0.125	0	0.01	AT3G48360
GO:0051973	positive regulation of telomerase activity	0.125	0	0.01	AT3G48360
GO:0006805	xenobiotic metabolic process	0.125	0	0.02	AT4G01070
GO:0006304	DNA modification	0.125	0.001	0.05	AT5G04290
GO:0006305	DNA alkylation	0.125	0.001	0.05	AT5G04290
GO:0006306	DNA methylation	0.125	0.001	0.05	AT5G04290
GO:0009636	response to toxin	0.125	0.001	0.05	AT4G01070
GO:0010167	response to nitrate	0.125	0.001	0.05	AT3G48360
GO:0030422	production of siRNA involved in RNA interference	0.125	0.001	0.05	AT5G04290
GO:0031050	dsRNA fragmentation	0.125	0.001	0.05	AT5G04290
GO:0043331	response to dsRNA	0.125	0.001	0.05	AT5G04290
GO:0051338	regulation of transferase activity	0.125	0.001	0.05	AT3G48360
GO:0051347	positive regulation of transferase activity	0.125	0.001	0.05	AT3G48360
GO:0070918	production of small RNA involved in gene silencing by RNA	0.125	0.001	0.05	AT5G04290
GO:0071359	cellular response to dsRNA	0.125	0.001	0.05	AT5G04290
GO:0043085	positive regulation of catalytic activity	0.125	0.001	0.05	AT3G48360
GO:0044093	positive regulation of molecular function	0.125	0.001	0.05	AT3G48360
Gene_Aracyc Pathway_function P=0.05 Fisher
	Term	Observed Frequency	Expected Frequency	p-value	Genes
PWY-5320	kaempferol glucoside biosynthesis (Arabidopsis)	1	0.004	0.03	AT4G01070
PWY-5321	quercetin glucoside biosynthesis (Arabidopsis)	1	0.01	0.03	AT4G01070
FLAVONOL-SYN	Flavonols Biosynthesis	1	0.02	0.05	AT4G01070
Gene_Function MIPS P=0.05 Fisher
	Term	Observed Frequency	Expected Frequency	p-value	Genes
32.1	degradation / modification of foreign (exogenous) compounds	0.111	1 out of 26623 genes, 0%	0.03	AT4G01070
