# Supplementary material for: Barley transcriptome analyses upon interaction with different aphid species identify thionins contributing to resistance
Source: Plant Cell Environ. 2017 Jul 18;40(11):2628–43. doi: 10.1111/pce.12979 (PMC6084319; doi:10.1111/pce.12979)
Supplement: Supplementary file 1 — Supplementary Figure 1: Assessment of variation between 3 h and 24 h control samples in microarray analyses. (a) Venn diagram showing the overlap between the gene set identified as differentially expressed between the 3 h and 24 h control barley samples (331 genes, shown in the green circle on the left) and the gene set identified as differentially expressed genes across barley‐aphid interactions (974 genes, shown in the red circle on the right). The statistical analyses used were paired t‐test between samples (p ≤ 0.05). (b) Clustering analysis of the 854 differentially expressed across different aphid interactions after excluding the 120 genes differentially expressed between the 3 h and 24 h control samples that overlapped with the set of 974 differentially expressed genes across aphid interactions. Blue color indicates low expression level and red color indicates high expression level. No‐aphid control (C), R. padi (Rp), M. persicae (Mp), and M. cerasi (Mc) treatments are indicated. Supplementary Figure 2: Aphid probing on different cultivars Optic and Morex. Images showing aphid stylet short probes and pathways in barley cv Optic and Morex. Pictures were taken two days after aphid challenge and visualized by staining with acid fuchsine. Images were taken with a light microscope. The stylets short probes and pathways are indicated arrows. Scale bars are 20 μm. Supplementary Figure 3: Additional pictures displaying callose deposition two days after probing for the aphid species R. padi , M. persicae and M. cerasi . The callose was visualized with aniline blue and confocal microscope (wavelength 516 nm). Six leaf samples were used per aphid species per replicate and the experiment was done in three independent biological replicates. White arrows point stylet probing paths. Scale bars are 20 μm. Supplementary Figure 4: MapMan analyses of genes differentially regulated during interactions with R. padi and M. persicae at the 24 h timepoint. Genes were mapped using th [file PCE-40-2628-s001.zip › STable9.xlsx]

## Sheet: Sheet1
Supporting Information Table 9

## Sheet: BIN lists per coditions 
Rp 3h			Mp 3h			Mc 3h			Rp 24h			Mp 24h			Mc 24h
Bins	Elemens	p-value	Bins	Elemens	p-value	Bins	Elemens	p-value	Bins	Elemens	p-value	Bins	Elemens	p-value	Bins	Elemens	p-value
misc	4	0.0784316	not assigned.no ontology	1	0.24716	not assigned.no ontology	1	0.24716	not assigned	121	9.72978e-07	protein.degradation	17	0.000428523	not assigned.no ontology	2	0.165787
stress.abiotic	1	0.0912264	RNA	1	0.24716	RNA	1	0.24716	not assigned.unknown	104	1.25458e-06	protein	55	0.000755534	transport	1	0.193373
stress.abiotic.heat	1	0.0912264	RNA.regulation of transcription	1	0.24716	RNA.regulation of transcription	1	0.24716	misc	20	0.00387594	stress.biotic	17	0.0027091	transport.amino acids	1	0.193373
protein.degradation.cysteine protease	1	0.0912264	RNA.regulation of transcription.bHLH,Basic Helix-Loop-Helix family	1	0.24716	RNA.regulation of transcription.bHLH,Basic Helix-Loop-Helix family	1	0.24716	misc.cytochrome P450	5	0.00551067	not assigned.no ontology.pentatricopeptide (PPR) repeat-containing protein	5	0.012927	protein	1	0.25964
signalling.light	1	0.130743	not assigned	7	0.297621	not assigned	7	0.297621	RNA.regulation of transcription.bHLH,Basic Helix-Loop-Helix family	3	0.0079097	misc	32	0.0195165	protein.degradation	1	0.25964
cell	2	0.142891	stress	2	0.30818	stress	2	0.30818	RNA.regulation of transcription.WRKY domain transcription factor family	8	0.0126363	protein.targeting	6	0.0226503	protein.degradation.serine protease	1	0.25964
cell.organisation	2	0.142891	stress.abiotic	2	0.30818	stress.abiotic	2	0.30818	signalling.receptor kinases	18	0.0138848	not assigned.no ontology	29	0.0226659	not assigned	14	0.3223
signalling	4	0.144612	stress.abiotic.heat	2	0.30818	stress.abiotic.heat	2	0.30818	RNA	25	0.0144033	RNA.regulation of transcription	17	0.0241943	secondary metabolism.simple phenols	1	0.340174
RNA	1	0.154943	protein	1	0.354539	protein	1	0.354539	RNA.regulation of transcription	22	0.0192911	misc.peroxidases	4	0.0291532	secondary metabolism	2	0.449692
RNA.processing	1	0.154943	protein.postranslational modification	1	0.354539	protein.postranslational modification	1	0.354539	signalling.receptor kinases.wall associated kinase	8	0.0374441	protein.targeting.secretory pathway	5	0.0293615	major CHO metabolism.degradation.sucrose	1	0.664612
RNA.processing.ribonucleases	1	0.154943	misc	1	0.354539	misc	1	0.354539	RNA.regulation of transcription.AP2/EREBP, APETALA2/Ethylene-responsive element binding protein family	2	0.0397359	RNA	26	0.0361529	major CHO metabolism	1	0.664612
misc.acid and other phosphatases	2	0.161091	misc.glutathione S transferases	1	0.354539	misc.glutathione S transferases	1	0.354539	signalling	21	0.0548331	misc.beta 1,3 glucan hydrolases	3	0.0367806	major CHO metabolism.degradation	1	0.664612
hormone metabolism.abscisic acid	1	0.182403	development	1	0.487453	development	1	0.487453	stress	13	0.0595663	misc.beta 1,3 glucan hydrolases.glucan endo-1,3-beta-glucosidase	2	0.037661	major CHO metabolism.degradation.sucrose.hexokinase	1	0.664612
hormone metabolism.abscisic acid.induced-regulated-responsive-activated	1	0.182403	development.unspecified	1	0.487453	development.unspecified	1	0.487453	protein.degradation.ubiquitin.E3.SCF.FBOX	2	0.077951	RNA.regulation of transcription.unclassified	3	0.0421256	misc	1	0.794761
protein.postranslational modification	2	0.1916	not assigned.unknown	6	0.637352	not assigned.unknown	6	0.637352	hormone metabolism.jasmonate	4	0.0807779	stress	25	0.0430123	misc.cytochrome P450	1	0.794761
protein.postranslational modification.kinase	2	0.1916	major CHO metabolism.degradation.sucrose	1	0.643429	major CHO metabolism.degradation.sucrose	1	0.643429	hormone metabolism.jasmonate.synthesis-degradation	4	0.0807779	secondary metabolism	7	0.0495261	secondary metabolism.phenylpropanoids	1	0.930901
protein.postranslational modification.kinase.receptor like cytoplasmatic kinase VII	2	0.1916	major CHO metabolism	1	0.643429	major CHO metabolism	1	0.643429	secondary metabolism.flavonoids.anthocyanins	1	0.0863005	signalling.receptor kinases.DUF 26	10	0.0560131	not assigned.unknown	12	0.938503
signalling.in sugar and nutrient physiology	1	0.197417	major CHO metabolism.degradation	1	0.643429	major CHO metabolism.degradation	1	0.643429	secondary metabolism.flavonoids.anthocyanins.anthocyanin 5-aromatic acyltransferase	1	0.0863005	signalling.receptor kinases	18	0.057288
DNA	1	0.266499	major CHO metabolism.degradation.sucrose.invertases	1	0.643429	major CHO metabolism.degradation.sucrose.invertases	1	0.643429	misc.O-methyl transferases	1	0.0970775	signalling.calcium	4	0.0654637
DNA.synthesis/chromatin structure	1	0.266499	major CHO metabolism.degradation.sucrose.invertases.vacuolar	1	0.643429	major CHO metabolism.degradation.sucrose.invertases.vacuolar	1	0.643429	RNA.regulation of transcription.C2H2 zinc finger family	1	0.106452	signalling.G-proteins	4	0.0796733
misc.cytochrome P450	1	0.286101	cell	1	0.816961	cell	1	0.816961	major CHO metabolism.degradation.sucrose.invertases.vacuolar	1	0.111401	hormone metabolism	8	0.0800364
stress.biotic.PR-proteins	1	0.328163	cell.division	1	0.816961	cell.division	1	0.816961	transport.unspecified cations	1	0.116531	major CHO metabolism.degradation.sucrose.invertases.vacuolar	1	0.0852682			196
signalling.receptor kinases.leucine rich repeat XI	1	0.374042							hormone metabolism.jasmonate.synthesis-degradation.allene oxidase synthase	1	0.121843	secondary metabolism.N misc	1	0.086626
signalling.receptor kinases.DUF 26	1	0.374042							protein.degradation.ubiquitin.E3.SCF	3	0.122228	secondary metabolism.N misc.alkaloid-like	1	0.086626
signalling.receptor kinases.misc	1	0.374042							not assigned.no ontology.ABC1 family protein	1	0.127344	protein.degradation.ubiquitin	8	0.086639
stress	4	0.417675							protein.degradation.ubiquitin	6	0.132508	protein.degradation.cysteine protease	1	0.0880012
secondary metabolism.phenylpropanoids	1	0.42369							protein.degradation.ubiquitin.E3	6	0.132508	hormone metabolism.jasmonate.synthesis-degradation.lipoxygenase	3	0.0881213
secondary metabolism	1	0.42369							stress.abiotic	9	0.134749	misc.plastocyanin-like	3	0.0889259
hormone metabolism	2	0.425883							stress.abiotic.heat	9	0.134749	protein.degradation.serine protease	5	0.0895447
cell wall.modification	4	0.458697							misc.gluco-, galacto- and mannosidases	1	0.135954	transport.Major Intrinsic Proteins	1	0.0908045
cell wall	4	0.458697							PS.photorespiration	2	0.139714	transport.Major Intrinsic Proteins.NIP	1	0.0908045
protein.postranslational modification.kinase.receptor like cytoplasmatic kinase IX	1	0.476996							hormone metabolism.auxin	1	0.141939	cell wall.precursor synthesis.NDP sugar pyrophosphorylase	1	0.0922328
protein.degradation.ubiquitin	3	0.616426							hormone metabolism.auxin.induced-regulated-responsive-activated	1	0.141939	cell wall.precursor synthesis.NDP sugar pyrophosphorylase.GDP mannose	1	0.0922328
protein.degradation.ubiquitin.E3	3	0.616426							secondary metabolism.wax	1	0.145007	major CHO metabolism.degradation.sucrose	2	0.0942595
protein.degradation.ubiquitin.E3.RING	3	0.616426							protein.degradation	9	0.148062	major CHO metabolism.degradation.sucrose.invertases	2	0.0942595
protein.degradation	4	0.659962							secondary metabolism.phenylpropanoids.lignin biosynthesis.4CL	1	0.148125	RNA.processing.splicing	1	0.0951435
misc.myrosinases-lectin-jacalin	1	0.722162							PS.photorespiration.hydroxypyruvate reductase	1	0.154515	RNA.regulation of transcription.PHD finger transcription factor	1	0.101185
not assigned	10	0.72337							signalling.receptor kinases.DUF 26	7	0.16045	protein.targeting.secretory pathway.golgi	3	0.102622
not assigned.unknown	10	0.72337							RNA.regulation of transcription.C2C2(Zn) CO-like, Constans-like zinc finger family	1	0.178532	secondary metabolism.phenylpropanoids	1	0.104319
transport	1	0.789717							protein.degradation.cysteine protease	2	0.179636	secondary metabolism.phenylpropanoids.lignin biosynthesis	1	0.104319
transport.phosphate	1	0.789717							secondary metabolism.phenylpropanoids.lignin biosynthesis	7	0.188948	secondary metabolism.phenylpropanoids.lignin biosynthesis.PAL	1	0.104319
hormone metabolism.ethylene	1	0.824133							protein.targeting	2	0.203937	protein.postranslational modification	12	0.119433
hormone metabolism.ethylene.synthesis-degradation	1	0.824133							protein.targeting.secretory pathway	2	0.203937	protein.folding	1	0.121159
protein	5	0.899667							protein.targeting.secretory pathway.vacuole	2	0.203937	misc.protease inhibitor/seed storage/lipid transfer protein (LTP) family protein	2	0.124408
stress.biotic	3	0.936959							protein.degradation.AAA type	1	0.205222	protein.degradation.ubiquitin.proteasom	1	0.126605
signalling.receptor kinases	2	1							misc.glutathione S transferases	3	0.21728	signalling.receptor kinases.wall associated kinase	2	0.128324
									hormone metabolism.jasmonate.synthesis-degradation.allene oxidase cyclase	1	0.2347	development.late embryogenesis abundant	1	0.128462
									misc.protease inhibitor/seed storage/lipid transfer protein (LTP) family protein	1	0.239144	signalling.phosphinositides	1	0.134161
									cell.organisation	1	0.243648	transport.peptides and oligopeptides	3	0.136136
									lipid metabolism.'exotics'(steroids, squalene etc)	1	0.248211	hormone metabolism.ethylene	1	0.138068
									secondary metabolism.phenylpropanoids	9	0.251265	hormone metabolism.ethylene.synthesis-degradation	1	0.138068
									redox	7	0.258605	lipid metabolism.lipid transfer proteins etc	6	0.138912
									stress.biotic	4	0.262313	protein.degradation.metalloprotease	1	0.144091
									RNA.regulation of transcription.unclassified	2	0.266305	amino acid metabolism.degradation	3	0.147806
									hormone metabolism.ethylene.signal transduction	1	0.281824	major CHO metabolism.degradation.starch.starch cleavage	1	0.150314
									nucleotide metabolism.phosphotransfer and pyrophosphatases.uridylate kinase	1	0.302359	major CHO metabolism.degradation.starch.starch cleavage.beta amylase	1	0.150314
									RNA.processing	2	0.309471	protein.targeting.secretory pathway.unspecified	2	0.150846
									RNA.processing.ribonucleases	2	0.309471	cell wall.degradation.mannan-xylose-arabinose-fucose	1	0.152433
									cell wall.precursor synthesis	2	0.320948	TCA / org transformation.TCA.pyruvate DH	1	0.154575
									cell wall.precursor synthesis.UGD	2	0.320948	TCA / org transformation.TCA.pyruvate DH.E2	1	0.154575
									secondary metabolism.flavonoids	2	0.336677	transport.nucleotides	1	0.15674
									protein	23	0.337958	RNA.regulation of transcription.Trihelix, Triple-Helix transcription factor family	1	0.15674
									signalling.calcium	2	0.340686	protein.synthesis	15	0.167333
									RNA.regulation of transcription.G2-like transcription factor family, GARP	1	0.346345	cell wall.cell wall proteins.LRR	1	0.167909
									PS	4	0.355595	protein.synthesis.elongation	3	0.172063
									DNA.synthesis/chromatin structure.histone.core	1	0.363841	protein.degradation.ubiquitin.E3.RING	5	0.181154
									DNA.synthesis/chromatin structure.histone.core.H3	1	0.363841	redox.ascorbate and glutathione	1	0.182089
									secondary metabolism.N misc	1	0.388013	redox.ascorbate and glutathione.ascorbate	1	0.182089
									secondary metabolism.N misc.alkaloid-like	1	0.388013	protein.synthesis.ribosomal protein.eukaryotic.60S subunit.L10A	1	0.184536
									redox.ascorbate and glutathione	2	0.399984	protein.degradation.subtilases	1	0.189503
									redox.thioredoxin	2	0.422582	major CHO metabolism.degradation.starch.starch phosphorylase	1	0.194568
									RNA.regulation of transcription.MYB domain transcription factor family	3	0.42823	RNA.regulation of transcription.MYB-related transcription factor family	1	0.197138
									secondary metabolism.phenylpropanoids.lignin biosynthesis.PAL	5	0.431136	not assigned.no ontology.aconitase C-terminal domain-containing protein	1	0.210358
									lipid metabolism	4	0.44029	hormone metabolism.jasmonate.synthesis-degradation	4	0.211598
									DNA.synthesis/chromatin structure	7	0.456531	protein.degradation.ubiquitin.E3	7	0.211828
									development	9	0.460302	lipid metabolism.FA synthesis and FA elongation.ACP desaturase	1	0.213078
									amino acid metabolism.synthesis	2	0.465092	lipid metabolism.lipid degradation.lysophospholipases.carboxylesterase	1	0.218593
									transport.NDP-sugars at the ER	1	0.466186	misc.GCN5-related N-acetyltransferase	1	0.221388
									major CHO metabolism.degradation.sucrose	2	0.474851	secondary metabolism.flavonoids	2	0.22216
									major CHO metabolism	2	0.474851	secondary metabolism.flavonoids.dihydroflavonols	2	0.22216
									major CHO metabolism.degradation	2	0.474851	secondary metabolism.flavonoids.dihydroflavonols.dihydroflavonol 4-reductase	2	0.22216
									major CHO metabolism.degradation.sucrose.invertases	2	0.474851	protein.degradation.AAA type	1	0.229928
									PS.photorespiration.serine hydroxymethyltransferase	1	0.508334	transport.amino acids	4	0.247697
									development.storage proteins	3	0.528771	RNA.regulation of transcription.AP2/EREBP, APETALA2/Ethylene-responsive element binding protein family	3	0.249918
									DNA.unspecified	1	0.552399	RNA.transcription	1	0.250759
									major CHO metabolism.degradation.sucrose.invertases.cell wall	1	0.559921	transport.phosphate	1	0.256945
									DNA.synthesis/chromatin structure.histone	3	0.563309	major CHO metabolism.degradation	4	0.264875
									amino acid metabolism.synthesis.aromatic aa.phenylalanine	1	0.567493	transport.unspecified anions	1	0.266422
									amino acid metabolism.synthesis.aromatic aa	1	0.567493	transport.sugars	2	0.271429
									amino acid metabolism.synthesis.aromatic aa.phenylalanine.arogenate dehydratase / prephenate dehydratase	1	0.567493	redox.glutaredoxins	1	0.272872
									protein.degradation.ubiquitin.E3.RING	3	0.567701	protein.glycosylation	1	0.276137
									cell	3	0.57211	cell wall.cell wall proteins.AGPs	2	0.280709
									protein.synthesis.ribosomal protein.prokaryotic	1	0.575113	cell wall.cell wall proteins.AGPs.AGP	2	0.280709
									protein.synthesis.ribosomal protein.prokaryotic.unknown organellar	1	0.575113	misc.GDSL-motif lipase	1	0.289461
									protein.synthesis.ribosomal protein.prokaryotic.unknown organellar.50S subunit	1	0.575113	RNA.regulation of transcription.General Transcription	2	0.292608
									protein.synthesis.ribosomal protein.prokaryotic.unknown organellar.50S subunit.L35	1	0.575113	signalling.MAP kinases	1	0.292859
									cell wall	4	0.580934	transport.ABC transporters and multidrug resistance systems	2	0.297461
									not assigned.no ontology.pentatricopeptide (PPR) repeat-containing protein	2	0.583784	hormone metabolism.jasmonate	5	0.298316
									hormone metabolism.ethylene	3	0.594394	transport	30	0.298993
									hormone metabolism.jasmonate.synthesis-degradation.lipoxygenase	2	0.600246	lipid metabolism.lipid degradation.beta-oxidation	1	0.299735
									redox.ascorbate and glutathione.glutathione	1	0.606068	lipid metabolism.lipid degradation.beta-oxidation.acyl CoA reductase	1	0.299735
									amino acid metabolism.degradation.branched chain group.shared	1	0.613922	stress.biotic.signalling	1	0.306717
									amino acid metabolism.degradation.branched chain group	1	0.613922	stress.biotic.signalling.MLO-like	1	0.306717
									transport.Major Intrinsic Proteins	1	0.62182	protein.postranslational modification.kinase	8	0.312988
									transport.Major Intrinsic Proteins.PIP	1	0.62182	protein.postranslational modification.kinase.receptor like cytoplasmatic kinase VII	8	0.312988
									DNA	8	0.627577	RNA.regulation of transcription.putative transcription regulator	1	0.313806
									misc.nitrilases, *nitrile lyases, berberine bridge enzymes, reticuline oxidases, troponine reductases	2	0.639452	stress.abiotic.heat	3	0.332096
									amino acid metabolism.synthesis.serine-glycine-cysteine group.serine	1	0.645774	signalling.light	2	0.332932
									amino acid metabolism.synthesis.serine-glycine-cysteine group	1	0.645774	development.unspecified	4	0.336021
									amino acid metabolism.synthesis.serine-glycine-cysteine group.serine.phosphoglycerate dehydrogenase	1	0.645774	protein.synthesis.ribosomal protein.eukaryotic.60S subunit.L4/L1	1	0.33946
									development.unspecified	6	0.651119	DNA.repair	1	0.350856
									misc.UDP glucosyl and glucoronyl transferases	4	0.660398	cell wall	15	0.35306
									not assigned.no ontology	17	0.66108	misc.misc2	1	0.354707
									transport.peptides and oligopeptides	2	0.662325	lipid metabolism.lipid degradation	8	0.365099
									nucleotide metabolism.phosphotransfer and pyrophosphatases.adenylate kinase	1	0.67829	RNA.regulation of transcription.Chromatin Remodeling Factors	2	0.373846
									protein.folding	1	0.67829	amino acid metabolism.degradation.aspartate family.threonine	1	0.378375
									secondary metabolism	13	0.68243	amino acid metabolism.degradation.aspartate family	1	0.378375
									nucleotide metabolism.phosphotransfer and pyrophosphatases	3	0.687238	nucleotide metabolism.synthesis.pyrimidine	1	0.378375
									nucleotide metabolism	3	0.687238	nucleotide metabolism.synthesis	1	0.378375
									amino acid metabolism	4	0.689205	nucleotide metabolism.synthesis.pyrimidine.dihydroorotase	1	0.378375
									hormone metabolism	8	0.69734	protein.synthesis.ribosomal protein.prokaryotic	1	0.390565
									signalling.receptor kinases.leucine rich repeat XI	3	0.706448	protein.synthesis.ribosomal protein.prokaryotic.unknown organellar	1	0.390565
									redox.glutaredoxins	3	0.71128	protein.synthesis.ribosomal protein.prokaryotic.unknown organellar.50S subunit	1	0.390565
									transport.metabolite transporters at the mitochondrial membrane	1	0.711416	protein.synthesis.ribosomal protein.prokaryotic.unknown organellar.50S subunit.L35	1	0.390565
									protein.postranslational modification	9	0.719065	amino acid metabolism.degradation.glutamate family.proline	1	0.39468
									secondary metabolism.flavonoids.dihydroflavonols	1	0.719787	amino acid metabolism.degradation.glutamate family	1	0.39468
									secondary metabolism.flavonoids.dihydroflavonols.dihydroflavonol 4-reductase	1	0.719787	RNA.regulation of transcription.SET-domain transcriptional regulator family	1	0.398822
									protein.synthesis	2	0.74477	lipid metabolism.FA synthesis and FA elongation.long chain fatty acid CoA ligase	2	0.399825
									protein.synthesis.ribosomal protein	2	0.74477	cell wall.precursor synthesis	3	0.410131
									signalling.phosphinositides	1	0.770685	stress.abiotic	8	0.413185
									signalling.phosphinositides.phosphoinositide phospholipase C	1	0.770685	not assigned.unknown	130	0.416211
									RNA.RNA binding	1	0.779271	major CHO metabolism	5	0.418129
									amino acid metabolism.degradation.histidine	1	0.787885	transport.potassium	1	0.419921
									redox.thioredoxin.PDIL	1	0.796525	hormone metabolism.salicylic acid	1	0.428541
									protein.postranslational modification.kinase	3	0.805095	hormone metabolism.salicylic acid.synthesis-degradation	1	0.428541
									protein.postranslational modification.kinase.receptor like cytoplasmatic kinase VII	3	0.805095	DNA	3	0.435007
									secondary metabolism.phenylpropanoids.lignin biosynthesis.CAD	1	0.80519	amino acid metabolism.degradation.serine-glycine-cysteine group.cysteine	1	0.441662
									misc.beta 1,3 glucan hydrolases	1	0.813878	amino acid metabolism.degradation.serine-glycine-cysteine group	1	0.441662
									misc.beta 1,3 glucan hydrolases.glucan endo-1,3-beta-glucosidase	1	0.813878	minor CHO metabolism.callose	2	0.445462
									transport	9	0.817337	amino acid metabolism.synthesis.histidine	1	0.446087
									cell wall.modification	2	0.830249	amino acid metabolism.synthesis.histidine.phosphoribosyl-AMP cyclohydrolase	1	0.446087
									lipid metabolism.FA synthesis and FA elongation	1	0.840078	protein.synthesis.ribosome biogenesis	1	0.450536
									lipid metabolism.FA synthesis and FA elongation.acyl coa ligase	1	0.840078	protein.synthesis.ribosome biogenesis.BRIX	1	0.450536
									PS.calvin cycle	1	0.848853	lipid metabolism.Phospholipid synthesis	1	0.45501
									glycolysis	1	0.848853	lipid metabolism.Phospholipid synthesis.phosphatidylserine decarboxylase	1	0.45501
									PS.calvin cycle.aldolase	1	0.848853	protein.synthesis.ribosomal protein.unknown	1	0.45501
									glycolysis.cytosolic branch	1	0.848853	protein.synthesis.ribosomal protein.unknown.large subunit	1	0.45501
									glycolysis.cytosolic branch.aldolase	1	0.848853	protein.synthesis.ribosomal protein.unknown.large subunit.L18/L5	1	0.45501
									protein.degradation.ubiquitin.E3.SCF.SKP	1	0.857646	RNA.regulation of transcription.NAC domain transcription factor family	1	0.45951
									amino acid metabolism.degradation	2	0.867573	cell wall.cellulose synthesis	3	0.460732
									lipid metabolism.lipid degradation.lipases	1	0.875284	cell.cycle	2	0.477467
									lipid metabolism.lipid degradation.lipases.triacylglycerol lipase	1	0.875284	cell wall.cellulose synthesis.cellulose synthase	1	0.477754
									cell.vesicle transport	1	0.884127	protein.targeting.nucleus	1	0.482376
									lipid metabolism.lipid degradation	2	0.898908	misc.oxidases - copper, flavone etc	1	0.487023
									misc.short chain dehydrogenase/reductase (SDR)	1	0.901855	OPP.oxidative PP	1	0.491693
									RNA.regulation of transcription.CCAAT box binding factor family, DR1	1	0.901855	OPP	1	0.491693
									not assigned.no ontology.armadillo/beta-catenin repeat family protein	1	0.910738	OPP.oxidative PP.6-phosphogluconolactonase	1	0.491693
									hormone metabolism.ethylene.synthesis-degradation	2	0.911488	protein.synthesis.ribosomal protein	11	0.511849
									protein.synthesis.ribosomal protein.eukaryotic	1	0.919632	transport.metabolite transporters at the envelope membrane	3	0.520213
									protein.synthesis.ribosomal protein.eukaryotic.60S subunit	1	0.919632	major CHO metabolism.degradation.sucrose.invertases.cell wall	1	0.520214
									protein.synthesis.ribosomal protein.eukaryotic.60S subunit.L34	1	0.919632	protein.aa activation	3	0.52862
									nucleotide metabolism.phosphotransfer and pyrophosphatases.thymidylate kinase	1	0.93745	nucleotide metabolism.degradation	1	0.53969
									PS.lightreaction	1	0.955299	TCA / org transformation.TCA.malate DH	2	0.548587
									PS.lightreaction.other electron carrier (ox/red)	1	0.955299	stress.abiotic.unspecified	2	0.548587
									PS.lightreaction.other electron carrier (ox/red).ferredoxin	1	0.955299	cell wall.hemicellulose synthesis	1	0.554534
									cell.cycle	1	0.964232	secondary metabolism.isoprenoids.mevalonate pathway.HMG-CoA reductase	1	0.554534
									cell.cycle.peptidylprolyl isomerase	1	0.964232	RNA.processing.degradation dicer	1	0.559526
									transport.sugars	1	0.964232	amino acid metabolism	7	0.578417
									transport.amino acids	2	0.974663	misc.myrosinases-lectin-jacalin	2	0.584202
									lipid metabolism.lipid degradation.lysophospholipases	1	0.982112	protein.synthesis.ribosomal protein.eukaryotic.40S subunit.S3A	1	0.595065
									lipid metabolism.lipid degradation.lysophospholipases.glycerophosphodiester phosphodiesterase	1	0.982112	lipid metabolism.lipid degradation.lipases	3	0.595289
									misc.acid and other phosphatases	1	0.991055	lipid metabolism.lipid degradation.lipases.triacylglycerol lipase	3	0.595289
												Co-factor and vitamine metabolism.lipoic acid	1	0.600225
												amino acid metabolism.synthesis	4	0.601638
												RNA.RNA binding	4	0.601638
												transport.metal	1	0.605405
												not assigned.no ontology.C2 domain-containing protein	3	0.613291
												RNA.regulation of transcription.HB,Homeobox transcription factor family	1	0.615825
												nucleotide metabolism.salvage	1	0.626323
												nucleotide metabolism.salvage.nucleoside kinases	1	0.626323
												nucleotide metabolism.salvage.nucleoside kinases.adenosine kinase	1	0.626323
												cell wall.precursor synthesis.UGD	1	0.626323
												RNA.regulation of transcription.WRKY domain transcription factor family	1	0.631601
												metal handling	1	0.642213
												metal handling.binding, chelation and storage	1	0.642213
												protein.aa activation.leucine-tRNA ligase	2	0.643319
												hormone metabolism.jasmonate.synthesis-degradation.allene oxidase synthase	1	0.647547
												TCA / org transformation.TCA	4	0.654537
												TCA / org transformation	4	0.654537
												PS.calvin cycle	2	0.658478
												PS	2	0.658478
												Co-factor and vitamine metabolism.biotin	2	0.66229
												nucleotide metabolism	3	0.662428
												protein.aa activation.phenylalanine-tRNA ligase	1	0.663655
												cell	22	0.667335
												major CHO metabolism.synthesis.starch	1	0.674482
												major CHO metabolism.synthesis	1	0.674482
												major CHO metabolism.synthesis.starch.transporter	1	0.674482
												transport.metabolite transporters at the mitochondrial membrane	1	0.674482
												misc.invertase/pectin methylesterase inhibitor family protein	1	0.674482
												cell wall.modification	2	0.677626
												cell wall.degradation.cellulases and beta -1,4-glucanases	3	0.684408
												cell wall.degradation	3	0.684408
												cell wall.cellulose synthesis.COBRA	2	0.689216
												not assigned	159	0.694942
												secondary metabolism.isoprenoids.mevalonate pathway.mevalonate diphosphate decarboxylase	1	0.696337
												signalling.receptor kinases.leucine rich repeat XI	5	0.697294
												lipid metabolism.lipid degradation.lysophospholipases.glycerophosphodiester phosphodiesterase	3	0.709858
												misc.short chain dehydrogenase/reductase (SDR)	2	0.716542
												minor CHO metabolism.others	3	0.722708
												protein.synthesis.ribosomal protein.eukaryotic.40S subunit	7	0.726897
												RNA.processing.ribonucleases	2	0.728368
												PS.calvin cycle.rubisco interacting	1	0.746418
												hormone metabolism.auxin	1	0.746418
												hormone metabolism.auxin.induced-regulated-responsive-activated	1	0.746418
												TCA / org transformation.TCA.aconitase	1	0.752054
												PS.calvin cycle.phosphoglycerate kinase	1	0.763365
												secondary metabolism.isoprenoids.mevalonate pathway.HMG-CoA synthase	1	0.763365
												DNA.synthesis/chromatin structure	2	0.768241
												DNA.synthesis/chromatin structure.histone	2	0.768241
												lipid metabolism.lipid degradation.lysophospholipases	4	0.768312
												misc.gluco-, galacto- and mannosidases	1	0.769039
												protein.synthesis.ribosomal protein.eukaryotic.40S subunit.SA	4	0.785461
												protein.synthesis.ribosomal protein.eukaryotic.60S subunit	2	0.79247
												cell.vesicle transport	3	0.794696
												RNA.processing	5	0.798397
												stress.abiotic.drought/salt	1	0.809094
												cell wall.precursor synthesis.UDP-glucose 4,6-dehydratase	1	0.820635
												transport.misc	5	0.82169
												protein.degradation.ubiquitin.E3.SCF	2	0.829186
												protein.degradation.ubiquitin.E3.SCF.FBOX	2	0.829186
												minor CHO metabolism	5	0.8347
												stress.abiotic.cold	1	0.83802
												protein.synthesis.ribosomal protein.eukaryotic	9	0.854239
												misc.UDP glucosyl and glucoronyl transferases	6	0.854739
												amino acid metabolism.synthesis.aromatic aa.chorismate	1	0.855484
												amino acid metabolism.synthesis.aromatic aa	1	0.855484
												amino acid metabolism.synthesis.aromatic aa.chorismate.chorismate synthase	1	0.855484
												development	5	0.858229
												hormone metabolism.jasmonate.induced-regulated-responsive-activated	1	0.861321
												redox	2	0.866279
												fermentation	1	0.890617
												fermentation.PDC	1	0.890617
												cell.organisation	16	0.903766
												transport.unspecified cations	4	0.907973
												protein.synthesis.ribosomal protein.eukaryotic.40S subunit.S2	2	0.91201
												misc.nitrilases, *nitrile lyases, berberine bridge enzymes, reticuline oxidases, troponine reductases	1	0.920062
												major CHO metabolism.degradation.starch	2	0.92036
												Co-factor and vitamine metabolism.biotin.biotin synthase	1	0.925966
												lipid metabolism	18	0.92888
												stress.biotic.respiratory burst	1	0.931874
												cell wall.cell wall proteins	3	0.933158
												signalling	30	0.935208
												amino acid metabolism.synthesis.aspartate family.methionine	2	0.945462
												amino acid metabolism.synthesis.aspartate family	2	0.945462
												secondary metabolism.isoprenoids	3	0.953697
												secondary metabolism.isoprenoids.mevalonate pathway	3	0.953697
												not assigned.no ontology.glycine rich proteins	1	0.955539
												Co-factor and vitamine metabolism	3	0.957123
												signalling.light.COP9 signalosome	1	0.961462
												misc.acid and other phosphatases	3	0.963978
												cell.division	1	0.967387
												lipid metabolism.FA synthesis and FA elongation	3	0.974266
												gluconeogenesis / glyoxylate cycle	1	0.979243
												gluconeogenesis / glyoxylate cycle.PEPCK	1	0.979243
												RNA.processing.RNA helicase	1	0.979243
												signalling.receptor kinases.leucine rich repeat III	2	0.991603
