# Supplementary material for: Barley transcriptome analyses upon interaction with different aphid species identify thionins contributing to resistance
Source: Plant Cell Environ. 2017 Jul 18;40(11):2628–43. doi: 10.1111/pce.12979 (PMC6084319; doi:10.1111/pce.12979)
Supplement: Supplementary file 1 — Supplementary Figure 1: Assessment of variation between 3 h and 24 h control samples in microarray analyses. (a) Venn diagram showing the overlap between the gene set identified as differentially expressed between the 3 h and 24 h control barley samples (331 genes, shown in the green circle on the left) and the gene set identified as differentially expressed genes across barley‐aphid interactions (974 genes, shown in the red circle on the right). The statistical analyses used were paired t‐test between samples (p ≤ 0.05). (b) Clustering analysis of the 854 differentially expressed across different aphid interactions after excluding the 120 genes differentially expressed between the 3 h and 24 h control samples that overlapped with the set of 974 differentially expressed genes across aphid interactions. Blue color indicates low expression level and red color indicates high expression level. No‐aphid control (C), R. padi (Rp), M. persicae (Mp), and M. cerasi (Mc) treatments are indicated. Supplementary Figure 2: Aphid probing on different cultivars Optic and Morex. Images showing aphid stylet short probes and pathways in barley cv Optic and Morex. Pictures were taken two days after aphid challenge and visualized by staining with acid fuchsine. Images were taken with a light microscope. The stylets short probes and pathways are indicated arrows. Scale bars are 20 μm. Supplementary Figure 3: Additional pictures displaying callose deposition two days after probing for the aphid species R. padi , M. persicae and M. cerasi . The callose was visualized with aniline blue and confocal microscope (wavelength 516 nm). Six leaf samples were used per aphid species per replicate and the experiment was done in three independent biological replicates. White arrows point stylet probing paths. Scale bars are 20 μm. Supplementary Figure 4: MapMan analyses of genes differentially regulated during interactions with R. padi and M. persicae at the 24 h timepoint. Genes were mapped using th [file PCE-40-2628-s001.zip › Stable11.xlsx]

## Sheet: Sheet1
Supporting information table 11

## Sheet: 3h vs 24h controls
Filter on Volcano Plot_C3h_vs_C24h_0.05
CE_aphid
Infestation ()*	Control		B+Mc		B+Mp		B+Rp		Control		B+Mc		B+Mp		B+Rp
Time (hours)S	3		3		3		3		24		24		24		24
Systematic	Normalized	Log	Normalized	Log	Normalized	Log	Normalized	Log	Normalized	Log	Normalized	Log	Normalized	Log	Normalized	Log	top rice hit	H35	top Harvest35 hit e-value	top Arabidopsis hit e-value	top Arabidopsis hit	rice	AHRD Interpro-ID (Description)	AHRD-Quality-Code	HC_genes	top rice hit e-value	POPSEQ cM	POPSEQ chromosome	top hit 2016 Interpro	top hit 2016 | % identity	top hit 2016 AHRD	2nd hit 2016 | % identity	top hit 2016 GO	top hit 2016 gene	top hit 2016 Pfam	3rd hit 2016 | % identity
CUST_19123_PI427708080	1.7956	0.585339	1.21133	0.191718	1.29082	0.255275	1.76782	0.569747	0.0347295	-3.36017	0.0320888	-3.43925	0.0836906	-2.48063	0.0413548	-3.18557	LOC_Os09g20940.1|13109.m01998|protein expressed protein	U35_6532	0	0.000922	AT3G05800.1 | Symbols: AIF1 | AtBS1(activation-tagged BRI1 suppressor 1)-interacting factor 1 | chr3:1727476-1728111 FORWARD LENGTH=211	LOC_Os09g20940.1	IPR011598 (Helix-loop-helix DNA-binding)			3.7e-12			IPR011598	HORVU5Hr1G059160.1 | 100.0	unknown function		GO:0046983	HORVU5Hr1G059160	none
CUST_24054_PI427708080	1.41185	0.3449	0.796231	-0.227866	1.09403	0.0898709	1.86841	0.625088	0.0287381	-3.54953	0.218227	-1.52222	1.93348	0.659322	1.67647	0.516688	LOC_Os04g24478.1|13104.m02291|protein jasmonate-induced protein, putative, expressed	U35_14317	0		No hits found	LOC_Os04g24478.1		***-[2.744]	AK357825	2.42e-30			none	HORVU1Hr1G000440.2 | 100.0	23 kDa jasmonate-induced protein	HORVU1Hr1G000340.1 | 100.0	none	HORVU1Hr1G000440	none
CUST_20165_PI427708080	1.93997	0.662672	0.816079	-0.203244	0.968875	-0.0316194	1.00884	0.00879884	0.0422322	-3.16457	0.04005	-3.21763	0.0897188	-2.41107	0.0469097	-3.05953	LOC_Os03g30950.1|13103.m03537|protein acyl-desaturase, chloroplast precursor, putative, expressed	U35_2146	0	0	AT3G02620.1 | Symbols: | Plant stearoyl-acyl-carrier-protein desaturase family protein | chr3:560256-561760 FORWARD LENGTH=403	LOC_Os03g30950.1	IPR005067 (Fatty acid desaturase, type 2), IPR009078 (Ferritin/ribonucleotide reductase-like)	***-[4.38]	AK360044	0			IPR005067, IPR009078, IPR012348	HORVU3Hr1G092740.3 | 98.33	Acyl-[acyl-carrier-protein] 6-desaturase	HORVU3Hr1G061520.4 | 98.33	GO:0006631, GO:0016491, GO:0045300, GO:0055114	HORVU3Hr1G092740	PF03405
CUST_17931_PI427708080	1.4443	0.367627	0.817057	-0.202047	1.11035	0.104678	1.79417	0.584544	0.0334343	-3.39817	0.212396	-1.5493	1.78631	0.580151	1.5541	0.440898	LOC_Os04g24478.1|13104.m02291|protein jasmonate-induced protein, putative, expressed	U35_14317	0		No hits found	LOC_Os04g24478.1		***-[2.744]	MLOC_15761.1//MLOC_1579.2	3.02e-30	0.106232	1H	none	HORVU1Hr1G000340.2 | 100.0	23 kDa jasmonate-induced protein	HORVU1Hr1G000440.3 | 98.36	none	HORVU1Hr1G000340	none
CUST_370_PI427708080	1.82724	0.602805	1.63249	0.490104	1.88171	0.632183	2.22532	0.799903	0.0563705	-2.87581	0.0782899	-2.54734	0.460135	-0.776234	0.164792	-1.80307	LOC_Os01g12580.1|13101.m01363|protein late embryogenesis abundant protein, putative, expressed	U35_1903	0	0	AT1G01470.1 | Symbols: LEA14, LSR3 | Late embryogenesis abundant protein | chr1:172295-172826 REVERSE LENGTH=151	LOC_Os01g12580.1	IPR004864 (Late embryogenesis abundant protein, LEA-14), IPR013783 (Immunoglobulin-like fold)	***-[2.774]		0	49.2918	3H	IPR004864, IPR013783, IPR013990	HORVU3Hr1G030650.1 | 100.0	Late embryogenesis abundant protein		GO:0009269	HORVU3Hr1G030650	PF03168
CUST_19284_PI427708080	1.77451	0.573523	1.69349	0.526791	2.09851	0.741227	2.44644	0.894635	0.0789853	-2.53849	0.0874669	-2.43649	0.322634	-1.13124	0.167773	-1.78514	LOC_Os12g44110.2|13112.m04657|protein ligA, putative, expressed	U35_31444	0	0	AT5G62680.1 | Symbols: | Major facilitator superfamily protein | chr5:25165430-25167822 REVERSE LENGTH=616	LOC_Os12g44110.2	IPR000109 (Oligopeptide transporter), IPR016196 (Major facilitator superfamily domain, general substrate transporter)	***-[2.027]		0			IPR000109, IPR020846	HORVU7Hr1G018540.1 | 95.0	Protein NRT1/ PTR FAMILY 2.11		GO:0005215, GO:0006810, GO:0016020	HORVU7Hr1G018540	PF00854
CUST_18713_PI427708080	1.71809	0.541216	1.78888	0.58159	2.64818	0.973874	2.8518	1.04795	0.0810886	-2.51221	0.130975	-2.03275	0.582842	-0.539839	0.0977831	-2.325	LOC_Os05g35800.1|13105.m03752|protein conserved hypothetical protein	U35_17159	0	0.0408647	AT3G15480.1 | Symbols: | Protein of unknown function (DUF1218) | chr3:5226489-5227666 REVERSE LENGTH=175	LOC_Os05g35800.1	IPR009606 (Protein of unknown function DUF1218)		AK249555.1	0.000181
CUST_19868_PI427708080	1.8166	0.596967	2.17216	0.775722	2.94903	1.08147	4.06193	1.40166	0.0863894	-2.44889	0.12498	-2.0796	0.341767	-1.07363	0.0827701	-2.49169	LOC_Os06g48200.1|13106.m05124|protein glycosyl hydrolases family 16, putative, expressed	U35_398	0	0	AT5G57550.1 | Symbols: XTR3, XTH25 | xyloglucan endotransglucosylase/hydrolase 25 | chr5:23305055-23306384 REVERSE LENGTH=284	LOC_Os06g48200.1	IPR008985 (Concanavalin A-like lectin/glucanase), IPR016455 (Xyloglucan endotransglucosylase/hydrolase)	***-[3.527]		0
CUST_1688_PI427708080	1.38269	0.324032	0.506126	-0.68097	0.711167	-0.340849	1.28186	0.248311	0.0690557	-2.67284	0.232678	-1.4581	1.79182	0.583234	1.50215	0.406896	LOC_Os05g32380.1|13105.m03333|protein phospholipase, putative, expressed	U35_19143	0	0	AT1G06800.1 | Symbols: PLA-I{gamma}1 | alpha/beta-Hydrolases superfamily protein | chr1:2089538-2091443 REVERSE LENGTH=515	LOC_Os05g32380.1	IPR002921 (Lipase, class 3)	***-[1.36]	MLOC_17298.2	0	142.635	3H	IPR002921, IPR029058	HORVU3Hr1G110320.3 | 100.0	Phospholipase A1-II 6		GO:0006629	HORVU3Hr1G110320	PF01764
CUST_166_PI427708080	1.81008	0.593373	1.62022	0.482559	2.19825	0.787661	2.46977	0.904127	0.0992998	-2.30961	0.114647	-2.1659	0.317653	-1.1468	0.0405759	-3.20458	LOC_Os02g43170.1|13102.m04792|protein B-box zinc finger family protein, putative, expressed	U35_9312	0	0.0683944	AT1G75540.1 | Symbols: STH2 | salt tolerance homolog2 | chr1:28366059-28367398 FORWARD LENGTH=331	LOC_Os02g43170.1	IPR000315 (Zinc finger, B-box)	***-[2.988]	MLOC_3763.3	0	59.7734	6H	IPR000315	HORVU6Hr1G061170.9 | 100.0	B-box zinc finger family protein		GO:0005622, GO:0008270	HORVU6Hr1G061170	PF00643
CUST_17414_PI427708080	1.79602	0.585571	1.19618	0.179137	3.28923	1.19065	4.01557	1.39018	0.102029	-2.28249	0.0435923	-3.13287	0.101829	-2.28446	0.0404916	-3.20666	LOC_Os05g37060.1|13105.m03846|protein MYB family transcription factor, putative, expressed	U35_7607	0.635344	1.54e-33	AT5G04760.1 | Symbols: | Duplicated homeodomain-like superfamily protein | chr5:1373752-1374529 REVERSE LENGTH=215	LOC_Os05g37060.1	IPR006447 (Myb DNA-binding domain, plants), IPR009057 (Homeodomain-like)	***-[3.773]		0			none	HORVU1Hr1G073990.1 | 100.0	unknown function	HORVU1Hr1G073950.2 | 100.0	none	HORVU1Hr1G073990	none	HORVU1Hr1G073940.4 | 100.0
CUST_322_PI427708083	1.21217	0.192411	1.40688	0.341372	1.56741	0.449427	1.42254	0.352445	0.0693451	-2.66866	0.0615892	-2.78727	0.375295	-0.980044	0.193505	-1.64245	LOC_Os11g26760.1|13111.m02560|protein dehydrin, putative, expressed	U35_14535	0.512207	0.186425	AT3G50970.1 | Symbols: LTI30, XERO2 | dehydrin family protein | chr3:18940825-18941406 FORWARD LENGTH=193	LOC_Os11g26760.1				0.0120947	95.0425	6H	IPR000167, IPR030513	HORVU6Hr1G083960.7 | 100.0	Dehydrin		GO:0006950, GO:0009415	HORVU6Hr1G083960	PF00257
CUST_1982_PI427708080	1.8319	0.605353	0.478308	-0.737501	1.34791	0.298556	2.04057	0.713229	0.110165	-2.20578	0.102667	-2.27627	1.57732	0.455726	0.993159	-0.0068642	LOC_Os03g12500.1|13103.m01431|protein cytochrome P450, putative, expressed	U35_857	0	0	AT5G42650.1 | Symbols: AOS, CYP74A, DDE2 | allene oxide synthase | chr5:17097803-17099359 REVERSE LENGTH=518	LOC_Os03g12500.1	IPR001128 (Cytochrome P450)	***-[3.738]	MLOC_21933.2	0	59.6317	4H	IPR001128	HORVU4Hr1G066270.1 | 100.0	allene oxide synthase		GO:0005506, GO:0016705, GO:0020037, GO:0055114	HORVU4Hr1G066270	PF00067
CUST_13951_PI427708083	1.658	0.505615	1.05513	0.0536602	1.45934	0.377986	2.05448	0.720024	0.102813	-2.27484	0.295117	-1.22038	2.86339	1.052	1.95258	0.66915	LOC_Os04g24460.1|13104.m02289|protein phytase, putative	U35_15175	0	0.00606347	AT3G50240.1 | Symbols: KICP-02 | ATP binding microtubule motor family protein | chr3:18623380-18628784 REVERSE LENGTH=1051	LOC_Os04g24460.1				5.36e-14			none	HORVU1Hr1G000350.6 | 100.0	Jasmonate induced protein		none	HORVU1Hr1G000350	none
CUST_18754_PI427708080	1.6764	0.516651	0.701768	-0.354153	1.32909	0.284498	1.4119	0.344936	0.114333	-2.16864	0.171259	-1.76458	1.70017	0.530729	1.13531	0.126909	LOC_Os01g03340.1|13101.m00285|protein BBTI4 - Bowman-Birk type bran trypsin inhibitor precursor, expressed	U35_482	2.63e-17	0.0502715	AT5G43060.1 | Symbols: | Granulin repeat cysteine protease family protein | chr5:17269784-17272117 REVERSE LENGTH=463	LOC_Os01g03340.1	IPR000877 (Proteinase inhibitor I12, Bowman-Birk)	***-[4.737]	AK249901.1	1.52e-05			IPR000877	HORVU3Hr1G004140.4 | 100.0	Bowman-Birk type trypsin inhibitor		GO:0004867, GO:0005576	HORVU3Hr1G004140	PF00228
CUST_13656_PI427708083	1.70932	0.536096	2.20899	0.792536	2.5202	0.92434	7.3085	1.98904	0.123789	-2.08918	0.451974	-0.794131	6.52771	1.87606	3.93427	1.36973	LOC_Os05g10210.1|13105.m01096|protein HAD superfamily phosphatase, putative, expressed	U35_553	0	0	AT4G29260.1 | Symbols: | HAD superfamily, subfamily IIIB acid phosphatase | chr4:14422310-14423409 REVERSE LENGTH=255	LOC_Os05g10210.1				0
CUST_7679_PI427708083	1.58595	0.461183	0.452173	-0.793691	0.660978	-0.414034	0.657422	-0.419429	0.117599	-2.14048	0.0983266	-2.31946	0.355674	-1.03374	0.117038	-2.14525	LOC_Os04g51830.1|13104.m05296|protein OsHKT1;4 - Na+ transporter, expressed	U35_20131	5.29e-14	2.01e-18	AT4G10310.1 | Symbols: HKT1, ATHKT1 | high-affinity K+ transporter 1 | chr4:6392008-6395667 FORWARD LENGTH=506	LOC_Os04g51830.1				2.57e-33	97.8045	2H	IPR003445	HORVU2Hr1G100420.10 | 100.0	high-affinity K+ transporter 1		GO:0006812, GO:0008324, GO:0055085	HORVU2Hr1G100420	PF02386
CUST_15933_PI427708080	1.30421	0.265595	0.295406	-1.2194	0.840831	-0.173365	0.762121	-0.27165	0.100007	-2.30252	0.0811473	-2.51149	0.0991259	-2.31136	0.0687104	-2.67785	LOC_Os04g32790.1|13104.m03147|protein AP2 domain containing protein, expressed	U35_21287	1.08e-31	1.12e-28	AT5G13910.1 | Symbols: LEP | Integrase-type DNA-binding superfamily protein | chr5:4482450-4483085 REVERSE LENGTH=211	LOC_Os04g32790.1	IPR016177 (DNA-binding, integrase-type)	*-*-[3.693]		0	58.0524	2H	IPR001471, IPR016177	HORVU2Hr1G071470.1 | 100.0	Ethylene-responsive transcription factor 8		GO:0003677, GO:0003700, GO:0006355	HORVU2Hr1G071470	PF00847
CUST_19482_PI427708080	1.62188	0.483585	0.466714	-0.76204	0.531611	-0.631844	0.648077	-0.433746	0.129822	-2.04159	0.113316	-2.17758	0.46404	-0.767784	0.10307	-2.27235	LOC_Os07g49360.1|13107.m05305|protein peroxidase precursor, putative, expressed	U35_17626	0	0	AT2G37130.1 | Symbols: | Peroxidase superfamily protein | chr2:15598225-15600004 REVERSE LENGTH=327	LOC_Os07g49360.1	IPR010255 (Haem peroxidase)	***-[1.965]		0
CUST_18842_PI427708080	1.5804	0.457676	1.01298	0.0128985	1.18931	0.17337	1.84491	0.612431	0.126608	-2.06666	0.206331	-1.57828	1.62898	0.487957	1.10733	0.101952	LOC_Os03g12500.1|13103.m01431|protein cytochrome P450, putative, expressed	U35_856	0	0	AT5G42650.1 | Symbols: AOS, CYP74A, DDE2 | allene oxide synthase | chr5:17097803-17099359 REVERSE LENGTH=518	LOC_Os03g12500.1	IPR001128 (Cytochrome P450)	***-[3.738]	AK250408.1	0			IPR001128	HORVU4Hr1G066230.2 | 100.0	allene oxide synthase		GO:0005506, GO:0016705, GO:0020037, GO:0055114	HORVU4Hr1G066230	PF00067
CUST_19084_PI427708080	1.48795	0.397398	1.00939	0.00934733	1.73025	0.548267	2.17503	0.777043	0.119382	-2.12543	0.136648	-1.99035	0.274894	-1.29137	0.12473	-2.08161	LOC_Os07g44499.1|13107.m04683|protein peroxidase, putative, expressed	U35_14157	0	1.4e-45	AT5G64120.1 | Symbols: | Peroxidase superfamily protein | chr5:25659551-25660946 REVERSE LENGTH=328	LOC_Os07g44499.1	IPR010255 (Haem peroxidase)	***-[1.949]	AK251900.1	0
CUST_15968_PI427708080	1.69041	0.524974	0.99981	-0.000189945	1.9161	0.650291	1.57522	0.454392	0.135818	-1.99644	0.194649	-1.63656	0.382668	-0.960587	0.142115	-1.95112	LOC_Os01g57610.1|13101.m06113|protein OsGH3.1 - Probable indole-3-acetic acid-amido synthetase, expressed	U35_29387	0	0	AT5G54510.1 | Symbols: GH3.6, DFL1 | Auxin-responsive GH3 family protein | chr5:22131321-22133564 REVERSE LENGTH=612	LOC_Os01g57610.1	IPR004993 (GH3 auxin-responsive promoter)	***-[1.4]	MLOC_73787.1	0	73.0878	3H	IPR004993	HORVU3Hr1G077360.6 | 100.0	putative indole-3-acetic acid-amido synthetase GH3.9		none	HORVU3Hr1G077360	PF03321
CUST_19798_PI427708080	1.73927	0.553467	1.04969	0.0484939	1.29874	0.261397	1.78897	0.581642	0.14229	-1.94989	0.153307	-1.87531	0.146854	-1.91831	0.103565	-2.26755	LOC_Os10g35180.1|13110.m03150|protein white-brown complex homolog protein 11, putative, expressed	U35_15779	0	0	AT1G17840.1 | Symbols: WBC11, ABCG11, DSO, COF1, ATWBC11 | white-brown complex homolog protein 11 | chr1:6142870-6145894 FORWARD LENGTH=703	LOC_Os10g35180.1	IPR000048 (IQ motif, EF-hand binding site), IPR003439 (ABC transporter-like), IPR013525 (ABC-2 type transporter)	***-[2.18]	AK357308	0			IPR003439, IPR003593, IPR017871, IPR027417	HORVU1Hr1G061710.16 | 100.0	ABC transporter G family member 11		GO:0005524, GO:0016887	HORVU1Hr1G061710	PF00005
CUST_5122_PI427708080	1.35389	0.302981	0.498938	-0.695274	0.733444	-0.310005	0.91727	-0.0863538	0.11172	-2.19176	0.0994815	-2.30778	0.517513	-0.658721	0.120475	-2.11631	LOC_Os05g11650.1|13105.m01261|protein GIL1, putative, expressed	U35_49226	0	0	AT3G14870.3 | Symbols: | Plant protein of unknown function (DUF641) | chr3:5004040-5005586 FORWARD LENGTH=472	LOC_Os05g11650.1	IPR006943 (Domain of unknown function DUF641, plant)	***-[5]		0	43.4136	1H	none	HORVU1Hr1G028430.1 | 100.0	Plant protein of unknown function (DUF641)		none	HORVU1Hr1G028430	none
CUST_17258_PI427708080	1.82185	0.599851	1.09625	0.0918954	2.08689	0.735675	1.97935	0.68277	0.150874	-1.89131	0.311344	-1.16686	1.11134	0.105564	0.442342	-0.815672	LOC_Os01g51310.1|13101.m05352|protein expressed protein	U35_37351	0	0.0665138	AT5G56980.1 | Symbols: | unknown protein; FUNCTIONS IN: molecular_function unknown; INVOLVED IN: biological_process unknown; LOCATED IN: endomembrane system; EXPRESSED IN: 18 plant structures; EXPRESSED DURING: 12 growth stages; BEST Arabidopsis thaliana protein match is: unknown protein (TAIR:AT4G26130.1); Has 30201 Blast hits to 17322 proteins in 780 species: Archae - 12; Bacteria - 1396; Metaz…	LOC_Os01g51310.1	IPR008480 (Protein of unknown function DUF761, plant)			5.65e-32			IPR008480, IPR025520	HORVU3Hr1G066940.1 | 100.0	Chromosome 3B, genomic scaffold, cultivar Chinese Spring		none	HORVU3Hr1G066940	PF05553, PF14364
CUST_10108_PI427708080	1.7909	0.582719	0.334319	-1.09566	0.800349	-0.222707	0.915313	-0.088489	0.154704	-1.86624	0.170144	-1.77111	0.465326	-0.765016	0.165064	-1.80142	LOC_Os04g49260.1|13104.m05028|protein heavy metal-associated domain containing protein, expressed	U35_7032	2.45e-06	8.06e-25	AT4G27590.2 | Symbols: | Heavy metal transport/detoxification superfamily protein | chr4:13771224-13772594 FORWARD LENGTH=332	LOC_Os04g49260.1	IPR006121 (Heavy metal-associated domain, HMA)	***-[4.035]		0	82.0822	2H
CUST_2906_PI427708080	1.64151	0.495619	0.660712	-0.414438	0.838408	-0.17625	0.630539	-0.46118	0.145455	-1.92789	0.186473	-1.67947	0.459905	-0.776736	0.217248	-1.52672	LOC_Os03g53360.1|13103.m05828|protein transferase family protein, putative, expressed	U35_5328	0	7.73e-31	AT4G29250.1 | Symbols: | HXXXD-type acyl-transferase family protein | chr4:14420713-14422177 FORWARD LENGTH=460	LOC_Os03g53360.1	IPR003480 (Transferase), IPR023213 (Chloramphenicol acetyltransferase-like domain)	*-*-[3.2]		0	122.569	5H	IPR003480, IPR023213	HORVU5Hr1G094460.2 | 100.0	HXXXD-type acyl-transferase family protein		GO:0016747	HORVU5Hr1G094460	PF02458
CUST_3929_PI427708083	1.50509	0.408855	1.12263	0.115677	1.36009	0.30755	1.76746	0.569543	0.133611	-2.01283	0.382579	-0.960819	2.6366	0.96949	2.06963	0.72737	LOC_Os04g24460.1|13104.m02289|protein phytase, putative	U35_15173	0		No hits found	LOC_Os04g24460.1				1.86e-16	0.212465	1H	none	HORVU1Hr1G000450.4 | 100.0	Jasmonate induced protein		none	HORVU1Hr1G000450	none
CUST_25114_PI427708080	1.69778	0.529319	1.00848	0.0084441	1.94917	0.667402	2.39942	0.875228	0.153246	-1.87571	0.253056	-1.37414	0.906771	-0.0978657	0.842144	-0.171805	LOC_Os08g02230.1|13108.m00160|protein FAD-binding and arabino-lactone oxidase domains containing protein, putative, expressed	U35_17616	0	0	AT2G46750.1 | Symbols: | D-arabinono-1,4-lactone oxidase family protein | chr2:19208443-19210909 REVERSE LENGTH=591	LOC_Os08g02230.1	IPR007173 (D-arabinono-1,4-lactone oxidase), IPR010030 (Plant-specific FAD-dependent oxidoreductase), IPR016164 (FAD-linked oxidase-like, C-terminal), IPR016166 (FAD-binding, type 2)	***-[3.666]	AK367303	0			IPR007173, IPR010030	HORVU7Hr1G075760.3 | 100.0	L-gulonolactone oxidase 2		GO:0003885, GO:0016020, GO:0055114	HORVU7Hr1G075760	PF04030
CUST_17843_PI427708080	1.78927	0.581809	0.832608	-0.183192	1.31321	0.272471	1.85708	0.619005	0.167189	-1.78863	0.182217	-1.70256	0.897996	-0.10759	0.238635	-1.43282	LOC_Os02g43940.1|13102.m04889|protein AP2 domain containing protein, expressed	U35_4932	0	2.45e-24	AT5G11590.1 | Symbols: TINY2 | Integrase-type DNA-binding superfamily protein | chr5:3727789-3728499 REVERSE LENGTH=236	LOC_Os02g43940.1	IPR016177 (DNA-binding, integrase-type)	*-*-[3.417]		2.25e-40	59.915	6H	IPR001471, IPR016177	HORVU0Hr1G018290.1 | 98.36	Ethylene-responsive transcription factor 1		GO:0003677, GO:0003700, GO:0006355	HORVU0Hr1G018290	PF00847
CUST_24578_PI427708080	1.65594	0.504367	1.02824	0.0278532	1.70645	0.534418	1.63135	0.489411	0.161596	-1.82266	0.283522	-1.26047	0.918157	-0.0853871	0.358948	-1.02458	LOC_Os06g44250.1|13106.m04650|protein haemolysin-III, putative, expressed	U35_31055	0	0	AT4G30850.2 | Symbols: HHP2 | heptahelical transmembrane protein2 | chr4:15020540-15022278 REVERSE LENGTH=358	LOC_Os06g44250.1	IPR004254 (Hly-III-related)	***-[2.475]		0			IPR004254	HORVU7Hr1G112900.6 | 100.0	heptahelical transmembrane protein2		GO:0016021	HORVU7Hr1G112900	PF03006
CUST_4029_PI427708080	1.52232	0.420237	0.578762	-0.546863	0.634459	-0.454983	0.95437	-0.0467037	0.149197	-1.90249	0.318202	-1.14507	0.861574	-0.148994	1.46066	0.378887	LOC_Os04g01690.3|13104.m00083|protein pyridoxal-dependent decarboxylase protein, putative, expressed	U35_16297	0	0	AT4G34710.2 | Symbols: ADC2, SPE2, ATADC2 | arginine decarboxylase 2 | chr4:16560315-16562450 REVERSE LENGTH=711	LOC_Os04g01690.3	IPR000183 (Ornithine/DAP/Arg decarboxylase)	***-[2.974]		0	4.10765	1H	IPR000183, IPR002985, IPR009006, IPR022643, IPR022644, IPR022657, IPR029066	HORVU1Hr1G002090.24 | 100.0	arginine decarboxylase 1		GO:0003824, GO:0006527, GO:0008295, GO:0008792	HORVU1Hr1G002090	PF00278, PF02784
CUST_383_PI427708083	1.76182	0.566347	2.02131	0.703747	2.26969	0.819644	2.12943	0.755856	0.173316	-1.75264	0.217867	-1.52387	0.655511	-0.422341	0.287757	-1.24564	LOC_Os03g60580.1|13103.m06649|protein actin-depolymerizing factor, putative, expressed	U35_3011	0	4.48e-34	AT5G59880.1 | Symbols: ADF3 | actin depolymerizing factor 3 | chr5:24120382-24121628 FORWARD LENGTH=139	LOC_Os03g60580.1				2e-44	150.278	5H	IPR002108, IPR029006	HORVU5Hr1G113060.1 | 100.0	actin depolymerizing factor 4	HORVU5Hr1G045770.1 | 100.0	GO:0003779, GO:0005622	HORVU5Hr1G113060	PF00241
CUST_176_PI427708080	1.33134	0.286187	0.497744	-0.697669	0.54935	-0.59902	0.767059	-0.265192	0.134265	-2.00794	0.234185	-1.45165	0.208762	-1.56656	0.207607	-1.57211	LOC_Os09g37967.1|13109.m03774|protein cupin domain containing protein, expressed	U35_18506	0.322488	4.3e-30	AT1G07750.1 | Symbols: | RmlC-like cupins superfamily protein | chr1:2404300-2405863 REVERSE LENGTH=356	LOC_Os09g37967.1	IPR011051 (Cupin, RmlC-type)	***-[1.958]	MLOC_3881.1	0	112.708	5H	IPR006045, IPR011051, IPR014710	HORVU5Hr1G087730.4 | 100.0	13S globulin seed storage protein 2		GO:0045735	HORVU5Hr1G087730	PF00190
CUST_6948_PI427708080	1.70442	0.533225	0.838928	-0.175631	0.873423	-0.135335	0.692031	-0.368124	0.172988	-1.75453	0.101928	-2.28349	0.311672	-1.1658	0.361622	-1.01716	LOC_Os04g52110.1|13104.m05334|protein late embryogenesis abundant protein, group 3, putative, expressed	U35_15147	0	0.00190634	AT4G21020.1 | Symbols: | Late embryogenesis abundant protein (LEA) family protein | chr4:11228263-11229392 FORWARD LENGTH=266	LOC_Os04g52110.1		***-[1.955]	MLOC_42873.1	4.85e-06	100.41	2H	none	HORVU2Hr1G099830.1 | 100.0	Cold-responsive protein Wcor15-A		none	HORVU2Hr1G099830	none
CUST_21642_PI427708080	1.64812	0.499633	0.897998	-0.107588	1.99076	0.688515	2.27846	0.823498	0.170187	-1.77086	0.292005	-1.23098	0.967231	-0.0333174	0.828577	-0.188045	LOC_Os08g02230.1|13108.m00160|protein FAD-binding and arabino-lactone oxidase domains containing protein, putative, expressed	U35_17616	0	0	AT2G46750.1 | Symbols: | D-arabinono-1,4-lactone oxidase family protein | chr2:19208443-19210909 REVERSE LENGTH=591	LOC_Os08g02230.1	IPR007173 (D-arabinono-1,4-lactone oxidase), IPR010030 (Plant-specific FAD-dependent oxidoreductase), IPR016164 (FAD-linked oxidase-like, C-terminal), IPR016166 (FAD-binding, type 2)	***-[3.661]	AK368527	0			IPR007173, IPR010030	HORVU7Hr1G075760.3 | 100.0	L-gulonolactone oxidase 2		GO:0003885, GO:0016020, GO:0055114	HORVU7Hr1G075760	PF04030
CUST_5246_PI427708080	1.72677	0.546255	1.65444	0.503463	3.81335	1.33851	2.87511	1.05609	0.183265	-1.69682	0.234248	-1.45137	1.86716	0.62442	0.369781	-0.994843	LOC_Os08g39460.1|13108.m04210|protein AGC_PVPK_like_CDK8.2 - ACG kinases include homologs to PKA, PKG and PKC, expressed	U35_11553	0	0	AT1G51170.1 | Symbols: | Protein kinase superfamily protein | chr1:18953625-18954839 REVERSE LENGTH=404	LOC_Os08g39460.1	IPR011009 (Protein kinase-like domain)	***-[2]		0	69.1097	7H	IPR000719, IPR002290, IPR008271, IPR011009, IPR017441	HORVU7Hr1G050240.1 | 100.0	Protein kinase superfamily protein		GO:0004672, GO:0005524, GO:0006468	HORVU7Hr1G050240	PF00069
CUST_9087_PI427708080	1.76545	0.568406	1.37738	0.320183	1.8032	0.589562	2.87383	1.05565	0.188774	-1.66721	0.4938	-0.705624	5.44486	1.69467	3.75059	1.32191	LOC_Os07g36750.1|13107.m03772|protein CSLF3 - cellulose synthase-like family F; beta1,3;1,4 glucan synthase, expressed	U35_21134	0	0	AT5G16910.1 | Symbols: ATCSLD2, CSLD2 | cellulose-synthase like D2 | chr5:5561679-5565290 FORWARD LENGTH=1145	LOC_Os07g36750.1	IPR005150 (Cellulose synthase)	***-[2.753]	MLOC_13463.1	0	57.2946	2H	IPR005150, IPR029044	HORVU2Hr1G042370.10 | 100.0	cellulose-synthase like D2		GO:0016020, GO:0016760, GO:0030244	HORVU2Hr1G042370	PF03552
CUST_21520_PI427708080	1.73554	0.551319	1.2233	0.201555	1.62869	0.487774	2.00258	0.694438	0.185841	-1.68286	0.224353	-1.49453	0.858531	-0.152533	0.55342	-0.591638	LOC_Os01g56380.1|13101.m05966|protein decarboxylase, putative, expressed	U35_3594	0	0	AT2G20340.1 | Symbols: | Pyridoxal phosphate (PLP)-dependent transferases superfamily protein | chr2:8779804-8782490 FORWARD LENGTH=490	LOC_Os01g56380.1	IPR002129 (Pyridoxal phosphate-dependent decarboxylase)	***-[0.923]		0			IPR002129, IPR010977, IPR015421, IPR015422, IPR015424	HORVU3Hr1G075040.1 | 100.0	L-tyrosine decarboxylase		GO:0003824, GO:0006520, GO:0016831, GO:0019752, GO:0030170	HORVU3Hr1G075040	PF00282
CUST_23773_PI427708080	1.71622	0.540123	1.72405	0.544675	3.20742	1.16547	4.03021	1.39382	0.19124	-1.65422	0.166018	-1.79566	1.16323	0.151204	0.527487	-0.639631	LOC_Os09g33680.1|13109.m03354|protein Os9bglu31 - beta-glucosidase, dhurrinase, similar to G. max hydroxyisourate hydrolase, expressed	U35_15190	4.11e-11	0	AT1G02850.2 | Symbols: BGLU11 | beta glucosidase 11 | chr1:630569-633085 FORWARD LENGTH=497	LOC_Os09g33680.1	IPR001360 (Glycoside hydrolase, family 1), IPR017853 (Glycoside hydrolase, superfamily)	***-[2.668]		0			none	HORVU3Hr1G003510.3 | 100.0	Chromosome 3B, genomic scaffold, cultivar Chinese Spring		none	HORVU3Hr1G003510	none
CUST_216_PI427708083	1.61763	0.480963	0.487052	-0.719385	0.661237	-0.413643	0.576817	-0.55023	0.182791	-1.69941	0.237598	-1.43718	0.672619	-0.396576	0.474761	-0.744943	LOC_Os05g49840.1|13105.m05338|protein phospholipase, putative, expressed	U35_19866	0	0	AT4G18550.1 | Symbols: | alpha/beta-Hydrolases superfamily protein | chr4:10225006-10226862 REVERSE LENGTH=419	LOC_Os05g49840.1				0	121.955	1H
CUST_1784_PI427708080	1.71511	0.539479	1.16412	0.151962	2.42572	0.886128	3.75282	1.32251	0.196841	-1.62536	0.0904098	-2.4034	1.20464	0.186178	0.596241	-0.517111	LOC_Os06g48160.1|13106.m05119|protein glycosyl hydrolases family 16, putative, expressed	U35_159	0	0	AT4G25810.1 | Symbols: XTR6, XTH23 | xyloglucan endotransglycosylase 6 | chr4:13128694-13129715 FORWARD LENGTH=286	LOC_Os06g48160.1	IPR008985 (Concanavalin A-like lectin/glucanase), IPR016455 (Xyloglucan endotransglucosylase/hydrolase)	***-[3.536]	MLOC_18499.1	0	93.9093	7H	IPR000757, IPR008263, IPR010713, IPR013320, IPR016455	HORVU7Hr1G098440.5 | 100.0	Xyloglucan endotransglucosylase/hydrolase family protein		GO:0004553, GO:0005618, GO:0005975, GO:0006073, GO:0010411, GO:0016762, GO:0042546, GO:0048046	HORVU7Hr1G098440	PF00722, PF06955
CUST_1_PI390715121	1.73717	0.552259	1.47163	0.386371	1.63341	0.49067	3.02424	1.10666	0.201235	-1.60328	0.504563	-0.684063	5.71374	1.74287	3.88048	1.35596
CUST_5518_PI427708080	1.45902	0.377768	1.67962	0.51857	1.73461	0.550784	2.06219	0.72377	0.172379	-1.75806	0.129921	-2.04083	0.696916	-0.36109	0.198501	-1.61696	LOC_Os02g16500.1|13102.m01845|protein expressed protein	U35_2591	0	5.82e-11	AT2G46330.1 | Symbols: AGP16, ATAGP16 | arabinogalactan protein 16 | chr2:19018730-19019108 REVERSE LENGTH=73	LOC_Os02g16500.1	IPR009424 (Arabinogalactan peptide, AGP)	*-*-[1.697]	MLOC_67569.2	3.66e-12	75.2125	7H	none	HORVU7Hr1G080860.1 | 100.0	undescribed protein	HORVU7Hr1G080850.4 | 100.0	none	HORVU7Hr1G080860	none
CUST_6557_PI427708080	1.47732	0.39023	1.2984	0.26113	0.845721	-0.167566	0.998064	-0.00193805	0.184232	-1.69156	0.22091	-1.51	0.335323	-1.09266	0.322758	-1.13085	LOC_Os02g41904.1|13102.m04631|protein DEF7 - Defensin and Defensin-like DEFL family	U35_17029	0	1.72e-10	AT2G02100.1 | Symbols: LCR69, PDF2.2 | low-molecular-weight cysteine-rich 69 | chr2:528397-528885 FORWARD LENGTH=77	LOC_Os02g41904.1	IPR008176 (Gamma thionin)	***-[1.934]		6.9e-19	4.10765	1H	IPR003614, IPR008176, IPR008177	HORVU1Hr1G002100.3 | 100.0	Defensin-like protein		GO:0006952	HORVU1Hr1G002100	PF00304
CUST_2325_PI427708083	1.60654	0.474085	0.798485	-0.225039	1.25625	0.228135	1.18491	0.169664	0.205191	-1.58381	0.271282	-1.3046	0.333562	-1.09793	0.108253	-2.22328	LOC_Os02g43820.1|13102.m04867|protein AP2 domain containing protein, expressed	U35_17586	0.00973511		No hits found	LOC_Os02g43820.1				0.000459	59.915	6H	IPR001471, IPR016177	HORVU6Hr1G062430.1 | 100.0	Ethylene-responsive transcription factor 5		GO:0003677, GO:0003700, GO:0006355	HORVU6Hr1G062430	PF00847
CUST_4968_PI427708080	1.6732	0.514737	0.573406	-0.556161	0.899843	-0.105535	0.875341	-0.133141	0.21373	-1.54304	0.332302	-1.10171	0.533319	-0.628636	0.288772	-1.24212	LOC_Os08g30820.1|13108.m03192|protein cleavage and polyadenylation specificity factor subunit 5, putative, expressed	U35_6290	0	0	AT4G29820.1 | Symbols: CFIM-25, ATCFIM-25 | homolog of CFIM-25 | chr4:14596047-14597317 REVERSE LENGTH=222	LOC_Os08g30820.1	IPR016706 (Cleavage/polyadenylation specificity factor, 25kDa subunit)	***-[5.83]	MLOC_64408.1	0	76.4164	7H	IPR016706	HORVU7Hr1G078670.5 | 100.0	Cleavage and polyadenylation specificity factor subunit 5		GO:0003729, GO:0005849, GO:0006378	HORVU7Hr1G078670	PF13869
CUST_10917_PI427708083	1.63999	0.494688	0.796679	-0.227304	1.53407	0.427923	1.51133	0.412988	0.210257	-1.55942	0.222004	-1.50506	0.730468	-0.31407	0.16179	-1.82146	LOC_Os03g04040.1|13103.m00411|protein expressed protein	U35_27310	0.000179	0.0061377	AT1G76240.1 | Symbols: | Arabidopsis protein of unknown function (DUF241) | chr1:28602949-28603875 REVERSE LENGTH=308	LOC_Os03g04040.1				8.16e-28	99.4334	4H	IPR004320	HORVU4Hr1G081760.3 | 100.0	unknown function		none	HORVU4Hr1G081760	PF03087
CUST_22052_PI427708080	1.48375	0.394575	1.21014	0.190737	1.542	0.433081	1.61193	0.477435	0.191984	-1.65034	0.214171	-1.54098	0.652459	-0.427008	0.287697	-1.24585	LOC_Os03g02750.1|13103.m00246|protein OsSub25 - Putative Subtilisin homologue, expressed	U35_19379	0	0	AT1G04110.1 | Symbols: SDD1 | Subtilase family protein | chr1:1061457-1063784 REVERSE LENGTH=775	LOC_Os03g02750.1	IPR015500 (Peptidase S8, subtilisin-related), IPR023827 (Peptidase S8, subtilisin, Asp-active site)	***-[2.879]		0			IPR000209, IPR003137, IPR010259, IPR015500, IPR023827	HORVU4Hr1G085590.1 | 98.33	Subtilisin-like protease		GO:0004252, GO:0006508	HORVU4Hr1G085590	PF00082, PF02225, PF05922
CUST_19483_PI427708080	1.61273	0.477929	1.33672	0.290222	1.90168	0.642739	2.29126	0.829103	0.211192	-1.55499	0.487189	-0.719103	1.02907	0.0286593	0.347122	-1.05808	LOC_Os01g17470.1|13101.m01953|protein plastocyanin-like domain containing protein, putative, expressed	U35_21749	0	1.19e-39	AT1G08500.1 | Symbols: ENODL18, AtENODL18 | early nodulin-like protein 18 | chr1:2689110-2689881 FORWARD LENGTH=228	LOC_Os01g17470.1	IPR008972 (Cupredoxin)	*-*-[2.461]	AK355163	0
CUST_14872_PI427708080	1.40115	0.337294	0.61718	-0.482594	0.474313	-0.745889	0.469273	-0.75657	0.184765	-1.68867	0.178073	-1.72556	0.447274	-0.804583	0.171465	-1.76338	LOC_Os09g30250.1|13109.m03020|protein OsSub58 - Putative Subtilisin homologue, expressed	U35_29518	0	0	AT5G59810.1 | Symbols: ATSBT5.4, SBT5.4 | Subtilase family protein | chr5:24096895-24100387 REVERSE LENGTH=778	LOC_Os09g30250.1	IPR015500 (Peptidase S8, subtilisin-related), IPR023828 (Peptidase S8, subtilisin, Ser-active site)	***-[2.696]	MLOC_65676.1	0	74.6528	5H	IPR000209, IPR003137, IPR015500, IPR023828	HORVU5Hr1G071510.20 | 100.0	Subtilisin-like protease		GO:0004252, GO:0006508	HORVU5Hr1G071510	PF00082, PF02225
CUST_6091_PI427708080	1.61364	0.478494	1.24182	0.216576	2.14499	0.763136	2.69771	0.992404	0.214073	-1.54144	0.239526	-1.42909	0.818884	-0.199813	0.950479	-0.0507889	LOC_Os06g37150.1|13106.m03847|protein L-ascorbate oxidase precursor, putative, expressed	U35_22942	0	0	AT5G21100.1 | Symbols: | Plant L-ascorbate oxidase | chr5:7168312-7170719 FORWARD LENGTH=573	LOC_Os06g37150.1	IPR017760 (L-ascorbate oxidase, plants)	***-[1.864]		0	76.4164	7H	IPR001117, IPR002355, IPR008972, IPR011706, IPR011707	HORVU7Hr1G087250.8 | 100.0	L-ascorbate oxidase		GO:0005507, GO:0016491, GO:0055114	HORVU7Hr1G087250	PF00394, PF07731, PF07732
CUST_4879_PI427708080	1.67925	0.518345	1.99249	0.689387	2.3425	0.851218	2.93506	1.07673	0.223282	-1.49932	0.336279	-1.08981	0.397867	-0.921637	0.284255	-1.25788	LOC_Os06g44300.1|13106.m04656|protein WAX2, putative, expressed	U35_5315	0	0	AT5G57800.1 | Symbols: FLP1, YRE, CER3, WAX2 | Fatty acid hydroxylase superfamily | chr5:23420589-23423832 FORWARD LENGTH=632	LOC_Os06g44300.1	IPR006694 (Fatty acid hydroxylase), IPR016040 (NAD(P)-binding domain), IPR021940 (Uncharacterised domain Wax2, C-terminal)	***-[2.189]	MLOC_63893.1	0	126.133	7H	IPR006694, IPR016040, IPR021940	HORVU7Hr1G112710.3 | 100.0	Fatty acid hydroxylase superfamily		GO:0005506, GO:0006633, GO:0016491, GO:0055114	HORVU7Hr1G112710	PF04116, PF12076
CUST_3930_PI427708083	1.55553	0.441817	0.860338	-0.15043	1.52198	0.420014	1.87462	0.628407	0.20796	-1.57041	0.371007	-0.991534	2.89317	1.06235	1.8048	0.59045	LOC_Os06g41480.1|13106.m04330|protein vrga1, putative, expressed	U35_15173	0	0.056933	AT5G57160.1 | Symbols: ATLIG4, LIG4 | DNA ligase IV | chr5:23155150-23161688 REVERSE LENGTH=1219	LOC_Os06g41480.1				0.000232	0.212465	1H	none	HORVU1Hr1G000450.4 | 100.0	Jasmonate induced protein		none	HORVU1Hr1G000450	none
CUST_14730_PI427708080	1.66698	0.511013	0.981384	-0.0187919	1.80301	0.589455	1.60486	0.473036	0.224995	-1.49168	0.2574	-1.35712	0.443795	-0.812392	0.18997	-1.66089	LOC_Os03g51740.1|13103.m05640|protein aminotransferase, classes I and II, domain containing protein, expressed	U35_38914	0	0	AT4G37770.1 | Symbols: ACS8 | 1-amino-cyclopropane-1-carboxylate synthase 8 | chr4:17752222-17753925 FORWARD LENGTH=469	LOC_Os03g51740.1	IPR001176 (1-aminocyclopropane-1-carboxylate synthase), IPR015424 (Pyridoxal phosphate-dependent transferase, major domain)	***-[3.512]		0	40.0142	4H	IPR004838, IPR004839, IPR015421, IPR015422, IPR015424	HORVU4Hr1G009800.4 | 100.0	1-aminocyclopropane-1-carboxylate synthase 11		GO:0003824, GO:0009058, GO:0030170	HORVU4Hr1G009800	PF00155
CUST_6321_PI427708083	1.55296	0.440162	0.687746	-0.374336	1.1433	0.133922	1.13503	0.126655	0.209652	-1.56231	0.154449	-1.86789	0.28211	-1.26546	0.199319	-1.61285	LOC_Os08g02500.1|13108.m00189|protein ACT domain containing protein, putative	U35_11391	0	0.000352	AT1G12420.1 | Symbols: ACR8 | ACT domain repeat 8 | chr1:4226673-4228917 REVERSE LENGTH=441	LOC_Os08g02500.1				0	70.5382	7H	IPR002912	HORVU7Hr1G075060.7 | 100.0	ACT domain repeat 8		GO:0008152, GO:0016597	HORVU7Hr1G075060	PF01842
CUST_3145_PI427708080	1.70234	0.532002	1.22479	0.202773	1.78102	0.577189	1.9132	0.648776	0.232587	-1.45849	0.29368	-1.22526	0.464097	-0.767661	0.254693	-1.3677	LOC_Os05g41590.1|13105.m04418|protein glycerol-3-phosphate dehydrogenase, putative, expressed	U35_5544	0	0	AT2G41540.3 | Symbols: GPDHC1 | 6-phosphogluconate dehydrogenase family protein | chr2:17326801-17328654 FORWARD LENGTH=462	LOC_Os05g41590.1	IPR006168 (Glycerol-3-phosphate dehydrogenase, NAD-dependent), IPR008927 (6-phosphogluconate dehydrogenase, C-terminal-like), IPR016040 (NAD(P)-binding domain)	***-[4.921]	MLOC_53822.1	0	65.4603	1H	IPR006109, IPR006168, IPR008927, IPR011128, IPR013328, IPR016040	HORVU1Hr1G067480.3 | 100.0	Glycerol-3-phosphate dehydrogenase [NAD(+)]		GO:0004367, GO:0005975, GO:0006072, GO:0009331, GO:0016491, GO:0016616, GO:0046168, GO:0051287, GO:0055114	HORVU1Hr1G067480	PF01210, PF07479
CUST_2475_PI427708080	1.72587	0.545729	1.97138	0.678732	2.15228	0.766529	2.21499	0.79525	0.23839	-1.43385	0.288489	-1.2431	0.6471	-0.435255	0.299919	-1.20424	LOC_Os03g17790.1|13103.m02126|protein OsRCI2-5 - Putative low temperature and salt responsive protein, expressed	U35_16207	0	6.07e-17	AT2G38905.1 | Symbols: | Low temperature and salt responsive protein family | chr2:16244218-16244472 REVERSE LENGTH=54	LOC_Os03g17790.1	IPR000612 (Proteolipid membrane potential modulator)	*-*-[1.945]	MLOC_38447.1	3e-15	54.3201	4H	IPR000612	HORVU4Hr1G057000.2 | 100.0	Low temperature and salt responsive protein family		GO:0016021	HORVU4Hr1G057000	PF01679
CUST_22935_PI427708080	1.68171	0.519808	1.22783	0.205249	1.55092	0.438848	2.16165	0.77087	0.233548	-1.45437	0.401072	-0.913615	0.87623	-0.132127	0.341905	-1.07322	LOC_Os02g09740.1|13102.m01068|protein STRUBBELIG-RECEPTOR FAMILY 7 precursor, putative, expressed	U35_17135	0	0	AT4G22130.1 | Symbols: SRF8 | STRUBBELIG-receptor family 8 | chr4:11723733-11727331 FORWARD LENGTH=703	LOC_Os02g09740.1	IPR001611 (Leucine-rich repeat), IPR011009 (Protein kinase-like domain), IPR013210 (Leucine-rich repeat-containing N-terminal, type 2)	***-[2]	AK375989	0			IPR008671, IPR010108, IPR023753	HORVU6Hr1G035000.1 | 100.0	Lycopene beta cyclase	HORVU6Hr1G034990.10 | 100.0	GO:0016117, GO:0016491, GO:0016705, GO:0055114	HORVU6Hr1G035000	PF05834
CUST_23408_PI427708080	1.49283	0.400674	0.486084	-0.721374	0.809241	-0.211658	0.83023	-0.186052	0.213574	-1.54377	0.266549	-1.3222	0.373191	-0.985665	0.122298	-2.10129	LOC_Os11g33270.1|13111.m03256|protein glycosyl hydrolases family 16, putative, expressed	U35_15359	0	0	AT5G13870.1 | Symbols: EXGT-A4, XTH5 | xyloglucan endotransglucosylase/hydrolase 5 | chr5:4475089-4476217 REVERSE LENGTH=293	LOC_Os11g33270.1	IPR008985 (Concanavalin A-like lectin/glucanase), IPR016455 (Xyloglucan endotransglucosylase/hydrolase)	***-[3.386]		0
CUST_26149_PI427708080	1.71071	0.536907	1.17085	0.157727	1.75692	0.563563	1.53466	0.428309	0.252817	-1.37509	0.258849	-1.35151	0.649155	-0.432083	0.289197	-1.24065	LOC_Os12g37600.1|13112.m03869|protein glycerol-3-phosphate acyltransferase, putative	U35_37470	0	0	AT4G01950.1 | Symbols: ATGPAT3, GPAT3 | glycerol-3-phosphate acyltransferase 3 | chr4:844597-846710 REVERSE LENGTH=520	LOC_Os12g37600.1	IPR002123 (Phospholipid/glycerol acyltransferase)	***-[3.516]		0			none	HORVU5Hr1G022500.2 | 100.0	glycerol-3-phosphate acyltransferase 7		none	HORVU5Hr1G022500	none
CUST_20716_PI427708080	1.44521	0.368258	0.988599	-0.011466	2.54843	0.935478	1.99451	0.6904	0.218154	-1.52255	0.261737	-1.34041	0.938158	-0.0638374	0.178994	-1.7204	LOC_Os05g38350.1|13105.m04016|protein glycerol-3-phosphate acyltransferase 8, putative, expressed	U35_39860	0	0	AT3G11430.1 | Symbols: ATGPAT5, GPAT5 | glycerol-3-phosphate acyltransferase 5 | chr3:3595911-3597678 FORWARD LENGTH=502	LOC_Os05g38350.1		***-[3.719]		0			none	HORVU1Hr1G072590.9 | 100.0	glycerol-3-phosphate acyltransferase 7		none	HORVU1Hr1G072590	none
CUST_4703_PI427708080	1.62078	0.482909	1.13808	0.129344	3.1453	1.14591	3.55298	1.26779	0.251711	-1.37947	0.717705	-0.331696	11.8241	2.47014	10.8939	2.38821	LOC_Os04g23550.1|13104.m02192|protein basic helix-loop-helix family protein, putative, expressed	U35_17337	0	1.6e-32	AT5G57150.1 | Symbols: | basic helix-loop-helix (bHLH) DNA-binding superfamily protein | chr5:23152361-23154872 FORWARD LENGTH=247	LOC_Os04g23550.1	IPR011598 (Helix-loop-helix DNA-binding)	*-*-[5.241]	MLOC_62844.2	0	57.932	2H	IPR002912, IPR011598	HORVU2Hr1G066100.8 | 100.0	basic helix-loop-helix (bHLH) DNA-binding superfamily protein		GO:0008152, GO:0016597, GO:0046983	HORVU2Hr1G066100	PF00010
CUST_7891_PI427708080	1.51543	0.4157	0.763357	-0.270029	0.890756	-0.115684	0.799017	-0.224373	0.238792	-1.43216	0.209822	-1.5615	0.666099	-0.406316	0.387603	-0.947774	LOC_Os08g30820.1|13108.m03192|protein cleavage and polyadenylation specificity factor subunit 5, putative, expressed	U35_6290	0	0	AT4G29820.1 | Symbols: CFIM-25, ATCFIM-25 | homolog of CFIM-25 | chr4:14596047-14597317 REVERSE LENGTH=222	LOC_Os08g30820.1	IPR016706 (Cleavage/polyadenylation specificity factor, 25kDa subunit)	***-[5.83]		0
CUST_338_PI415269222	1.69994	0.530593	2.05066	0.718161	2.94332	1.07954	3.43994	1.23546	0.275091	-1.29065	0.319376	-1.14139	0.597978	-0.514201	0.23131	-1.464													IPR000757, IPR008263, IPR010713, IPR013320, IPR016455	HORVU7Hr1G098330.2 | 100.0	xyloglucan endotransglucosylase/hydrolase 25		GO:0004553, GO:0005618, GO:0005975, GO:0006073, GO:0010411, GO:0016762, GO:0042546, GO:0048046	HORVU7Hr1G098330	PF00722, PF06955
CUST_13106_PI427708080	1.50058	0.405855	0.979909	-0.0202954	1.38219	0.323671	1.37701	0.319912	0.244645	-1.40795	0.36445	-1.00937	1.24995	0.223104	0.290063	-1.23766	LOC_Os09g27330.1|13109.m02657|protein oxidoreductase/ transition metal ion binding protein, putative, expressed	U35_50757	3.04e-06	4.65e-12	AT2G31940.1 | Symbols: | unknown protein; INVOLVED IN: biological_process unknown; LOCATED IN: endomembrane system; EXPRESSED IN: 16 plant structures; EXPRESSED DURING: 6 growth stages; BEST Arabidopsis thaliana protein match is: unknown protein (TAIR:AT5G19875.1); Has 227 Blast hits to 227 proteins in 13 species: Archae - 0; Bacteria - 0; Metazoa - 0; Fungi - 0; Plants - 227; Viruses - 0; Other …	LOC_Os09g27330.1		***-[14.917]		1.13e-20	62.8819	5H	none	HORVU5Hr1G066760.1 | 100.0	unknown protein; INVOLVED IN: biological_process unknown; LOCATED IN: endomembrane system; EXPRESSED IN: 16 plant structures; EXPRESSED DURING: 6 growth stages; BEST Arabidopsis thaliana protein match is: unknown protein .	HORVU3Hr1G079170.2 | 95.0	none	HORVU5Hr1G066760	none
CUST_21103_PI427708080	1.67248	0.514311	1.04254	0.0416646	1.858	0.619503	1.76285	0.566932	0.277529	-1.28183	0.2929	-1.22792	0.506106	-0.681008	0.289932	-1.23811	LOC_Os09g33580.2|13109.m03342|protein BEE 1, putative, expressed	U35_11736	0	1.95e-27	AT5G50915.2 | Symbols: | basic helix-loop-helix (bHLH) DNA-binding superfamily protein | chr5:20710764-20712252 REVERSE LENGTH=286	LOC_Os09g33580.2	IPR011598 (Helix-loop-helix DNA-binding)	*-*-[3.427]	AK365468	0			IPR011598	HORVU5Hr1G077390.17 | 100.0	Transcription factor bHLH137		GO:0046983	HORVU5Hr1G077390	PF00010
CUST_3809_PI427708083	1.67314	0.5147	2.04823	0.716975	3.06871	1.12126	3.53169	1.26178	0.285839	-1.25233	0.340457	-1.07747	0.616214	-0.484161	0.256335	-1.36127	LOC_Os06g48200.1|13106.m05124|protein glycosyl hydrolases family 16, putative, expressed	U35_387	0	0	AT4G25810.1 | Symbols: XTR6, XTH23 | xyloglucan endotransglycosylase 6 | chr4:13128694-13129715 FORWARD LENGTH=286	LOC_Os06g48200.1				0	108.677	7H	IPR000757, IPR008263, IPR010713, IPR013320, IPR016455	HORVU7Hr1G098330.1 | 100.0	xyloglucan endotransglucosylase/hydrolase 25		GO:0004553, GO:0005618, GO:0005975, GO:0006073, GO:0010411, GO:0016762, GO:0042546, GO:0048046	HORVU7Hr1G098330	PF00722, PF06955
CUST_6104_PI427708080	1.54892	0.437561	1.04237	0.0414988	2.48756	0.9113	5.41709	1.68956	0.264681	-1.32923	1.43756	0.362949	15.7839	2.75899	9.57042	2.25868	LOC_Os03g49260.2|13103.m13007|protein lipoxygenase, putative, expressed	U35_1539	0	0	AT3G22400.1 | Symbols: LOX5 | PLAT/LH2 domain-containing lipoxygenase family protein | chr3:7927011-7931167 FORWARD LENGTH=886	LOC_Os03g49260.2	IPR000907 (Lipoxygenase), IPR008976 (Lipase/lipooxygenase, PLAT/LH2)	***-[2]	MLOC_71948.1	0	132.153	2H
CUST_25834_PI427708080	1.52458	0.421722	0.877135	-0.131094	1.05761	0.0560106	1.20103	0.183182	0.262655	-1.33692	0.278377	-1.27878	0.406475	-0.900233	0.262615	-1.33706	LOC_Os05g49700.1|13105.m05321|protein AP2 domain containing protein, expressed	U35_31173	0	0.609183	AT1G64380.1 | Symbols: | Integrase-type DNA-binding superfamily protein | chr1:23890981-23891988 REVERSE LENGTH=335	LOC_Os05g49700.1	IPR016177 (DNA-binding, integrase-type)	*-*-[3.893]		0			IPR001471, IPR016177	HORVU1Hr1G090250.1 | 100.0	Ethylene-responsive transcription factor 1		GO:0003677, GO:0003700, GO:0006355	HORVU1Hr1G090250	PF00847
CUST_7738_PI427708086	1.62867	0.487763	2.35878	0.858144	2.97171	1.08914	3.66985	1.30015	0.282775	-1.26311	0.371874	-0.989201	1.19878	0.181308	0.2666	-1.32201	LOC_Os02g52910.1|13102.m06032|protein zinc finger protein, putative, expressed	U35_411	0	0.0395636	AT5G09310.1 | Symbols: | CONTAINS InterPro DOMAIN/s: Gamma-secretase aspartyl protease complex, presenilin enhancer-2 subunit (InterPro:IPR019379); Has 168 Blast hits to 168 proteins in 71 species: Archae - 0; Bacteria - 0; Metazoa - 126; Fungi - 0; Plants - 36; Viruses - 0; Other Eukaryotes - 6 (source: NCBI BLink). | chr5:2887403-2888501 REVERSE LENGTH=146	LOC_Os02g52910.1				0.208789	93.8385	7H	IPR000757, IPR008263, IPR010713, IPR013320	HORVU7Hr1G098280.3 | 100.0	xyloglucan endotransglucosylase/hydrolase 25		GO:0004553, GO:0005618, GO:0005975, GO:0006073, GO:0016762, GO:0048046	HORVU7Hr1G098280	PF00722, PF06955
CUST_4015_PI427708080	1.42809	0.356335	0.588247	-0.530608	1.81407	0.59557	1.59104	0.464389	0.252088	-1.37798	0.626082	-0.468274	2.69464	0.991265	1.45285	0.373529	LOC_Os11g29290.1|13111.m02824|protein cytochrome P450, putative, expressed	U35_21622	0	0	AT3G48520.1 | Symbols: CYP94B3 | cytochrome P450, family 94, subfamily B, polypeptide 3 | chr3:17975104-17976624 REVERSE LENGTH=506	LOC_Os11g29290.1	IPR001128 (Cytochrome P450)	***-[2.398]	MLOC_58770.1	0	100.567	1H	IPR001128, IPR002401	HORVU1Hr1G080680.1 | 100.0	Cytochrome P450 superfamily protein		GO:0005506, GO:0016705, GO:0020037, GO:0055114	HORVU1Hr1G080680	PF00067
CUST_17963_PI427708080	1.64	0.494699	1.25537	0.227432	1.83362	0.606293	1.96884	0.677444	0.290014	-1.23783	0.465897	-0.76379	1.74507	0.556794	0.532543	-0.630091	LOC_Os11g02730.1|13111.m00207|protein harpin-induced protein 1 domain containing protein, expressed	U35_21185	0	6e-18	AT3G54200.1 | Symbols: | Late embryogenesis abundant (LEA) hydroxyproline-rich glycoprotein family | chr3:20065731-20066438 FORWARD LENGTH=235	LOC_Os11g02730.1	IPR004864 (Late embryogenesis abundant protein, LEA-14)	***-[5.495]		0	43.6806	5H	none	HORVU6Hr1G051800.1 | 100.0	undescribed protein	HORVU5Hr1G046240.2 | 100.0	none	HORVU6Hr1G051800	none	HORVU5Hr1G046230.1 | 100.0
CUST_10217_PI427708080	1.59559	0.467246	1.71019	0.536602	1.60605	0.473775	2.52082	0.924586	0.284833	-1.25585	0.46951	-0.756065	1.13748	0.128815	0.364747	-1.00855	LOC_Os04g28850.1|13104.m02735|protein RALFL36 - Rapid ALkalinization Factor RALF family protein precursor, expressed	U35_8770	0		No hits found	LOC_Os04g28850.1				1.06e-07
CUST_23858_PI427708080	1.48861	0.397844	2.15271	0.766728	1.75431	0.562075	1.29549	0.258889	0.267724	-1.3178	0.289151	-1.24081	1.48166	0.393165	0.665962	-0.406523	LOC_Os03g49190.1|13103.m05324|protein oleosin, putative, expressed	U35_14	0	9.22e-05	AT5G40420.1 | Symbols: OLEO2, OLE2 | oleosin 2 | chr5:16173622-16174740 REVERSE LENGTH=199	LOC_Os03g49190.1	IPR000136 (Oleosin)	*-*-[2]	AK356020	6.25e-16			IPR000136	HORVU4Hr1G005800.1 | 100.0	Oleosin Zm-II		GO:0012511, GO:0016021	HORVU4Hr1G005800	PF01277
CUST_13612_PI427708080	1.61664	0.480351	0.864238	-0.145907	1.39342	0.331762	1.41214	0.345109	0.294502	-1.22247	0.290194	-1.23721	0.552798	-0.592763	0.76074	-0.273463	LOC_Os04g33740.1|13104.m03269|protein glycosyl hydrolases, putative, expressed	U35_19710	0	0	AT3G52600.1 | Symbols: AtcwINV2, CWINV2 | cell wall invertase 2 | chr3:19507080-19509273 REVERSE LENGTH=590	LOC_Os04g33740.1	IPR008985 (Concanavalin A-like lectin/glucanase), IPR013148 (Glycosyl hydrolases family 32, N-terminal), IPR023296 (Glycosyl hydrolase family 43, five-bladed beta-propellor domain)	***-[1.769]	MLOC_56998.3	0	58.7819	2H	IPR001362, IPR013148, IPR023296	HORVU2Hr1G073210.1 | 100.0	Beta-fructofuranosidase, insoluble isoenzyme 2		GO:0004553, GO:0005975	HORVU2Hr1G073210	PF00251
CUST_1029_PI427708083	1.59782	0.46864	1.15277	0.142168	2.71691	0.999496	2.69414	0.991079	0.291801	-1.23168	0.377428	-0.974375	4.96245	1.6019	5.74831	1.74891	LOC_Os08g06100.1|13108.m00605|protein O-methyltransferase, putative, expressed	U35_1884	0	0	AT5G54160.1 | Symbols: ATOMT1, OMT1 | O-methyltransferase 1 | chr5:21982075-21984167 FORWARD LENGTH=363	LOC_Os08g06100.1				0
CUST_17407_PI427708080	1.49733	0.403685	1.04735	0.0462598	1.23296	0.209419	1.50783	0.410674	0.274252	-1.29371	0.565083	-0.570783	1.48516	0.395521	0.558582	-0.582354	LOC_Os10g05660.1|13110.m00486|protein thaumatin, putative, expressed	U35_18772	0	0	AT4G36010.2 | Symbols: | Pathogenesis-related thaumatin superfamily protein | chr4:17039472-17040976 REVERSE LENGTH=301	LOC_Os10g05660.1	IPR001938 (Thaumatin, pathogenesis-related)	***-[2]		0			IPR001938, IPR017949	HORVU5Hr1G112160.4 | 100.0	Pathogenesis-related thaumatin superfamily protein		none	HORVU5Hr1G112160	PF00314
CUST_12927_PI427708083	1.5736	0.453365	1.0026	0.00259727	1.26889	0.238141	1.48306	0.394109	0.289926	-1.23813	0.449233	-0.800213	1.79814	0.586751	1.31088	0.270701	LOC_Os05g16370.1|13105.m01725|protein retrotransposon protein, putative, unclassified	U35_17106	0	0.123815	AT1G34070.1 | Symbols: | CONTAINS InterPro DOMAIN/s: Retrotransposon gag protein (InterPro:IPR005162); BEST Arabidopsis thaliana protein match is: unknown protein (TAIR:AT5G48050.1); Has 648 Blast hits to 647 proteins in 29 species: Archae - 0; Bacteria - 0; Metazoa - 16; Fungi - 25; Plants - 607; Viruses - 0; Other Eukaryotes - 0 (source: NCBI BLink). | chr1:12402283-12403209 FORWARD LENGTH=308	LOC_Os05g16370.1				1.3e-08	114.943	4H	IPR011598	HORVU4Hr1G087580.2 | 100.0	Chromosome 3B, genomic scaffold, cultivar Chinese Spring		GO:0046983	HORVU4Hr1G087580	none
CUST_6847_PI427708086	1.64389	0.497063	2.08169	0.733178	2.70686	0.99579	3.34834	1.20846	0.307165	-1.18037	0.401725	-0.911988	0.703316	-0.351949	0.258963	-1.35107	No hits found	U35_422	0	0.0968723	AT5G17680.1 | Symbols: | disease resistance protein (TIR-NBS-LRR class), putative | chr5:5822999-5827153 FORWARD LENGTH=1294	No hits found					93.8385	7H	IPR000757, IPR008263, IPR010713, IPR013320, IPR016455	HORVU7Hr1G098320.3 | 100.0	xyloglucan endotransglucosylase/hydrolase 25		GO:0004553, GO:0005618, GO:0005975, GO:0006073, GO:0010411, GO:0016762, GO:0042546, GO:0048046	HORVU7Hr1G098320	PF00722, PF06955
CUST_12196_PI427708100	1.46028	0.378629	0.813502	-0.206407	1.90791	0.646009	1.41305	0.34575	0.27331	-1.29715	0.191794	-1.65133	0.739129	-0.302283	0.23138	-1.46369	No hits found	U35_32093	6.72e-06		No hits found	No hits found							none	HORVU3Hr1G090490.1 | 100.0	undescribed protein		none	HORVU3Hr1G090490	none
CUST_222_PI427708083	1.6431	0.496584	1.6236	0.484645	2.40265	0.876573	1.67854	0.517922	0.307844	-1.17816	0.35278	-1.04191	2.90132	1.06517	1.98192	0.684065	LOC_Os01g72009.1|13101.m07845|protein expressed protein	U35_17078	0	8.63e-06	AT5G04080.1 | Symbols: | unknown protein; FUNCTIONS IN: molecular_function unknown; INVOLVED IN: biological_process unknown; LOCATED IN: plasma membrane; EXPRESSED IN: 16 plant structures; EXPRESSED DURING: 9 growth stages; Has 115 Blast hits to 115 proteins in 16 species: Archae - 0; Bacteria - 0; Metazoa - 0; Fungi - 5; Plants - 110; Viruses - 0; Other Eukaryotes - 0 (source: NCBI BLink). | chr…	LOC_Os01g72009.1				1.55e-06	138.173	3H	IPR028144	HORVU3Hr1G106900.1 | 100.0	unknown function	HORVU3Hr1G106810.5 | 100.0	none	HORVU3Hr1G106900	PF12734
CUST_14413_PI427708080	1.40646	0.341073	0.466477	-0.762546	0.525779	-0.642875	0.544273	-0.608305	0.265549	-1.32596	0.248515	-1.39225	0.370027	-0.99418	0.224663	-1.49315	LOC_Os11g06870.1|13111.m00697|protein glyoxal oxidase-related, putative	U35_22098	0	0	AT1G14430.1 | Symbols: | glyoxal oxidase-related protein | chr1:4934359-4936053 FORWARD LENGTH=564	LOC_Os11g06870.1	IPR011043 (Galactose oxidase/kelch, beta-propeller), IPR014756 (Immunoglobulin E-set), IPR015916 (Galactose oxidase, beta-propeller)	***-[2.664]		0	51.3456	4H	IPR009880, IPR011043, IPR013783, IPR014756, IPR015202, IPR015916	HORVU4Hr1G019740.1 | 100.0	glyoxal oxidase-related protein		none	HORVU4Hr1G019740	PF07250, PF09118
CUST_26103_PI427708080	1.67203	0.514039	1.34868	0.29913	2.10439	0.744024	2.55698	0.938826	0.322329	-1.13218	0.334318	-1.09566	0.624838	-0.470262	0.355083	-1.0354	LOC_Os10g27330.1|13110.m02346|protein glycerol-3-phosphate acyltransferase, putative, expressed	U35_8521	0	0	AT2G38110.1 | Symbols: ATGPAT6, GPAT6 | glycerol-3-phosphate acyltransferase 6 | chr2:15952816-15955364 REVERSE LENGTH=501	LOC_Os10g27330.1	IPR002123 (Phospholipid/glycerol acyltransferase), IPR023214 (HAD-like domain)	***-[3.668]		0			IPR002123, IPR023214	HORVU4Hr1G074470.6 | 100.0	glycerol-3-phosphate acyltransferase 6	HORVU4Hr1G074460.5 | 100.0	GO:0008152, GO:0016746	HORVU4Hr1G074470	none
CUST_5632_PI427708080	1.66448	0.509515	1.03284	0.03231	1.36232	0.309188	1.71577	0.539865	0.322418	-1.13191	0.420352	-0.866662	1.74855	0.558788	1.28949	0.254243	LOC_Os03g32314.1|13103.m03681|protein allene oxide cyclase 4, chloroplast precursor, putative, expressed	U35_1757	0	0	AT1G13280.1 | Symbols: AOC4 | allene oxide cyclase 4 | chr1:4547624-4548552 FORWARD LENGTH=254	LOC_Os03g32314.1	IPR009410 (Allene oxide cyclase)	***-[3.896]	MLOC_68391.4	0	87.3229	6H	IPR009410	HORVU6Hr1G081000.3 | 100.0	allene oxide cyclase 4		GO:0009507, GO:0016853	HORVU6Hr1G081000	PF06351
CUST_24115_PI427708080	1.64001	0.4947	1.83374	0.60636	2.74854	1.01107	3.33931	1.20577	0.327405	-1.11656	0.351004	-1.04696	0.691118	-0.369445	0.306834	-1.18145	LOC_Os06g48200.1|13106.m05124|protein glycosyl hydrolases family 16, putative, expressed	U35_411	0	0	AT5G57550.1 | Symbols: XTR3, XTH25 | xyloglucan endotransglucosylase/hydrolase 25 | chr5:23305055-23306384 REVERSE LENGTH=284	LOC_Os06g48200.1	IPR008985 (Concanavalin A-like lectin/glucanase), IPR016455 (Xyloglucan endotransglucosylase/hydrolase)	***-[3.529]		0			IPR000757, IPR008263, IPR010713, IPR013320	HORVU7Hr1G098280.3 | 100.0	xyloglucan endotransglucosylase/hydrolase 25		GO:0004553, GO:0005618, GO:0005975, GO:0006073, GO:0016762, GO:0048046	HORVU7Hr1G098280	PF00722, PF06955
CUST_2322_PI427708080	1.54483	0.434913	1.5471	0.436385	3.54271	1.26489	3.09265	1.12903	0.308665	-1.1755	1.16177	0.149944	29.8099	3.39484	13.0518	2.56892	LOC_Os04g14690.1|13104.m01362|protein flavin-containing monooxygenase family protein, putative, expressed	U35_3562	0	0	AT1G19250.1 | Symbols: FMO1 | flavin-dependent monooxygenase 1 | chr1:6650656-6653053 REVERSE LENGTH=530	LOC_Os04g14690.1	IPR020946 (Flavin monooxygenase-like)	***-[3.29]		0	140.722	7H	IPR012143, IPR020946, IPR023753	HORVU7Hr1G121260.5 | 100.0	Flavin-containing monooxygenase family protein		GO:0004499, GO:0016491, GO:0050660, GO:0050661, GO:0055114	HORVU7Hr1G121260	PF00743
CUST_14141_PI427708083	1.55978	0.444544	1.0677	0.0655064	1.23141	0.208162	1.13484	0.126494	0.312994	-1.16157	0.331775	-1.1033	2.21389	0.794751	1.13654	0.127985	LOC_Os02g55410.1|13102.m06352|protein MCM5 - Putative minichromosome maintenance MCM complex subunit 5, expressed	U35_17002	0	0	AT2G07690.2 | Symbols: MCM5 | Minichromosome maintenance (MCM2/3/5) family protein | chr2:3523379-3527388 REVERSE LENGTH=725	LOC_Os02g55410.1				0			IPR001208, IPR008048, IPR012340, IPR018525, IPR027417, IPR027925, IPR031327	HORVU0Hr1G017330.16 | 98.33	DNA helicase MCM8		GO:0003677, GO:0003678, GO:0003682, GO:0003688, GO:0005524, GO:0005634, GO:0006260, GO:0006270, GO:0042555	HORVU0Hr1G017330	PF00493, PF14551
CUST_7527_PI427708080	1.61385	0.478622	1.29639	0.259583	1.30889	0.269179	1.72812	0.547035	0.331698	-1.10353	0.438418	-0.824583	1.99996	0.693128	0.318631	-1.14372	LOC_Os06g02040.1|13106.m00118|protein late embryogenesis abundant group 1, putative, expressed	U35_4591	0	2.87e-05	AT1G32560.1 | Symbols: | Late embryogenesis abundant protein, group 1 protein | chr1:11774528-11775032 FORWARD LENGTH=134	LOC_Os06g02040.1	IPR005513 (Late embryogenesis abundant protein, LEA-25/LEA-D113)	***-[2]		3.07e-14			IPR005513	HORVU7Hr1G009800.2 | 100.0	LEA		GO:0009790	HORVU7Hr1G009800	PF03760
CUST_6821_PI427708086	1.46008	0.378491	0.744728	-0.294736	1.64208	0.495962	1.44684	0.36938	0.303372	-1.1928	0.342369	-1.07187	0.724207	-0.322678	0.40403	-0.906265	LOC_Os07g49320.1|13107.m05299|protein HEAT repeat family protein, putative, expressed	U35_19250	0.00442183		No hits found	LOC_Os07g49320.1				0.254903	62.3938	7H
CUST_25285_PI427708080	1.53203	0.426595	0.833558	-0.182052	1.23989	0.215026	1.33541	0.289239	0.328834	-1.1122	0.31323	-1.16082	0.430998	-0.841652	0.237394	-1.43804	LOC_Os01g59180.1|13101.m06288|protein OsFBX27 - F-box domain containing protein, expressed	U35_47693	0	0	AT2G41170.1 | Symbols: | F-box family protein | chr2:17159310-17160845 REVERSE LENGTH=371	LOC_Os01g59180.1	IPR001810 (F-box domain, cyclin-like)	***-[2]		0.316841			none	HORVU3Hr1G078970.1 | 100.0	undescribed protein	HORVU3Hr1G078960.9 | 100.0	none	HORVU3Hr1G078970	none
CUST_13323_PI427708080	1.60778	0.474857	1.41124	0.344468	1.35065	0.300582	1.43722	0.362713	0.347598	-1.05671	0.653625	-0.425222	1.12569	0.118398	0.472459	-0.749805	LOC_Os01g53470.1|13101.m05601|protein harpin-induced protein 1 domain containing protein, expressed	U35_34337	0	6.59e-23	AT2G46150.1 | Symbols: | Late embryogenesis abundant (LEA) hydroxyproline-rich glycoprotein family | chr2:18961424-18962089 FORWARD LENGTH=221	LOC_Os01g53470.1	IPR004864 (Late embryogenesis abundant protein, LEA-14)	***-[5.103]		0	62.1105	3H	IPR004864	HORVU3Hr1G069940.1 | 100.0	Late embryogenesis abundant (LEA) hydroxyproline-rich glycoprotein family		none	HORVU3Hr1G069940	PF03168
CUST_20082_PI427708080	1.52642	0.422926	0.794894	-0.229547	1.30172	0.263684	1.27929	0.246304	0.3319	-1.10292	0.476106	-0.742115	1.10834	0.102864	0.776103	-0.25347	LOC_Os09g08130.2|13109.m00670|protein indole-3-glycerol phosphate synthase, chloroplast precursor, putative, expressed	U35_18504	0.000585	0	AT5G48220.3 | Symbols: | Aldolase-type TIM barrel family protein | chr5:19550168-19552046 FORWARD LENGTH=364	LOC_Os09g08130.2	IPR013785 (Aldolase-type TIM barrel)	***-[4.992]		0			none	HORVU5Hr1G052160.1 | 100.0	undescribed protein	HORVU5Hr1G052150.6 | 100.0	none	HORVU5Hr1G052160	none
CUST_20988_PI427708080	1.47706	0.390053	0.758686	-0.276167	1.52615	0.422749	2.01388	0.700062	0.323541	-1.12843	0.416736	-0.875302	1.04474	0.0437655	0.6969	-0.361113	LOC_Os12g16200.1|13112.m01703|protein glutathione synthetase, chloroplast precursor, putative, expressed	U35_20371	0	0	AT5G27380.1 | Symbols: GSH2, GSHB | glutathione synthetase 2 | chr5:9668211-9670912 REVERSE LENGTH=539	LOC_Os12g16200.1	IPR005615 (Glutathione synthase, eukaryotic), IPR013816 (ATP-grasp fold, subdomain 2), IPR016185 (Pre-ATP-grasp fold)	***-[2.934]	AK364878	0
CUST_14563_PI427708080	1.49957	0.405177	0.859088	-0.151884	1.47918	0.391489	1.63407	0.491074	0.328634	-1.11281	0.309089	-1.17413	0.761705	-0.272196	0.419648	-0.868338	LOC_Os09g31970.1|13109.m03170|protein 3-hydroxy-3-methylglutaryl-coenzyme A reductase, putative, expressed	U35_2104	0	0	AT1G76490.1 | Symbols: HMG1, HMGR1, AtHMGR1 | hydroxy methylglutaryl CoA reductase 1 | chr1:28695801-28698206 FORWARD LENGTH=642	LOC_Os09g31970.1	IPR002202 (Hydroxymethylglutaryl-CoA reductase, class I/II), IPR023074 (Hydroxymethylglutaryl-CoA reductase, class I/II, catalytic domain), IPR023282 (Hydroxymethylglutaryl-CoA reductase, N-terminal)	***-[4.551]	MLOC_63505.1	0	80.3472	5H
CUST_8596_PI427708080	1.58495	0.460556	2.15255	0.766653	1.60492	0.473074	1.81993	0.598799	0.349818	-1.05034	0.70009	-0.356546	1.25153	0.224366	0.897219	-0.108456	LOC_Os08g16790.1|13108.m01796|protein DUF593 domain containing protein, expressed	U35_31472	9.63e-15	3.62e-17	AT5G57830.1 | Symbols: | Protein of unknown function, DUF593 | chr5:23429406-23430860 REVERSE LENGTH=387	LOC_Os08g16790.1	IPR007656 (Zein-binding domain)	*-*-[3.822]	MLOC_1021.1	3.04e-26	129.792	5H		HORVU5Hr1G115610.1 | 100.0		HORVU5Hr1G097200.10 | 100.0		HORVU5Hr1G115610
CUST_5331_PI427708080	1.52938	0.424862	1.33034	0.285433	1.81708	0.597229	2.02147	0.703824	0.344595	-1.06539	0.409257	-0.893412	0.725255	-0.321232	0.364595	-1.00897	LOC_Os05g02890.1|13105.m00265|protein white-brown complex homolog protein 16, putative, expressed	U35_24290	0	0	AT2G39350.1 | Symbols: | ABC-2 type transporter family protein | chr2:16430174-16432396 REVERSE LENGTH=740	LOC_Os05g02890.1	IPR003439 (ABC transporter-like), IPR013525 (ABC-2 type transporter)	***-[3.467]	MLOC_66404.1	0	36.9688	1H	IPR003439, IPR003593, IPR013525, IPR017871, IPR027417	HORVU1Hr1G009920.2 | 100.0	ABC transporter G family member 5		GO:0005524, GO:0016020, GO:0016887	HORVU1Hr1G009920	PF00005, PF01061
CUST_25855_PI427708080	1.54556	0.435385	0.677874	-0.388794	1.03133	0.0308497	0.993739	-0.00628077	0.351767	-1.04479	0.308389	-1.17639	0.651173	-0.42898	0.349898	-1.05011	LOC_Os05g11950.1|13105.m01294|protein GDSL-like lipase/acylhydrolase, putative, expressed	U35_17156	0	0	AT1G28580.1 | Symbols: | GDSL-like Lipase/Acylhydrolase superfamily protein | chr1:10044603-10046379 REVERSE LENGTH=390	LOC_Os05g11950.1	IPR001087 (Lipase, GDSL), IPR013830 (Esterase, SGNH hydrolase-type)	***-[3.395]		0			IPR001087, IPR013830	HORVU1Hr1G029460.6 | 100.0	GDSL esterase/lipase		GO:0016788	HORVU1Hr1G029460	PF00657
CUST_13576_PI427708083	1.51066	0.412549	1.01075	0.0106935	1.26456	0.23472	1.2644	0.234594	0.343946	-1.06727	0.387937	-0.946912	0.585831	-0.534723	0.34197	-1.07303	LOC_Os03g55850.1|13103.m06083|protein cold acclimation protein WCOR413, putative, expressed	U35_15211	0	0	AT2G15970.1 | Symbols: COR413-PM1, WCOR413, WCOR413-LIKE, ATCOR413-PM1, FL3-5A3, ATCYP19 | cold regulated 413 plasma membrane 1 | chr2:6950163-6951012 FORWARD LENGTH=197	LOC_Os03g55850.1				0			IPR008892	HORVU5Hr1G098190.4 | 100.0	Cold acclimation protein WCOR413 family		GO:0016021	HORVU5Hr1G098190	PF05562
CUST_9007_PI427708080	1.58774	0.462311	1.1526	0.142018	2.01415	0.700195	2.42348	0.885204	0.363918	-1.01083	0.405192	-0.903393	0.384122	-0.956794	0.424969	-0.855739	LOC_Os05g08430.1|13105.m00930|protein boron transporter protein, putative, expressed	U35_10742	2.15e-05	0	AT1G15460.1 | Symbols: ATBOR4, BOR4 | HCO3- transporter family | chr1:5310196-5313376 REVERSE LENGTH=683	LOC_Os05g08430.1	IPR003020 (Bicarbonate transporter, eukaryotic)	***-[2.293]	MLOC_12977.2	0	60.2868	1H	IPR011531	HORVU1Hr1G025890.19 | 100.0	Boron transporter 4		GO:0006820, GO:0016021	HORVU1Hr1G025890	PF00955
CUST_19739_PI427708080	1.49997	0.405443	1.13435	0.126056	1.54316	0.433831	1.50694	0.410082	0.34386	-1.06752	0.487851	-0.717746	1.68905	0.524165	1.17829	0.164062	LOC_Os09g31502.1|13109.m03157|protein dehydrogenase, putative, expressed	U35_932	0	0	AT2G33590.1 | Symbols: | NAD(P)-binding Rossmann-fold superfamily protein | chr2:14224622-14226365 FORWARD LENGTH=321	LOC_Os09g31502.1	IPR001509 (NAD-dependent epimerase/dehydratase), IPR016040 (NAD(P)-binding domain)	***-[3.219]	AK356922	0			IPR001509, IPR016040	HORVU5Hr1G073960.8 | 100.0	dihydroflavonol 4-reductase-like1		GO:0003824, GO:0050662	HORVU5Hr1G073960	PF01370
CUST_21959_PI427708080	1.59654	0.467837	1.24301	0.217539	1.62751	0.487053	1.02768	0.0273048	0.367063	-1.00222	0.39243	-0.935396	5.54461	1.71283	1.74236	0.55524	LOC_Os05g33860.1|13105.m03514|protein conserved hypothetical protein	U35_32016	0	0	AT5G50290.1 | Symbols: | unknown protein; FUNCTIONS IN: molecular_function unknown; INVOLVED IN: biological_process unknown; LOCATED IN: endomembrane system; BEST Arabidopsis thaliana protein match is: unknown protein (TAIR:AT3G17350.1); Has 300 Blast hits to 300 proteins in 14 species: Archae - 0; Bacteria - 0; Metazoa - 0; Fungi - 0; Plants - 300; Viruses - 0; Other Eukaryotes - 0 (source: NCBI…	LOC_Os05g33860.1		***-[13]		0			IPR025287	HORVU1Hr1G060580.2 | 100.0	unknown function		GO:0030247	HORVU1Hr1G060580	PF13947
CUST_1306_PI427708080	1.49476	0.401965	1.75517	0.562566	2.08521	0.734872	2.26298	0.816681	0.347539	-1.05688	0.411141	-0.888819	0.720374	-0.327985	0.424932	-0.855827	LOC_Os05g46480.3|13105.m04963|protein late embryogenesis abundant protein, group 3, putative, expressed	U35_1538	1.2e-22	0.197445	AT3G15670.1 | Symbols: | Late embryogenesis abundant protein (LEA) family protein | chr3:5310141-5310901 REVERSE LENGTH=225	LOC_Os05g46480.3		***-[2.71]		4.6e-05	98.9377	4H	none	HORVU4Hr1G080810.2 | 100.0	Late embryogenesis abundant protein D-7		none	HORVU4Hr1G080810	none
CUST_24965_PI427708080	1.48791	0.397373	1.08961	0.085819	1.52326	0.420853	1.80522	0.590684	0.349065	-1.0525	0.395821	-0.926793	4.40656	1.4831	1.11894	0.112385	LOC_Os05g33644.1|13105.m03490|protein inosine-uridine preferring nucleoside hydrolase family protein, putative, expressed	U35_19027	0	0	AT5G18860.1 | Symbols: | inosine-uridine preferring nucleoside hydrolase family protein | chr5:6291023-6295581 FORWARD LENGTH=890	LOC_Os05g33644.1	IPR001910 (Inosine/uridine-preferring nucleoside hydrolase domain), IPR023186 (Inosine/uridine-preferring nucleoside hydrolase)	*-*-[1.588]	AK365928	0			IPR001910	HORVU1Hr1G060530.30 | 100.0	Pyrimidine-specific ribonucleoside hydrolase RihA		none	HORVU1Hr1G060530	PF01156
CUST_20492_PI427708080	1.56954	0.450782	1.29885	0.261478	1.88079	0.63169	1.8491	0.614697	0.368246	-0.999004	0.45103	-0.796221	2.42267	0.884871	1.13802	0.12929	LOC_Os02g57400.2|13102.m06616|protein 2-phosphoglycerate kinase-related, putative, expressed	U35_4896	0	0	AT3G45090.1 | Symbols: | P-loop containing nucleoside triphosphate hydrolases superfamily protein | chr3:16490752-16494452 REVERSE LENGTH=717	LOC_Os02g57400.2		***-[2.874]	AK362136//MLOC_59084.1	0			IPR027417	HORVU6Hr1G091300.6 | 100.0	P-loop NTPase domain-containing protein LPA1		none	HORVU6Hr1G091300	PF13671
CUST_15058_PI427708080	1.49981	0.405336	0.879891	-0.127957	1.18855	0.172735	1.14777	0.137824	0.353872	-1.03882	0.365403	-1.00675	0.74057	-0.300335	0.545514	-0.606027	LOC_Os07g43440.1|13107.m04566|protein expressed protein	U35_20949	0	0.0444651	AT1G16850.1 | Symbols: | unknown protein; FUNCTIONS IN: molecular_function unknown; INVOLVED IN: response to salt stress; LOCATED IN: endomembrane system; EXPRESSED IN: leaf apex, leaf whorl, male gametophyte, flower, leaf; EXPRESSED DURING: LP.06 six leaves visible, LP.04 four leaves visible, LP.10 ten leaves visible, petal differentiation and expansion stage, LP.08 eight leaves visible; BEST Ar…	LOC_Os07g43440.1				1.09e-12	51.6289	2H	none	HORVU2Hr1G028920.5 | 100.0	B protein		none	HORVU2Hr1G028920	none
CUST_430_PI415269222	1.5354	0.42879	1.08737	0.0837666	1.40779	0.342023	1.56355	0.44696	0.363049	-1.01322	0.48134	-0.731182	1.64921	0.500296	1.1293	0.1216													IPR001509, IPR016040	HORVU5Hr1G073960.5 | 100.0	dihydroflavonol 4-reductase-like1		GO:0003824, GO:0050662	HORVU5Hr1G073960	PF01370
CUST_8515_PI427708080	1.49358	0.401176	1.09802	0.0935055	0.904446	-0.100432	1.29539	0.258809	0.355329	-1.03471	0.36391	-1.01085	0.411546	-0.887834	0.1406	-1.96183	LOC_Os04g54280.1|13104.m05611|protein retrotransposon protein, putative, Ty1-copia subclass	U35_5603	0	5.7e-13	AT4G10270.1 | Symbols: | Wound-responsive family protein | chr4:6374805-6375077 FORWARD LENGTH=90	LOC_Os04g54280.1	IPR022251 (Protein of unknown function wound-induced)	***-[2.609]		1.43e-23
CUST_8730_PI427708080	1.57627	0.455062	0.997242	-0.00276204	1.73697	0.552141	1.31701	0.275362	0.377828	-0.973317	0.404469	-0.905181	0.68507	-0.378234	0.125338	-2.07674	LOC_Os03g57520.1|13103.m06308|protein VQ domain containing protein, putative, expressed	U35_31869	1.62e-07	1.19e-09	AT1G68450.1 | Symbols: | VQ motif-containing protein | chr1:25661721-25662179 REVERSE LENGTH=152	LOC_Os03g57520.1	IPR008889 (VQ)	*-*-[2]		5.92e-32	136.806	5H	IPR008889	HORVU5Hr1G103820.3 | 100.0	VQ motif-containing protein		none	HORVU5Hr1G103820	PF05678
CUST_18572_PI427708080	1.43096	0.358346	1.273	0.241376	1.87756	0.629973	2.10469	0.744168	0.344118	-1.06677	0.155439	-1.8615	0.72511	-0.321432	0.143645	-1.94041	LOC_Os10g28060.1|13110.m02375|protein 3-ketoacyl-CoA synthase, putative, expressed	U35_15184	0	0	AT2G26640.1 | Symbols: KCS11 | 3-ketoacyl-CoA synthase 11 | chr2:11330094-11331623 FORWARD LENGTH=509	LOC_Os10g28060.1	IPR012392 (Very-long-chain 3-ketoacyl-CoA synthase), IPR016039 (Thiolase-like)	***-[3.993]	AK248520.1	0			none	HORVU6Hr1G094270.2 | 100.0	undescribed protein		none	HORVU6Hr1G094270	none
CUST_3821_PI427708080	1.50183	0.406684	1.19461	0.177819	1.55736	0.442993	1.90679	0.645423	0.363379	-1.01231	0.434564	-0.833413	1.95938	0.672629	1.26071	0.231676	LOC_Os03g22200.1|13103.m02668|protein nodulin MtN3 family protein, putative, expressed	U35_19190	0	0	AT4G15920.1 | Symbols: SWEET17, AtSWEET17 | Nodulin MtN3 family protein | chr4:9030742-9033343 REVERSE LENGTH=241	LOC_Os03g22200.1	IPR004316 (RAG1-activating protein-1-related)	***-[2.97]	MLOC_57761.1	0	32.4306	5H	IPR004316	HORVU0Hr1G010080.13 | 100.0	Bidirectional sugar transporter N3		GO:0016021	HORVU0Hr1G010080	PF03083
CUST_2669_PI427708083	1.48328	0.394256	0.785618	-0.241284	1.46582	0.382416	2.35927	0.858352	0.367538	-1.00093	0.190268	-1.65932	1.2635	0.233883	0.287205	-1.24756	LOC_Os12g13030.1|13112.m01376|protein osFTL7 FT-Like7 homologous to Flowering Locus T gene; contains Pfam profile PF01161: Phosphatidylethanolamine-binding protein, expressed	U35_24226	2.02e-18	1.22e-20	AT1G65480.1 | Symbols: FT | PEBP (phosphatidylethanolamine-binding protein) family protein | chr1:24331510-24333689 FORWARD LENGTH=175	LOC_Os12g13030.1				6.43e-29	1.91218	3H	IPR008914	HORVU3Hr1G002020.1 | 100.0	Protein FLOWERING LOCUS T		none	HORVU3Hr1G002020	PF01161
CUST_13794_PI427708083	1.44898	0.370861	0.937034	-0.0650361	1.69399	0.527085	1.55227	0.439718	0.359084	-1.0242	0.329028	-1.11161	0.601764	-0.507891	0.270209	-1.30856	LOC_Os10g39770.1|13110.m03657|protein zinc finger, C3HC4 type, domain containing protein, expressed	U35_18702	0	8.36e-08	AT4G35840.1 | Symbols: | RING/U-box superfamily protein | chr4:16981083-16982266 FORWARD LENGTH=236	LOC_Os10g39770.1				1.08e-25			none	HORVU1Hr1G052700.9 | 100.0	NEP1-interacting protein 2		none	HORVU1Hr1G052700	none
CUST_871_PI427708080	1.45118	0.372379	1.23608	0.211948	1.23582	0.211733	1.51117	0.412883	0.364921	-1.00808	0.499657	-0.693833	1.30178	0.263729	0.864859	-0.145189	LOC_Os03g50510.1|13103.m05493|protein threonine dehydratase biosynthetic, chloroplast precursor, putative, expressed	U35_19453	0	0	AT3G10050.1 | Symbols: OMR1 | L-O-methylthreonine resistant 1 | chr3:3099164-3101741 REVERSE LENGTH=592	LOC_Os03g50510.1	IPR005787 (Threonine dehydratase I)	***-[3.238]	MLOC_10389.1	0	27.7975	4H	IPR000634, IPR001721, IPR001926, IPR005787	HORVU4Hr1G007890.1 | 100.0	Threonine dehydratase biosynthetic		GO:0004794, GO:0006520, GO:0009097, GO:0030170	HORVU4Hr1G007890	PF00291, PF00585
CUST_17878_PI427708080	1.5489	0.437546	1.27843	0.245632	1.67845	0.517873	1.64718	0.499066	0.390274	-0.940907	0.43383	-0.835102	0.817647	-0.201324	0.399591	-0.917313	LOC_Os07g42626.1|13107.m04457|protein STRUBBELIG-RECEPTOR FAMILY 6 precursor, putative, expressed	U35_22015	4.2e-15	0	AT3G14350.1 | Symbols: SRF7 | STRUBBELIG-receptor family 7 | chr3:4783115-4786999 REVERSE LENGTH=717	LOC_Os07g42626.1	IPR001611 (Leucine-rich repeat), IPR011009 (Protein kinase-like domain), IPR013210 (Leucine-rich repeat-containing N-terminal, type 2)	*-*-[1.763]		0			IPR000719, IPR001611, IPR003591, IPR011009, IPR013210, IPR032675	HORVU2Hr1G030690.9 | 100.0	Receptor-like protein kinase		GO:0004672, GO:0005515, GO:0005524, GO:0006468	HORVU2Hr1G030690	PF00069, PF08263, PF13855
CUST_11239_PI427708080	1.51482	0.4153	1.07612	0.0733647	1.16948	0.15656	1.34887	0.299266	0.384989	-0.95454	0.411232	-0.888598	0.757344	-0.277938	0.646685	-0.435896	LOC_Os09g02180.1|13109.m00133|protein expressed protein	U35_4515	0		No hits found	LOC_Os09g02180.1				4.01e-05	46.3889	5H	none	HORVU5Hr1G050140.2 | 100.0	undescribed protein	HORVU5Hr1G050120.2 | 100.0	none	HORVU5Hr1G050140	none
CUST_14315_PI427708080	1.48537	0.395663	0.726775	-0.319139	1.34088	0.293323	1.11388	0.107846	0.378615	-0.971235	0.347087	-1.05818	0.563939	-0.572809	0.248286	-1.39317	LOC_Os08g41750.1|13108.m04486|protein OsFBX303 - F-box domain containing protein, expressed	U35_21881	0	1.43e-09	AT5G03970.2 | Symbols: | F-box associated ubiquitination effector family protein | chr5:1071721-1072941 REVERSE LENGTH=406	LOC_Os08g41750.1	IPR001810 (F-box domain, cyclin-like), IPR015943 (WD40/YVTN repeat-like-containing domain)	***-[1.215]	MLOC_61680.1	0			IPR001810, IPR011044, IPR015943	HORVU7Hr1G053880.1 | 100.0	unknown function		GO:0005515	HORVU7Hr1G053880	PF00646
CUST_3718_PI427708080	1.45557	0.3754	1.56988	0.451	1.67415	0.515305	1.93351	0.659335	0.377743	-0.97354	0.279857	-1.27348	0.683281	-0.380849	0.326315	-1.11989	LOC_Os08g06380.1|13108.m00647|protein CSLF6 - cellulose synthase-like family F; beta1,3;1,4 glucan synthase, expressed	U35_1914	0	0	AT3G03050.1 | Symbols: CSLD3, KJK, ATCSLD3 | cellulose synthase-like D3 | chr3:687873-691629 FORWARD LENGTH=1145	LOC_Os08g06380.1	IPR005150 (Cellulose synthase)	***-[2.94]	MLOC_57200.2	0	70.6445	7H	IPR005150	HORVU7Hr1G070010.5 | 100.0	cellulose synthase-like D3		GO:0016020, GO:0016760, GO:0030244	HORVU7Hr1G070010	PF03552
CUST_23987_PI427708080	1.5627	0.446417	1.28766	0.252828	1.53536	0.428767	1.44858	0.370587	0.405684	-0.902181	0.532257	-0.630629	2.39754	0.874442	0.904708	-0.100143	LOC_Os01g22230.1|13101.m02360|protein peroxidase precursor, putative, expressed	U35_3998	0	0	AT3G21770.1 | Symbols: | Peroxidase superfamily protein | chr3:7673345-7674661 FORWARD LENGTH=329	LOC_Os01g22230.1	IPR010255 (Haem peroxidase)	***-[1.999]		0
CUST_4774_PI427708083	1.43719	0.362692	0.924166	-0.0788638	1.26369	0.23404	1.33104	0.285959	0.38201	-0.962309	0.347284	-1.05761	0.976752	-0.0235226	0.545873	-0.605369	LOC_Os01g04330.1|13101.m00392|protein OsCML16 - Calmodulin-related calcium sensor protein, expressed	U35_16564	0	3.57e-12	AT5G37770.1 | Symbols: TCH2, CML24 | EF hand calcium-binding protein family | chr5:14999075-14999560 REVERSE LENGTH=161	LOC_Os01g04330.1				0.747699
CUST_23204_PI427708080	1.53049	0.425588	1.17791	0.163746	1.37192	0.316213	1.48339	0.394332	0.407872	-0.896801	0.599158	-0.512231	2.1984	0.787729	1.28291	0.249127	LOC_Os01g01840.1|13101.m00113|protein helix-loop-helix DNA-binding domain containing protein, expressed	U35_17106	0	3.25e-10	AT1G10586.2 | Symbols: | basic helix-loop-helix (bHLH) DNA-binding superfamily protein | chr1:3497131-3499278 REVERSE LENGTH=133	LOC_Os01g01840.1	IPR011598 (Helix-loop-helix DNA-binding)	*-*-[6.286]	AK248746.1	1.58e-35			IPR011598	HORVU4Hr1G087580.6 | 100.0	Chromosome 3B, genomic scaffold, cultivar Chinese Spring		GO:0046983	HORVU4Hr1G087580	none
CUST_21672_PI427708080	1.54169	0.43288	1.13495	0.126591	1.09871	0.0941392	1.39495	0.332855	0.41691	-0.874885	0.440064	-0.820834	0.372133	-0.988503	0.17645	-1.73472	LOC_Os12g02200.2|13112.m08869|protein CAMK_KIN1/SNF1/Nim1_like.6 - CAMK includes calcium/calmodulin depedent protein kinases, expressed	U35_2444	0	0	AT5G07070.1 | Symbols: CIPK2, SnRK3.2 | CBL-interacting protein kinase 2 | chr5:2196743-2198113 REVERSE LENGTH=456	LOC_Os12g02200.2	IPR001772 (Kinase-associated KA1), IPR004041 (NAF domain), IPR011009 (Protein kinase-like domain)	***-[1.479]	AK368749	0			IPR000719, IPR002290, IPR004041, IPR008271, IPR011009, IPR017441, IPR018451, IPR028375	HORVU5Hr1G046880.1 | 100.0	serine/threonine protein kinase 1	HORVU5Hr1G046830.1 | 100.0	GO:0004672, GO:0005524, GO:0006468, GO:0007165	HORVU5Hr1G046880	PF00069, PF03822
CUST_14057_PI427708080	1.50814	0.410875	0.945862	-0.0556591	1.86371	0.622568	1.22643	0.204107	0.410357	-0.890728	0.343206	-1.06942	0.513916	-0.665696	0.370229	-0.993633	LOC_Os02g11760.1|13102.m01271|protein pleiotropic drug resistance protein, putative, expressed	U35_42205	0	0	AT1G15520.1 | Symbols: PDR12, ATPDR12, ABCG40, ATABCG40 | pleiotropic drug resistance 12 | chr1:5331993-5338175 REVERSE LENGTH=1423	LOC_Os02g11760.1	IPR003439 (ABC transporter-like), IPR013525 (ABC-2 type transporter), IPR013581 (Plant PDR ABC transporter associated)	***-[3.313]	MLOC_5994.3	0	55.0283	6H	IPR003439, IPR003593, IPR013525, IPR013581, IPR027417, IPR029481	HORVU6Hr1G036800.10 | 100.0	ABC transporter G family member 39		GO:0005524, GO:0016020, GO:0016887	HORVU6Hr1G036800	PF00005, PF01061, PF08370, PF14510
CUST_25477_PI427708080	1.53672	0.42965	1.50578	0.409314	1.79465	0.584812	2.17104	0.775207	0.423653	-0.858841	0.702594	-0.352976	3.4007	1.22398	2.07969	0.732217	LOC_Os01g51060.1|13101.m05319|protein hydrolase, putative, expressed	U35_1978	0	0	AT1G51760.1 | Symbols: IAR3, JR3 | peptidase M20/M25/M40 family protein | chr1:19199562-19201424 FORWARD LENGTH=440	LOC_Os01g51060.1	IPR002933 (Peptidase M20)	***-[4.803]	AK370652	0			IPR011650, IPR017439	HORVU3Hr1G066450.11 | 100.0	IAA-amino acid hydrolase ILR1-like 2		GO:0016787	HORVU3Hr1G066450	PF07687
CUST_18476_PI427708080	1.40893	0.34283	1.61116	0.476952	1.76138	0.566098	2.27799	0.823296	0.389055	-0.944035	0.444734	-0.810278	0.843545	-0.170142	0.29742	-1.21261	LOC_Os02g14160.1|13102.m01578|protein peroxidase precursor, putative, expressed	U35_16248	0	0	AT5G05340.1 | Symbols: | Peroxidase superfamily protein | chr5:1579142-1580819 REVERSE LENGTH=324	LOC_Os02g14160.1	IPR010255 (Haem peroxidase)	***-[1.917]		0	122.592	3H	IPR000823, IPR002016, IPR010255, IPR019793, IPR019794	HORVU6Hr1G026600.4 | 100.0	Peroxidase superfamily protein		GO:0004601, GO:0006979, GO:0020037, GO:0055114	HORVU6Hr1G026600	PF00141
CUST_20414_PI427708080	1.45515	0.37511	0.673676	-0.395006	0.7405	-0.300429	1.10515	0.0999806	0.405839	-0.901799	0.828614	-0.188	3.30585	1.19569	0.576711	-0.550414	LOC_Os03g21870.1|13103.m02627|protein DUF623 domain containing protein, expressed	U35_9732	4.67e-10	7.11e-10	AT5G58360.1 | Symbols: ATOFP3, OFP3 | ovate family protein 3 | chr5:23590079-23590969 REVERSE LENGTH=296	LOC_Os03g21870.1	IPR006458 (Ovate protein family, C-terminal)	*-*-[1.865]		3.24e-33			IPR006458	HORVU4Hr1G049960.1 | 100.0	ovate family protein 3		none	HORVU4Hr1G049960	PF04844
CUST_20421_PI427708080	1.48075	0.392548	1.01044	0.0103832	1.58547	0.460882	1.66924	0.51237	0.416405	-0.876096	0.435709	-0.830781	1.09424	0.0900581	0.697908	-0.359667	LOC_Os01g04330.1|13101.m00392|protein OsCML16 - Calmodulin-related calcium sensor protein, expressed	U35_16564	0	0.000131	AT5G37770.1 | Symbols: TCH2, CML24 | EF hand calcium-binding protein family | chr5:14999075-14999560 REVERSE LENGTH=161	LOC_Os01g04330.1	IPR011992 (EF-hand-like domain)	***-[1.875]	AK361755//AK251374.1	0
CUST_4258_PI427708080	1.52343	0.420962	2.16101	0.770574	1.9182	0.651389	1.82486	0.601505	0.431114	-0.841382	0.446088	-0.807239	0.838604	-0.176017	0.556705	-0.58572	LOC_Os05g02060.1|13105.m00159|protein mitochondrial import inner membrane translocase subunit Tim17, putative, expressed	U35_14242	0	2.04e-41	AT2G28900.1 | Symbols: OEP16, ATOEP16-L, ATOEP16-1, OEP16-1 | outer plastid envelope protein 16-1 | chr2:12414423-12415459 REVERSE LENGTH=148	LOC_Os05g02060.1	IPR003397 (Mitochondrial inner membrane translocase subunit Tim17/Tim22/Tim23/peroxisomal protein PMP24), IPR017690 (Outer membrane insertion C-terminal signal, omp85 target)	***-[3.786]	MLOC_60208.1	0	15.085	1H	none	HORVU1Hr1G005120.2 | 100.0	outer plastid envelope protein 16-1		none	HORVU1Hr1G005120	none
CUST_2868_PI427708080	1.5168	0.4166	1.38417	0.325099	1.7036	0.532743	2.17007	0.774759	0.433682	-0.835443	0.491906	-0.709468	1.01806	0.0178983	0.584515	-0.536972	LOC_Os03g12030.1|13103.m01366|protein 3-ketoacyl-CoA synthase, putative, expressed	U35_15185	0	0	AT1G68530.1 | Symbols: CUT1, POP1, CER6, G2, KCS6 | 3-ketoacyl-CoA synthase 6 | chr1:25712881-25714733 REVERSE LENGTH=497	LOC_Os03g12030.1	IPR012392 (Very-long-chain 3-ketoacyl-CoA synthase), IPR016039 (Thiolase-like)	***-[3.862]	MLOC_51583.2	0	59.4901	4H	IPR012392, IPR013601, IPR013747, IPR016039	HORVU4Hr1G067340.4 | 100.0	3-ketoacyl-CoA synthase 6		GO:0003824, GO:0006633, GO:0008152, GO:0008610, GO:0016020, GO:0016747	HORVU4Hr1G067340	PF08392, PF08541
CUST_1867_PI427708080	1.4144	0.346706	0.863451	-0.146818	1.48808	0.397485	1.68329	0.520749	0.406316	-0.900624	0.365058	-1.0077	0.598504	-0.513321	0.306219	-1.18346	LOC_Os05g37950.1|13105.m03960|protein guanylyl cyclase, putative, expressed	U35_17681	0	0	AT5G05930.1 | Symbols: ATGC1, GC1 | guanylyl cyclase 1 | chr5:1780270-1782659 REVERSE LENGTH=274	LOC_Os05g37950.1	IPR018616 (Guanylyl cyclase)	***-[3]	MLOC_19862.2	0	88.4205	1H
CUST_4100_PI427708100	1.52706	0.423346	0.538573	-0.618832	0.832597	-0.183205	0.982499	-0.0176559	0.438828	-0.823647	0.389597	-0.942644	0.959661	-0.0411756	0.49961	-0.693928	LOC_Os09g07040.1|13109.m00546|protein retrotransposon protein, putative, Ty3-gypsy subclass	U35_36176	2.42e-08		No hits found	LOC_Os09g07040.1				0.590306	55.3824	2H	none	HORVU2Hr1G036480.2 | 100.0	undescribed protein	HORVU2Hr1G036470.5 | 100.0	none	HORVU2Hr1G036480	none
CUST_775_PI427708080	1.51683	0.416625	1.57413	0.453705	1.79055	0.582522	1.96567	0.675834	0.43907	-0.823097	0.442043	-0.816348	0.587429	-0.532	0.268167	-1.31614	LOC_Os06g15170.1|13106.m01678|protein 3-ketoacyl-CoA synthase, putative, expressed	U35_15182	0	0	AT1G68530.1 | Symbols: CUT1, POP1, CER6, G2, KCS6 | 3-ketoacyl-CoA synthase 6 | chr1:25712881-25714733 REVERSE LENGTH=497	LOC_Os06g15170.1	IPR012392 (Very-long-chain 3-ketoacyl-CoA synthase), IPR016039 (Thiolase-like)	***-[3.464]		0	81.5692	4H	none	HORVU4Hr1G072950.1 | 100.0	unknown function		none	HORVU4Hr1G072950	none
CUST_14_PI415269222	1.5333	0.427421	1.3649	0.311078	1.72588	0.545737	1.51113	0.412856	0.444138	-0.81162	0.545219	-0.606567	2.5724	0.94484	0.978197	-0.0220443
CUST_5_PI390715121	1.42734	0.355812	1.71903	0.54176	1.44109	0.365397	1.72458	0.544986	0.414122	-0.881594	0.38833	-0.9459	0.935295	-0.0668932	0.364161	-1.01016													IPR005150	HORVU7Hr1G070010.1 | 100.0	cellulose synthase-like D3		GO:0016020, GO:0016760, GO:0030244	HORVU7Hr1G070010	PF03552
CUST_14411_PI427708080	1.46832	0.384119	1.26043	0.231453	1.22176	0.20029	1.50597	0.409438	0.434295	-0.834032	0.734064	-0.309159	2.10526	0.74444	0.813156	-0.206832	LOC_Os08g34640.1|13108.m03624|protein receptor-like protein kinase precursor, putative, expressed	U35_22731	0	0	AT1G73080.1 | Symbols: PEPR1, ATPEPR1 | PEP1 receptor 1 | chr1:27484513-27488021 FORWARD LENGTH=1123	LOC_Os08g34640.1	IPR001611 (Leucine-rich repeat), IPR011009 (Protein kinase-like domain), IPR013210 (Leucine-rich repeat-containing N-terminal, type 2)	***-[2.046]	MLOC_62341.1	0	48.7252	7H	IPR000719, IPR002290, IPR003591, IPR008271, IPR011009, IPR013210, IPR013320, IPR017441, IPR032675	HORVU7Hr1G030370.9 | 100.0	Receptor-like protein kinase		GO:0004672, GO:0005524, GO:0006468	HORVU7Hr1G030370	PF00069, PF08263
CUST_6118_PI427708080	1.44739	0.369763	1.53538	0.428775	2.28014	0.824236	2.35062	0.854677	0.430719	-0.842299	0.581314	-0.542465	1.19238	0.175952	0.502093	-0.688969	LOC_Os01g43140.1|13101.m04448|protein lipase, putative, expressed	U35_10709	0	0	AT3G61680.1 | Symbols: | alpha/beta-Hydrolases superfamily protein | chr3:22824630-22826926 FORWARD LENGTH=649	LOC_Os01g43140.1	IPR002921 (Lipase, class 3)	***-[2.392]	MLOC_72054.2	0	52.6912	3H	IPR002921, IPR029058	HORVU3Hr1G054780.1 | 100.0	alpha/beta-Hydrolases superfamily protein		GO:0006629	HORVU3Hr1G054780	PF01764
CUST_6099_PI427708100	1.38853	0.328249	0.250184	-1.38556	0.427034	-0.85089	0.491539	-0.710214	0.413759	-0.882472	0.315124	-1.15479	4.3147	1.46203	0.307847	-1.17815	LOC_Os12g17840.1|13112.m01891|protein ubiquitin family protein, expressed	U35_4880	0.0529681	0.357724	AT1G15130.1 | Symbols: | Endosomal targeting BRO1-like domain-containing protein | chr1:5206217-5209848 REVERSE LENGTH=846	LOC_Os12g17840.1				0.11642	49.6459	3H	none	HORVU3Hr1G030130.1 | 100.0	undescribed protein		none	HORVU3Hr1G030130	none
CUST_6443_PI427708086	1.47745	0.390315	1.11921	0.11262	1.88017	0.631362	2.06329	0.7243	0.442745	-0.81476	0.33023	-1.10797	0.4815	-0.730848	0.24272	-1.41585	No hits found	U35_11007	0		No hits found	No hits found					97.3548	5H	IPR001938	HORVU5Hr1G083240.2 | 100.0	Pathogenesis-related thaumatin superfamily protein		none	HORVU5Hr1G083240	PF00314
CUST_4199_PI427708083	1.4425	0.366378	0.865214	-0.144779	1.4142	0.346561	1.44134	0.365572	0.432576	-0.837996	0.554424	-0.589825	0.80415	-0.217969	0.63286	-0.457507	LOC_Os01g07530.1|13101.m00767|protein uncharacterized glycosyltransferase, putative, expressed	U35_20936	0	1.14e-10	AT5G40390.1 | Symbols: SIP1 | Raffinose synthase family protein | chr5:16161720-16165085 FORWARD LENGTH=783	LOC_Os01g07530.1				5.62e-12
CUST_612_PI427708083	1.50138	0.406384	1.018	0.0178392	1.56537	0.448124	1.02948	0.0290494	0.451756	-0.794614	0.757762	-0.277387	1.00983	0.00978006	0.430198	-0.84351	LOC_Os03g47686.1|13103.m05137|protein ankyrin, putative, expressed	U35_26772	1.47e-06	0.106584	AT3G04710.3 | Symbols: TPR10 | ankyrin repeat family protein | chr3:1276948-1280942 FORWARD LENGTH=680	LOC_Os03g47686.1				0.00309456
CUST_3031_PI427708080	1.43298	0.359757	0.93358	-0.0687288	1.32666	0.282662	1.2252	0.203104	0.432846	-0.837373	0.814471	-0.205217	2.28878	0.828019	1.74942	0.559282	LOC_Os05g43510.1|13105.m04582|protein decarboxylase, putative, expressed	U35_3888	0	0	AT2G20340.1 | Symbols: | Pyridoxal phosphate (PLP)-dependent transferases superfamily protein | chr2:8779804-8782490 FORWARD LENGTH=490	LOC_Os05g43510.1	IPR002129 (Pyridoxal phosphate-dependent decarboxylase), IPR015424 (Pyridoxal phosphate-dependent transferase, major domain)	***-[0.96]		0	95.8215	1H	IPR002129, IPR010977, IPR015421, IPR015422, IPR015424, IPR021115	HORVU1Hr1G077560.1 | 98.33	L-tyrosine decarboxylase		GO:0003824, GO:0006520, GO:0016831, GO:0019752, GO:0030170	HORVU1Hr1G077560	PF00282
CUST_3906_PI427708080	1.4281	0.356345	0.882359	-0.125156	1.3771	0.319981	1.23377	0.210077	0.432138	-0.839009	0.324678	-1.12492	0.613269	-0.488952	0.364473	-1.0093	LOC_Os07g36110.2|13107.m03702|protein expressed protein	U35_48461	0.000399	1.55e-32	AT2G32280.1 | Symbols: | Protein of unknown function (DUF1218) | chr2:13713210-13713977 FORWARD LENGTH=163	LOC_Os07g36110.2	IPR009606 (Protein of unknown function DUF1218)	***-[4]		0	58.0028	2H	IPR009606	HORVU0Hr1G003190.2 | 100.0	Protein of unknown function (DUF1218)	HORVU2Hr1G043980.9 | 100.0	none	HORVU0Hr1G003190	PF06749
CUST_18142_PI427708080	1.45303	0.373651	1.20688	0.188041	2.06794	0.726552	2.72926	1.00403	0.440717	-0.819353	0.418195	-0.871807	1.15229	0.141751	0.605726	-0.501328	LOC_Os01g66110.2|13101.m07153|protein methyltransferase, putative, expressed	U35_16066	0	0	AT5G64030.1 | Symbols: | S-adenosyl-L-methionine-dependent methyltransferases superfamily protein | chr5:25624965-25628257 FORWARD LENGTH=829	LOC_Os01g66110.2	IPR004159 (Putative S-adenosyl-L-methionine-dependent methyltransferase)	***-[4.783]	MLOC_56463.1//MLOC_56462.1	0	108.853	3H	IPR004159, IPR029063	HORVU3Hr1G090970.2 | 100.0	S-adenosyl-L-methionine-dependent methyltransferases superfamily protein		GO:0008168	HORVU3Hr1G090970	PF03141
CUST_7820_PI427708080	1.4911	0.399512	1.05927	0.0575809	1.71984	0.542229	1.80532	0.59074	0.453831	-0.79003	0.503489	-0.686194	0.86958	-0.139744	0.58604	-0.534368	LOC_Os07g05570.1|13107.m00513|protein ERD4 protein, putative, expressed	U35_3500	0	0.0566197	AT1G30360.1 | Symbols: ERD4 | Early-responsive to dehydration stress protein (ERD4) | chr1:10715892-10718799 FORWARD LENGTH=724	LOC_Os07g05570.1	IPR003864 (Domain of unknown function DUF221)	***-[4]		3.79e-16			IPR003864, IPR027815, IPR032880	HORVU2Hr1G060390.7 | 100.0	Early-responsive to dehydration stress protein (ERD4)		GO:0016020	HORVU2Hr1G060390	PF02714, PF13967, PF14703
CUST_14216_PI427708080	1.48945	0.398405	0.766764	-0.265576	1.21369	0.193665	0.82789	-0.188875	0.457733	-0.781469	0.535283	-0.624959	0.777053	-0.252246	0.446448	-0.806431	LOC_Os06g19590.1|13106.m02091|protein estradiol 17-beta-dehydrogenase 12, putative, expressed	U35_18731	0	0	AT1G67730.1 | Symbols: YBR159, KCR1, ATKCR1 | beta-ketoacyl reductase 1 | chr1:25391676-25393365 FORWARD LENGTH=318	LOC_Os06g19590.1	IPR002198 (Short-chain dehydrogenase/reductase SDR)	***-[1.268]	MLOC_60985.1	0	67.7762	7H	IPR002198, IPR002347, IPR016040, IPR020904	HORVU7Hr1G044990.9 | 100.0	Very-long-chain 3-oxoacyl-CoA reductase 1		GO:0008152, GO:0016491	HORVU7Hr1G044990	PF00106
CUST_25208_PI427708080	1.5145	0.415088	2.02873	0.707408	2.82224	1.03753	3.37824	1.21735	0.466244	-0.763046	0.543339	-0.610022	0.979597	-0.0206145	0.432275	-0.838694	LOC_Os06g48200.1|13106.m05124|protein glycosyl hydrolases family 16, putative, expressed	U35_411	0	0	AT5G57550.1 | Symbols: XTR3, XTH25 | xyloglucan endotransglucosylase/hydrolase 25 | chr5:23305055-23306384 REVERSE LENGTH=284	LOC_Os06g48200.1	IPR008985 (Concanavalin A-like lectin/glucanase), IPR016455 (Xyloglucan endotransglucosylase/hydrolase)	***-[3.532]	AK368228	0
CUST_23202_PI427708080	1.51779	0.417253	1.11308	0.107129	1.28413	0.250078	2.16251	0.771271	0.46978	-0.755492	0.615088	-0.48599	0.738691	-0.302876	0.60458	-0.503221	LOC_Os04g49410.1|13104.m05042|protein expansin precursor, putative, expressed	U35_19069	0	0	AT3G03220.1 | Symbols: ATEXPA13, EXP13, ATEXP13, ATHEXP ALPHA 1.22, EXPA13 | expansin A13 | chr3:742655-743975 REVERSE LENGTH=266	LOC_Os04g49410.1	IPR007118 (Expansin/Lol pI), IPR014733 (Barwin-like endoglucanase)	***-[1.869]		0
CUST_19489_PI427708080	1.47686	0.389916	1.08463	0.0812414	1.00118	0.00118286	1.38416	0.325091	0.459684	-0.777216	0.567577	-0.566379	0.948468	-0.0529077	0.674623	-0.393602	LOC_Os05g33960.1|13105.m03526|protein peptide transporter PTR2, putative, expressed	U35_12843	0	0	AT1G68570.1 | Symbols: | Major facilitator superfamily protein | chr1:25746811-25750110 FORWARD LENGTH=596	LOC_Os05g33960.1	IPR000109 (Oligopeptide transporter), IPR016196 (Major facilitator superfamily domain, general substrate transporter)	***-[2.074]	AK355198	0			IPR000109, IPR020846	HORVU1Hr1G063420.3 | 98.33	Protein NRT1/ PTR FAMILY 3.1		GO:0005215, GO:0006810, GO:0016020	HORVU1Hr1G063420	PF00854
CUST_3230_PI427708080	1.47429	0.388179	1.15932	0.147833	1.84361	0.611726	1.70248	0.532088	0.458967	-0.778777	0.391969	-0.936573	0.540285	-0.615658	0.21874	-1.51987	LOC_Os06g02019.1|13106.m00116|protein cytochrome P450, putative, expressed	U35_6551	0	0	AT2G32440.2 | Symbols: KAO2 | ent-kaurenoic acid hydroxylase 2 | chr2:13775668-13777783 FORWARD LENGTH=489	LOC_Os06g02019.1	IPR001128 (Cytochrome P450)	***-[2.119]		0	1.91218	7H	IPR001128, IPR002401, IPR017972	HORVU7Hr1G003090.1 | 100.0	Cytochrome P450 superfamily protein		GO:0005506, GO:0016705, GO:0020037, GO:0055114	HORVU7Hr1G003090	PF00067
CUST_6208_PI427708080	1.49456	0.401833	1.14028	0.131273	1.35562	0.304259	1.42706	0.355618	0.466581	-0.762324	0.498073	-0.697009	1.24734	0.221016	0.798413	-0.225129	LOC_Os01g06500.2|13101.m14931|protein PHLOEM 2-LIKE A5, putative, expressed	U35_17787	0	0	AT4G19840.1 | Symbols: ATPP2-A1, ATPP2A-1, PP2-A1 | phloem protein 2-A1 | chr4:10774336-10775701 FORWARD LENGTH=246	LOC_Os01g06500.2		***-[1.889]	MLOC_72861.1//MLOC_72860.1	0	46.3173	3H	IPR001563, IPR018202, IPR029058	HORVU3Hr1G025680.2 | 100.0	Carboxypeptidase Y	HORVU3Hr1G025670.4 | 100.0	GO:0004185, GO:0006508	HORVU3Hr1G025680	PF00450
CUST_1654_PI427708086	1.46761	0.383638	0.655597	-0.42221	0.927057	-0.0757397	1.58853	0.462807	0.45953	-0.77755	1.59053	0.464068	3.30145	1.19436	0.47383	-0.746907	No hits found	U35_15194	0	0.917109	AT5G16560.1 | Symbols: KAN, KAN1 | Homeodomain-like superfamily protein | chr5:5407365-5411092 REVERSE LENGTH=403	No hits found
CUST_5674_PI427708080	1.47974	0.391869	1.27577	0.243553	2.03902	0.712469	2.29697	0.831592	0.464275	-0.767279	0.43681	-0.828257	0.990647	-0.00939704	0.662138	-0.412281	LOC_Os02g22480.1|13102.m02527|protein glycosyltransferase, putative, expressed	U35_17353	0	0	AT3G18170.1 | Symbols: | Glycosyltransferase family 61 protein | chr3:6228393-6229547 FORWARD LENGTH=384	LOC_Os02g22480.1	IPR007657 (Glycosyltransferase AER61, uncharacterised)	***-[2]	MLOC_68728.2	0	100.567	1H	IPR007657	HORVU1Hr1G080720.5 | 100.0	Protein O-linked-mannose beta-1,4-N-acetylglucosaminyltransferase 2		GO:0016757	HORVU1Hr1G080720	PF04577
CUST_21860_PI427708080	1.50731	0.410326	1.07073	0.0683431	1.26588	0.235765	1.38633	0.326662	0.476421	-0.741454	0.505253	-0.682696	0.834687	-0.180698	0.415817	-0.87751	LOC_Os08g38700.1|13108.m04108|protein C3-BTB2 - Bric-a-Brac, Tramtrack, Broad Complex BTB domain with C3 subfamily conserved sequence, expressed	U35_8057	0	0	AT1G55760.1 | Symbols: | BTB/POZ domain-containing protein | chr1:20847117-20848507 REVERSE LENGTH=329	LOC_Os08g38700.1	IPR011333 (BTB/POZ fold)	***-[3.217]		0			IPR000210, IPR011333	HORVU7Hr1G048690.4 | 100.0	BTB/POZ domain-containing protein		GO:0005515	HORVU7Hr1G048690	PF00651
CUST_18911_PI427708080	1.48417	0.394858	0.981809	-0.0183584	1.29394	0.257689	1.38278	0.324096	0.474522	-0.745448	0.458544	-0.779698	0.476756	-0.74075	0.142484	-1.94852	LOC_Os08g42470.1|13108.m04577|protein BEE 1, putative, expressed	U35_38816	0	1.15e-39	AT5G50915.2 | Symbols: | basic helix-loop-helix (bHLH) DNA-binding superfamily protein | chr5:20710764-20712252 REVERSE LENGTH=286	LOC_Os08g42470.1	IPR011598 (Helix-loop-helix DNA-binding)	*-*-[2.877]		0			IPR011598	HORVU7Hr1G055180.6 | 100.0	Transcription factor bHLH137		GO:0046983	HORVU7Hr1G055180	PF00010
CUST_7315_PI427708080	1.45839	0.377336	1.18522	0.169928	1.62823	0.487493	1.72099	0.542902	0.472087	-0.750593	0.582148	-0.541031	1.34421	0.295803	0.703462	-0.351741	LOC_Os04g41540.1|13104.m04077|protein OsCML22 - Calmodulin-related calcium sensor protein, expressed	U35_5037	3.15e-05	2.66e-42	AT3G07490.1 | Symbols: AGD11 | ARF-GAP domain 11 | chr3:2391189-2391650 FORWARD LENGTH=153	LOC_Os04g41540.1	IPR011992 (EF-hand-like domain)	***-[2]		0			none	HORVU2Hr1G084970.1 | 100.0	undescribed protein	HORVU2Hr1G084960.1 | 100.0	none	HORVU2Hr1G084970	none
CUST_19620_PI427708080	1.45769	0.376851	1.07934	0.0763525	1.62388	0.484819	1.63874	0.493926	0.472177	-0.750402	0.592431	-0.523521	1.37455	0.318125	0.68738	-0.374867	LOC_Os04g41540.1|13104.m04077|protein OsCML22 - Calmodulin-related calcium sensor protein, expressed	U35_5037	2.96e-05	2.46e-42	AT3G07490.1 | Symbols: AGD11 | ARF-GAP domain 11 | chr3:2391189-2391650 FORWARD LENGTH=153	LOC_Os04g41540.1	IPR011992 (EF-hand-like domain)	***-[2]	AK356140	0			none	HORVU2Hr1G084970.1 | 100.0	undescribed protein	HORVU2Hr1G084960.1 | 100.0	none	HORVU2Hr1G084970	none
CUST_7648_PI427708080	1.42282	0.352637	0.931967	-0.0704584	1.29039	0.254947	1.01148	0.0114121	0.462387	-0.771352	0.454967	-0.787531	0.794084	-0.230565	0.370536	-0.992804	LOC_Os01g12660.1|13101.m01371|protein AAA-type ATPase family protein, putative, expressed	U35_4016	0	0	AT1G64110.3 | Symbols: | P-loop containing nucleoside triphosphate hydrolases superfamily protein | chr1:23796887-23801255 REVERSE LENGTH=827	LOC_Os01g12660.1	IPR003959 (ATPase, AAA-type, core)	***-[0.876]		0			IPR003593, IPR003959, IPR003960, IPR027417	HORVU3Hr1G030770.14 | 98.36	ATPase family gene 2 protein		GO:0005524	HORVU3Hr1G030770	PF00004
CUST_546_PI427708083	1.44965	0.371319	1.08666	0.0831057	1.18167	0.166927	1.25047	0.223523	0.47516	-0.744103	0.390423	-0.940524	1.42869	0.356758	0.605843	-0.501134	LOC_Os09g02180.1|13109.m00133|protein expressed protein	U35_4515	0		No hits found	LOC_Os09g02180.1				2.12e-05	46.3889	5H
CUST_12147_PI427708080	1.44983	0.371448	1.87225	0.627141	1.57341	0.453248	1.65764	0.505396	0.479534	-0.73494	0.537992	-0.619912	1.14376	0.134324	0.501024	-0.691101	LOC_Os08g33270.1|13108.m03463|protein transposon protein, putative, unclassified	U35_22583	0	0	AT4G15090.1 | Symbols: FAR1 | FRS (FAR1 Related Sequences) transcription factor family | chr4:8614806-8617870 FORWARD LENGTH=827	LOC_Os08g33270.1	IPR004330 (FAR1 DNA binding domain), IPR018289 (MULE transposase domain)	***-[2.578]	MLOC_43923.3	0	128.542	5H	IPR004330	HORVU5Hr1G096650.12 | 100.0	FAR1-related sequence 11		none	HORVU5Hr1G096650	PF03101
CUST_2336_PI427708086	1.46135	0.379361	0.633007	-0.457273	0.919008	-0.0844603	0.941069	-0.0607391	0.486916	-0.719663	0.520152	-0.653633	1.23762	0.213191	0.395016	-0.928828	LOC_Os06g44210.2|13106.m04646|protein protein phosphatase 2C, putative, expressed	U35_5513	0	0.277972	AT2G25070.1 | Symbols: | Protein phosphatase 2C family protein | chr2:10663517-10665366 REVERSE LENGTH=355	LOC_Os06g44210.2				0.757843	70.6799	7H	IPR000222, IPR001932	HORVU5Hr1G088700.3 | 95.0	Protein phosphatase 2C family protein	HORVU5Hr1G088690.2 | 95.0	GO:0003824, GO:0043169	HORVU5Hr1G088700	PF00481
CUST_18184_PI427708080	1.47496	0.388631	1.35042	0.300417	1.04857	0.0474291	1.10565	0.100437	0.491512	-0.710269	0.48394	-0.725795	1.16246	0.150542	0.991337	-0.00870116	LOC_Os01g73580.1|13101.m08029|protein glycosyl hydrolases, putative, expressed	U35_17450	0	0	AT1G55120.1 | Symbols: ATFRUCT5, AtcwINV3, FRUCT5 | beta-fructofuranosidase 5 | chr1:20566617-20569165 FORWARD LENGTH=594	LOC_Os01g73580.1	IPR008985 (Concanavalin A-like lectin/glucanase), IPR013148 (Glycosyl hydrolases family 32, N-terminal), IPR023296 (Glycosyl hydrolase family 43, five-bladed beta-propellor domain)	***-[1.77]	MLOC_59070.7	0	70.6091	7H	IPR001362, IPR013148, IPR013189, IPR013320, IPR023296	HORVU5Hr1G123970.10 | 100.0	Beta-fructofuranosidase, insoluble isoenzyme 4		GO:0004553, GO:0005975	HORVU5Hr1G123970	PF00251, PF08244
CUST_1220_PI427708080	1.44596	0.368771	0.745152	-0.294166	0.789481	-0.23638	0.919038	-0.084428	0.486064	-0.721414	0.502556	-0.688049	0.810404	-0.210222	0.31203	-1.16466	LOC_Os01g46350.1|13101.m04761|protein proteins of unknown function domain containing protein, expressed	U35_23833	0	0	AT1G29050.1 | Symbols: TBL38 | TRICHOME BIREFRINGENCE-LIKE 38 | chr1:10136376-10139082 REVERSE LENGTH=380	LOC_Os01g46350.1		***-[2.883]	MLOC_12810.1	0	95.4674	3H	IPR025846, IPR026057	HORVU3Hr1G058810.2 | 100.0	TRICHOME BIREFRINGENCE-LIKE 38		none	HORVU3Hr1G058810	PF13839, PF14416
CUST_4464_PI427708080	1.44617	0.368918	1.43669	0.362341	1.51151	0.41311	1.70575	0.534006	0.487082	-0.719322	0.457054	-0.782953	1.09083	0.086942	0.747902	-0.290483	LOC_Os04g58910.1|13104.m06207|protein receptor protein kinase TMK1 precursor, putative, expressed	U35_19020	0	0	AT2G01820.1 | Symbols: | Leucine-rich repeat protein kinase family protein | chr2:357664-360681 REVERSE LENGTH=943	LOC_Os04g58910.1	IPR001611 (Leucine-rich repeat), IPR011009 (Protein kinase-like domain), IPR013210 (Leucine-rich repeat-containing N-terminal, type 2), IPR013320 (Concanavalin A-like lectin/glucanase, subgroup)	***-[1.965]		0	143.13	2H
CUST_634_PI427708080	1.44694	0.369451	0.829308	-0.187164	0.854334	-0.157433	1.05053	0.0492916	0.489411	-0.714552	0.744523	-0.295012	3.58841	1.27771	0.693492	-0.366015	LOC_Os02g05520.1|13102.m00604|protein expressed protein	U35_36062	0	0	AT4G26020.1 | Symbols: | unknown protein; Has 17652 Blast hits to 12460 proteins in 982 species: Archae - 248; Bacteria - 2077; Metazoa - 7446; Fungi - 1455; Plants - 656; Viruses - 34; Other Eukaryotes - 5736 (source: NCBI BLink). | chr4:13202249-13204028 REVERSE LENGTH=247	LOC_Os02g05520.1		***-[14.911]		0	49.221	6H	none	HORVU6Hr1G021610.16 | 100.0	4/1 protein short form		none	HORVU6Hr1G021610	none
CUST_19445_PI427708080	1.40278	0.338455	1.52735	0.423531	2.00114	0.693715	1.98284	0.684532	0.477906	-0.73834	0.479275	-0.735482	1.043	0.0421057	0.250962	-1.38245	LOC_Os11g43200.1|13111.m04296|protein tropinone reductase 2, putative	U35_16708	0	0	AT1G07440.1 | Symbols: | NAD(P)-binding Rossmann-fold superfamily protein | chr1:2286436-2287665 REVERSE LENGTH=266	LOC_Os11g43200.1	IPR002198 (Short-chain dehydrogenase/reductase SDR)	***-[0.948]	AK354908	0			IPR002198, IPR002347, IPR013968, IPR016040, IPR020904	HORVU5Hr1G122860.5 | 100.0	tropinone reductase		GO:0008152, GO:0016491	HORVU5Hr1G122860	PF00106
CUST_24224_PI427708080	1.45527	0.375189	1.0036	0.00359517	1.15829	0.146943	1.38135	0.323064	0.49736	-0.698442	0.481064	-0.731754	0.460471	-0.775505	0.290306	-1.23682	LOC_Os05g08420.1|13105.m00928|protein expressed protein	U35_3247	0	4.62e-10	AT3G15630.1 | Symbols: | unknown protein; FUNCTIONS IN: molecular_function unknown; INVOLVED IN: biological_process unknown; LOCATED IN: chloroplast; EXPRESSED IN: 24 plant structures; EXPRESSED DURING: 15 growth stages; BEST Arabidopsis thaliana protein match is: unknown protein (TAIR:AT1G52720.1); Has 61 Blast hits to 61 proteins in 13 species: Archae - 0; Bacteria - 0; Metazoa - 0; Fungi - 0; …	LOC_Os05g08420.1		***-[11.525]		2.07e-17
CUST_7063_PI427708080	1.43691	0.362496	1.52485	0.421897	1.98319	0.684706	2.57245	0.944859	0.492089	-0.709095	0.547223	-0.602898	1.26838	0.237737	0.620843	-0.476678	LOC_Os02g37590.1|13102.m04114|protein glycerophosphoryl diester phosphodiesterase family protein, putative, expressed	U35_17079	0	0	AT5G55480.1 | Symbols: SVL1 | SHV3-like 1 | chr5:22474277-22477819 FORWARD LENGTH=766	LOC_Os02g37590.1	IPR004129 (Glycerophosphoryl diester phosphodiesterase)	***-[3.785]		0			IPR017946, IPR030395	HORVU6Hr1G052420.14 | 100.0	Glycerophosphodiester phosphodiesterase GDPDL4		GO:0006629, GO:0008081	HORVU6Hr1G052420	PF03009
CUST_2206_PI427708080	1.47243	0.386914	1.04647	0.0454238	1.5294	0.424874	1.5975	0.468438	0.506676	-0.679883	0.563198	-0.574124	1.27754	0.244935	0.796515	-0.227509	LOC_Os06g33710.3|13106.m03480|protein spermidine synthase, putative, expressed	U35_1500	0	0	AT5G53120.5 | Symbols: SPDS3, SPMS | spermidine synthase 3 | chr5:21535429-21537653 FORWARD LENGTH=359	LOC_Os06g33710.3	IPR001045 (Spermine synthase)	***-[2.968]	MLOC_34756.1	0	75.2125	7H	IPR001045, IPR029063, IPR030373, IPR030374	HORVU7Hr1G079430.9 | 100.0	Polyamine aminopropyltransferase 2		GO:0003824	HORVU7Hr1G079430	PF01564
CUST_22066_PI427708080	1.41278	0.345556	1.25904	0.230352	1.449	0.370873	1.87857	0.630513	0.488103	-0.71723	0.564804	-0.571277	1.23638	0.212184	0.992751	-0.00727526	LOC_Os07g32730.1|13107.m03318|protein DNA repair protein rhp16, putative, expressed	U35_42781	0	0	AT1G05120.1 | Symbols: | Helicase protein with RING/U-box domain | chr1:1471624-1476067 REVERSE LENGTH=833	LOC_Os07g32730.1	IPR000330 (SNF2-related), IPR001650 (Helicase, C-terminal), IPR013083 (Zinc finger, RING/FYVE/PHD-type)	***-[2.53]		0			IPR000330, IPR001650, IPR001841, IPR013083, IPR014001, IPR017907, IPR027417	HORVU2Hr1G047010.24 | 98.33	DNA/RNA helicase protein		GO:0005515, GO:0005524, GO:0008270	HORVU2Hr1G047010	PF00176, PF00271, PF13920
CUST_325_PI427708100	1.42151	0.35172	0.622317	-0.474306	1.00609	0.00606954	1.20822	0.189151	0.492019	-0.709238	0.729809	-0.314972	8.61605	2.15363	0.694414	-0.364687	No hits found	U35_23065	0.0387458		No hits found	No hits found					72.3796	6H
CUST_20411_PI427708080	1.46299	0.380486	1.02025	0.0200491	1.23441	0.210595	1.40751	0.34182	0.509286	-0.674746	0.492844	-0.707562	0.521894	-0.650291	0.312336	-1.16368	LOC_Os05g08420.1|13105.m00928|protein expressed protein	U35_3246	0	5.89e-10	AT3G15630.1 | Symbols: | unknown protein; FUNCTIONS IN: molecular_function unknown; INVOLVED IN: biological_process unknown; LOCATED IN: chloroplast; EXPRESSED IN: 24 plant structures; EXPRESSED DURING: 15 growth stages; BEST Arabidopsis thaliana protein match is: unknown protein (TAIR:AT1G52720.1); Has 61 Blast hits to 61 proteins in 13 species: Archae - 0; Bacteria - 0; Metazoa - 0; Fungi - 0; …	LOC_Os05g08420.1		***-[11.538]		4.07e-18
CUST_4383_PI427708080	1.40368	0.339098	1.59008	0.463786	1.46524	0.382019	1.45942	0.378037	0.489927	-0.713498	0.813393	-0.206541	1.77927	0.576203	0.990267	-0.0097802	LOC_Os01g59150.2|13101.m06285|protein tubulin/FtsZ domain containing protein, putative, expressed	U35_14338	0	0	AT5G12250.1 | Symbols: TUB6 | beta-6 tubulin | chr5:3961317-3962971 REVERSE LENGTH=449	LOC_Os01g59150.2	IPR000217 (Tubulin), IPR023123 (Tubulin, C-terminal)	***-[3.799]		0			IPR000217, IPR002453, IPR003008, IPR008280, IPR017975, IPR018316, IPR023123	HORVU3Hr1G078940.1 | 100.0	tubulin beta chain 2		GO:0003924, GO:0005200, GO:0005525, GO:0005874, GO:0007017	HORVU3Hr1G078940	PF00091, PF03953
CUST_14289_PI427708080	1.4004	0.336757	0.440532	-0.819773	1.02173	0.0214976	1.64088	0.495231	0.495191	-0.702812	0.615998	-0.484512	0.826646	-0.190378	0.396033	-0.926257	LOC_Os08g30100.1|13108.m03115|protein 1-aminocyclopropane-1-carboxylate oxidase homolog 1, putative, expressed	U35_5973	0	0	AT1G06620.1 | Symbols: | 2-oxoglutarate (2OG) and Fe(II)-dependent oxygenase superfamily protein | chr1:2025618-2027094 FORWARD LENGTH=365	LOC_Os08g30100.1	IPR002283 (Isopenicillin N synthase)	***-[3.565]		0	23.3003	7H	IPR000834, IPR008969, IPR014766	HORVU7Hr1G019540.2 | 100.0	carboxypeptidase D, putative	HORVU7Hr1G019530.4 | 100.0	GO:0004181, GO:0006508, GO:0008270	HORVU7Hr1G019540	PF00246
CUST_2610_PI427708083	1.38293	0.324208	1.14537	0.135724	1.63467	0.491444	2.43735	0.890912	0.489478	-0.714415	0.474437	-0.745627	0.977073	-0.0231942	0.376974	-0.97558	LOC_Os01g52710.1|13101.m05520|protein glycosyl transferase 8 domain containing protein, putative, expressed	U35_7444	0	1.48e-10	AT3G58790.1 | Symbols: GAUT15 | galacturonosyltransferase 15 | chr3:21742455-21745972 REVERSE LENGTH=540	LOC_Os01g52710.1				6.87e-18	48.0878	1H
CUST_522_PI427708080	1.42043	0.350962	0.856031	-0.155449	1.09237	0.088347	0.984002	-0.0161278	0.50499	-0.683216	0.583423	-0.538842	2.12385	0.75323	1.08583	0.0823473	LOC_Os01g67160.1|13101.m07283|protein cyclin-dependent kinase B1-1, putative, expressed	U35_18569	0	0	AT3G54180.1 | Symbols: CDC2B, CDKB1;1 | cyclin-dependent kinase B1;1 | chr3:20059882-20061250 FORWARD LENGTH=309	LOC_Os01g67160.1	IPR011009 (Protein kinase-like domain)	***-[3.266]	MLOC_6120.2	0	52.7266	4H	IPR000719, IPR002290, IPR008271, IPR011009, IPR017441	HORVU4Hr1G023490.21 | 100.0	cyclin-dependent kinase B1;2		GO:0004672, GO:0005524, GO:0006468	HORVU4Hr1G023490	PF00069
CUST_6592_PI427708080	1.46172	0.379612	1.10559	0.100375	1.66785	0.511533	1.6661	0.510484	0.519683	-0.654537	0.6734	-0.395416	3.23749	1.1748	1.60737	0.474599	LOC_Os11g02464.1|13111.m00177|protein vacuolar-sorting receptor precursor, putative, expressed	U35_7090	0	0	AT3G52850.1 | Symbols: VSR1, BP-80, ATELP, BP80, BP80B, ATELP1, ATVSR1, GFS1, VSR1;1, BP80-1;1 | vacuolar sorting receptor homolog 1 | chr3:19587999-19591690 FORWARD LENGTH=623	LOC_Os11g02464.1	IPR003137 (Protease-associated domain, PA)	***-[3.864]	MLOC_76600.2	0	51.1331	4H
CUST_15540_PI427708080	1.45798	0.377055	1.52078	0.419222	1.97116	0.678622	1.81845	0.597984	0.520131	-0.653675	0.83585	-0.179306	0.889206	-0.117426	0.634804	-0.454439	LOC_Os12g22880.1|13112.m02327|protein hypothetical protein	U35_16547	0.00581795		No hits found	LOC_Os12g22880.1			MLOC_70514.1	7.64e-07	85.5556	5H	none	HORVU5Hr1G076820.4 | 100.0	undescribed protein		none	HORVU5Hr1G076820	none
CUST_2040_PI427708100	1.38084	0.322694	0.447581	-0.803897	0.710422	-0.341896	0.698591	-0.35869	0.493638	-0.705954	0.380048	-0.967457	1.06228	0.0604182	0.279414	-1.27506	LOC_Os08g32100.1|13108.m03333|protein transposon protein, putative, CACTA, En/Spm sub-class, expressed	U35_36414	0	0.613101	AT2G18540.1 | Symbols: | RmlC-like cupins superfamily protein | chr2:8042382-8045008 REVERSE LENGTH=707	LOC_Os08g32100.1				0.0305889			IPR029466	HORVU4Hr1G029910.4 | 98.33	DNA mismatch repair protein Msh6-1	HORVU5Hr1G077270.1 | 96.67	none	HORVU4Hr1G029910	PF14303	HORVU3Hr1G115620.1 | 96.67
CUST_218_PI427708080	1.37959	0.32179	1.15559	0.144608	1.37153	0.315929	1.87779	0.630096	0.4963	-0.700576	1.10345	0.0984411	1.48626	0.396261	1.11412	0.108067	LOC_Os01g71320.1|13101.m07768|protein hexokinase, putative, expressed	U35_5646	0	0	AT1G50460.1 | Symbols: HKL1, ATHKL1 | hexokinase-like 1 | chr1:18694031-18697429 FORWARD LENGTH=498	LOC_Os01g71320.1	IPR001312 (Hexokinase)	***-[1.975]	MLOC_4352.1	0	135.482	3H
CUST_21807_PI427708080	1.38356	0.324659	1.68664	0.522737	1.72989	0.54806	1.82691	0.602625	0.499049	-0.695051	0.510084	-0.673179	1.52527	0.42217	0.621151	-0.47618	LOC_Os03g03164.2|13103.m00294|protein homeobox protein knotted-1, putative, expressed	U35_10104	9.07e-08	0	AT1G62990.1 | Symbols: KNAT7, IXR11 | KNOTTED-like homeobox of Arabidopsis thaliana 7 | chr1:23337468-23340348 FORWARD LENGTH=291	LOC_Os03g03164.2	IPR005539 (ELK), IPR005540 (KNOX1), IPR005541 (KNOX2), IPR009057 (Homeodomain-like)	***-[2.479]	AK369536//MLOC_66787.1	0			none	HORVU4Hr1G084690.1 | 100.0	undescribed protein	HORVU4Hr1G084680.2 | 100.0	none	HORVU4Hr1G084690	none
CUST_7420_PI427708080	1.43195	0.359039	1.01908	0.0189007	0.995605	-0.00440429	1.05954	0.0578351	0.517839	-0.658091	0.553884	-0.5908	0.974825	-0.0254969	0.922424	-0.0807501	LOC_Os01g73580.1|13101.m08029|protein glycosyl hydrolases, putative, expressed	U35_17450	0	0	AT1G55120.1 | Symbols: ATFRUCT5, AtcwINV3, FRUCT5 | beta-fructofuranosidase 5 | chr1:20566617-20569165 FORWARD LENGTH=594	LOC_Os01g73580.1	IPR008985 (Concanavalin A-like lectin/glucanase), IPR013148 (Glycosyl hydrolases family 32, N-terminal), IPR023296 (Glycosyl hydrolase family 43, five-bladed beta-propellor domain)	***-[1.777]		0
CUST_1069_PI427708086	1.41299	0.345708	0.831898	-0.184046	0.738509	-0.303122	0.869473	-0.139868	0.515286	-0.663033	0.555981	-0.587021	0.356049	-1.03269	0.385003	-0.954503	LOC_Os02g55110.1|13102.m06312|protein expressed protein	U35_32838	0.171285	0.109054	AT2G42520.1 | Symbols: | P-loop containing nucleoside triphosphate hydrolases superfamily protein | chr2:17705382-17708744 FORWARD LENGTH=633	LOC_Os02g55110.1				2.55e-05	89.8017	2H	none	HORVU2Hr1G096540.1 | 100.0	Thiol protease SEN102		none	HORVU2Hr1G096540	none
CUST_19175_PI427708080	1.40251	0.33826	1.10493	0.0997787	1.44803	0.370202	1.61152	0.477178	0.512403	-0.668645	0.565838	-0.569447	0.74849	-0.289697	0.640349	-0.445742	LOC_Os02g44870.1|13102.m05027|protein dehydrin, putative, expressed	U35_470	0.00155426	0.0428618	AT1G20450.2 | Symbols: LTI29, LTI45, ERD10 | Dehydrin family protein | chr1:7088235-7089107 REVERSE LENGTH=259	LOC_Os02g44870.1	IPR000167 (Dehydrin)	***-[2]	AK252668.1	3.21e-36			IPR000167, IPR030513	HORVU6Hr1G064620.2 | 100.0	Dehydrin COR410		GO:0006950, GO:0009415	HORVU6Hr1G064620	PF00257
CUST_3663_PI427708080	1.39901	0.335764	1.07299	0.0704484	1.35618	0.304676	1.87222	0.627126	0.514226	-0.665093	0.57906	-0.54635	0.97583	-0.0244667	0.479316	-0.735396	LOC_Os03g53800.5|13103.m05883|protein periplasmic beta-glucosidase precursor, putative, expressed	U35_15245	0	0	AT5G20950.2 | Symbols: | Glycosyl hydrolase family protein | chr5:7107609-7110775 REVERSE LENGTH=624	LOC_Os03g53800.5	IPR001764 (Glycoside hydrolase, family 3, N-terminal), IPR002772 (Glycoside hydrolase family 3 C-terminal domain)	***-[1.887]	MLOC_56792.1//MLOC_56793.3	0	125.764	5H	IPR001764, IPR002772, IPR017853	HORVU5Hr1G095060.12 | 100.0	Beta-glucosidase C		GO:0004553, GO:0005975	HORVU5Hr1G095060	PF00933, PF01915
CUST_6022_PI427708080	1.41608	0.347895	1.348	0.298625	1.5794	0.457045	1.49717	0.403574	0.523476	-0.647264	0.692939	-0.366813	1.41144	0.344612	1.00387	0.00386229	LOC_Os09g29970.1|13109.m02982|protein TMV-MP30 binding protein 2C, putative, expressed	U35_9801	0	2.47e-23	AT5G08120.1 | Symbols: MPB2C | movement protein binding protein 2C | chr5:2600743-2602678 REVERSE LENGTH=326	LOC_Os09g29970.1		***-[3.078]		0	72.3958	5H	none	HORVU5Hr1G070930.4 | 100.0	TMV-MP30 binding protein 2C		none	HORVU5Hr1G070930	none
CUST_4955_PI427708080	1.38555	0.326095	0.919837	-0.0835585	1.33092	0.285874	0.98153	-0.0186432	0.516559	-0.660567	0.44889	-0.800978	1.05337	0.0519925	0.37368	-0.984356	LOC_Os01g12660.1|13101.m01371|protein AAA-type ATPase family protein, putative, expressed	U35_4016	0	0	AT1G64110.3 | Symbols: | P-loop containing nucleoside triphosphate hydrolases superfamily protein | chr1:23796887-23801255 REVERSE LENGTH=827	LOC_Os01g12660.1	IPR003959 (ATPase, AAA-type, core)	***-[0.876]		0	49.6459	3H	IPR003593, IPR003959, IPR003960, IPR027417	HORVU3Hr1G030770.6 | 100.0	ATPase family gene 2 protein		GO:0005524	HORVU3Hr1G030770	PF00004
CUST_277_PI415269222	1.3789	0.321285	0.88935	-0.117264	1.52221	0.420161	1.48942	0.398384	0.517915	-0.657945	0.636242	-0.452177	1.47787	0.390602	0.743943	-0.295791													IPR019378	HORVU1Hr1G073150.9 | 100.0	O-fucosyltransferase family protein		none	HORVU1Hr1G073150	PF10250
CUST_20816_PI427708080	1.38172	0.323331	0.973582	-0.0267734	0.908579	-0.0958735	1.40424	0.339495	0.519419	-0.655044	0.494418	-0.704374	0.18854	-1.66844	0.142861	-1.94588	LOC_Os04g40630.1|13104.m03958|protein BTBZ4 - Bric-a-Brac, Tramtrack, Broad Complex BTB domain with TAZ zinc finger and Calmodulin-binding domains, expressed	U35_9444	0	0	AT3G48360.1 | Symbols: BT2, ATBT2 | BTB and TAZ domain protein 2 | chr3:17908482-17910471 REVERSE LENGTH=364	LOC_Os04g40630.1	IPR000197 (Zinc finger, TAZ-type), IPR011333 (BTB/POZ fold)	***-[4.687]		0			none	HORVU2Hr1G083490.1 | 100.0	Histone acetyltransferase HAC5		none	HORVU2Hr1G083490	none
CUST_19427_PI427708080	1.44539	0.368377	1.26594	0.235819	1.77103	0.57156	2.15377	0.76722	0.543519	-0.609692	0.582967	-0.539626	0.814704	-0.20493	0.418291	-0.871578	LOC_Os03g59240.1|13103.m06504|protein carboxyl-terminal peptidase, putative, expressed	U35_16202	0	0	AT1G55360.1 | Symbols: | Protein of Unknown Function (DUF239) | chr1:20666526-20668502 REVERSE LENGTH=422	LOC_Os03g59240.1	IPR004314 (Domain of unknown function DUF239)	***-[3.852]	AK354787	0			IPR004314, IPR025521	HORVU5Hr1G109680.2 | 100.0	Protein of Unknown Function (DUF239)		none	HORVU5Hr1G109680	PF03080, PF14365
CUST_4577_PI427708100	1.42344	0.353077	0.572893	-0.557056	1.87355	0.627835	1.00447	0.0044581	0.538269	-0.619397	0.568804	-0.56422	4.67366	1.54194	0.703414	-0.35181	LOC_Os05g02500.2|13105.m00216|protein dual specificity protein phosphatase, putative, expressed	U35_36269	1.31e-08	0.162693	AT5G20200.1 | Symbols: | nucleoporin-related | chr5:6816776-6821620 FORWARD LENGTH=762	LOC_Os05g02500.2				0.19978			none	HORVU6Hr1G017750.3 | 98.33	undescribed protein		none	HORVU6Hr1G017750	none
CUST_7136_PI427708080	1.43894	0.363906	1.38322	0.324416	1.53452	0.428221	1.68558	0.52211	0.544323	-0.608212	0.605678	-0.501407	1.60812	0.475063	1.10859	0.10309	LOC_Os04g46960.2|13104.m04747|protein glutathione peroxidase domain containing protein, expressed	U35_727	0	0	AT4G11600.1 | Symbols: ATGPX6, PHGPX, LSC803, GPX6 | glutathione peroxidase 6 | chr4:7010021-7011330 REVERSE LENGTH=232	LOC_Os04g46960.2	IPR000889 (Glutathione peroxidase), IPR012336 (Thioredoxin-like fold)	***-[3]		0			IPR005175	HORVU2Hr1G096970.3 | 100.0	AT-hook motif nuclear-localized protein 1	HORVU2Hr1G096960.5 | 100.0	none	HORVU2Hr1G096970	PF03479
CUST_18785_PI427708080	1.38517	0.325823	1.023	0.0227429	1.23461	0.210752	1.74643	0.557575	0.524457	-0.645393	0.515002	-0.663585	0.719997	-0.328508	0.482688	-0.728385	LOC_Os03g53800.5|13103.m05883|protein periplasmic beta-glucosidase precursor, putative, expressed	U35_15245	0	0	AT5G20950.2 | Symbols: | Glycosyl hydrolase family protein | chr5:7107609-7110775 REVERSE LENGTH=624	LOC_Os03g53800.5	IPR002772 (Glycoside hydrolase family 3 C-terminal domain), IPR017853 (Glycoside hydrolase, superfamily)	***-[1.845]		0			IPR001764, IPR002772, IPR017853	HORVU5Hr1G095080.12 | 100.0	Beta-glucosidase C		GO:0004553, GO:0005975	HORVU5Hr1G095080	PF00933, PF01915
CUST_19617_PI427708080	1.4207	0.351151	1.05262	0.0512848	1.14668	0.136869	1.30302	0.264688	0.538182	-0.619559	0.560149	-0.579553	0.949607	-0.0517066	0.670588	-0.3996	LOC_Os03g25790.2|13103.m03037|protein glycosyl hydrolases family 17 protein, expressed	U35_6894	0	4.63e-15	AT3G13560.2 | Symbols: | O-Glycosyl hydrolases family 17 protein | chr3:4425484-4427284 REVERSE LENGTH=505	LOC_Os03g25790.2	IPR000490 (Glycoside hydrolase, family 17), IPR012946 (X8), IPR017853 (Glycoside hydrolase, superfamily)	*-*-[4.409]	AK356118	0			IPR000490, IPR012946, IPR013781, IPR017853	HORVU4Hr1G068960.5 | 100.0	glucan endo-1,3-beta-glucosidase-like protein 3		GO:0004553, GO:0005975	HORVU4Hr1G068960	PF00332, PF07983
CUST_16934_PI427708080	1.42308	0.352822	1.6212	0.483167	2.4035	0.876927	2.55592	0.938411	0.541867	-0.612734	0.471745	-0.751317	0.69479	-0.364146	0.334006	-1.0966	LOC_Os04g51450.1|13104.m05250|protein glycosyl hydrolases family 16, putative, expressed	U35_159	0	0	AT4G14130.1 | Symbols: XTR7, XTH15 | xyloglucan endotransglucosylase/hydrolase 15 | chr4:8137161-8138196 REVERSE LENGTH=289	LOC_Os04g51450.1	IPR008985 (Concanavalin A-like lectin/glucanase), IPR016455 (Xyloglucan endotransglucosylase/hydrolase)	***-[3.568]	MLOC_8320.2	0	99.2569	2H	IPR000757, IPR008263, IPR010713, IPR013320	HORVU2Hr1G101240.3 | 100.0	xyloglucan endotransglucosylase/hydrolase 15		GO:0004553, GO:0005618, GO:0005975, GO:0006073, GO:0016762, GO:0048046	HORVU2Hr1G101240	PF00722, PF06955
CUST_11938_PI427708080	1.3978	0.334897	0.615773	-0.484876	0.837119	-0.17779	0.692245	-0.367816	0.534121	-0.627132	0.581841	-0.541558	1.23918	0.214452	0.841846	-0.172159	LOC_Os06g44410.1|13106.m04668|protein histidine kinase, putative, expressed	U35_19467	0	1.17e-15	AT5G10720.1 | Symbols: AHK5, CKI2, HK5 | histidine kinase 5 | chr5:3386835-3390541 FORWARD LENGTH=922	LOC_Os06g44410.1		***-[3.891]		1.03e-21			IPR025476	HORVU2Hr1G074610.48 | 100.0	Helicase-like protein		none	HORVU2Hr1G074610	PF14214
CUST_567_PI427708080	1.39646	0.333939	1.37968	0.321851	1.90136	0.642567	1.96971	0.677886	0.536113	-0.623411	0.684616	-0.378897	1.52416	0.421442	0.911825	-0.0923067	LOC_Os01g09010.1|13101.m00955|protein transferase family protein, putative, expressed	U35_1198	0	0	AT3G62160.1 | Symbols: | HXXXD-type acyl-transferase family protein | chr3:23014333-23015808 REVERSE LENGTH=428	LOC_Os01g09010.1	IPR003480 (Transferase), IPR023213 (Chloramphenicol acetyltransferase-like domain)	***-[3.492]	MLOC_6426.1	0	45.8215	3H	IPR003480, IPR023213	HORVU3Hr1G020230.3 | 100.0	HXXXD-type acyl-transferase family protein		GO:0016747	HORVU3Hr1G020230	PF02458
CUST_23449_PI427708080	1.38331	0.324478	1.01312	0.0130324	1.23621	0.212047	1.80797	0.592202	0.533873	-0.627597	0.542028	-0.612438	0.790572	-0.234998	0.501388	-0.690374	LOC_Os03g53800.5|13103.m05883|protein periplasmic beta-glucosidase precursor, putative, expressed	U35_15245	0	0	AT5G20950.2 | Symbols: | Glycosyl hydrolase family protein | chr5:7107609-7110775 REVERSE LENGTH=624	LOC_Os03g53800.5	IPR002772 (Glycoside hydrolase family 3 C-terminal domain), IPR017853 (Glycoside hydrolase, superfamily)	***-[1.845]		0			IPR001764, IPR002772, IPR017853	HORVU5Hr1G095080.12 | 100.0	Beta-glucosidase C		GO:0004553, GO:0005975	HORVU5Hr1G095080	PF00933, PF01915
CUST_21120_PI427708080	1.42751	0.35593	1.12321	0.116189	1.34435	0.295909	1.51055	0.412475	0.553399	-0.591676	0.583786	-0.538221	1.17281	0.159401	0.804869	-0.217076	LOC_Os01g62950.1|13101.m06752|protein ras-related protein, putative, expressed	U35_15259	0	0	AT3G46830.1 | Symbols: ATRAB11A, ATRABA2C, ATRAB-A2C, RAB-A2C, RABA2c | RAB GTPase homolog A2C | chr3:17246699-17248362 REVERSE LENGTH=217	LOC_Os01g62950.1	IPR001806 (Small GTPase superfamily), IPR005225 (Small GTP-binding protein domain)	***-[2.517]	AK365552	0			IPR001806, IPR002041, IPR003578, IPR003579, IPR005225, IPR020849, IPR024156, IPR027417	HORVU3Hr1G085710.2 | 100.0	Ras-related protein Rab-25		GO:0003924, GO:0005525, GO:0005622, GO:0006886, GO:0006913, GO:0007165, GO:0007264, GO:0015031, GO:0016020	HORVU3Hr1G085710	PF00071
CUST_14964_PI427708080	1.3783	0.320848	1.6666	0.510788	2.10656	0.745055	2.60755	0.958411	0.535431	-0.624683	0.576111	-0.551455	1.02575	0.025425	0.595274	-0.518734	LOC_Os02g50320.1|13102.m05710|protein ATMAP70 protein, putative, expressed	U35_8845	0	0	AT1G24764.1 | Symbols: ATMAP70-2, MAP70-2 | microtubule-associated proteins 70-2 | chr1:8760001-8763256 REVERSE LENGTH=634	LOC_Os02g50320.1	IPR009768 (Myosin II heavy chain-like)	***-[1.938]	MLOC_66376.2	0	71.3881	6H	IPR009768	HORVU0Hr1G017080.7 | 100.0	microtubule-associated proteins 70-2		GO:0007010, GO:0008017	HORVU0Hr1G017080	PF07058
CUST_8_PI427708080	1.40897	0.342861	1.20123	0.183349	1.79342	0.584125	2.02958	0.70783	0.552192	-0.593859	0.467985	-0.759318	0.805448	-0.216356	0.408518	-0.895219	LOC_Os06g48030.1|13106.m05104|protein peroxidase precursor, putative, expressed	U35_13864	0	0	AT2G18980.1 | Symbols: | Peroxidase superfamily protein | chr2:8233419-8235294 REVERSE LENGTH=323	LOC_Os06g48030.1	IPR010255 (Haem peroxidase)	***-[1.997]	MLOC_87.1	0			IPR000823, IPR002016, IPR010255, IPR019793, IPR019794	HORVU7Hr1G098510.21 | 100.0	Peroxidase superfamily protein		GO:0004601, GO:0006979, GO:0020037, GO:0055114	HORVU7Hr1G098510	PF00141
CUST_23949_PI427708080	1.40729	0.341664	1.18453	0.16935	1.52091	0.419307	1.58533	0.460792	0.553588	-0.591334	0.616156	-0.484255	0.975914	-0.0243808	0.758373	-0.276579	LOC_Os06g23114.1|13106.m02484|protein copper methylamine oxidase precursor, putative, expressed	U35_5788	0	0	AT1G31710.1 | Symbols: | Copper amine oxidase family protein | chr1:11349855-11355339 FORWARD LENGTH=681	LOC_Os06g23114.1	IPR000269 (Copper amine oxidase)	***-[2.957]	AK356825	0			IPR000269, IPR015798, IPR015800, IPR015802, IPR016182	HORVU4Hr1G074620.1 | 98.33	amine oxidase 1		GO:0005507, GO:0008131, GO:0009308, GO:0048038, GO:0055114	HORVU4Hr1G074620	PF01179, PF02727, PF02728
CUST_10032_PI427708100	1.3803	0.322298	0.719667	-0.328966	0.926914	-0.0758947	1.07911	0.076137	0.548161	-0.601186	1.15762	0.14637	8.31354	2.11789	0.539264	-0.61755	LOC_Os09g10430.1|13109.m00916|protein retrotransposon protein, putative, unclassified	U35_5060	0.0046988	0.665635	AT5G06960.2 | Symbols: OBF5, TGA5 | OCS-element binding factor 5 | chr5:2155742-2157400 FORWARD LENGTH=330	LOC_Os09g10430.1				0.469123	58.0028	2H	none	HORVU2Hr1G054350.1 | 100.0	undescribed protein		none	HORVU2Hr1G054350	none
CUST_7954_PI427708083	1.38141	0.323106	1.28328	0.249419	1.89346	0.638405	2.01718	0.701699	0.548659	-0.600279	0.722692	-0.324772	1.96586	0.675931	1.05661	0.0550667	LOC_Os06g46740.1|13106.m04941|protein early nodulin 20 precursor, putative, expressed	U35_17330	1.2e-17	8.94e-24	AT3G20570.1 | Symbols: ENODL9, AtENODL9 | early nodulin-like protein 9 | chr3:7186754-7187453 REVERSE LENGTH=203	LOC_Os06g46740.1				4.08e-39	106.516	7H	none	HORVU7Hr1G104190.1 | 100.0	undescribed protein		none	HORVU7Hr1G104190	none
CUST_12873_PI427708080	1.41654	0.348217	0.882926	-0.124514	0.992368	-0.00766124	0.912724	-0.0913223	0.562817	-0.574801	0.58797	-0.531079	1.3039	0.265361	1.24657	0.220394	LOC_Os01g03914.1|13101.m00345|protein cation efflux family protein, putative, expressed	U35_25039	0	0	AT1G79520.1 | Symbols: | Cation efflux family protein | chr1:29912369-29914515 REVERSE LENGTH=402	LOC_Os01g03914.1	IPR002524 (Cation efflux protein)	***-[2.658]		0	8.42776	3H		HORVU3Hr1G003690.18 | 100.0				HORVU3Hr1G003690
CUST_22888_PI427708080	1.37272	0.316795	0.780916	-0.247288	0.742597	-0.297602	0.823694	-0.193956	0.547417	-0.602544	0.501211	-0.690727	0.909282	-0.0950999	0.644065	-0.439955	LOC_Os03g43860.1|13103.m04718|protein SNF7 domain containing protein, putative, expressed	U35_18780	0	0	AT5G44560.1 | Symbols: VPS2.2 | SNF7 family protein | chr5:17946081-17948222 FORWARD LENGTH=222	LOC_Os03g43860.1	IPR005024 (Snf7)	***-[4]	AK375733//MLOC_10667.2	0			IPR005024	HORVU5Hr1G093260.4 | 98.33	Charged multivesicular body protein 2a		GO:0007034	HORVU5Hr1G093260	PF03357
CUST_238_PI415269222	1.42129	0.351568	1.14417	0.134678	1.23438	0.210566	1.92571	0.655292	0.574681	-0.553941	0.694903	-0.363984	0.82986	-0.186498	0.701475	-0.354569													IPR002963, IPR007117, IPR007118	HORVU2Hr1G093690.2 | 100.0	expansin A5		GO:0005576, GO:0009664	HORVU2Hr1G093690	PF01357
CUST_221_PI427708083	1.38314	0.324359	0.780031	-0.248422	0.490067	-0.713214	0.743705	-0.296111	0.563207	-0.574107	0.697299	-0.360541	0.771275	-0.25971	0.58205	-0.541199	LOC_Os10g38640.1|13110.m03519|protein glutathione S-transferase, putative	U35_6669	0	7.81e-31	AT1G10370.1 | Symbols: GST30, ATGSTU17, GST30B, ERD9 | Glutathione S-transferase family protein | chr1:3397274-3398273 REVERSE LENGTH=227	LOC_Os10g38640.1				7e-45	47.0963	3H
CUST_43_PI415269222	1.38891	0.328521	1.59507	0.466919	1.71388	0.538761	2.24089	0.806874	0.56692	-0.567536	0.668859	-0.402182	0.958624	-0.0422567	0.669981	-0.400506													IPR016140	HORVU3Hr1G079800.4 | 100.0	Non-specific lipid-transfer protein-like protein		none	HORVU3Hr1G079800	PF14368
CUST_20548_PI427708080	1.37948	0.321709	1.62098	0.483032	1.69473	0.527524	2.14636	0.763775	0.565774	-0.569561	0.730581	-0.313916	0.906999	-0.0976137	0.656229	-0.421245	LOC_Os01g59870.1|13101.m06367|protein LTPL65 - Protease inhibitor/seed storage/LTP family protein precursor, expressed	U35_3373	0	3.88e-21	AT3G43720.2 | Symbols: | Bifunctional inhibitor/lipid-transfer protein/seed storage 2S albumin superfamily protein | chr3:15615549-15617099 REVERSE LENGTH=191	LOC_Os01g59870.1	IPR016140 (Bifunctional inhibitor/plant lipid transfer protein/seed storage helical domain), IPR017690 (Outer membrane insertion C-terminal signal, omp85 target)	***-[4.191]	AK362474	2.8e-45			IPR016140	HORVU3Hr1G079800.4 | 100.0	Non-specific lipid-transfer protein-like protein		none	HORVU3Hr1G079800	PF14368
CUST_11131_PI427708083	1.38576	0.32625	0.628457	-0.464487	0.957942	-0.0429685	1.29027	0.25485	0.570043	-0.562044	0.440428	-0.820009	1.80692	0.591623	0.887432	-0.119424	LOC_Os03g07110.3|13103.m00785|protein calmodulin-binding protein, putative, expressed	U35_38416	4.07e-27	3.45e-07	AT3G13600.1 | Symbols: | calmodulin-binding family protein | chr3:4445102-4447383 FORWARD LENGTH=605	LOC_Os03g07110.3				1.35e-10			none	HORVU7Hr1G052820.47 | 96.67	calmodulin-binding family protein		none	HORVU7Hr1G052820	none
CUST_23721_PI427708080	1.40182	0.337774	0.829597	-0.186816	1.3296	0.284881	1.75094	0.560153	0.586617	-0.533383	0.593787	-0.521234	1.39086	0.329919	0.952511	-0.0486537	LOC_Os01g71320.1|13101.m07768|protein hexokinase, putative, expressed	U35_5646	0	0	AT1G50460.1 | Symbols: HKL1, ATHKL1 | hexokinase-like 1 | chr1:18694031-18697429 FORWARD LENGTH=498	LOC_Os01g71320.1	IPR001312 (Hexokinase)	***-[1.953]		0			IPR001312, IPR019807, IPR022672, IPR022673	HORVU3Hr1G105380.6 | 100.0	hexokinase-like 1		GO:0001678, GO:0004396, GO:0005524, GO:0005536, GO:0005975, GO:0006096, GO:0016773, GO:0046835	HORVU3Hr1G105380	PF00349, PF03727
CUST_25000_PI427708080	1.34656	0.297552	1.00069	0.000688178	0.888069	-0.118706	1.31074	0.270592	0.563883	-0.572908	0.563981	-0.572734	0.229397	-1.4723	0.156092	-1.85731	LOC_Os04g40630.1|13104.m03958|protein BTBZ4 - Bric-a-Brac, Tramtrack, Broad Complex BTB domain with TAZ zinc finger and Calmodulin-binding domains, expressed	U35_9444	0	0	AT3G48360.1 | Symbols: BT2, ATBT2 | BTB and TAZ domain protein 2 | chr3:17908482-17910471 REVERSE LENGTH=364	LOC_Os04g40630.1	IPR000197 (Zinc finger, TAZ-type), IPR011333 (BTB/POZ fold)	***-[4.687]		0			none	HORVU2Hr1G083490.1 | 100.0	Histone acetyltransferase HAC5		none	HORVU2Hr1G083490	none
CUST_22491_PI427708080	1.378	0.32063	1.14621	0.13646	1.56763	0.449567	1.94939	0.667519	0.579519	-0.545557	0.672275	-0.397088	0.987521	-0.012557	0.488938	-0.71552	LOC_Os10g42620.1|13110.m04007|protein dihydroflavonol-4-reductase, putative, expressed	U35_1383	0	0	AT2G23910.1 | Symbols: | NAD(P)-binding Rossmann-fold superfamily protein | chr2:10177902-10179789 FORWARD LENGTH=304	LOC_Os10g42620.1	IPR001509 (NAD-dependent epimerase/dehydratase), IPR016040 (NAD(P)-binding domain)	***-[3.088]		0			none	HORVU1Hr1G050820.3 | 100.0	undescribed protein	HORVU1Hr1G050830.7 | 100.0	none	HORVU1Hr1G050820	none
CUST_14306_PI427708080	1.3556	0.304246	1.24389	0.218241	1.34413	0.295751	1.77953	0.576349	0.571684	-0.559168	0.840635	-0.173597	1.19479	0.177968	0.983516	-0.0166218	LOC_Os06g41060.1|13106.m04283|protein helix-loop-helix DNA-binding, putative, expressed	U35_38318	0	0.00144594	AT3G57800.2 | Symbols: | basic helix-loop-helix (bHLH) DNA-binding superfamily protein | chr3:21408034-21411321 REVERSE LENGTH=379	LOC_Os06g41060.1	IPR011598 (Helix-loop-helix DNA-binding)	*-*-[3.303]		0	89.1365	7H	none	HORVU7Hr1G094710.3 | 100.0	undescribed protein	HORVU7Hr1G094690.13 | 100.0	none	HORVU7Hr1G094710	none
CUST_23732_PI427708080	1.35574	0.304346	0.835142	-0.180153	1.20044	0.182689	1.1822	0.167376	0.572377	-0.557957	0.582187	-0.540963	0.735641	-0.307014	0.559343	-0.580993	LOC_Os12g02820.1|13112.m00229|protein cytidylyltransferase domain containing protein, expressed	U35_3324	0	0	AT2G38670.1 | Symbols: PECT1 | phosphorylethanolamine cytidylyltransferase 1 | chr2:16168979-16171680 FORWARD LENGTH=421	LOC_Os12g02820.1	IPR014729 (Rossmann-like alpha/beta/alpha sandwich fold)	*-*-[2.625]		0			IPR004821, IPR014729	HORVU5Hr1G045990.2 | 100.0	Bifunctional protein HldE		GO:0003824, GO:0009058	HORVU5Hr1G045990	PF01467
CUST_11254_PI427708080	1.39101	0.330033	1.10681	0.101486	1.23529	0.211309	1.14541	0.135759	0.588153	-0.530767	0.942364	-0.0593639	2.49031	0.912408	1.80282	0.589353	LOC_Os12g34510.1|13112.m03522|protein Core histone H2A/H2B/H3/H4 domain containing protein, putative, expressed	U35_13949	0	7.14e-40	AT1G54690.1 | Symbols: HTA3, H2AXB, G-H2AX, GAMMA-H2AX | gamma histone variant H2AX | chr1:20414607-20415206 REVERSE LENGTH=142	LOC_Os12g34510.1	IPR009072 (Histone-fold)	***-[2.994]		2.62e-41	126.275	7H	IPR002119, IPR007125, IPR009072, IPR032454, IPR032458	HORVU7Hr1G112470.1 | 100.0	histone H2A 2		GO:0000786, GO:0003677, GO:0005634, GO:0046982	HORVU7Hr1G112470	PF00125, PF16211
CUST_22127_PI427708080	1.37564	0.318921	0.703594	-0.351553	1.21725	0.196591	1.77825	0.575631	0.582172	-0.540989	0.495193	-0.702807	0.404951	-0.903989	0.34136	-1.07482	LOC_Os01g62970.1|13101.m06754|protein expressed protein	U35_3634	0	4.68e-06	AT2G39855.2 | Symbols: | unknown protein; FUNCTIONS IN: molecular_function unknown; INVOLVED IN: biological_process unknown; LOCATED IN: chloroplast; BEST Arabidopsis thaliana protein match is: unknown protein (TAIR:AT3G55646.1); Has 35333 Blast hits to 34131 proteins in 2444 species: Archae - 798; Bacteria - 22429; Metazoa - 974; Fungi - 991; Plants - 531; Viruses - 0; Other Eukaryotes - 9610 (s…	LOC_Os01g62970.1				0			none	HORVU3Hr1G085690.3 | 100.0	unknown function	HORVU3Hr1G085680.31 | 100.0	none	HORVU3Hr1G085690	none
CUST_7228_PI427708080	1.3911	0.330092	1.23916	0.214432	1.53009	0.425326	1.69311	0.526566	0.591628	-0.524877	0.668085	-0.40334	1.06342	0.0614891	0.791763	-0.233494	LOC_Os03g62620.4|13103.m06920|protein late embryogenesis abundant protein, putative, expressed	U35_1114	0	0	AT2G44060.2 | Symbols: | Late embryogenesis abundant protein, group 2 | chr2:18226922-18227988 FORWARD LENGTH=325	LOC_Os03g62620.4	IPR004864 (Late embryogenesis abundant protein, LEA-14), IPR013783 (Immunoglobulin-like fold)	***-[2.828]		0.000158			IPR004864, IPR013783, IPR013990	HORVU5Hr1G120230.13 | 100.0	Late embryogenesis abundant protein		GO:0009269	HORVU5Hr1G120230	PF03168
CUST_3281_PI427708080	1.36792	0.313294	1.2785	0.245688	1.54233	0.433293	1.80402	0.590016	0.582835	-0.539851	0.693337	-0.36624	1.75652	0.563333	1.31124	0.27097	LOC_Os01g17430.1|13101.m01949|protein coatomer subunit beta-1, putative, expressed	U35_15402	0	0	AT4G31480.2 | Symbols: | Coatomer, beta subunit | chr4:15264145-15267384 FORWARD LENGTH=948	LOC_Os01g17430.1	IPR016460 (Coatomer beta subunit)	***-[3.984]	MLOC_54627.2	0	51.7705	3H	IPR002553, IPR011710, IPR011989, IPR016024, IPR016460, IPR029446	HORVU3Hr1G040350.4 | 100.0	Coatomer, beta subunit		GO:0005198, GO:0005488, GO:0005737, GO:0006886, GO:0016192, GO:0030117, GO:0030126	HORVU3Hr1G040350	PF01602, PF07718, PF14806
CUST_18759_PI427708080	1.35518	0.303937	1.30067	0.262878	0.983305	-0.0168364	1.28105	0.247679	0.578285	-0.547688	0.800205	-0.222888	1.99065	0.68846	1.66134	0.507625	LOC_Os06g01440.1|13106.m00046|protein integral membrane protein, putative, expressed	U35_12924	0	2.71e-09	AT4G27870.1 | Symbols: | Vacuolar iron transporter (VIT) family protein | chr4:13878983-13882679 FORWARD LENGTH=761	LOC_Os06g01440.1	IPR008217 (Domain of unknown function DUF125, transmembrane)	*-*-[4.52]	AK249926.1	0
CUST_13111_PI427708080	1.38725	0.327323	0.801476	-0.2213	0.975523	-0.0247813	0.907454	-0.0971127	0.592105	-0.524072	0.510179	-0.672994	0.47412	-0.746295	0.368972	-0.997035	LOC_Os05g50890.2|13105.m05469|protein OsGH3.5 - Probable indole-3-acetic acid-amido synthetase, expressed	U35_21898	0	0	AT2G46370.4 | Symbols: JAR1 | Auxin-responsive GH3 family protein | chr2:19034233-19036369 FORWARD LENGTH=586	LOC_Os05g50890.2	IPR004993 (GH3 auxin-responsive promoter)	***-[1.934]	MLOC_53684.2	0	130.807	1H	IPR004993	HORVU1Hr1G092890.6 | 100.0	putative indole-3-acetic acid-amido synthetase GH3.9		none	HORVU1Hr1G092890	PF03321
CUST_39_PI415269222	1.3751	0.318527	1.21304	0.193126	1.40446	0.339656	1.54746	0.436614	0.589098	-0.529163	0.770379	-0.260872	1.69471	0.527514	0.984738	-0.0153798													IPR000217, IPR002453, IPR003008, IPR008280, IPR017975, IPR018316, IPR023123	HORVU3Hr1G078940.1 | 100.0	tubulin beta chain 2		GO:0003924, GO:0005200, GO:0005525, GO:0005874, GO:0007017	HORVU3Hr1G078940	PF00091, PF03953
CUST_23922_PI427708080	1.35229	0.301797	0.90601	-0.0987045	1.13689	0.1283	1.4056	0.340463	0.579615	-0.545391	0.517189	-0.659347	0.627196	-0.466496	0.433156	-0.836657	LOC_Os01g61044.2|13101.m06497|protein transmembrane amino acid transporter protein, putative, expressed	U35_21539	0	0	AT3G56200.1 | Symbols: | Transmembrane amino acid transporter family protein | chr3:20850087-20851779 FORWARD LENGTH=435	LOC_Os01g61044.2	IPR013057 (Amino acid transporter, transmembrane)	***-[3.945]		0			IPR013057	HORVU3Hr1G088360.1 | 98.33	Transmembrane amino acid transporter family protein	HORVU3Hr1G045630.2 | 98.33	none	HORVU3Hr1G088360	PF01490
CUST_9502_PI427708083	1.34254	0.294566	1.03241	0.0318997	1.26777	0.237261	1.20386	0.185535	0.575883	-0.55185	0.475007	-0.744425	0.959539	-0.0413024	0.299064	-1.2071	LOC_Os10g33900.1|13110.m03004|protein possible lysine decarboxylase domain containing protein, expressed	U35_20341	0	0	AT3G53450.1 | Symbols: | Putative lysine decarboxylase family protein | chr3:19812977-19815430 REVERSE LENGTH=215	LOC_Os10g33900.1				0	47.8277	1H	none	HORVU1Hr1G041640.2 | 100.0	undescribed protein		none	HORVU1Hr1G041640	none
CUST_3348_PI427708080	1.35658	0.304963	0.929661	-0.0729354	1.2163	0.195814	1.37402	0.317737	0.585788	-0.534797	0.600802	-0.50949	1.13625	0.127735	0.759136	-0.275574	LOC_Os04g51820.2|13104.m11948|protein OsHKT1;1 - Na+ transporter, expressed	U35_5924	0	0	AT4G10310.1 | Symbols: HKT1, ATHKT1 | high-affinity K+ transporter 1 | chr4:6392008-6395667 FORWARD LENGTH=506	LOC_Os04g51820.2	IPR003445 (Cation transporter)	***-[1.842]	MLOC_55066.1	0	97.8045	2H	IPR003445	HORVU2Hr1G100440.7 | 100.0	high-affinity K+ transporter 1		GO:0006812, GO:0008324, GO:0055085	HORVU2Hr1G100440	PF02386
CUST_6613_PI427708080	1.34177	0.293992	1.38266	0.324006	1.47636	0.389576	1.59064	0.464138	0.580227	-0.544336	0.681726	-0.383128	1.54958	0.437981	0.893509	-0.112599	LOC_Os01g53520.1|13101.m05604|protein reticulon domain containing protein, putative, expressed	U35_15085	0	0	AT4G23630.1 | Symbols: BTI1, RTNLB1 | VIRB2-interacting protein 1 | chr4:12318070-12319574 FORWARD LENGTH=275	LOC_Os01g53520.1	IPR003388 (Reticulon)	***-[1.952]	MLOC_76894.1	0	62.3938	3H	IPR003388	HORVU3Hr1G069970.6 | 100.0	Reticulon family protein		none	HORVU3Hr1G069970	PF02453
CUST_14600_PI427708080	1.37773	0.320441	0.968732	-0.0317677	1.14965	0.139459	1.24687	0.220635	0.596125	-0.517305	0.652027	-0.42767	0.893075	-0.113084	0.642641	-0.442169	LOC_Os01g64970.1|13101.m07011|protein CAMK_CAMK_like.11 - CAMK includes calcium/calmodulin depedent protein kinases, expressed	U35_16858	0	0	AT5G63650.1 | Symbols: SNRK2-5, SNRK2.5, SRK2H | SNF1-related protein kinase 2.5 | chr5:25481631-25483495 REVERSE LENGTH=360	LOC_Os01g64970.1	IPR011009 (Protein kinase-like domain)	***-[1.922]	MLOC_63787.3	0	86.3314	3H	IPR000719, IPR002290, IPR011009, IPR017441	HORVU3Hr1G082690.3 | 100.0	Protein kinase superfamily protein		GO:0004672, GO:0005524, GO:0006468	HORVU3Hr1G082690	PF00069
CUST_19255_PI427708080	1.35642	0.304852	1.41318	0.34584	1.61944	0.482079	2.07701	0.73093	0.587899	-0.531201	0.745784	-0.293319	1.17029	0.157249	0.77506	-0.254814	LOC_Os02g43670.1|13102.m04850|protein transferase family protein, putative, expressed	U35_4847	0	3.64e-21	AT5G02890.1 | Symbols: | HXXXD-type acyl-transferase family protein | chr5:670207-671454 REVERSE LENGTH=353	LOC_Os02g43670.1	IPR003480 (Transferase), IPR023213 (Chloramphenicol acetyltransferase-like domain)	*-*-[3.124]	AK353701	0			IPR003480, IPR023213	HORVU6Hr1G062190.2 | 100.0	HXXXD-type acyl-transferase family protein		GO:0016747	HORVU6Hr1G062190	PF02458
CUST_8642_PI427708080	1.36014	0.307589	1.59915	0.469475	1.61453	0.479041	1.88093	0.631764	0.591673	-0.524802	0.655546	-0.422287	0.925134	-0.0778172	0.646213	-0.436626	LOC_Os11g17720.1|13111.m01798|protein plant protein of unknown function domain containing protein, expressed	U35_9104	0	1.64e-17	AT3G50150.1 | Symbols: | Plant protein of unknown function (DUF247) | chr3:18595809-18597551 REVERSE LENGTH=509	LOC_Os11g17720.1	IPR004158 (Protein of unknown function DUF247, plant)	***-[4.864]	MLOC_10533.1	0	24.7167	3H	IPR004158	HORVU3Hr1G011030.1 | 100.0	Plant protein of unknown function (DUF247)		none	HORVU3Hr1G011030	PF03140
CUST_21975_PI427708080	1.36129	0.308431	1.29764	0.260548	1.46678	0.383067	1.31662	0.275071	0.592933	-0.522674	0.836276	-0.178796	3.38658	1.21982	2.49882	0.915821	LOC_Os06g48250.1|13106.m05130|protein ATPase, putative, expressed	U35_21571	0	0	AT3G28580.1 | Symbols: | P-loop containing nucleoside triphosphate hydrolases superfamily protein | chr3:10715736-10717238 FORWARD LENGTH=500	LOC_Os06g48250.1	IPR003959 (ATPase, AAA-type, core)	*-*-[5.05]		0
CUST_2383_PI427708080	1.36684	0.312499	1.3848	0.325556	2.21616	0.795776	2.48199	0.909059	0.595901	-0.51768	0.729702	-0.315119	2.22374	0.79919	0.973874	-0.0264728	LOC_Os11g07260.1|13111.m00757|protein expressed protein	U35_26391	0	0	AT3G47570.1 | Symbols: | Leucine-rich repeat protein kinase family protein | chr3:17527611-17530748 FORWARD LENGTH=1010	LOC_Os11g07260.1	IPR001611 (Leucine-rich repeat), IPR011009 (Protein kinase-like domain), IPR013210 (Leucine-rich repeat-containing N-terminal, type 2), IPR013320 (Concanavalin A-like lectin/glucanase, subgroup)	***-[3.057]		0	51.5581	4H	IPR000719, IPR001611, IPR002290, IPR003591, IPR008271, IPR011009, IPR013210, IPR013320, IPR017441, IPR032675	HORVU4Hr1G019490.30 | 100.0	Leucine-rich repeat receptor-like protein kinase family protein		GO:0004672, GO:0005515, GO:0005524, GO:0006468	HORVU4Hr1G019490	PF00069, PF00560, PF08263, PF13855
CUST_21676_PI427708080	1.34977	0.299938	0.947627	-0.0537941	1.05374	0.0523505	1.36034	0.307737	0.589713	-0.52812	0.564668	-0.571518	0.657128	-0.419876	0.625108	-0.46983	LOC_Os01g57420.1|13101.m06092|protein diacylglycerol kinase, putative, expressed	U35_10001	0	0	AT2G20900.2 | Symbols: DGK5, ATDGK5 | diacylglycerol kinase 5 | chr2:8989794-8992798 REVERSE LENGTH=491	LOC_Os01g57420.1	IPR016064 (ATP-NAD kinase, PpnK-type), IPR016961 (Diacylglycerol kinase, plant)	***-[2.985]		0			IPR002885, IPR011990	HORVU3Hr1G077040.6 | 100.0	Pentatricopeptide repeat-containing protein	HORVU3Hr1G077030.14 | 100.0	GO:0005515	HORVU3Hr1G077040	PF01535, PF12854, PF13041
CUST_5739_PI427708080	1.37506	0.318497	1.04277	0.0418766	1.4467	0.369284	1.62702	0.486752	0.601253	-0.50874	0.739299	-0.302053	1.75932	0.564926	1.1885	0.172688	LOC_Os08g35740.1|13108.m03748|protein 12-oxophytodienoate reductase, putative, expressed	U35_3732	1.25e-06	0	AT2G06050.3 | Symbols: OPR3 | oxophytodienoate-reductase 3 | chr2:2359240-2361971 REVERSE LENGTH=391	LOC_Os08g35740.1	IPR013785 (Aldolase-type TIM barrel)	***-[2.566]		0	85.9773	7H	IPR001155, IPR013785	HORVU7Hr1G095960.1 | 100.0	oxophytodienoate-reductase 3		GO:0003824, GO:0010181, GO:0016491, GO:0055114	HORVU7Hr1G095960	PF00724
CUST_372_PI427708083	1.3771	0.31998	0.935257	-0.0669337	1.23033	0.207282	1.25448	0.226725	0.602336	-0.506941	0.654105	-0.424487	0.925276	-0.0776637	0.672898	-0.396161	LOC_Os11g06190.1|13111.m00616|protein expressed protein	U35_19887	7.29e-13	1.7e-07	AT4G17330.1 | Symbols: ATG2484-1, G2484-1 | G2484-1 protein | chr4:9689263-9697172 REVERSE LENGTH=2037	LOC_Os11g06190.1				0	109.234	4H	IPR001965, IPR011011, IPR013083, IPR017877	HORVU4Hr1G088350.15 | 100.0	Agenet domain containing protein, expressed		GO:0005515, GO:0008270	HORVU4Hr1G088350	none
CUST_22721_PI427708080	1.351	0.300843	1.20471	0.186242	0.89728	-0.108387	0.73971	-0.301498	0.593115	-0.522367	0.511281	-0.670836	1.30212	0.26399	0.776813	-0.252555	LOC_Os03g27250.1|13103.m03182|protein OsFBO14 - F-box and other domain containing protein, expressed	U35_5080	0	0	AT1G78280.1 | Symbols: | transferases, transferring glycosyl groups | chr1:29452823-29457118 FORWARD LENGTH=943	LOC_Os03g27250.1	IPR001810 (F-box domain, cyclin-like), IPR003347 (JmjC domain), IPR011009 (Protein kinase-like domain)	*-*-[5.86]	AK374788	0			IPR001810, IPR003347, IPR011009	HORVU2Hr1G085360.30 | 98.36	Bifunctional arginine demethylase and lysyl-hydroxylase JMJD6		GO:0005515	HORVU2Hr1G085360	PF12937, PF13621
CUST_8311_PI427708080	1.37426	0.317917	0.916451	-0.0872461	0.573423	-0.556131	1.46434	0.381408	0.60633	-0.50033	0.446177	-0.807039	0.483528	-0.726647	0.955229	-0.0458045	LOC_Os07g08160.1|13107.m00805|protein early light-induced protein, chloroplast precursor, putative, expressed	U35_50928	0	1.4e-26	AT3G22840.1 | Symbols: ELIP1, ELIP | Chlorophyll A-B binding family protein | chr3:8084628-8085445 REVERSE LENGTH=195	LOC_Os07g08160.1	IPR022796 (Chlorophyll A-B binding protein), IPR023329 (Chlorophyll a/b binding protein domain)	***-[3.35]		5.49e-38			IPR022796, IPR023329	HORVU5Hr1G063590.1 | 100.0	Early light-induced protein, chloroplastic		none	HORVU5Hr1G063590	PF00504
CUST_333_PI415269222	1.36179	0.308798	1.36412	0.310511	1.65636	0.50462	1.7709	0.571487	0.601348	-0.508581	0.493252	-0.706736	1.85505	0.617912	0.436304	-0.829415													IPR000823, IPR002016, IPR010255, IPR019793, IPR019794	HORVU7Hr1G098510.10 | 100.0	Peroxidase superfamily protein		GO:0004601, GO:0006979, GO:0020037, GO:0055114	HORVU7Hr1G098510	PF00141
CUST_12058_PI427708100	1.35176	0.301408	0.545694	-0.605698	0.852235	-0.159893	0.777127	-0.252152	0.597441	-0.5151	0.472511	-0.749695	0.648576	-0.432976	0.219988	-1.51418	No hits found	U35_36414	2.22e-36		No hits found	No hits found							none	HORVU3Hr1G115620.1 | 100.0	unknown function	HORVU3Hr1G068800.1 | 100.0	none	HORVU3Hr1G115620	none	HORVU4Hr1G029910.2 | 100.0
CUST_20111_PI427708080	1.32629	0.282385	1.91847	0.65153	2.01093	0.698598	2.23893	0.806	0.587229	-0.53234	0.686926	-0.375529	1.18769	0.172006	0.680957	-0.384256	LOC_Os06g12790.1|13106.m01405|protein ras-related protein, putative, expressed	U35_10471	0	0	AT5G62880.1 | Symbols: ARAC10, ATRAC10, ATROP11, RAC10 | RAC-like 10 | chr5:25237236-25238939 FORWARD LENGTH=215	LOC_Os06g12790.1	IPR001806 (Small GTPase superfamily), IPR005225 (Small GTP-binding protein domain)	***-[2.981]	AK359559	0			IPR001806, IPR003578, IPR003579, IPR005225, IPR020849, IPR027417	HORVU7Hr1G038980.5 | 100.0	RAC-like GTP binding protein 5		GO:0005525, GO:0005622, GO:0007165, GO:0007264, GO:0015031, GO:0016020	HORVU7Hr1G038980	PF00071
CUST_20400_PI427708080	1.37737	0.320178	1.01922	0.0190351	0.89172	-0.114603	1.28456	0.250414	0.610924	-0.492782	0.630407	-0.46139	1.13004	0.122256	1.1939	0.177221	LOC_Os06g41020.1|13106.m04279|protein DUF1680 domain containing protein, putative, expressed	U35_22208	0	0	AT5G12950.1 | Symbols: | Putative glycosyl hydrolase of unknown function (DUF1680) | chr5:4093117-4096806 FORWARD LENGTH=861	LOC_Os06g41020.1	IPR007934 (Alpha-L-arabinofuranosidase B), IPR012878 (Protein of unknown function DUF1680)	***-[3.149]	AK361603	0			IPR002885, IPR011990, IPR032867	HORVU7Hr1G094640.1 | 98.33	Pentatricopeptide repeat-containing protein		GO:0005515, GO:0008270	HORVU7Hr1G094640	PF01535, PF13041, PF14432
CUST_9195_PI427708080	1.32951	0.284813	1.02036	0.0201524	1.92645	0.65568	1.10665	0.101338	0.592118	-0.524049	0.969192	-0.0312922	2.5465	0.934721	0.845856	-0.167407	LOC_Os01g03130.1|13101.m00264|protein expressed protein	U35_6458	0	6.19e-13	AT2G01300.1 | Symbols: | unknown protein; BEST Arabidopsis thaliana protein match is: unknown protein (TAIR:AT1G15010.1); Has 73 Blast hits to 73 proteins in 12 species: Archae - 0; Bacteria - 0; Metazoa - 0; Fungi - 0; Plants - 73; Viruses - 0; Other Eukaryotes - 0 (source: NCBI BLink). | chr2:151221-151691 REVERSE LENGTH=156	LOC_Os01g03130.1		*-*-[6]	MLOC_14294.1	1.01e-09	10.5524	3H	none	HORVU3Hr1G005800.1 | 100.0	Chromosome 3B, genomic scaffold, cultivar Chinese Spring		none	HORVU3Hr1G005800	none
CUST_3755_PI427708083	1.37704	0.319935	1.39575	0.33343	1.60723	0.47451	1.77046	0.571238	0.61453	-0.486898	0.678973	-0.387174	1.17166	0.158425	0.752157	-0.28481	LOC_Os03g48380.1|13103.m05219|protein expressed protein	U35_5138	0	9.08e-08	AT1G27150.1 | Symbols: | Tetratricopeptide repeat (TPR)-like superfamily protein | chr1:9429177-9432068 FORWARD LENGTH=468	LOC_Os03g48380.1				1.18e-14	55.3824	6H	none	HORVU5Hr1G009980.1 | 98.33	Tetratricopeptide repeat (TPR)-like superfamily protein	HORVU4Hr1G004800.20 | 98.33	none	HORVU5Hr1G009980	none
CUST_11717_PI427708100	1.37029	0.315019	0.964052	-0.0366104	1.22936	0.206491	1.52104	0.419393	0.61467	-0.486669	0.717932	-0.331381	1.70466	0.533365	0.554946	-0.588884	LOC_Os10g11830.1|13110.m01078|protein expressed protein	U35_24065	0.824572	0.834415	AT3G22142.1 | Symbols: | Bifunctional inhibitor/lipid-transfer protein/seed storage 2S albumin superfamily protein | chr3:7803604-7808046 REVERSE LENGTH=1480	LOC_Os10g11830.1				0.0239919	12.7479	7H	none	HORVU7Hr1G011020.2 | 100.0	undescribed protein		none	HORVU7Hr1G011020	none
CUST_1919_PI427708080	1.36892	0.314025	1.18302	0.16807	1.8575	0.619231	2.19403	0.785742	0.615969	-0.484558	0.703644	-0.351483	2.21152	0.793681	1.27204	0.240624	LOC_Os11g11890.1|13111.m01260|protein protein kinase domain containing protein, expressed	U35_16763	0	0	AT4G21410.1 | Symbols: CRK29 | cysteine-rich RLK (RECEPTOR-like protein kinase) 29 | chr4:11402463-11405025 REVERSE LENGTH=679	LOC_Os11g11890.1	IPR011009 (Protein kinase-like domain)	***-[1.787]	MLOC_20786.2	0	51.1331	4H	IPR000719, IPR002290, IPR008271, IPR011009, IPR013320, IPR017441	HORVU4Hr1G015940.2 | 100.0	receptor kinase 2		GO:0004672, GO:0005524, GO:0006468	HORVU4Hr1G015940	PF00069
CUST_25294_PI427708080	1.34136	0.293682	0.9991	-0.000900831	1.52074	0.419194	1.45167	0.372716	0.604931	-0.502641	0.748565	-0.289597	2.77185	1.01951	1.78394	0.578826	LOC_Os11g02464.1|13111.m00177|protein vacuolar-sorting receptor precursor, putative, expressed	U35_3754	0	0	AT3G52850.1 | Symbols: VSR1, BP-80, ATELP, BP80, BP80B, ATELP1, ATVSR1, GFS1, VSR1;1, BP80-1;1 | vacuolar sorting receptor homolog 1 | chr3:19587999-19591690 FORWARD LENGTH=623	LOC_Os11g02464.1	IPR003137 (Protease-associated domain, PA), IPR018097 (EGF-like calcium-binding, conserved site)	***-[3.832]		0
CUST_18594_PI427708080	1.37262	0.316723	0.919617	-0.0837982	0.941282	-0.0605127	1.05867	0.0570139	0.619456	-0.478913	0.6843	-0.379358	1.17908	0.164736	1.06715	0.0649903	LOC_Os05g36290.1|13105.m03814|protein actin, putative, expressed	U35_156	0	0	AT5G09810.1 | Symbols: ACT7 | actin 7 | chr5:3052809-3054220 FORWARD LENGTH=377	LOC_Os05g36290.1	IPR004000 (Actin-like)	***-[2]	AK248710.1	0			none	HORVU1Hr1G074360.1 | 100.0	undescribed protein	HORVU1Hr1G074350.2 | 100.0	none	HORVU1Hr1G074360	none
CUST_25430_PI427708080	1.35769	0.305785	0.970291	-0.0301587	1.32235	0.27941	1.36733	0.312863	0.615943	-0.484601	0.660123	-0.415329	1.38534	0.325948	0.914435	-0.0894487	LOC_Os12g43890.1|13112.m04629|protein GNS1/SUR4 membrane family protein, putative, expressed	U35_13350	3.64e-30	2.99e-42	AT4G36830.1 | Symbols: HOS3-1 | GNS1/SUR4 membrane protein family | chr4:17349511-17350380 FORWARD LENGTH=289	LOC_Os12g43890.1	IPR002076 (GNS1/SUR4 membrane protein)	***-[4]		0			IPR002076	HORVU7Hr1G108190.1 | 100.0	GNS1/SUR4 membrane protein family		GO:0016021	HORVU7Hr1G108190	PF01151
CUST_8706_PI427708080	1.35695	0.305241	0.683093	-0.381124	1.18327	0.168284	0.909666	-0.0946778	0.616716	-0.483347	0.659687	-0.41599	1.06068	0.0589069	0.439795	-0.821446	LOC_Os03g40770.1|13103.m04398|protein expressed protein	U35_44008	0	1.33e-09	AT5G67390.2 | Symbols: | unknown protein; BEST Arabidopsis thaliana protein match is: Plant protein of unknown function (DUF863) (TAIR:AT1G69360.1); Has 186 Blast hits to 186 proteins in 18 species: Archae - 0; Bacteria - 0; Metazoa - 0; Fungi - 0; Plants - 170; Viruses - 0; Other Eukaryotes - 16 (source: NCBI BLink). | chr5:26887883-26888512 REVERSE LENGTH=176	LOC_Os03g40770.1		*-*-[4.933]		1.07e-21	51.4164	4H	none	HORVU4Hr1G013150.4 | 100.0	Plant protein of unknown function (DUF863)		none	HORVU4Hr1G013150	none
CUST_8218_PI427708080	1.34813	0.298719	0.861617	-0.148944	1.19126	0.175008	1.15643	0.14534	0.612902	-0.489551	0.584948	-0.536232	1.13223	0.124193	0.696393	-0.361841	LOC_Os04g51820.2|13104.m11948|protein OsHKT1;1 - Na+ transporter, expressed	U35_5924	0	1.21e-38	AT4G10310.1 | Symbols: HKT1, ATHKT1 | high-affinity K+ transporter 1 | chr4:6392008-6395667 FORWARD LENGTH=506	LOC_Os04g51820.2	IPR003445 (Cation transporter)	***-[1.729]		0			IPR003445	HORVU2Hr1G100440.9 | 100.0	high-affinity K+ transporter 1		GO:0006812, GO:0008324, GO:0055085	HORVU2Hr1G100440	PF02386
CUST_3829_PI427708080	1.35924	0.306923	0.924416	-0.0785927	1.55972	0.444506	1.65783	0.505512	0.618442	-0.480552	0.644766	-0.438868	0.849394	-0.163232	0.555867	-0.587226	LOC_Os07g05570.1|13107.m00513|protein ERD4 protein, putative, expressed	U35_3500	0	0	AT1G30360.1 | Symbols: ERD4 | Early-responsive to dehydration stress protein (ERD4) | chr1:10715892-10718799 FORWARD LENGTH=724	LOC_Os07g05570.1	IPR003864 (Domain of unknown function DUF221)	***-[4]	MLOC_57806.2	0	58.6402	2H
CUST_5101_PI427708100	1.3463	0.297358	0.881122	-0.126559	1.31923	0.277049	1.05746	0.0558654	0.613555	-0.488485	0.882646	-0.124831	1.29469	0.25827	0.842534	-0.171341	No hits found	U35_2023	0	0.282651	AT1G77122.1 | Symbols: | Uncharacterised protein family UPF0090 | chr1:28977427-28978674 REVERSE LENGTH=323	No hits found					14.5139	5H
CUST_19519_PI427708080	1.34788	0.298536	1.0173	0.0171532	1.32235	0.279411	1.34452	0.296035	0.614659	-0.486688	0.627671	-0.465738	1.17335	0.15986	0.753112	-0.283541	LOC_Os09g29430.1|13109.m02915|protein citrate transporter, putative, expressed	U35_2666	0	0	AT5G64290.1 | Symbols: DCT, DIT2.1 | dicarboxylate transport 2.1 | chr5:25714495-25716642 REVERSE LENGTH=563	LOC_Os09g29430.1	IPR001898 (Sodium/sulphate symporter)	***-[3.696]	AK355461	0			IPR001898	HORVU5Hr1G070230.1 | 100.0	Dicarboxylate transporter 2.1, chloroplastic		GO:0005215, GO:0006814, GO:0016020, GO:0055085	HORVU5Hr1G070230	PF00939
CUST_12139_PI427708083	1.34916	0.299481	0.972115	-0.0282813	0.540727	-0.614841	1.03657	0.035916	0.616865	-0.483105	0.587234	-0.532332	1.22427	0.202342	0.544062	-0.608693	LOC_Os03g64130.1|13103.m07116|protein avr9/Cf-9 rapidly elicited protein, putative, expressed	U35_21452	0.000512	1.81e-15	AT5G51670.1 | Symbols: | Protein of unknown function (DUF668) | chr5:20993560-20995096 FORWARD LENGTH=474	LOC_Os03g64130.1				7.49e-16	169.132	5H
CUST_25733_PI427708080	1.34253	0.294558	0.90251	-0.102575	0.916044	-0.0876909	1.20607	0.187368	0.614969	-0.486184	0.999494	-0.000505675	2.34027	0.850264	0.800515	-0.2225	LOC_Os04g31050.1|13104.m02959|protein expressed protein	U35_26877	0	0	AT3G23910.1 | Symbols: | BEST Arabidopsis thaliana protein match is: RNA-directed DNA polymerase (reverse transcriptase)-related family protein (TAIR:AT3G24255.2); Has 562 Blast hits to 532 proteins in 147 species: Archae - 28; Bacteria - 51; Metazoa - 157; Fungi - 82; Plants - 85; Viruses - 6; Other Eukaryotes - 153 (source: NCBI BLink). | chr3:8636594-8639344 REVERSE LENGTH=421	LOC_Os04g31050.1		***-[6.996]	AK373236	0
CUST_5464_PI427708080	1.33906	0.291965	1.23187	0.208536	1.60138	0.470867	1.66942	0.512479	0.618019	-0.481236	0.754219	-0.282072	2.32775	0.844903	1.22561	0.203439	LOC_Os01g42234.1|13101.m04336|protein amino acid permease family protein, putative, expressed	U35_18260	0	0	AT2G01170.1 | Symbols: BAT1 | bidirectional amino acid transporter 1 | chr2:102364-104462 REVERSE LENGTH=516	LOC_Os01g42234.1	IPR002293 (Amino acid/polyamine transporter I), IPR004841 (Amino acid permease domain)	***-[3.73]		0	39.5184	3H	IPR002293, IPR004840	HORVU3Hr1G017330.11 | 100.0	Amino-acid permease BAT1 homolog		GO:0003333, GO:0006865, GO:0015171, GO:0016020, GO:0016021, GO:0055085	HORVU3Hr1G017330	PF13520
CUST_773_PI427708080	1.33198	0.286665	1.10897	0.103433	1.23427	0.210481	1.06899	0.0667189	0.615592	-0.485171	0.6915	-0.368893	1.58211	0.458757	0.997597	-0.00240621	LOC_Os01g55820.1|13101.m05890|protein X8 domain containing protein, expressed	U35_29504	0	3.2e-26	AT1G18650.1 | Symbols: PDCB3 | plasmodesmata callose-binding protein 3 | chr1:6419036-6420413 REVERSE LENGTH=184	LOC_Os01g55820.1	IPR012946 (X8)	*-*-[4.493]	MLOC_8669.1	2.26e-42	67.5637	3H	IPR012946	HORVU3Hr1G074010.3 | 100.0	Carbohydrate-binding X8 domain superfamily protein		none	HORVU3Hr1G074010	PF07983
CUST_24972_PI427708080	1.33731	0.290663	1.02955	0.0291209	1.43688	0.362475	1.67833	0.517798	0.619783	-0.478386	0.599414	-0.511802	1.01247	0.0123924	0.653588	-0.425278	LOC_Os06g23114.1|13106.m02484|protein copper methylamine oxidase precursor, putative, expressed	U35_5788	0	0	AT1G31710.1 | Symbols: | Copper amine oxidase family protein | chr1:11349855-11355339 FORWARD LENGTH=681	LOC_Os06g23114.1	IPR000269 (Copper amine oxidase)	***-[2.957]	AK366005	0			IPR000269, IPR015798, IPR015800, IPR015802, IPR016182	HORVU4Hr1G074620.1 | 98.33	amine oxidase 1		GO:0005507, GO:0008131, GO:0009308, GO:0048038, GO:0055114	HORVU4Hr1G074620	PF01179, PF02727, PF02728
CUST_24763_PI427708080	1.32643	0.282492	1.04825	0.0471181	1.05206	0.0507472	0.996974	-0.00303083	0.615861	-0.484734	0.754319	-0.28194	1.1658	0.153409	0.915102	-0.0887202	LOC_Os03g50420.1|13103.m05483|protein expressed protein	U35_18955	0	4.18e-24	AT4G37110.1 | Symbols: | Zinc-finger domain of monoamine-oxidase A repressor R1 | chr4:17484343-17486197 REVERSE LENGTH=417	LOC_Os03g50420.1	IPR018866 (Zinc-finger domain of monoamine-oxidase A repressor R1)	***-[4]		0			IPR018866	HORVU4Hr1G007580.2 | 100.0	Zinc-finger domain of monoamine-oxidase A repressor R1		none	HORVU4Hr1G007580	PF10497
CUST_18428_PI427708080	1.32331	0.280133	1.0335	0.0329545	1.45184	0.372833	1.255	0.227139	0.619862	-0.478259	0.749414	-0.288464	2.28628	0.826924	1.10383	0.0987855	LOC_Os03g02670.2|13103.m00234|protein transporter family protein, putative, expressed	U35_16817	0	0	AT4G23010.1 | Symbols: ATUTR2, UTR2 | UDP-galactose transporter 2 | chr4:12060318-12062486 REVERSE LENGTH=345	LOC_Os03g02670.2	IPR013657 (UAA transporter)	***-[1.212]	MLOC_72730.1	0	111.331	4H	IPR013657	HORVU4Hr1G085820.6 | 100.0	UDP-galactose transporter 2		GO:0055085	HORVU4Hr1G085820	PF08449
CUST_14037_PI427708080	1.31716	0.275481	0.884736	-0.122466	0.92961	-0.0729905	1.08281	0.079561	0.618736	-0.480076	0.921559	-0.0816879	1.22963	0.206717	0.958988	-0.0418772	LOC_Os02g17700.1|13102.m01977|protein pyridine nucleotide-disulphide oxidoreductase domain containing protein, expressed	U35_10211	0	0	AT4G32360.1 | Symbols: | Pyridine nucleotide-disulphide oxidoreductase family protein | chr4:15621550-15624711 FORWARD LENGTH=483	LOC_Os02g17700.1	IPR016040 (NAD(P)-binding domain), IPR021163 (Adrenodoxin-NADP+ reductase), IPR023753 (Pyridine nucleotide-disulphide oxidoreductase, FAD/NAD(P)-binding domain)	***-[3.589]	MLOC_59788.6	0	92.2805	6H	IPR016040, IPR021163, IPR023753	HORVU6Hr1G083180.75 | 100.0	NADPH:adrenodoxin oxidoreductase, mitochondrial		GO:0016491, GO:0055114	HORVU6Hr1G083180	PF07992
CUST_36_PI427708080	1.32161	0.278855	0.922345	-0.0808359	1.55507	0.441519	2.71741	0.999679	0.622577	-0.473888	0.685108	-0.378179	2.05652	0.721018	0.461358	-0.77358	LOC_Os09g13650.1|13109.m01256|protein microtubule-associated protein, putative, expressed	U35_20134	0	1.42e-24	AT5G37478.1 | Symbols: | TPX2 (targeting protein for Xklp2) protein family | chr5:14881560-14883799 FORWARD LENGTH=178	LOC_Os09g13650.1	IPR009675 (Xklp2 targeting protein)	***-[4.647]	MLOC_558.2	0	48.7326	5H	IPR027329	HORVU5Hr1G054820.7 | 100.0	TPX2 (targeting protein for Xklp2) protein family		none	HORVU5Hr1G054820	PF06886
CUST_1845_PI427708086	1.31844	0.276447	1.07666	0.0738641	0.895535	-0.110334	0.920851	-0.0824575	0.622782	-0.473559	1.02773	0.0273532	5.81982	1.76127	0.780779	-0.247463	LOC_Os06g13160.1|13106.m01451|protein viral-response family protein, expressed	U35_32558	0		No hits found	LOC_Os06g13160.1				0.44445	23.1586	2H	IPR000011, IPR000594, IPR016040, IPR018074, IPR018075, IPR018965, IPR019572, IPR032418, IPR032420	HORVU2Hr1G014440.1 | 100.0	ubiquitin-activating enzyme 1		GO:0006464, GO:0008641	HORVU2Hr1G014440	PF00899, PF09358, PF10585, PF16190, PF16191
CUST_22331_PI427708080	1.33656	0.290096	0.764926	-0.267976	0.846215	-0.166982	1.02945	0.0290246	0.632766	-0.457655	0.763162	-0.270285	1.1615	0.149713	0.889286	-0.117336	LOC_Os11g06610.1|13111.m00668|protein jasmonate-induced protein, putative	U35_1209	0		No hits found	LOC_Os11g06610.1		***-[3.16]	AK372562	2.08e-42			none	HORVU4Hr1G087340.3 | 98.33	60 kDa jasmonate-induced protein		none	HORVU4Hr1G087340	none
CUST_4081_PI427708086	1.33205	0.286717	0.551602	-0.594929	0.840772	-0.173434	0.594557	-0.519939	0.630909	-0.460593	0.6314	-0.459815	0.865019	-0.145004	0.717257	-0.332322	LOC_Os06g02870.1|13106.m00219|protein hypothetical protein	U35_45331	1.67e-40		No hits found	LOC_Os06g02870.1				0.15358	158.264	5H	none	HORVU5Hr1G119780.1 | 100.0	undescribed protein	HORVU5Hr1G119790.2 | 100.0	none	HORVU5Hr1G119780	none
CUST_13791_PI427708080	1.33903	0.291946	0.576781	-0.550292	1.08783	0.0841818	1.03782	0.0371186	0.63629	-0.452101	0.884026	-0.123268	1.23442	0.210604	0.646257	-0.436558	LOC_Os12g23770.1|13112.m02415|protein retrotransposon protein, putative, LINE subclass	U35_42851	0	0.00865861	AT3G09510.1 | Symbols: | Ribonuclease H-like superfamily protein | chr3:2921804-2923258 FORWARD LENGTH=484	LOC_Os12g23770.1		***-[3.198]		2.8e-44	49.4359	6H	none	HORVU6Hr1G047190.2 | 100.0	Retrotransposon protein, putative, unclassified		none	HORVU6Hr1G047190	none
CUST_43_PI427708100	1.32536	0.281683	0.724769	-0.321902	0.839797	-0.174594	1.15877	0.147356	0.632688	-0.457778	0.901288	-0.103931	2.36686	0.861564	0.541458	-0.613491	LOC_Os02g27290.1|13102.m02965|protein hypothetical protein	U35_34573	1.23e-08	0.898648	AT1G14040.1 | Symbols: | EXS (ERD1/XPR1/SYG1) family protein | chr1:4810488-4814543 FORWARD LENGTH=813	LOC_Os02g27290.1				0.00301105			none	HORVU3Hr1G038280.1 | 100.0	undescribed protein		none	HORVU3Hr1G038280	none
CUST_18700_PI427708080	1.3403	0.292895	1.07837	0.0754505	1.75615	0.563123	1.95718	0.671505	0.6403	-0.445818	0.636231	-0.452194	1.33588	0.289594	0.902961	-0.102077	LOC_Os03g56260.1|13103.m06132|protein kinesin motor domain containing protein, putative, expressed	U35_1927	0	0	AT3G49650.1 | Symbols: | P-loop containing nucleoside triphosphate hydrolases superfamily protein | chr3:18405260-18409402 REVERSE LENGTH=813	LOC_Os03g56260.1	IPR001752 (Kinesin, motor domain)	***-[1.893]	AK249476.1	0			IPR001752, IPR019821, IPR027417	HORVU5Hr1G098780.9 | 100.0	kinesin 4		GO:0003777, GO:0005524, GO:0007018, GO:0008017	HORVU5Hr1G098780	PF00225
CUST_283_PI415269222	1.32639	0.282459	1.04844	0.0473048	1.45431	0.37453	1.69764	0.529242	0.634245	-0.455321	0.619288	-0.479185	0.770215	-0.261085	0.521985	-0.650116													IPR000300, IPR005135	HORVU1Hr1G080460.13 | 100.0	Type IV inositol polyphosphate 5-phosphatase 3		GO:0046856	HORVU1Hr1G080460	PF03372
CUST_568_PI427708080	1.31863	0.276595	1.5233	0.420882	1.43336	0.360024	1.65377	0.503055	0.631989	-0.458884	0.643735	-0.440468	1.27774	0.245092	0.84901	-0.163684	LOC_Os04g59330.1|13104.m06252|protein expressed protein	U35_15816	0	0	AT1G45688.1 | Symbols: | unknown protein; FUNCTIONS IN: molecular_function unknown; INVOLVED IN: biological_process unknown; LOCATED IN: plasma membrane; EXPRESSED IN: 22 plant structures; EXPRESSED DURING: 13 growth stages; BEST Arabidopsis thaliana protein match is: unknown protein (TAIR:AT5G42860.1); Has 258 Blast hits to 242 proteins in 39 species: Archae - 0; Bacteria - 11; Metazoa - 10; Fun…	LOC_Os04g59330.1	IPR004864 (Late embryogenesis abundant protein, LEA-14)	***-[13.544]	MLOC_6459.2	0	147.45	2H	none	HORVU2Hr1G125280.2 | 100.0	unknown function		none	HORVU2Hr1G125280	none
CUST_1894_PI427708080	1.31282	0.272177	0.892574	-0.113646	1.20837	0.189274	1.35471	0.303589	0.635005	-0.454122	0.60779	-0.497926	0.721399	-0.326562	0.467533	-0.760285	LOC_Os07g44660.1|13107.m04702|protein FGGY family of carbohydrate kinases, putative, expressed	U35_1865	2.11e-18	0	AT5G49650.1 | Symbols: XK-2, XK2 | xylulose kinase-2 | chr5:20152898-20155574 FORWARD LENGTH=558	LOC_Os07g44660.1	IPR000577 (Carbohydrate kinase, FGGY)	***-[2.967]	MLOC_20146.1	0	51.4873	2H	IPR018484, IPR018485	HORVU2Hr1G025980.2 | 100.0	xylulose kinase-2		GO:0005975, GO:0016773	HORVU2Hr1G025980	PF00370, PF02782
CUST_20783_PI427708080	1.33819	0.29132	1.21317	0.193236	1.54622	0.435813	1.88324	0.632995	0.651812	-0.428	0.675198	-0.392749	1.0393	0.0385445	0.690107	-0.370908	LOC_Os07g49040.1|13107.m05267|protein protein phosphotase protein, putative, expressed	U35_2854	0	0	AT1G09160.1 | Symbols: | Protein phosphatase 2C family protein | chr1:2953199-2955059 REVERSE LENGTH=428	LOC_Os07g49040.1	IPR001932 (Protein phosphatase 2C-like), IPR015655 (Protein phosphatase 2C)	***-[1.951]	AK363794	0			IPR001932	HORVU2Hr1G015470.2 | 100.0	Protein phosphatase 2C family protein		GO:0003824	HORVU2Hr1G015470	PF00481
CUST_19220_PI427708080	1.33346	0.28778	1.1089	0.103368	1.22826	0.205601	1.43427	0.360656	0.65157	-0.42837	0.718151	-0.331076	2.54325	0.933442	1.70488	0.533494	LOC_Os01g67520.1|13101.m07339|protein VTC2, putative, expressed	U35_7480	0	0	AT4G26850.1 | Symbols: VTC2 | mannose-1-phosphate guanylyltransferase (GDP)s;GDP-galactose:mannose-1-phosphate guanylyltransferases;GDP-galactose:glucose-1-phosphate guanylyltransferases;GDP-galactose:myoinositol-1-phosphate guanylyltransferases;glucose-1-phosphate guanylyltransferase | chr4:13499262-13501145 REVERSE LENGTH=442	LOC_Os01g67520.1		***-[2.946]	AK252987.1//MLOC_5855.1	0			none	HORVU3Hr1G089030.16 | 100.0	GDP-L-galactose phosphorylase 2		none	HORVU3Hr1G089030	none
CUST_15926_PI427708080	1.33423	0.288357	1.06461	0.0626058	1.26868	0.237975	1.60599	0.473743	0.653651	-0.425182	0.586329	-0.533874	1.16892	0.156081	0.648831	-0.432583	LOC_Os01g36790.1|13101.m03725|protein TKL_IRAK_DUF26-lf.2 - DUF26 kinases have homology to DUF26 containing loci, expressed	U35_3038	0	0	AT1G70530.1 | Symbols: CRK3 | cysteine-rich RLK (RECEPTOR-like protein kinase) 3 | chr1:26588750-26591379 REVERSE LENGTH=646	LOC_Os01g36790.1	IPR011009 (Protein kinase-like domain)	***-[1.949]		0	45.5499	3H	IPR000719, IPR002290, IPR008271, IPR011009, IPR013320, IPR017441	HORVU3Hr1G017420.2 | 100.0	receptor kinase 3		GO:0004672, GO:0005524, GO:0006468	HORVU3Hr1G017420	PF00069
CUST_3951_PI427708080	1.32012	0.277721	0.993211	-0.0068122	1.19128	0.175029	1.28292	0.249135	0.651175	-0.428976	0.662482	-0.411762	1.08	0.076964	0.662197	-0.412192	LOC_Os12g08090.1|13112.m00853|protein amino acid transporter, putative, expressed	U35_781	0	0	AT1G77380.1 | Symbols: AAP3, ATAAP3 | amino acid permease 3 | chr1:29075201-29077252 REVERSE LENGTH=476	LOC_Os12g08090.1	IPR013057 (Amino acid transporter, transmembrane)	***-[3.55]	MLOC_58471.1	0	51.1331	4H	IPR013057	HORVU4Hr1G043680.2 | 100.0	amino acid permease 3		none	HORVU4Hr1G043680	PF01490
CUST_5064_PI427708080	1.31491	0.273765	1.1519	0.141412	1.49637	0.403043	1.75101	0.560193	0.654012	-0.42463	0.716629	-0.333197	1.55344	0.440469	0.93557	-0.0665988	LOC_Os08g40180.1|13108.m04294|protein 3-hydroxy-3-methylglutaryl-coenzyme A reductase, putative, expressed	U35_8269	0	0	AT1G76490.1 | Symbols: HMG1, HMGR1, AtHMGR1 | hydroxy methylglutaryl CoA reductase 1 | chr1:28695801-28698206 FORWARD LENGTH=642	LOC_Os08g40180.1	IPR002202 (Hydroxymethylglutaryl-CoA reductase, class I/II), IPR023074 (Hydroxymethylglutaryl-CoA reductase, class I/II, catalytic domain), IPR023282 (Hydroxymethylglutaryl-CoA reductase, N-terminal)	***-[4.528]		0	70.1253	7H	IPR002202, IPR004554, IPR009023, IPR009029, IPR023074, IPR023076, IPR023282	HORVU7Hr1G051260.3 | 100.0	3-hydroxy-3-methylglutaryl-coenzyme A reductase 3		GO:0004420, GO:0008299, GO:0015936, GO:0016021, GO:0016616, GO:0050661, GO:0050662, GO:0055114	HORVU7Hr1G051260	PF00368
CUST_7781_PI427708083	1.31368	0.272831	0.914499	-0.0893793	1.00064	0.000634942	0.995866	-0.0041427	0.653773	-0.424994	0.740443	-0.300506	1.38774	0.327676	0.826711	-0.1903	LOC_Os02g43830.2|13102.m04869|protein 3-isopropylmalate dehydratase small subunit 2, putative, expressed	U35_16277	0	4.09e-19	AT2G43090.1 | Symbols: | Aconitase/3-isopropylmalate dehydratase protein | chr2:17918957-17919712 FORWARD LENGTH=251	LOC_Os02g43830.2				9.09e-30	60.6232	6H	none	HORVU6Hr1G064180.1 | 100.0	3-isopropylmalate dehydratase, small subunit-like	HORVU3Hr1G053710.1 | 98.33	none	HORVU6Hr1G064180	none	HORVU3Hr1G047630.2 | 98.33
CUST_343_PI415269222	1.31996	0.2776	0.900554	-0.104745	1.17731	0.163235	1.07005	0.0677073	0.657581	-0.419188	0.874896	-0.133651	1.41626	0.348017	0.978098	-0.0221456													IPR008797, IPR023222	HORVU2Hr1G080260.3 | 98.33	Oxygen-evolving enhancer protein 3-1, chloroplastic	HORVU2Hr1G080240.18 | 98.33	GO:0005509, GO:0009523, GO:0009654, GO:0015979, GO:0019898	HORVU2Hr1G080260	PF05757
CUST_6309_PI427708083	1.30902	0.269276	0.940995	-0.0608174	0.965697	-0.0349054	0.941188	-0.0606128	0.654422	-0.424003	0.654119	-0.424465	1.18675	0.171216	0.427704	-0.849323	LOC_Os11g43640.1|13111.m04350|protein retrotransposon protein, putative, unclassified	U35_19910	0.0902113	0.704811	AT1G31810.1 | Symbols: AFH14 | Formin Homology 14 | chr1:11399922-11405761 REVERSE LENGTH=1230	LOC_Os11g43640.1				0.363837	65.4391	7H	none	HORVU7Hr1G038850.1 | 100.0	undescribed protein		none	HORVU7Hr1G038850	none
CUST_7317_PI427708080	0.658455	-0.417859	0.966115	-0.0344721	0.273663	-1.29586	0.531248	-0.632526	1.32043	0.277957	1.67011	0.512888	2.11283	0.748026	1.29414	0.257844	LOC_Os02g02930.1|13102.m00253|protein terpene synthase, putative, expressed	U35_19219	0	0	AT1G61680.1 | Symbols: TPS14, ATTPS14 | terpene synthase 14 | chr1:22772455-22774687 REVERSE LENGTH=569	LOC_Os02g02930.1	IPR008930 (Terpenoid cylases/protein prenyltransferase alpha-alpha toroid), IPR008949 (Terpenoid synthase)	***-[0.707]		0
CUST_19733_PI427708080	0.655827	-0.421858	0.652366	-0.427149	0.688905	-0.372652	0.776658	-0.252755	1.33137	0.28621	1.76711	0.569348	2.82689	1.03918	2.14351	0.762442	LOC_Os09g33490.1|13109.m03328|protein no apical meristem protein, putative, expressed	U35_4948	0	5.48e-20	AT1G52880.1 | Symbols: NAM, ANAC018, ATNAM, NARS2 | NAC (No Apical Meristem) domain transcriptional regulator superfamily protein | chr1:19689285-19690430 REVERSE LENGTH=320	LOC_Os09g33490.1	IPR003441 (No apical meristem (NAM) protein)	***-[2.669]	AK356899	1.06e-28			IPR003441	HORVU5Hr1G077010.1 | 100.0	NAC domain containing protein 41		GO:0003677, GO:0006355	HORVU5Hr1G077010	PF02365
CUST_464_PI427708083	0.64822	-0.433525	0.821903	-0.196133	0.940131	-0.0617357	0.918448	-0.0850698	1.31677	0.275184	0.99547	-0.00454021	1.51095	0.412739	0.885837	-0.121223	LOC_Os06g39050.1|13106.m04047|protein syntaxin, putative, expressed	U35_29430	0	0	AT1G61290.1 | Symbols: SYP124, ATSYP124 | syntaxin of plants 124 | chr1:22605188-22606216 FORWARD LENGTH=303	LOC_Os06g39050.1				0	54.8867	6H	IPR000727, IPR006011, IPR006012, IPR010989	HORVU6Hr1G038490.7 | 100.0	Syntaxin-125		GO:0005484, GO:0005515, GO:0006886, GO:0016020, GO:0016192	HORVU6Hr1G038490	PF00804, PF05739
CUST_6405_PI427708083	0.641899	-0.443324	0.481558	-0.730729	2.1099	0.74664	1.26245	0.233055	1.31787	0.276019	0.977691	-0.0225615	4.91506	1.5923	3.90564	1.36242	LOC_Os02g42150.2|13102.m04659|protein OsWAK14 - OsWAK receptor-like protein kinase, expressed	U35_18142	0	0.010138	AT1G21230.1 | Symbols: WAK5 | wall associated kinase 5 | chr1:7429980-7432346 FORWARD LENGTH=733	LOC_Os02g42150.2				2.96e-22	0.141643	6H	IPR000719, IPR000742, IPR001881, IPR002290, IPR008271, IPR009030, IPR011009, IPR013320, IPR017441, IPR018097, IPR025287	HORVU6Hr1G001420.13 | 100.0	Protein kinase family protein		GO:0004672, GO:0005509, GO:0005515, GO:0005524, GO:0006468, GO:0030247	HORVU6Hr1G001420	PF00069, PF13947
CUST_11992_PI427708100	0.648977	-0.432358	0.577444	-0.549144	1.85124	0.615854	0.980639	-0.0195505	1.33785	0.291065	1.01403	0.013928	6.45127	1.86428	3.76523	1.32581	No hits found	U35_17989	1.65e-10		No hits found	No hits found					0.141643	6H	none	HORVU6Hr1G001370.1 | 96.77	undescribed protein		none	HORVU6Hr1G001370	none
CUST_8086_PI427708080	0.637471	-0.450247	0.771854	-0.25896	1.58304	0.459349	2.38104	0.867539	1.34471	0.296179	1.21728	0.196615	2.89792	1.06399	1.96812	0.677079	LOC_Os01g04070.1|13101.m00360|protein verticillium wilt disease resistance protein, putative, expressed	U35_35366	0	3.56e-26	AT5G46330.1 | Symbols: FLS2 | Leucine-rich receptor-like protein kinase family protein | chr5:18791802-18795407 FORWARD LENGTH=1173	LOC_Os01g04070.1	IPR001611 (Leucine-rich repeat), IPR013210 (Leucine-rich repeat-containing N-terminal, type 2)	***-[4.892]		1.4e-08
CUST_15896_PI427708080	0.62657	-0.467495	0.802126	-0.220489	0.813493	-0.206418	0.811745	-0.208569	1.32553	0.28181	1.28642	0.251867	2.10277	0.743257	1.18926	0.173329	LOC_Os09g07460.1|13109.m00594|protein kelch repeat protein, putative, expressed	U35_19705	0	0.000365	AT3G07720.1 | Symbols: | Galactose oxidase/kelch repeat superfamily protein | chr3:2465439-2467033 FORWARD LENGTH=329	LOC_Os09g07460.1	IPR015915 (Kelch-type beta propeller)	***-[1.284]		0	47.1528	5H	IPR006652, IPR015915	HORVU5Hr1G051310.3 | 100.0	Kelch-like protein 7		GO:0005515	HORVU5Hr1G051310	PF01344, PF13418
CUST_8115_PI427708080	0.640319	-0.445789	0.514054	-0.665427	0.613614	-0.488389	0.660707	-0.414445	1.357	0.305277	1.51963	0.418466	2.01302	0.699637	1.61474	0.479172	LOC_Os09g33490.1|13109.m03328|protein no apical meristem protein, putative, expressed	U35_4948	0	8.36e-25	AT2G33480.1 | Symbols: ANAC041, NAC041 | NAC domain containing protein 41 | chr2:14181275-14182247 FORWARD LENGTH=268	LOC_Os09g33490.1	IPR003441 (No apical meristem (NAM) protein)	***-[2.724]		9.94e-33			IPR003441	HORVU5Hr1G077010.4 | 100.0	NAC domain containing protein 41		GO:0003677, GO:0006355	HORVU5Hr1G077010	PF02365
CUST_21146_PI427708080	0.624334	-0.47107	0.712799	-0.338555	0.67391	-0.394659	0.76899	-0.262677	1.33082	0.285798	1.74025	0.554026	1.86644	0.624034	1.43533	0.361393	LOC_Os04g01230.2|13104.m00027|protein phosphoglycerate mutase, putative, expressed	U35_15998	0	0	AT5G64460.8 | Symbols: | Phosphoglycerate mutase family protein | chr5:25773009-25775104 REVERSE LENGTH=282	LOC_Os04g01230.2	IPR013078 (Histidine phosphatase superfamily, clade-1)	***-[3]	AK365712	0
CUST_17957_PI427708080	0.621207	-0.476091	0.541535	-0.613348	0.784492	-0.242719	0.848263	-0.164565	1.34234	0.294411	1.44924	0.37104	2.07731	0.731074	1.42627	0.355063	LOC_Os12g43970.1|13112.m04638|protein hydrolase, alpha/beta fold family domain containing protein, expressed	U35_22788	0	0	AT3G51000.1 | Symbols: | alpha/beta-Hydrolases superfamily protein | chr3:18945258-18946499 REVERSE LENGTH=323	LOC_Os12g43970.1	IPR000073 (Alpha/beta hydrolase fold-1), IPR000639 (Epoxide hydrolase-like)	***-[2.785]		0	13.6686	6H	IPR000073, IPR000639, IPR029058	HORVU6Hr1G005400.5 | 100.0	Epoxide hydrolase 4		GO:0003824	HORVU6Hr1G005400	PF00561
CUST_400_PI427708083	0.612538	-0.490143	0.668342	-0.402955	1.26249	0.233088	1.02761	0.0272395	1.32878	0.284259	1.2845	0.250373	5.65085	1.73181	3.54891	1.26664	LOC_Os01g40260.1|13101.m04118|protein OsWRKY77 - Superfamily of TFs having WRKY and zinc finger domains, expressed	U35_6690	0	1.38e-23	AT5G26170.1 | Symbols: WRKY50, ATWRKY50 | WRKY DNA-binding protein 50 | chr5:9147176-9148128 REVERSE LENGTH=173	LOC_Os01g40260.1				1.4e-30	51.7705	3H	IPR003657	HORVU3Hr1G050590.4 | 100.0	WRKY DNA-binding protein 50		GO:0003700, GO:0006355, GO:0043565	HORVU3Hr1G050590	PF03106
CUST_21764_PI427708080	0.610315	-0.49378	0.349083	-1.05245	0.372693	-0.987001	0.37638	-0.977157	1.3399	0.292598	1.97189	0.678991	2.2843	0.82606	1.35977	0.307318	LOC_Os02g54254.1|13102.m06213|protein saccharopine dehydrogenase, putative, expressed	U35_17195	0	0	AT4G33150.2 | Symbols: | lysine-ketoglutarate reductase/saccharopine dehydrogenase bifunctional enzyme | chr4:15985479-15991069 REVERSE LENGTH=1064	LOC_Os02g54254.1	IPR005097 (Saccharopine dehydrogenase / Homospermidine synthase), IPR007545 (LOR/SDH bifunctional enzyme, conserved domain), IPR007698 (Alanine dehydrogenase/PNT, NAD(H)-binding domain), IPR007886 (Alanine dehydrogenase/pyridine nucleotide transhydrogenase, N-terminal)	***-[4.304]	AK369291	0			IPR032095	HORVU6Hr1G083050.42 | 100.0	lysine-ketoglutarate reductase/saccharopine dehydrogenase bifunctional enzyme		none	HORVU6Hr1G083050	PF16653
CUST_25377_PI427708080	0.603862	-0.50441	0.907666	-0.0968789	1.45605	0.375725	1.02559	0.025269	1.33259	0.287127	1.2384	0.213822	5.90767	1.77625	2.26628	0.818142	LOC_Os05g49620.1|13105.m05311|protein OsWRKY19 - Superfamily of TFs having WRKY and zinc finger domains, expressed	U35_38900	0	1.28e-18	AT4G23810.1 | Symbols: WRKY53, ATWRKY53 | WRKY family transcription factor | chr4:12392666-12393739 REVERSE LENGTH=324	LOC_Os05g49620.1	IPR003657 (DNA-binding WRKY)	***-[3.349]		3.4e-42			IPR021995	HORVU1Hr1G090200.1 | 100.0	unknown function	HORVU1Hr1G090190.8 | 100.0	none	HORVU1Hr1G090200	PF12159
CUST_7607_PI427708080	0.605872	-0.501086	0.788891	-0.237127	1.1339	0.125665	1.11809	0.111626	1.35478	0.303636	1.46424	0.381333	6.74146	1.90828	2.76121	1.01567	LOC_Os01g24420.1|13101.m02582|protein expressed protein	U35_21363	0	0.160839	AT3G49060.2 | Symbols: | U-box domain-containing protein kinase family protein | chr3:18187054-18191878 REVERSE LENGTH=795	LOC_Os01g24420.1				2.9e-37			none	HORVU3Hr1G001790.3 | 100.0	Chromosome 3B, genomic scaffold, cultivar Chinese Spring		none	HORVU3Hr1G001790	none
CUST_3566_PI427708086	0.598481	-0.51336	0.474589	-0.745306	0.522884	-0.648396	0.597648	-0.514753	1.34576	0.296961	1.75402	0.561911	1.90772	0.645909	1.42785	0.356167	No hits found	U35_2347	3.76e-08		No hits found	No hits found							IPR012552	HORVU1Hr1G082410.1 | 98.33	undescribed protein		none	HORVU1Hr1G082410	PF08137
CUST_2651_PI427708080	0.593222	-0.522186	0.598075	-0.514039	0.971685	-0.0287237	0.765642	-0.267041	1.38478	0.325541	1.42148	0.351695	2.50686	0.919029	0.944305	-0.0573061	LOC_Os01g46800.1|13101.m04814|protein OsWRKY15 - Superfamily of TFs having WRKY and zinc finger domains, expressed	U35_260	2.35e-08	6.72e-34	AT4G23810.1 | Symbols: WRKY53, ATWRKY53 | WRKY family transcription factor | chr4:12392666-12393739 REVERSE LENGTH=324	LOC_Os01g46800.1	IPR003657 (DNA-binding WRKY)	***-[3.374]	MLOC_44455.1	0	52.762	3H	IPR003657	HORVU3Hr1G059220.2 | 100.0	WRKY family transcription factor		GO:0003700, GO:0006355, GO:0043565	HORVU3Hr1G059220	PF03106
CUST_10205_PI427708083	0.588592	-0.530022	0.480361	-0.733217	0.703618	-0.351519	0.613815	-0.488062	1.3853	0.325915	1.42063	0.3511	1.39492	0.332836	0.871233	-0.137845	LOC_Os11g45740.1|13111.m04576|protein MYB family transcription factor, putative, expressed	U35_22242	0	1.37e-26	AT5G49620.2 | Symbols: MYB78 | myb domain protein 78 | chr5:20137491-20139384 REVERSE LENGTH=321	LOC_Os11g45740.1				0	51.4041	4H	IPR001005, IPR009057, IPR017930	HORVU4Hr1G028780.4 | 100.0	myb domain protein 112		GO:0003677	HORVU4Hr1G028780	PF00249
CUST_18284_PI427708080	0.583199	-0.539227	0.620665	-0.476964	1.29697	0.260031	1.22766	0.205107	1.39943	0.336067	1.41378	0.346265	3.58078	1.27558	2.08933	0.736844	LOC_Os07g38810.1|13107.m04016|protein lectin receptor-type protein kinase, putative, expressed	U35_20304	0	0	AT3G53810.1 | Symbols: | Concanavalin A-like lectin protein kinase family protein | chr3:19933153-19935186 REVERSE LENGTH=677	LOC_Os07g38810.1	IPR008985 (Concanavalin A-like lectin/glucanase), IPR011009 (Protein kinase-like domain)	***-[1.921]		0	25.3541	2H	IPR000719, IPR001220, IPR002290, IPR008271, IPR011009, IPR013320, IPR017441	HORVU2Hr1G014900.4 | 100.0	receptor kinase 2		GO:0004672, GO:0005524, GO:0006468, GO:0030246	HORVU2Hr1G014900	PF00069, PF00139
CUST_9296_PI427708080	0.551607	-0.59492	0.729932	-0.314804	1.08544	0.081986	0.901755	-0.103413	1.38284	0.324142	1.71094	0.53704	3.30619	1.19579	1.57012	0.451153	LOC_Os06g51070.1|13106.m05496|protein no apical meristem protein, putative, expressed	U35_13323	0	0	AT2G17040.1 | Symbols: anac036, NAC036 | NAC domain containing protein 36 | chr2:7407123-7408120 FORWARD LENGTH=276	LOC_Os06g51070.1	IPR003441 (No apical meristem (NAM) protein)	***-[2.895]	MLOC_15184.1	0	140.864	7H
CUST_5496_PI427708080	0.555561	-0.587777	0.63783	-0.449684	1.19349	0.176882	1.08664	0.083091	1.4119	0.344934	1.46016	0.378547	3.97551	1.38015	2.25809	0.81452	LOC_Os03g58980.1|13103.m06477|protein Cupin domain containing protein, expressed	U35_18944	0	0	AT1G18970.1 | Symbols: GLP4 | germin-like protein 4 | chr1:6554702-6555364 REVERSE LENGTH=220	LOC_Os03g58980.1	IPR001929 (Germin), IPR011051 (Cupin, RmlC-type)	***-[1.92]		0	143.542	5H	IPR001929, IPR006045, IPR011051, IPR014710, IPR019780	HORVU5Hr1G109190.1 | 100.0	germin-like protein 4		GO:0030145, GO:0045735	HORVU5Hr1G109190	PF00190
CUST_21981_PI427708080	0.557846	-0.583673	0.895637	-0.110219	0.804966	-0.216955	0.567925	-0.565767	1.4249	0.354103	1.46104	0.37915	5.05471	1.62032	2.21318	0.794431	LOC_Os03g54790.1|13103.m05951|protein ABC transporter, ATP-binding protein, putative, expressed	U35_28092	0	0	AT5G39040.1 | Symbols: ALS1, ATTAP2, TAP2 | transporter associated with antigen processing protein 2 | chr5:15625660-15629621 FORWARD LENGTH=644	LOC_Os03g54790.1	IPR003439 (ABC transporter-like), IPR011527 (ABC transporter, transmembrane domain, type 1)	***-[5.106]		0
CUST_3119_PI427708080	0.53154	-0.631977	0.688947	-0.372591	1.08069	0.0775974	0.808685	-0.212346	1.40351	0.338973	1.11345	0.107466	2.09105	0.737669	1.18366	0.168613	LOC_Os05g36360.1|13105.m03822|protein U-box domain containing protein, expressed	U35_23666	0	5.84e-25	AT5G64660.1 | Symbols: ATCMPG2, CMPG2 | CYS, MET, PRO, and GLY protein 2 | chr5:25842119-25843381 REVERSE LENGTH=420	LOC_Os05g36360.1	IPR013083 (Zinc finger, RING/FYVE/PHD-type)	*-*-[2.793]		0	87.8746	1H	IPR003613, IPR013083	HORVU1Hr1G074180.1 | 100.0	U-box domain-containing protein		GO:0004842, GO:0016567	HORVU1Hr1G074180	PF04564
CUST_5406_PI427708083	0.509609	-0.674111	0.373217	-0.985595	0.707022	-0.346694	0.839045	-0.175491	1.38899	0.328579	1.65515	0.503889	2.44594	0.89443	0.866049	-0.143814	LOC_Os09g09930.1|13109.m00863|protein heavy metal transport/detoxification protein, putative, expressed	U35_23224	0	1.25e-06	AT1G55790.1 | Symbols: | Domain of unknown function (DUF2431) | chr1:20852685-20856069 REVERSE LENGTH=515	LOC_Os09g09930.1				1.43e-25	47.5694	5H	none	HORVU5Hr1G052760.2 | 100.0	Heavy metal transport/detoxification superfamily protein		none	HORVU5Hr1G052760	none
CUST_21820_PI427708080	0.499465	-0.694218	0.513957	-0.665617	1.3711	0.31561	1.00295	0.00294323	1.48396	0.394712	1.04857	0.0474241	6.1247	1.81233	2.20102	0.788919	LOC_Os09g26144.1|13109.m02512|protein glutamate receptor, putative, expressed	U35_39110	0	0	AT2G29120.1 | Symbols: ATGLR2.7, GLR2.7 | glutamate receptor 2.7 | chr2:12511479-12515893 REVERSE LENGTH=952	LOC_Os09g26144.1	IPR001638 (Extracellular solute-binding protein, family 3), IPR017103 (Ionotropic glutamate receptor, plant)	***-[3]	AK369617	0			IPR001828, IPR028082	HORVU5Hr1G063510.3 | 100.0	glutamate receptor 2.7	HORVU5Hr1G063490.1 | 100.0	none	HORVU5Hr1G063510	PF01094
CUST_20172_PI427708080	0.490719	-0.711883	0.771671	-0.259197	0.99575	-0.00425872	1.00196	0.00195821	1.46779	0.383757	1.50243	0.407083	2.75778	1.01443	1.79633	0.585746	LOC_Os09g33900.1|13109.m03388|protein FAD dependent oxidoreductase domain containing protein, expressed	U35_24249	0	0	AT5G48440.1 | Symbols: | FAD-dependent oxidoreductase family protein | chr5:19629932-19632588 REVERSE LENGTH=459	LOC_Os09g33900.1	IPR006076 (FAD dependent oxidoreductase)	***-[4.454]	AK360105//AK376018	0			IPR029063	HORVU5Hr1G078410.38 | 100.0	Putative methyltransferase family protein		none	HORVU5Hr1G078410	none
CUST_2689_PI427708080	0.447237	-0.804666	0.758358	-0.2766	0.419303	-0.869162	0.546998	-0.60331	1.44727	0.369682	0.988199	-0.011871	1.18652	0.171023	1.33917	0.292046	LOC_Os02g58270.1|13102.m06750|protein metallo-beta-lactamase family protein, putative, expressed	U35_2947	0	0	AT4G33540.1 | Symbols: | metallo-beta-lactamase family protein | chr4:16130882-16133678 FORWARD LENGTH=355	LOC_Os02g58270.1	IPR001279 (Beta-lactamase-like)	***-[2.225]	MLOC_44822.1	0	51.5581	1H	IPR001279	HORVU1Hr1G053070.12 | 100.0	metallo-beta-lactamase family protein		none	HORVU1Hr1G053070	PF00753, PF13370
CUST_12645_PI427708080	0.457503	-0.781971	0.857034	-0.154277	2.07802	0.731416	1.90485	0.644406	1.48942	0.398387	2.02461	0.705376	8.27313	2.11301	4.22251	1.44043	LOC_Os04g24300.1|13104.m02266|protein OsWAK35a - OsWAK short gene, expressed	U35_1702	0	0.00356734	AT1G16260.2 | Symbols: | Wall-associated kinase family protein | chr1:5559708-5562018 REVERSE LENGTH=720	LOC_Os04g24300.1		***-[4.992]		8.27e-20	13.5269	6H	IPR025287	HORVU6Hr1G004320.10 | 100.0	Protein kinase domain containing protein, expressed		GO:0030247	HORVU6Hr1G004320	PF13947
CUST_7896_PI427708083	0.454729	-0.788053	0.56006	-0.579711	0.856924	-0.154406	0.729835	-0.314937	1.48837	0.397682	1.9498	0.667729	2.06449	0.724883	2.2672	0.818544	LOC_Os06g15250.1|13106.m01686|protein 3-ketoacyl-CoA synthase, putative	U35_15182	0	0	AT1G68530.1 | Symbols: CUT1, POP1, CER6, G2, KCS6 | 3-ketoacyl-CoA synthase 6 | chr1:25712881-25714733 REVERSE LENGTH=497	LOC_Os06g15250.1				0	13.5269	6H	IPR012392, IPR013601, IPR013747, IPR016039	HORVU6Hr1G004830.1 | 100.0	3-ketoacyl-CoA synthase 6		GO:0003824, GO:0006633, GO:0008152, GO:0008610, GO:0016020, GO:0016747	HORVU6Hr1G004830	PF08392, PF08541
CUST_11331_PI427708080	0.42507	-0.855501	0.825539	-0.191719	1.58304	0.459346	1.10785	0.102421	1.48986	0.39868	1.42837	0.356537	4.78108	1.56467	2.54903	0.935713	LOC_Os08g38490.1|13108.m04085|protein OsFBX301 - F-box domain containing protein	U35_24240	2.02e-29	2.37e-10	AT3G06240.1 | Symbols: | F-box family protein | chr3:1887336-1888619 FORWARD LENGTH=427	LOC_Os08g38490.1	IPR001810 (F-box domain, cyclin-like), IPR017451 (F-box associated interaction domain)	*-*-[1.764]		0	46.3881	7H	IPR001810, IPR006527, IPR017451	HORVU7Hr1G028750.1 | 100.0	F-box domain containing protein, expressed		GO:0005515	HORVU7Hr1G028750	PF00646, PF07734
CUST_6888_PI427708083	0.413442	-0.883238	0.395112	-0.928587	1.88109	0.631852	1.32823	0.283845	1.54484	0.434922	0.813528	-0.206375	5.65826	1.73312	4.39404	1.48025	LOC_Os02g42150.2|13102.m04659|protein OsWAK14 - OsWAK receptor-like protein kinase, expressed	U35_18142	0	1.98e-43	AT1G69730.1 | Symbols: | Wall-associated kinase family protein | chr1:26228703-26231339 REVERSE LENGTH=792	LOC_Os02g42150.2				0	0.283286	6H	IPR000719, IPR000742, IPR001881, IPR002290, IPR008271, IPR009030, IPR011009, IPR013320, IPR017441, IPR018097, IPR025287	HORVU6Hr1G001420.13 | 100.0	Protein kinase family protein		GO:0004672, GO:0005509, GO:0005515, GO:0005524, GO:0006468, GO:0030247	HORVU6Hr1G001420	PF00069, PF13947
CUST_19155_PI427708080	0.384645	-0.955436	0.735121	-0.30772	0.747188	-0.291438	0.814501	-0.205179	1.46148	0.379449	1.07495	0.0722759	3.79589	1.33392	2.08888	0.736628	LOC_Os04g56110.3|13104.m05832|protein protein kinase, putative, expressed	U35_16548	0	0	AT4G32300.1 | Symbols: SD2-5 | S-domain-2 5 | chr4:15599970-15602435 FORWARD LENGTH=821	LOC_Os04g56110.3	IPR011009 (Protein kinase-like domain), IPR013320 (Concanavalin A-like lectin/glucanase, subgroup)	***-[2.017]	AK252462.1	0			IPR000719, IPR001245, IPR002290, IPR008271, IPR011009, IPR013320, IPR017441	HORVU2Hr1G111760.4 | 100.0	receptor-like protein kinase 4		GO:0004672, GO:0005524, GO:0006468	HORVU2Hr1G111760	PF07714
CUST_6781_PI427708080	0.388149	-0.946367	0.658868	-0.417232	1.01728	0.017131	1.40707	0.341512	1.52653	0.422995	1.49418	0.401575	4.69689	1.5469	2.92172	1.07217	LOC_Os11g07690.1|13111.m00804|protein dirigent, putative	U35_17890	0	6.99e-41	AT1G58170.1 | Symbols: | Disease resistance-responsive (dirigent-like protein) family protein | chr1:21536188-21536745 FORWARD LENGTH=185	LOC_Os11g07690.1	IPR004265 (Plant disease resistance response protein)	***-[3.72]	MLOC_80443.1	0	122.5	5H	IPR004265	HORVU5Hr1G094700.1 | 100.0	Disease resistance-responsive (dirigent-like protein) family protein		none	HORVU5Hr1G094700	PF03018
CUST_6011_PI427708080	0.3795	-0.9689	0.414293	-0.881183	0.591852	-0.524498	0.387974	-0.946818	1.59729	0.468306	2.16278	0.771394	2.38648	0.869821	2.05055	0.718106	LOC_Os10g11354.1|13110.m01034|protein MATE efflux family protein, putative, expressed	U35_6023	0.114621	0	AT5G52450.1 | Symbols: | MATE efflux family protein | chr5:21289042-21291749 REVERSE LENGTH=486	LOC_Os10g11354.1	IPR002528 (Multi antimicrobial extrusion protein)	***-[2.985]	MLOC_71233.2	0	114.767	5H	IPR002528	HORVU5Hr1G091820.2 | 100.0	MATE efflux family protein		GO:0006855, GO:0015238, GO:0015297, GO:0016020, GO:0055085	HORVU5Hr1G091820	PF01554
CUST_6871_PI427708083	0.354145	-1.03805	0.390806	-0.939544	1.16329	0.151255	1.08374	0.0804185	1.59262	0.465382	4.67812	1.5429	5.68121	1.73716	4.24163	1.44495	LOC_Os02g42150.2|13102.m04659|protein OsWAK14 - OsWAK receptor-like protein kinase, expressed	U35_18143	0	8.42e-08	AT1G16130.1 | Symbols: WAKL2 | wall associated kinase-like 2 | chr1:5525634-5528047 FORWARD LENGTH=748	LOC_Os02g42150.2				4.55e-37	0.283286	6H	IPR000719, IPR000742, IPR001881, IPR002290, IPR008271, IPR009030, IPR011009, IPR013320, IPR017441, IPR018097, IPR025287	HORVU6Hr1G001420.4 | 100.0	Protein kinase family protein	HORVU6Hr1G001350.1 | 100.0	GO:0004672, GO:0005509, GO:0005515, GO:0005524, GO:0006468, GO:0030247	HORVU6Hr1G001420	PF00069, PF13947
CUST_26026_PI427708080	0.352016	-1.04408	0.0969641	-2.33341	0.169513	-1.77483	0.851273	-0.161023	1.6045	0.47281	1.76558	0.568479	1.18095	0.166322	1.29724	0.260237	LOC_Os03g46770.1|13103.m05036|protein RNA recognition motif containing protein, expressed	U35_13960	0	1.48e-35	AT2G21660.2 | Symbols: ATGRP7, CCR2 | cold, circadian rhythm, and rna binding 2 | chr2:9265477-9266316 REVERSE LENGTH=159	LOC_Os03g46770.1	IPR012677 (Nucleotide-binding, alpha-beta plait)	***-[2.18]	AK375907	6.01e-36			none	HORVU4Hr1G003070.6 | 98.33	undescribed protein	HORVU4Hr1G003060.44 | 98.33	none	HORVU4Hr1G003070	none
CUST_20976_PI427708080	0.332213	-1.10198	0.566194	-0.568818	0.938133	-0.0638639	0.885377	-0.121741	1.52735	0.423533	2.02496	0.705549	5.284	1.66468	3.33411	1.20421	LOC_Os05g45070.1|13105.m04782|protein harpin-induced protein 1 domain containing protein, expressed	U35_23802	0	2.16e-21	AT2G46150.1 | Symbols: | Late embryogenesis abundant (LEA) hydroxyproline-rich glycoprotein family | chr2:18961424-18962089 FORWARD LENGTH=221	LOC_Os05g45070.1	IPR004864 (Late embryogenesis abundant protein, LEA-14)	*-*-[5.55]	AK364812	0			none	HORVU1Hr1G082040.2 | 98.33	undescribed protein		none	HORVU1Hr1G082040	none
CUST_10374_PI427708083	0.344429	-1.06587	0.242003	-1.4188	0.612528	-0.490161	0.479754	-0.734481	1.59418	0.466361	0.961905	-0.0388397	3.29542	1.19253	1.12226	0.115345	LOC_Os10g33270.1|13110.m02924|protein cyanate hydratase, putative, expressed	U35_19942	0.00299324	3.6e-06	AT3G23490.1 | Symbols: CYN | cyanase | chr3:8423238-8424415 REVERSE LENGTH=168	LOC_Os10g33270.1				5.9e-08	85.1275	4H	IPR010982	HORVU4Hr1G076970.2 | 100.0	Cyanate hydratase		GO:0003677	HORVU4Hr1G076970	none
CUST_16322_PI427708080	0.269739	-1.3103	0.229341	-1.47255	0.68929	-0.372092	0.591935	-0.524359	1.46051	0.378782	1.58332	0.459525	2.95432	1.08327	2.16654	0.773133	LOC_Os08g31170.1|13108.m03226|protein DC1 domain-containing protein, putative	U35_21492	1.86e-16	0.000278	AT2G16050.1 | Symbols: | Cysteine/Histidine-rich C1 domain family protein | chr2:6980450-6981939 FORWARD LENGTH=243	LOC_Os08g31170.1	IPR011424 (C1-like)	***-[4.749]	MLOC_76573.1	1.41e-26			IPR011424	HORVU2Hr1G110080.3 | 100.0	Cysteine/Histidine-rich C1 domain family protein		GO:0047134, GO:0055114	HORVU2Hr1G110080	PF07649
CUST_13688_PI427708083	0.25308	-1.37405	0.355879	-1.03317	0.62506	-0.469908	0.521286	-0.651457	1.46531	0.382069	1.22494	0.202891	1.6413	0.495488	1.71209	0.537715	LOC_Os06g08900.1|13106.m00944|protein glutamate receptor 2.6 precursor, putative, expressed	U35_23359	0	0.0114409	AT2G29110.1 | Symbols: ATGLR2.8, GLR2.8 | glutamate receptor 2.8 | chr2:12506880-12510552 REVERSE LENGTH=947	LOC_Os06g08900.1				0
CUST_7731_PI427708080	0.27059	-1.30715	0.895239	-0.110665	1.08323	0.0799448	1.11938	0.112771	1.60311	0.471945	1.65422	0.503331	4.24859	1.44659	3.24468	1.17702	LOC_Os06g43420.1|13106.m04542|protein cytochrome P450, putative, expressed	U35_21810	0	0	AT3G26210.1 | Symbols: CYP71B23 | cytochrome P450, family 71, subfamily B, polypeptide 23 | chr3:9593329-9595202 REVERSE LENGTH=501	LOC_Os06g43420.1	IPR001128 (Cytochrome P450)	***-[2.394]		0			IPR001128, IPR002401, IPR017972	HORVU7Hr1G116160.2 | 100.0	Cytochrome P450 superfamily protein		GO:0005506, GO:0016705, GO:0020037, GO:0055114	HORVU7Hr1G116160	PF00067
CUST_17894_PI427708080	0.247514	-1.39629	0.144252	-1.93619	0.186199	-1.68094	0.185709	-1.68358	1.50665	0.409886	2.20902	0.792549	2.6616	0.978927	1.7785	0.57577	LOC_Os03g07200.2|13103.m00802|protein expressed protein	U35_23245	0	1.02e-43	AT5G39530.1 | Symbols: | Protein of unknown function (DUF1997) | chr5:15826285-15827517 REVERSE LENGTH=239	LOC_Os03g07200.2	IPR018971 (Protein of unknown function DUF1997)	***-[4]		0	78.6827	4H
CUST_24914_PI427708080	0.242698	-1.41594	0.356492	-1.03144	0.903066	-0.10196	0.599756	-0.511232	1.58065	0.457834	1.59308	0.465669	4.92714	1.59476	2.60415	0.957107	LOC_Os06g10790.1|13106.m01168|protein lectin-like receptor kinase, putative, expressed	U35_19293	0	0	AT2G37710.1 | Symbols: RLK | receptor lectin kinase | chr2:15814934-15816961 REVERSE LENGTH=675	LOC_Os06g10790.1	IPR008985 (Concanavalin A-like lectin/glucanase), IPR011009 (Protein kinase-like domain)	***-[1.883]		0			IPR000719, IPR001220, IPR002290, IPR008271, IPR011009, IPR013320, IPR017441	HORVU4Hr1G075550.1 | 100.0	receptor kinase 1		GO:0004672, GO:0005524, GO:0006468, GO:0030246	HORVU4Hr1G075550	PF00069, PF00139
CUST_5839_PI427708080	0.231542	-1.46299	0.209496	-1.56305	0.388268	-0.94606	0.242283	-1.41765	1.54089	0.432359	2.34831	0.853696	2.67019	0.98215	2.98008	1.09195	LOC_Os01g24430.1|13101.m02583|protein expressed protein	U35_915	0		No hits found	LOC_Os01g24430.1			MLOC_70041.1	5.99e-19	2.69122	3H	none	HORVU3Hr1G001740.11 | 100.0	Chromosome 3B, genomic scaffold, cultivar Chinese Spring		none	HORVU3Hr1G001740	none
CUST_5923_PI427708080	0.225189	-1.49082	0.410559	-0.890235	0.767278	-0.264906	0.647181	-0.435129	1.52752	0.423644	2.11259	0.747913	4.62692	1.53189	2.66108	0.978731	LOC_Os11g04830.1|13111.m00444|protein embryogenesis transmembrane protein, putative, expressed	U35_37271	0	0.0495116	AT4G11000.1 | Symbols: | Ankyrin repeat family protein | chr4:6731020-6732464 FORWARD LENGTH=406	LOC_Os11g04830.1		***-[2]	MLOC_70608.1	0	43.9583	5H	IPR026961	HORVU5Hr1G043010.1 | 100.0	unknown function		none	HORVU5Hr1G043010	PF13962
CUST_11425_PI427708080	0.234496	-1.45032	0.14719	-1.91603	0.216688	-1.5293	0.35064	-1.048	1.6186	0.481559	2.61163	0.959976	2.076	0.730445	1.55624	0.442274	LOC_Os06g10650.1|13106.m01152|protein tyrosine phosphatase family protein, putative, expressed	U35_47684	0	0	AT1G05000.1 | Symbols: | Phosphotyrosine protein phosphatases superfamily protein | chr1:1425660-1428393 FORWARD LENGTH=215	LOC_Os06g10650.1	IPR004861 (Protein-tyrosine phosphatase, SIW14-like)	***-[2.856]	MLOC_36834.1	0	86.2606	6H	IPR004861, IPR016130, IPR020428, IPR029021	HORVU6Hr1G079650.5 | 100.0	Tyrosine phosphatase family protein		GO:0004725, GO:0016311, GO:0016791	HORVU6Hr1G079650	PF03162
CUST_13082_PI427708080	0.191451	-1.65312	0.23478	-1.44911	0.617317	-0.482373	0.680578	-0.384812	1.3545	0.303434	1.17502	0.161282	2.07965	0.732197	2.16867	0.774116	LOC_Os08g31250.1|13108.m03235|protein C1-like domain containing protein, expressed	U35_21491	0	1.81e-25	AT2G16050.1 | Symbols: | Cysteine/Histidine-rich C1 domain family protein | chr2:6980450-6981939 FORWARD LENGTH=243	LOC_Os08g31250.1	IPR011424 (C1-like)	***-[4.487]	MLOC_5353.1	2.51e-29			IPR011424	HORVU2Hr1G110080.1 | 100.0	Cysteine/Histidine-rich C1 domain family protein		GO:0047134, GO:0055114	HORVU2Hr1G110080	PF07649
CUST_7375_PI427708080	0.207892	-1.57073	0.255759	-1.36352	0.68728	-0.375013	0.57675	-0.550347	1.4806	0.392447	1.22879	0.206031	2.73524	1.00622	2.21635	0.795863	LOC_Os08g31250.1|13108.m03235|protein C1-like domain containing protein, expressed	U35_43396	0	3.67e-23	AT2G16050.1 | Symbols: | Cysteine/Histidine-rich C1 domain family protein | chr2:6980450-6981939 FORWARD LENGTH=243	LOC_Os08g31250.1	IPR011424 (C1-like)	***-[4.511]		1.53e-23
CUST_19767_PI427708080	0.212535	-1.54865	0.498664	-0.695823	1.03153	0.0310422	1.21752	0.196819	1.52384	0.421235	1.27326	0.241578	2.31039	0.837417	2.45572	0.898418	LOC_Os11g44300.1|13111.m04418|protein hypothetical protein	U35_4033	0	0.00218448	AT2G17780.4 | Symbols: MCA2 | PLAC8 family protein | chr2:7725808-7726952 REVERSE LENGTH=314	LOC_Os11g44300.1		*-*-[4]	AK357097	9.59e-14			none	HORVU2Hr1G125600.3 | 100.0	unknown function		none	HORVU2Hr1G125600	none
CUST_25076_PI427708080	0.193661	-1.64165	0.206107	-1.57936	0.303139	-1.19357	0.207851	-1.57093	1.55752	0.443094	2.35284	0.855621	2.86247	1.05168	2.97213	1.08928	LOC_Os01g24430.1|13101.m02583|protein expressed protein	U35_915	8.38e-31		No hits found	LOC_Os01g24430.1			AK367001	1.11e-18			none	HORVU3Hr1G001740.9 | 100.0	Chromosome 3B, genomic scaffold, cultivar Chinese Spring		none	HORVU3Hr1G001740	none
CUST_379_PI427708080	0.208999	-1.56543	0.131929	-2.02549	0.166027	-1.7956	0.277523	-1.28185	1.70121	0.531339	1.86773	0.624725	1.21767	0.196941	1.81095	0.593851	LOC_Os04g55850.1|13104.m05795|protein nuclease PA3, putative, expressed	U35_1099	0	0	AT4G21585.1 | Symbols: ENDO4 | endonuclease 4 | chr4:11477988-11479953 FORWARD LENGTH=299	LOC_Os04g55850.1	IPR003154 (S1/P1 nuclease), IPR008947 (Phospholipase C/P1 nuclease domain)	***-[1.741]	MLOC_5210.1	0	125.212	2H	IPR003154, IPR008947	HORVU2Hr1G112830.9 | 100.0	Nuclease S1		GO:0003676, GO:0004519, GO:0006308, GO:0016788	HORVU2Hr1G112830	PF02265
CUST_20827_PI427708080	0.15862	-1.84125	0.142221	-1.95037	0.219565	-1.51611	0.16802	-1.78367	1.38594	0.32638	1.13401	0.125763	1.28399	0.249972	1.02883	0.0284199	LOC_Os03g54130.1|13103.m05930|protein cysteine protease 1 precursor, putative, expressed	U35_15889	0	0	AT5G45890.1 | Symbols: SAG12 | senescence-associated gene 12 | chr5:18613300-18614759 FORWARD LENGTH=346	LOC_Os03g54130.1	IPR013128 (Peptidase C1A, papain)	***-[1.854]	AK364080	0			IPR000169, IPR000668, IPR013201, IPR025660, IPR025661	HORVU5Hr1G095580.4 | 98.33	Cathepsin B-like cysteine proteinase		GO:0006508, GO:0008234	HORVU5Hr1G095580	PF00112, PF08246
CUST_7015_PI427708086	0.0763874	-2.57194	0.0406851	-3.20189	0.030887	-3.47742	0.0885654	-2.42401	1.31619	0.274744	0.862643	-0.147754	0.838043	-0.176686	0.520277	-0.653394	LOC_Os08g39880.1|13108.m04261|protein G-patch domain containing protein, expressed	U35_16934	0		No hits found	LOC_Os08g39880.1				0.333065	72.1671	6H	IPR010800	HORVU6Hr1G075270.2 | 100.0	undescribed protein		none	HORVU6Hr1G075270	PF07172
CUST_6202_PI427708080	0.0853576	-2.46091	0.0811802	-2.51108	0.17632	-1.73545	0.036222	-3.31809	1.66015	0.506909	2.06065	0.723023	1.9345	0.65985	1.90109	0.642426	LOC_Os05g45350.2|13105.m04814|protein dnaJ domain containing protein, expressed	U35_3674	0	0	AT2G42750.1 | Symbols: | DNAJ heat shock N-terminal domain-containing protein | chr2:17793404-17795419 FORWARD LENGTH=344	LOC_Os05g45350.2	IPR001080 (3Fe-4S ferredoxin), IPR003095 (Heat shock protein DnaJ), IPR017896 (4Fe-4S ferredoxin-type, iron-sulpur binding domain)	***-[2.749]		0			none	HORVU1Hr1G081420.1 | 100.0	undescribed protein	HORVU1Hr1G081410.12 | 100.0	none	HORVU1Hr1G081420	none
